# Supplementary material for: Social isolation shortens lifespan through oxidative stress in ants
Source: Nat Commun. 2023 Sep 27;14:5493. doi: 10.1038/s41467-023-41140-w (PMC10533837; doi:10.1038/s41467-023-41140-w)
Supplement: Supplementary file 4 — Supplementary Data 1 [file 41467_2023_41140_MOESM4_ESM.xlsx]

## Sheet: Sheet1
Supplementary Data 1 DEGs with oxidoreductase activity in module 1
DEGs in Fig. 2	id	CG#_Dmel	gene_Dmel	log2FC	q.value
DUOX	evm.model.ctg44.75.2.5d03f9d5	CG3131	Dual_oxidase (Duox)	-1.07943	3.41403e-07
	evm.model.ctg19.127	CG4486	Cyp9b2	-1.30109	0.00164592
	evm.model.ctg23.101	CG42261	fire_dancer (fid)	-0.561147	0.00954748
	evm.model.ctg71.48	CG5472	Peptidyl-alpha-hydroxyglycine-alpha-amidating_lyase_2 (Pal2)	-0.520867	0.012414
	evm.model.ctg107.15.1.5d03f913	CG3626	CG3626	-0.33308	0.0147357
	evm.model.ctg88.101	CG11466	Cyp9f2	-0.396052	0.0153809
	evm.model.ctg23.213	CG4199	CG4199	-0.253098	0.0459671
DEGs in Fig. 2	id	CG#_Dmel	gene_Dmel	log2FC	q.value
CY336A26	evm.model.ctg184.2	CG2397	Cyp6a13	1.41891	9.81631e-10
	evm.model.ctg344.3.1.5d03f9a8	CG1438	Cyp4c3	0.958055	2.31379e-06
Wwox-like 1	evm.model.ctg5.141.3.5d03f9fc	CG30491	CG30491	1.3813	2.89389e-05
CYP6AQ19	evm.model.ctg145.4	CG8859	Cyp6g2	3.22191	4.55426e-05
	evm.model.ctg60.38	CG1236	CG1236	0.487667	0.00024152
	evm.model.ctg31.70.1.5d03f9a1	CG14407	CG14407	0.473589	0.000394306
	evm.model.ctg35.84	CG13284	CG13284	0.983948	0.000742468
	evm.model.ctg88.43	CG7010	Pyruvate_dehydrogenase_E1_alpha_subunit (Pdha)	0.3376	0.000956869
	evm.model.ctg27.62	CG1742	Microsomal_glutathione_S-transferase-like (Mgstl)	0.42471	0.00135217
	evm.model.ctg36.23	CG7758	pumpless (ppl)	0.858843	0.00182069
	evm.model.ctg35.38	CG4769	Cytochrome_c1 (Cyt-c1)	0.268171	0.0045161
	evm.model.ctg1.477	CG5261	midline_uncoordinated (muc)	0.367695	0.0053325
	evm.model.ctg60.26	CG30502	fatty_acid_2-hydroylase (fa2h)	0.497813	0.00786991
	evm.model.ctg11.252	CG5065	CG5065	0.50772	0.00851352
	evm.model.ctg29.62	CG3683	NADH_dehydrogenase_(ubiquinone)_19_kDa_subunit (ND-19)	0.303189	0.010149
	evm.model.ctg122.11	CG6598	Formaldehyde_dehydrogenase (Fdh)	0.378449	0.0134671
	evm.model.ctg4.36	CG7171	Urate_oxidase (Uro)	0.790393	0.0135282
	evm.model.ctg458.4	CG9438	Cyp6a2	0.723905	0.0143377
	evm.model.ctg36.21	CG12262	Medium-chain acyl-CoA dehydrogenase (Mcad)	0.37273	0.021013
	evm.model.ctg23.192	CG8938	Glutathione_S_transferase_S1 (GstS1)	0.43222	0.0215129
	evm.model.ctg12.111	CG3902	Acyl-coenzyme_A_dehydrogenase_homolog	0.60613	0.0251467
	evm.model.ctg11.267.1.5d03f93a	CG6584	Selenoprotein_R (SelR)	0.238785	0.0269077
	evm.model.ctg59.267	CG3433	Coproporphyrinogen_oxidase (Coprox)	0.298505	0.028481
	evm.model.ctg12.50	CG15629	CG15629	0.857572	0.0333008
	evm.model.ctg35.36	CG4899	Photoreceptor_dehydrogenase (Pdh)	0.595031	0.0363665
	evm.model.ctg21.58	CG9796	Gamma-interferon-inducible_lysosomal_thiol_reductase_1 (GILT1)	0.494373	0.0376716
	evm.model.ctg3.357	CG7430-PA	CG7430	0.267203	0.0445644
	evm.model.ctg12.182	CG3835-PB	D-2-hydroxyglutaric_acid_dehydrogenase (D2hgdh)	0.267629	0.0449047
