# Supplementary material for: Social isolation shortens lifespan through oxidative stress in ants
Source: Nat Commun. 2023 Sep 27;14:5493. doi: 10.1038/s41467-023-41140-w (PMC10533837; doi:10.1038/s41467-023-41140-w)
Supplement: Supplementary file 5 — Supplementary Data 2 [file 41467_2023_41140_MOESM5_ESM.xlsx]

## Sheet: Sheet1
Supplementary Data 2 Summary of Data Availability
Dataset	Accession number/ Hyperlink	Database/ Repository	Related Figures
Genome sequence data	PRJNA901066/SAMN31703645	NCBI	Figs. 1d-h, 2a, c, e, g
cDNA list	https://datadryad.org/stash/dataset/doi:10.5061/dryad.hdr7sqvnt	Dryad	Figs. 1d-h, 2a, c, e, g
RNA sequence data	PRJDB14708/DRX401210-DRX401269/SAMD00553588-SAMD00553647	DNA Data Bank of Japan (DDBJ)	Figs. 1d-h, 2a, c, e, g
Images and ROI data	https://doi.org/10.6084/m9.figshare.23895708.v1	figshare	Figs. 3b and c
