# Supplementary material for: Social isolation shortens lifespan through oxidative stress in ants
Source: Nat Commun. 2023 Sep 27;14:5493. doi: 10.1038/s41467-023-41140-w (PMC10533837; doi:10.1038/s41467-023-41140-w)
Supplement: Supplementary file 6 — Supplementary Code 1 [file 41467_2023_41140_MOESM6_ESM.xlsx]

## Sheet: Sheet1
						ks.test	Anova
Figure	target	fixed factors		random factors		Pvalue	Df	Df.res	Fvalue	Pvalue			Fig. 1g	Correlation in isolated			Correlation in grouped
Fig.1a	nest_ratio	social treatment		colony_origin	box_id	0.118	1	21.059	36.379	5.439e-06	***		module#	R	P	Bonferroni corrected	R	P	Bonferroni corrected
Fig.1a	wall_ratio	social treatment		colony_origin	box_id	0.06348	1	19.745	29.517	2.676e-05	***		1	0.660848	0.00282848	0.0480841	0.332731	0.0473861	0.805564
Fig.1a	arena_ratio	social treatment		colony_origin	box_id	0.3515	1	20.829	15.522	0.0007598	***		2	0.589985	0.00995736	0.169275	0.0367694	0.831403	14.1339
Fig.1a	food_ratio	social treatment		colony_origin	box_id	0.2095	1	18.138	3.6436	0.07224	ns		3	0.295566	0.233736	3.97351	0.116643	0.498104	8.46776
Fig.1a	water_ratio	social treatment		colony_origin	box_id	0.0546	1	19.672	5.5229	0.02933	*		4	-0.401335	0.0987926	1.67947	0.00896211	0.958628	16.2967
FIg.1b	wall_ratio	nest_ratio		colony_origin	box_id	0.2569	1	49.002	358.48	< 2.2e-16	***		5	0.330441	0.180478	3.06812	-0.167581	0.328604	5.58626
Fig.1c	speed	social treatment		colony_origin	box_id	0.1204	1	21.059	7.8707	0.01058	*		6	-0.22028	0.379761	6.45593	-0.270145	0.111058	1.88798
Fig.1c	distance	social treatment		colony_origin	box_id	0.7289	1	19.925	21.611	0.0001562	***		7	0.10981	0.664466	11.2959	0.376024	0.0238095	0.404762
													8	-0.502129	0.0337157	0.573166	-0.0226905	0.895495	15.2234
													9	0.442148	0.0661768	1.12501	0.568625	0.00029653	0.00504101
						ks.test	Anova						10	-0.248444	0.32018	5.44306	-0.0840023	0.626195	10.6453
Figure	target	fixed factors		random factors		Pvalue	Df	Df.res	Fvalue	Pvalue			11	0.751111	0.000327205	0.00556249	0.0825814	0.632066	10.7451
Fig. 2a	DUOX	wall:nest_ratio		colony_origin	box_id	0.4182	1	35.12	17.176	0.0002042	***		12	-0.188106	0.454772	7.73112	0.463732	0.00439065	0.0746411
Fig. 2c	CYP336A26	wall:nest_ratio		colony_origin	box_id	0.4923	1	45.556	60.998	6.015e-10	***		13	-0.147535	0.559078	9.50432	0.271423	0.109313	1.85831
FIg. 2e	Wwox_like1	wall:nest_ratio		colony_origin	box_id	0.4274	1	50.761	52.657	2.197e-09	***		14	-0.648858	0.00357647	0.0608	-0.0433599	0.80174	13.6296
Fig. 2g	CYP6AQ19	wall:nest_ratio		colony_origin	box_id	0.04766	1	51.544	27.907	2.594e-06	***		15	0.104752	0.679123	11.5451	0.606624	8.78161e-05	0.00149287
													16	-0.215019	0.39153	6.65601	-0.259193	0.126886	2.15706
							Anova
						ks.test	treatment					parts					treatment:parts					posthoc-Tukey
Figure	target	fixed factors		random factors		Pvalue	Df	Df.res	F-value	Pvalue		Df	Df.res	F-value	Pvalue		Df	Df.res	F-value	Pvalue		tissue	contrast	estimate	SE	df	t.ratio	Pvalue
Fig.2b	DUOX	social treatment	parts	colony_origin	box_id	0.9601	1	22.498	9.9733	0.004477	**	1	121.933	4.0706	0.045832	*	1	121.984	3.2811	0.072544	ns	Head	Grouped - Isolated	-0.479	0.133	30.3	-3.6	0.0011	**
																						Abdomen	Grouped - Isolated	-0.302	0.133	30.6	-2.266	0.0307	*
Fig.2d	CY336A26	social treatment	parts	colony_origin	box_id	0.2138	1	12.907	7.0667	0.0198	*	1	135.805	1.2174	0.2718	ns	1	135.84	0.2865	0.5933	ns	Head	Grouped - Isolated	0.0709	0.0402	34.3	1.763	0.0868	ns
																						Abdomen	Grouped - Isolated	0.0976	0.0404	34.8	2.414	0.0212	*
Fig.2f	Wwox-like 1	social treatment	parts	colony_origin	box_id	0.2626	1	24.892	9.3953	0.005176	**	1	121.317	1.6742	0.19816	ns	1	121.365	0.1627	0.687393	ns	Head	Grouped - Isolated	0.396	0.143	31.7	2.762	0.0095	**
																						Abdomen	Grouped - Isolated	0.434	0.144	31.9	3.024	0.0049	**
Fig.2h	CYP6AQ19	social treatment	parts	colony_origin	box_id	0.7445	1	21.077	6.4191	0.01929	*	1	119.394	6.7789	0.01039	*	1	119.565	2.8249	0.09542	ns	Head	Grouped - Isolated	0.71	0.411	28.9	1.727	0.0948	ns
																						Abdomen	Grouped - Isolated	1.25	0.416	30.2	2.994	0.0055	**
							Anova
						ks.test	treatment					tissue					treatment:tissue					posthoc-Tukey
Figure	target	fixed factors		random factors		Pvalue	Df	Df.res	F-value	Pvalue		Df	Df.res	F-value	Pvalue		Df	Df.res	F-value	Pvalue		tissue	contrast	estimate	SE	df	t.ratio	Pvalue
Fig.2b	DUOX	social treatment	tissue	colony_origin		0.4717	1	85.066	13.2347	0.0004704	***	1	85	0.0159	0.899813	ns	1	85	0.0167	0.897574	ns	DT	Grouped - Isolated	-0.371	0.139	85	-2.665	0.0092	**
																						FB	Grouped - Isolated	-0.346	0.139	85	-2.482	0.015	*
Fig.2d	CY336A26	social treatment	tissue	colony_origin		0.2676	1	85.066	0.166	0.6847	ns	1	85	0.0817	0.7756	ns	1	85	0.0855	0.7707	ns	DT	Grouped - Isolated	0.00941	0.115	85	0.082	0.9352	ns
																						FB	Grouped - Isolated	0.05708	0.115	85	0.495	0.622	ns
Fig.2f	Wwox-like 1	social treatment	tissue	colony_origin		0.4276	1	85.018	11.017	0.001331	**	1	85	19.029	3.598e-05	***	1	85	12.886	0.000553	***	DT	Grouped - Isolated	-0.0214	0.112	85	-0.19	0.8495	ns
																						FB	Grouped - Isolated	0.5484	0.112	85	4.885	<0.0001	***
Fig.2h	CYP6AQ19	social treatment		colony_origin		0.9995	1	41.137	7.2472	0.01022	*
							Anova
						ks.test	treatment					tissue					treatment:tissue					posthoc-Tukey
Figure	target	fixed factors		random factors		Pvalue	Df	Df.res	F-value	Pvalue		Df	Df.res	F-value	Pvalue		Df	Df.res	F-value	Pvalue		tissue	contrast	estimate	SE	df	t.ratio	Pvalue
Fig.3a	ROS	social treatment	tissue	colony_origin		0.197	1	119.08	2.7124	0.102207	ns	2	119.06	33.5639	<0.0001	***	2	119.08	4.9603	0.008528	**	Head	Grouped - Isolated	0.316	0.41	119	0.772	0.4418	ns
																						DT	Grouped - Isolated	-0.043	0.424	119	-0.101	0.9195	ns
																						FB	Grouped - Isolated	-1.48	0.435	119	-3.404	0.0009	***
			Mann Whitney test (Two-tailed)
Figure	target	fixed factor	Pvalue	Sum of ranks in grouped	Sum of ranks in isolated	Mann-Whitney U
Fig. 3b	CellROX	social treatment	<0.0001	30549	57022	9639
Fig. 3b	4HNE	social treatment	<0.0001	32724	80326	11403
Fig. 3b	SYTOX Green	social treatment	<0.0001	61833	84778	16983
						ks.test	Anova
Figure	target	fixed factors		random factors		Pvalue	Df	Df.res	Fvalue	Pvalue
Fig.3c	ROS (isolated)	wall:nest_ratio		colony_origin		0.1759	1	33	5.8779	0.02097	*
Fig.3c	ROS (grouped)	wall:nest_ratio		colony_origin	box_id	0.672	1	35.156	0.5181	0.4764	ns
Fig.3c	ROS (isolated)	speed		colony_origin		0.1939	1	31.506	0.5356	0.4697	ns
Fig.3c	ROS (grouped)	speed		colony_origin	box_id	0.8346	1	35.571	3.1399	0.08497	ns
Fig.3c	ROS (isolated)	distance		colony_origin		0.1243	1	32.886	0.4336	0.5148	ns
Fig.3c	ROS (grouped)	distance		colony_origin	box_id	0.8687	1	35.342	0.2026	0.6554	ns
					Anova					posthoc-Dunnet
Figure	target	fixed factor	random factors		loglik	Chisq	Df	Pvalue			Estimate	Std.Error	Zvalue	Pvalue
FIg. 4a_isolated_Mel	(date,status)	antioxidant	colony_id		-1119.4	19.859	4	0.0005324	***	isolated:ctrl - isolated:Mel0.1	-0.04312	0.19892	-0.217	0.99888	ns
										isolated:ctrl - isolated:Mel0.3	-0.57696	0.22728	-2.539	0.04179	*
										isolated:ctrl - isolated:Mel1	-0.67628	0.19756	-3.423	0.00244	**
										isolated:ctrl - isolated:Mel10	0.05708	0.21669	0.263	0.99761
FIg. 4a_isolated_NAD	(date,status)	antioxidant	colony_id		-781.92	14.932	3	0.001876	**	isolated:ctrl - isolated:NAD0.13	-0.5844	0.2244	-2.604	0.0264	*
										isolated:ctrl - isolated:NAD0.43	-0.517	0.2204	-2.346	0.0534	ns
										isolated:ctrl - isolated:NAD1.3	0.1069	0.2241	0.477	0.9436	ns
FIg. 4a_grouped_Mel_NAD	(date,status)	antioxidant	colony_id	box_id	-281.73	7.2809	4	0.1218	ns	grouped:ctrl - grouped:Mel0.3	0.08722	0.61021	0.143	1	ns
										grouped:ctrl - grouped:Mel1	0.54875	0.38309	1.432	0.423	ns
										grouped:ctrl - grouped:NAD0.13	0.64437	0.53818	1.197	0.584	ns
										grouped:ctrl - grouped:NAD0.43	0.47526	0.39227	1.212	0.574	ns
							Anova
						ks.test	antioxidant					tissue					antioxidant:tissue					posthoc-Tukey
Figure	target	fixed factors		random factors		Pvalue	Df	Df.res	F-value	Pvalue		Df	Df.res	F-value	Pvalue		Df	Df.res	F-value	Pvalue		tissue	contrast	estimate	SE	df	t.ratio	Pvalue
Fig.4c	ROS	antioxidant	tissue	colony_origin		0.2723	1	103.01	4.73	0.03193	*	2	103.01	53.4492	<0.0001	***	2	101.01	2.0842	0.12962	ns	Head	ctrl - Mel	0.0545	0.839	103	0.065	0.9484	ns
																						DT	ctrl - Mel	0.7075	0.839	103	0.843	0.4012	ns
																						FB	ctrl - Mel	2.4015	0.839	103	2.861	0.0051	**
							Anova
						ks.test	treatment					antioxidant					treatment:antioxidant					post-hoc Boferroni
Figure	target	fixed factors		random factors		Pvalue	Df	Df.res	F-value	Pvalue		Df	Df.res	F-value	Pvalue		Df	Df.res	F-value	Pvalue			contrast	estimate	SE	df	t.ratio	Pvalue
Fig.4d	wall_nest	social treatment	antioxidant	colony_origin	box_id	0.11	1	28.734	10.0025	0.003674	**	1	64.256	8.453	0.004997	**	1	25.646	1.3722	0.252204	ns		ctrl:isoalted - Mel:isolated	1.61	0.521	118.6	3.088	0.0151	*
																							ctrl:isolated - ctrl:grouped	2.115	0.682	32.8	3.101	0.0237	*
																							ctrl:isolated - Mel:grouped	2.563	0.711	22.2	3.607	0.0093	**
																							Mel:isolated - ctrl:grouped	0.505	0.69	33.9	0.731	1	ns
																							Mel:isolated - Mel:grouped	0.953	0.72	22.8	1.324	1	ns
																							ctrl:grouped - Mel:grouped	0.448	0.843	16.4	0.532	1	ns
Fig.4d	speed	social treatment	antioxidant	colony_origin	box_id	0.5705	1	24.325	11.3477	0.002514	**	1	50.12	0.0052	0.942712	ns	1	21.946	1.1185	0.301746	ns		ctrl:isoalted - Mel:isolated	0.0669	0.099	132.4	0.676	1	ns
																							ctrl:isolated - ctrl:grouped	0.3738	0.118	25.8	3.161	0.0239	*
																							ctrl:isolated - Mel:grouped	0.2611	0.121	20.2	2.163	0.2566	ns
																							Mel:isolated - ctrl:grouped	0.3068	0.12	26.8	2.56	0.0985	ns
																							Mel:isolated - Mel:grouped	0.1941	0.122	20.8	1.585	0.7677	ns
																							ctrl:grouped - Mel:grouped	-0.1127	0.138	11.4	-0.817	1	ns
Fig.4d	distance_cm	social treatment	antioxidant	colony_origin	box_id	0.9071	1	29.065	36.4135	<0.0001	***	1	33.415	0.1777	0.676	ns	1	25.685	0.6082	0.4426	ns		ctrl:isoalted - Mel:isolated	0.0432	0.199	148.11	0.217	1	ns
																							ctrl:isolated - ctrl:grouped	1.0145	0.207	27.95	4.907	0.0002	***
																							ctrl:isolated - Mel:grouped	0.8281	0.209	25.45	3.96	0.0032	**
																							Mel:isolated - ctrl:grouped	0.9714	0.211	29.55	4.61	0.0004	***
																							Mel:isolated - Mel:grouped	0.785	0.213	26.75	3.682	0.0062	**
																							ctrl:grouped - Mel:grouped	-0.1864	0.217	9.01	-0.86	1	ns
						ks.test	Anova
Figure	target	fixed factors		random factors		Pvalue	Df	Df.res	Fvalue	Pvalue
Fig.S1b	nest (min/day)	social treatment		colony_origin	box_id	0.7308	1	21.059	19.346	0.0002491	***
Fig.S1b	wall (min/day)	social treatment		colony_origin	box_id	0.2632	1	18.867	35.24	1.058e-05	***
Fig.S1b	arena (min/day)	social treatment		colony_origin	box_id	0.2549	1	21.059	21.41	0.0001443	***
Fig.S1b	food (min/day)	social treatment		colony_origin	box_id	0.3739	1	18.12	4.4629	0.04877	*
Fig.S1b	water (min/day)	social treatment		colony_origin	box_id	0.06831	1	19.514	7.5639	0.01252	*
