# Supplementary material for: Social isolation shortens lifespan through oxidative stress in ants
Source: Nat Commun. 2023 Sep 27;14:5493. doi: 10.1038/s41467-023-41140-w (PMC10533837; doi:10.1038/s41467-023-41140-w)
Supplement: Supplementary file 7 — Supplementary Code 2 [file 41467_2023_41140_MOESM7_ESM.txt]

>evm.model.ctg44.75.2.5d03f9d5_DUOX_f1
MRAFKNGSLLMEQTRQFPVRNTMRAPL
FNHAVPHVMRMLSPERLYLLGDPRTNQHPPLLALGILFYRYHNVIAARVQREHPDMSDEE
IFQKARRIVVGTIQNIILYEYLPALLNEDLPSYDGYKPDLHPGISHIFQSAAFRFGHTLI
PPGIYRRDEKCEYRRTNTGQPAIRLCSTWWDSNQVLANSTIEELIMGMTSQLAEKEDNLL
GTDIRNNLFGPMEFSRRDLGALNIMRGRDNGLPDYNTARARFKLAKRKTWNEINPELFNK
NPSLLRTLVEIYSNNLNNVDVYVGGMLESQGGPGELFTAIIKEQFLRLRDSDRFWFENEE
NGIFTKNEIKEIHRITLWDVIINATDIPFDAIQKRVFVWQDSDPCPQPFQLNSTMLEPCV
PLQRYDYFEGSEFVYIYACVFLGFVPILCAGAGYGLVKLQNKRRRRLKILQEAIQKRSDG
RICVDKMIVREWLHANHRRLVKVKFGPEAALHIVDRKGEKLRTFDFSGVNTITMEESQES
ETGHRKALVLLRIPRDYDLVLELDSLASRRKFIAKLEAFLSSQKKHFTLTPIARDIMLAK
AETKERRQKKLEQFFREAYALTFGLRPGERRRRSEDSDTGEVVTVMRTSLSKSEFASALG
MRPDAVFVKKMFNIVDKDGDGRISFQEFLDTVLLFSRGKTEDKLRIIFDMCDKDSNGVID
KEELSEMLRSLVEIARTTSLSDDHVTELIDGMFQDAGLERKDYLTYNDFKLMMKEYKGDF
VAIGLDCKGAKQNFLDTSTNVARMTSFHIDQLPLEDSKSWTRKQWDAISTFLEENRQNIF
YLFVFYVVTIALFIERFIHYSFMAEHTDLRHIMGVGIAITRGSAAALSFCYSLLLLTMSR
NLLTKLKEFSIQQYIPLDSHIQFHKIAACTALFFSVLHTVGHIVNFYHVSTQPIAHLRCL
TSEISFPSDARPTISFWLFRTITGLSGILLFIVMTIIFVFAHPTIRQKAYKFFWSTHSLY
VVLYALCLIHGLARLTGAPRFWIFFIGPAIIYALDKVVSLRTKYIALDIIETELLPSDVI
KIKFYRPPNLKYLSGQWVRLACTAFRSNEFHSFTLTSAPHENFLSCHIKAQGPWTWKLRN
YFDPCNYNPEDEYPKIRIEGPFGGGNQDWYKFEVAVMVGGGIGVTPYASMLNDLVFGTST
NRYSGVACKKVYFLWICPSHKHFEWFIDVLRDVERKDVTDVLEIHIFITQFFHKFDLRTT
MLYICENHFQRLSKKSIFTGLKAINHFGRPDMTSFLKFVQKKHSYVSKIGVFSCGPRPLT
KSVMSACDEVNKTRRLPYFIHHFENFG
>Cflo_EFN74201.1 Dual oxidase
MMRRRRSARHIAPLWVIIWVLWIVLPTRTDSRLIRKVPAAYSDGVYAMAGQDRPSPRKLSDLFMKGDDGLPSVKNRTALF
AFFGQLVTSEIIMASESGCPIEFHRIDVDKCDPVFDKECQGNKYIPFLRADYDRQTGRSPNSPREQINKVTSWIDGSFVY
SSSEAWANTMRAFKNGSLLMEQTRQFPVRNTMRAPLFNHAVPHVMRMLSPERLYLLGDPRTNQHPPLLALGILFYRYHNV
IAARVQREHPDMSDEEIFQKARRIVVGTIQNIILYEYLPALLNEDLPSYDGYKPDLHPGISHIFQSAAFRFGHTLIPPGI
YRRNEKCEYRRTNTGQPAIRLCSTWWDSNQVLANSTIEELIMGMASQLAEKEDNLLGTDIRNNLFGPMEFSRRDLGALNI
MRGRDNGLPDYNTARTRFKLAKRKTWNEINPELFNKNPSLLRTLVEIYSNNLNNVDVYVGGMLESKGGPGELFTAVIKEQ
FLRLRDSDRFWFENEENGIFTKNEIKEIHRITLWDVIINATDIPFDAIQKRVFVWQDSDPCPQPFQLNSTMLEPCVPLQR
YDYFEGSEFVYIYACVFLGFVPILCAGAGYGLVKLQNRRRRRLKILQEAIQKRSDGRICVDKMIVREWLHANHRRLVKVK
FGPEAALHIVDRKGEKLRTFDFSGVNTITMEESQESETGHRKALVLLRIPRDYDLVLELDSLASRRKFIAKLEAFLSSQK
KHFTLTPIARDIMLAKAETKERRQKKLEQFFREAYALTFGLRPGERRRRSEDSDTGEVVTVMRTSLSKSEFASALGMRPD
AVFVKKMFNIVDKDGDGRISFQEFLDTVLLFSRGKTEDKLRIIFDMCDKDSNGVIDKEELSEMLRSLVEIARTTSLSDDH
VTELIDGMFQDAGLERKDYLTYNDFKLMMKEYKGDFVAIGLDCKGAKQNFLDTSTNVARMTSFHIDQLPLEDSKSWTRKQ
WDAISTFLEENRQNIFYLFVFYVVTIALFIERFIHYSFMAEHTDLRHIMGVGIAITRGSAAALSFCYSLLLLTMSRNLLT
KLKEFSIQQYIPLDSHIQFHKIAACTALFFSVLHTVGHIVNFYHVSTQPIAHLRCLTSEISFPSDARPTISFWLFRTITG
LSGILLFIVMTIIFVFAHPTIRQKAYKFFWSTHSLYVVLYALCLIHGLARLTGAPRFWIFFIGPAIIYALDKVVSLRTKY
IALDIIETELLPSDVIKIKFYRPPNLKYLSGQWVRLACTAFRSNEFHSFTLTSAPHENFLSCHIKAQGPWTWKLRNYFDP
CNYNPGDEYPKIRIEGPFGGGNQDWYKFEVAVMVGGGIGVTPYASMLNDLVFGTSTNRYSGVACKKVYFLWICPSHKHFE
WFIDVLRDVERKDVTDVLEIHIFITQFFHKFDLRTTMLYICENHFQRLSKKSIFTGLKAINHFGRPDMTSFLKFVQKKHS
YVSKIGVFSCGPRPLTKSVMSACDEVNKTRRLPYFIHHFENFG
>Amel_KAG6800106.1 dual oxidase isoform X1
MSSQWGESCSKPPDTRHTLRARANGPRFFFFHPYIARVVSVLRDSPVTDTRWHIHDETYFAGICTPSIQFESKASDNSDC
LVCQKRDQVVIDENIKRNARVRVADSLTMTRRRPPRSDSNWIYLLILLLWLVLPIKTGVVHSYADKQRYDGWYNNLAHPD
WGSIDSRLIRKMPAAYSDGVYMLAGQDRPSPRKLSQLFMQGDDGLPSVKNRTALFAFFGQLVTSEIIMASESGCPIEYHR
IDVDKCDPVFDKECQGNKYIPFRRADYDRQTGRSPNSPREQINKVTSWIDGSFVYSSSEAWANTMRSFKNGSLLMEPTRK
FPVRNTMRAPLFNHAVPHVMRMLSPERLYLLGDPRTNQHPPLLALGILFYRWHNVIAARIQLENPTMSDEDIFQKARRVV
IGTLQNIILYEYIPILLNEDLPPYTGYKSDLHPGISHIFQSAAFRFGHTLIPPGLYRRDENCEYRRTNTDQPAIRLCSTW
WDSNEVLTNSTIEELLMGMTSQIAEKEDNLLGTDIRNNLFGPMEFSRRDLGALNIMRGRDNGLPDYNTARAHFKLPRKKT
WNEINPELFNKNPSLLRTLVEIHSNNLNNMDVYVGGMLESSAGPGELFSTVIKEQFLRLRDSDRFWFENEENGIFTKSEI
ADIRRITLWDVIVNATGIPADSIQRKVFTWEEGDPCPQPYQLNSTMLEPCVPLQRYDYFEGSELVYIYACVFLGFVPILC
AGAGYGLVKLQNRRRRRLKILQEAIQKRNDGKICVDKMIVREWLHANHRRLVKVKFGPEAALHIVDRKGEKLRTFDFNDV
NTVTMEESQENENGHRKPLVLLRIPRDYDLVLELDSLASRRKFIAKLEAFLASHKKHFTLSQVSRDIMLAKAETKERRQK
KLEQFFREAYALTFGLRPGERRRRSEDSDSGEVVTVMRTSLSKSEFASALGMRADAVFVKKMFNIVDKDRDGRISFQEFL
DTVLLFSRGKTEDKLRIIFDMCDKDCNGVIDKEELSEMLRSLVEIARTTSLSDDHVTELIDGMFQDAGLERKDYLTYNDF
KLMMKEYKGDFVAIGLDCKGAKQNFLDTSTNVARMTSFHIDQLPPEDSKTWAQKQWDAISTFLEENRQNIFYLFVFYVTT
IALFVERFIYYSFMAEHTDLRHIMGVGIAITRGSAAALSFCYSLLLLTMSRNLLTKLKEFSIQQYIPLDSHIQFHKIAAC
TALFFSVLHTVGHMVNFYHVSTQPLAHLRCLTSELSFPSDARLTISFWLFRTVTGLTGILLFIVMTIIFVFAHPTIRQKA
YKFFWSTHSLYVVLYALCLIHGLARLTGSPRFWIFFVGPAIIYALDKVVSLRTKYMALDIIETELLPSDVIKIKFYRPPN
LKYLSGQWVRLSCTAFRSNEFHSFTLTSAPHENFLSCHIKAQGPWTWKLRNYFDPCNYNPEDEHPKIRIEGPFGGGNQDW
YKFEVAVMVGGGIGVTPYASMLNDLVFGTSTNRYSGVACKKVYFLWICPSHKHFEWFIDVLRDVERKDVTDVLEIHIFIT
QFFHKFDLRTTMLYICENHFQRLSKKSIFTGLKAINHFGRPDMTSFLKFVQKKHSYVSKIGVFSCGPRPLTKSVMSSCDE
VNKGRRLPYFIHHFENFG
>Dmel_NP_001259968.1 dual oxidase, isoform C
MSVPSAPHQRAESKNRVPRPGQKNRKLPKLRLHWPGATYGGALLLLLISYGLELGSVHCYEKMYSQTEKQRYDGWYNNLA
HPDWGSVDSHLVRKAPPSYSDGVYAMAGANRPSTRRLSRLFMRGKDGLGSKFNRTALLAFFGQLVANEIVMASESGCPIE
MHRIEIEKCDEMYDRECRGDKYIPFHRAAYDRDTGQSPNAPREQINQMTAWIDGSFIYSTSEAWLNAMRSFHNGTLLTEK
DGKLPVRNTMRVPLFNNPVPSVMKMLSPERLFLLGDPRTNQNPAILSFAILFLRWHNTLAQRIKRVHPDWSDEDIYQRAR
HTVIASLQNVIVYEYLPAFLGTSLPPYEGYKQDIHPGIGHIFQAAAFRFGHTMIPPGIYRRDGQCNFKETPMGYPAVRLC
STWWDSSGFFADTSVEEVLMGLASQISEREDPVLCSDVRDKLFGPMEFTRRDLGALNIMRGRDNGLPDYNTARESYGLKR
HKTWTDINPPLFETQPELLDMLKEAYDNKLDDVDVYVGGMLESYGQPGEFFTAVIKEQFQRLRDADRFWFENERNGIFTP
EEIAELRKITLWDIIVNSTDVKEEEIQKDVFMWRTGDPCPQPMQLNATELEPCTYLEGYDYFSGSELMFIYVCVFLGFVP
ILCAGAGYCVVKLQNSKRRRLKIRQEALRAPQHKGSVDKMLAREWLHANHKRLVTVKFGPEAAIYTVDRKGEKLRTFSLK
HIDVVSVEESATNHIKKKPYILLRVPSDHDLVLELESYGARRKFVKKLEDFLLLHKKEMTLMEVNRDIMLARAETRERRQ
KRLEYFFREAYALTFGLRPGERRRRSDASSDGEVMTVMRTSLSKAEFAAALGMKPNDMFVRKMFNIVDKDQDGRISFQEF
LETVVLFSRGKTDDKLRIIFDMCDNDRNGVIDKGELSEMMRSLVEIARTTSLGDDQVTELIDGMFQDVGLEHKNHLTYQD
FKLMMKEYKGDFVAIGLDCKGAKQNFLDTSTNVARMTSFNIEPMQDKPRHWLLAKWDAYITFLEENRQNIFYLFLFYVVT
IVLFVERFIHYSFMAEHTDLRHIMGVGIAITRGSAASLSFCYSLLLLTMSRNLITKLKEFPIQQYIPLDSHIQFHKIAAC
TALFFSVLHTVGHIVNFYHVSTQSHENLRCLTREVHFASDYKPDITFWLFQTVTGTTGVMLFIIMCIIFVFAHPTIRKKA
YNFFWNMHTLYIGLYLLSLIHGLARLTGPPRFWMFFLGPGIVYTLDKIVSLRTKYMALDVIDTDLLPSDVIKIKFYRPPN
LKYLSGQWVRLSCTAFRPHEMHSFTLTSAPHENFLSCHIKAQGPWTWKLRNYFDPCNYNPEDQPKIRIEGPFGGGNQDWY
KFEVAVMVGGGIGVTPYASILNDLVFGTSTNRYSGVACKKVYFLWICPSHKHFEWFIDVLRDVEKKDVTNVLEIHIFITQ
FFHKFDLRTTMLYICENHFQRLSKTSIFTGLKAVNHFGRPDMSSFLKFVQKKHSYVSKIGVFSCGPRPLTKSVMSACDEV
NKTRKLPYFIHHFENFG
>Cflo_XP_011253577.2 dual oxidase 2
MYRKRNMYFIFYLSFIIAINFALIAAHNTTRSTTIKPPDPNKHFKKPDKKSVDKTFGKDLTDWLFTGCWGEGNLANKCSQ
YRSGTEYPSYDGWYNNVGKPELGAVDTPLLRRLPAAYEDGVYKPSGSDRPEPLEISEKLLSGKIGSKSRTGRNALLVFFG
QQVVEEILDAQRPACPPEYINIKIPENHRYRIKPGHTEMPVLRTRYDHRTGHSPNNPRQQLNEITPFLDGGLIYGTSKAW
SDVLRTNSSGILQPDGQLASSYFGLYPDYNTVRLPMANPPPPIHHHQYVSQHYSESVTRYFKLGNPRGNENPFLLTFGII
WFRWHNFVASHIKRHNPNWSSDKIYNEARKWVIATQQHIIVDEWLPSWLGKRLPDYSGYNPNIDPQIEQFFQSAAFRFGH
TLVPPGVYLRNYGRNNCSLESYPVRTCNNYWMSQNSLYANLTRIKDVIDVEKLLMGMAIQLCEEEDHKIVEDLRGSLFGP
LEFSRRDLMALNIQRGRDHGVPDYNSARRAYGLPEIKNVSHFNRVNQAIRDEFLRLYNNSFKNVDIWVGGILETNDGPGE
LFQNIIGDQFQRIRDGDRFWYKNFDNKLFTYEEIRRLEQLSFYDMLMCITKMEWNDIPRNPFRVPKTVDDIHPSCINNKI
VKKGNCTSGSCFHAEQINEYTIENCTEPGTYDFFSNSNVSFILTFLGVSIFFCGIITLIVFKIQLKEKKSMRESIKKVDH
SDNIDIIHTASEWQEPKAALRYVILMPNIRKKQLEVKNQLGHLIRGIDFPNNSNVVIYCASDSHYILIRVHHSYDLVLKF
DSDFLRSTFIKAFERFISDIAKSRNVSMQMMTNTTHAALLKQAITKKHRQKKLEMFFRVVFAQAFHIAHTEEEILQIDST
VAREVIYTELTIIEFAEALSMKPDAEFVKKIFNLVDKDKNGFISFREFVDMLVIFLKGSSEEKMKLMFDMYDINGTGRLK
KEEFSAMLRSFMETGNADITDDELETLVQSMMYHADLANKETINLQDFQQILRDFNDKFNYVEIEFNVPADGKSSRKLHA
GVQTVRSTFIGEVQKTVESLYADPNELRYRIEGKIESKKNAKEEISNSEIIDKNEKIVEEVKKHSDNYWYPIMKYLANKR
LQIFWACLYTLFLLGIFAERVYYYSIQREHSGLRRILGYGLTITRGAASAMMFTYSTLLITMCHNTITVLRTTILQFYIP
FDSAMEMHKYIAYWALFFTVLHIIGHGFNFYHISTQTADDLTCLFRNYFHASHELPKFHYWCWGTMTGITGIFLTIITGL
IFVCSLPMVRKSFYNWFSFIHSLYPIFYILMILHGSGRLVQEPYFHYFFLGPAILFILDKVITVTRITIEIPILKAEILP
SGVTCITFLKPLNFQYKSGQWIRIACPVLQTNEYHPFTLSSAPHETNLSIHVRAVGPWTTNIREKLELYTMTNENLPMIH
IDGPYGESHQDWDKYEVAIMVGGGIGVTPFASILKDIVFKSNYNLNFGCKKVYFVWVTRTQKQFEWMVDILRELEKADIN
NTVSIHIFVTQFYQTFDLRTILLYICERHFQKISNKSLFTGLKAVTHFGRPKFSQFFLSIQKLHTTTNKIGVFSCGTPAM
TQAVDAACKAINLTEINDTLFQHHYKSF
>Cflo_EFN70161.1 Dual oxidase
MFLYLPDFKKPDKKSVDKTFGKDLTDWLFTGCWGEGNLANKCSQYRSGTEYPSYDGWYNNVGKPELGAVDTPLLRRLPAA
YEDGVYKPSGSDRPEPLEISEKLLSGKIGSKSRTGRNALLVFFGQQVVEEILDAQRPACPPEYINIKIPENHRYRIKPGH
TEMPVLRTRYDHRTGHSPNNPRQQLNEITPFLDGGLIYGTSKAWSDVLRTNSSGILQPDGQLASSYFGLYPDYNTVRLPM
ANPPPPIHHHQYVSQHYSESVTRYFKLGNPRGNENPFLLTFGIIWFRWHNFVASHIKRHNPNWSSDKIYNEARKWVIATQ
QHIIVDEWLPSWLGKRLPDYSGYNPNIDPQIEQFFQSAAFRFGHTLVPPGVYLRNYGRNNCSLESYPVRTCNNYWMSQNS
LYANLTRIKDVIDVEKLLMGMAIQLCEEEDHKIVEDLRGSLFGPLEFSRRDLMALNIQRGRDHGVPDYNSARRAYGLPEI
KNVSHFNRVNQAIRDEFLRLYNNSFKNVDIWVGGILETNDGPGELFQNIIGDQFQRIRDGDRFWYKNFDNKLFTYEEIRR
LEQLSFYDMLMCITKMEWNDIPRNPFRVPKTVDDIHPSCINNKIVKKGNCTSGSCFHADQINEYTIENCTEPGTYDFFSN
SNVSFILTFLGVSIFFCGIITLIVFKIQLKEKKSMRESIKKVDHSDNIDIIHTASEWQEPKAALRYVILMPNIRKKQLEV
KNQLGHLIRGIDFPNNSNVVIYCASDSHYILIRVHHSYDLVLKFDSDFLRSTFIKAFERFISDIAKSRNVSMQMMTNTTH
AALLKQAITKKHRQKKLEMFFRVVFAQAFHIAHTEEEILQIDSTVAREVIYTELTIIEFAEALSMKPDAEFVKKIFNLVD
KDKNGFISFREFVDMLVIFLKGSSEEKMKLMFDMYDINGTGRLKKEEFSAMLRSFMETGNADITDDELETLVQSMMYHAD
LANKETINLQDFQQILRDFNDKFNYVEIEFNVPADGKSSRKLHAGVQTVRSTFIGEVQKTVESLYADPNELRYRIEGKIE
SKKNAKEEISNSEIIDKNEKIVEEVKKHSDNYWYPIMKYLANKRLQIFWACLYTLFLLDYSIQREHSGLRRILGYGLTIT
RGAASAMMFTYSTLLITMCHNTITVLRTTILQFYIPFDSAMEMHKYIAYWALFFTVLHIIGHGFNFYHISTQTADDLTCL
FRNYFHASHELPKFHYWCWGTMTGITGIFLTIITGLIFVCSLPMVRKSFYNWFSFIHSLYPIFYILMILHGSGRLVQEPY
FHYFFLGPAILFILDKVITVTRITIEIPILKAEILPSVGPWTTNIREKLELYTMTNENLPMIHIDGPYGESHQDWDKYEV
AIMVGGGIGVTPFASILKDIVFKSNYNLNFGCKKVYFVWVTRTQKQFEWMVDILRELEKADINNTVSIHIFVTQFYQTFD
LRTILLVRLVISKCYHINLKKLDFKKSSTKYDFQYICERHFQKISNKSLFTGLKAVTHFGRPKFSQFFLSIQKLHTTTNK
IGVFSCGTPAMTQAVDAACKAINLTEINDTLFQHHYKSF
>Amel_FAA00348.1 TPA: predicted NADPH oxidase, partial
AGFDKRSLEWLEKIFKQTVGNEKEIRREEFNKIVTSKNPFFTDRVFQIFDKDNSGTISLQEFVDAMHQFAGKSPDDKIKF
LFKVYDIDGKGDGLIQLRELEHVMRACLEENGIRFSEEQIEELTMALFDDADQSNRGAITFEALKKQLEKHEGLLENLSI
SIDRWLVPPKPESKRKSRLQLLASLRPYQLTKPYMKNNYVYIFFISIFILINVSLFVSRLYEYRKSNGYVMLARACGQCL
NFNCSFILVLMLRQCITFLRTHGFNSVLPLDQHIYLHKVTGGLICVFSIAHTLMHLLNFGTIVIYDEILNHNNYTLSEWL
LTSRPALFGLVRGYANPTGFILVILFLIIMICSMPFVRRGGCFEIFYWSHLLYIPYWILVILHAPNFWKWFIGPGLIYLL
ERIRRIAWSRSQLGKTYISSGLLLPSKVTHLVIKRPPHFVFHPGDYVFVNIPVIARYEWHPFTISSAPEQEDYIWLHIRA
VGEWTNSLYSYFEKEQMKLQRDNIFPIENRNNPNVSESLICRILIYEIKIFLDGPYGAPSSHIFQAQHAVLIATGIGVTP
FASILQSIMHRYWKARHTCPKCKFSWASEIPPTVMHLRKVDFFWINRDQQSFEWFVNLLSQLEMEQAELGDAMERFLEMH
MYITSALQKSDMKAVTLQLAMDLVHQMEKRDLITGLKTRTNAGRPNWDKVFKHLQDQKKGKVTIFYCGPPQLARILRYKC
DQFGFNFRKESF
>Amel_XP_006563003.1 uncharacterized protein LOC410515
MRPFFSVLLVLLSSDLWKSAANKNGGLESTSTEPSSAPRSINDSTSYEQFRNDSESVESLLVPEDPERYKQIVELVRKLF
ERVGQSIGSKKILNGDSKGGVDNKIDRFSRVAETRNSRPSDGKGKDEEKYLLQRNPEGGGVSAGKERRNNYQKIEPDEHD
LLEAVNFGLDAMNELYTVKEPMLYSMGLYLDSDNPARHVAIFNDQTEEARMLAKYGYAVLQGATLFKRKFPNTPTDTLLS
LRRSQSDPLRRSCPNRGVPDCPAASLRYRTSDGSCNNLKHLWWGSAMSTMERFLPPVYGDGIQSIRRSITGGPLPSPRLI
SAIIHKDKDVPLESVTHMLMQWGQFIDHDLTATGQSRGFNGSVPQCCLKSGLGFQPPEFMHPECLPIPVSPQDHFFGPLG
IRCLEFARSGPAPKEGCEFGPREQLTQVTSYLDASMVYSSHPLVTDSLRLFRNGLLQYGKIQSHRPVLAKMDPDICRRGS
LSTSCFKAGDGRLVEQPALTSLHVVFLRLHNRIATKLAALNAHWSDEKLFQESRRIVVAIVQHITYREFLPIVLGQDVMR
IFGLELVSKGYYEGYDPNVNPTVANAFSTAAYRFGHSLVQPSFVRFDSEHRPIFNNVSIHDELANLGDLETAGSVDRLLL
GLINQPAQRRDEHISEELTNHLFQTSSFPFGMDLASINIQRGRDHGIPPYVHWREPCALSPIRDFDDLDKAIPPSTAARF
RSVYSSVEDIDLFTGGIAEKSVKGGLVGPTFACIIGQQFNNLRRGDRFWYENSGKENGFTVEQLRQIRRVTLSQVLCITM
DDIETVQPFVFLTRDTLKNQPVPCNDSLLHRLNLEFWAESGHVEDPPFRKRGILDSIKKKITGVTQKESVATSTARSVPQ
QGSAIAPHNNLNPPKASIHQQNRIVVKKPLHPSDNLTIVVQNNAINSPVFVNDAIYGSDIRVNPSLNQQTQQKETPQMDL
PHGLLHIPVYVPPPRPIPTVHPLADFHADRPYVPYAFHDPNNPNPSIHRHRPTYTAAEDVVFDTFPDGTSPRPTLYTYYT
NFLKPAGTRTPIQNIYVAPWNRESQHQDRGSQLYQSSAPVRASSDQLHDDRSDIWQKLYHRSSPSPGSFTSRPFASGERN
QAKDSEYRYTTVSSDHVYRSTPHRSNDREPIHHHVASHGSAASLSEKGSAGLDPNSSSSATNHRPDSTESHSYILSSSAT
PSPTNDRFNRPDSTRFHSYPSSSSATPSPTNDRPGSIESHSYRSSSSTTSSTNDRFNRPDSTEFQSYPSSSSATPSPTNN
RFNHPDSTGFHSYPSSSSAAPSPMNDHPDSTESHSYSSSFSAAPSPMNDRPDSTKSHSYHSSSFTASSPTNDRLDHSDST
ESHSYPSSSTPSPTNRLDHPDSTVVGSHDRTTIPYYSALMQSDHRTSNEGTSFHQSFATRNPSKNHGMTEEATSEAMGYK
IDEMEDRVTSEIPKPLTVRSDKNGARKPGQYYYERNVLRRYPDDEKTAGDRGEGYNGGEASIDDRIFIGGSVRNGGQIID
GNASDTIRTMNRRRNGSLDGTTGDDAGLDQEEEIETVEPRYRTSDWSNPEEDSSLSSVFEMPKIPSSEATAAKELPKPMT
RLKNYAF
>Dmel_NP_001286485.1 NADPH oxidase, isoform B
MNADQESNNHRGSVSSSRSLEIPATPSRSPKKVSFSDELPQSQTPAQQPINQQSAPTVVSHVLQQAAQYLERLHGARDSA
EEKTEEVQPERADIRDSSDTSEAAVLDLDALDASADEPAANAGPIVASSPSILIGSVNRQEAIGSANGNGNANPNQRQSN
LYMERYNLNLDKNCSSMELEARREKQRWLLISECSALFDEGEGKHTREAFRKLFLDEEFQQKLFQLFDLERNGYLLQDRW
IEHLKGRLTDDRQMDFAEQIESVAYVICGENKRVSFKNFRDIWHTRGILDKLYRLIELDGSNLVSTNQVMEFISHLTNSR
PRTGFDKSSLARLEQLFRTTVGNEQEIRREEFQKIVTSKNPFFTERVFQIFDKDNSGSISLQEFIDAIHQFSGQSADDKI
RFLFKVYDIDGDGLIQHKELHDVIRHCIKENGMEFSEDQIEDLTSAMFEDADPHNSGEITYEALKNQLHKHGGLLENLSI
TIDRWLVPIAEDRQAGGAAKSGFWNSLPHQFSLAYMKNNQVFVTYLFFYITVNLCLFISRAIQYRASNGFVIIARACGQC
LNFNCAWVLVLMLRHSLTYLRGRGLSSYLPLDHHVYLHKLTGITISVLSLIHTIMHLFNFSIIVINDPNINAGHYTIGEW
LLTDRPGLFGLIPGCANPTGVALLAILVVMFVCSQPFVRRKGSFEVFYWTHLLYVPFWILCLFHGPNFWKWFLLPGLVYI
VERALRFIWMRGEHGKTYISSGLLLPSKVVHLVIKRPHHFNFRPGDYVFVNIPAIANYEWHPFTISSAPEQEDYMWLHIR
TVGEWTNRLYRYFEREQQKLQQSGSSQEIPQHMHAIPTPSFMLLNEARNPAIAGERSATPQTDFLAKNLGVQAVPPVRPP
RQNRKPAPGAPIDPPATGVNRIRSIKKTLQRTFSRKEAVDPKKGIPNGAFIADGEREDSNLKQRPLEKSISLPDISVKSK
KRSRLKALRALGRSESESAFDEKRVRRARNNSVGLAYLSPQNKSLAQSFRYMRTKPTIIAFKTPSMEEREHQVAAGEANG
ASPASRAEQGQLSSRMDSADKLQLARLSLSAEGASKPLEIFIDGPYGAPSSHIFGAQHAVLIGTGIGVTPFASILQSIMH
RYWKARHSCPRCQFEWASEIPKSVMNLRKVDFFWINRDQRSFEWFVNLLSQLEIEQAELGGAMERFLDMHMYITSALQRT
DMKAVGLQLALDLLHEKGKRDLITGLKTRTNAGRPNWDKVFKQLQAQQKGKVTVFYCGPPQLAKTLRYKCDQYGFAFRKE
CF
>Amel_KAG6798532.1 myeloperoxidase
MNGASAYLDGSHIYGSTDEQLHRIRTYNRGRVDVSACQVCNSSLDKPLGMVYAAFLSEHNRLAEALADANEHWDDTKLFL
EARRLVMAQIQHVTLNEYVPSILGEGARTDPELMPVSSGFYNGYSSSNVGGTYDAVALAALRALTSLRSHRIDNATCLED
HVIASANRVSLDLGQSAFESRVDANARFIHVGRDHGIPGYVEFVADCSGRNVTIQNFMDLENLMHPVHARLLESIYSRVE
DVDLLLGGILEIPRRGGTVGPTFECLLKRQFIKTRNSDRFWYENDIPPSGLNPTQLAEIRKVSLAGILCGNTKIDKIQPK
AFIQQDPYLNARINCDQHSVLDIAPWREEPLPEPAKEVAIGTRSVIPEFIPELSPSLIAAAVKKAEADLIERKQLEYNSW
LQQRIADPKSPAGTAASFSKANRDALLLANSSIMYELATNEILNGIHGLKRKKRQIFDTTDNILGFPNNDFSDLLQNVDI
SGFLSQKKPTNHDEVECPVDDSPCDPTSPYRTLSGHCNNLRNPNLGKSLTTFARLLPPVYEDGVSKPRSTSVTGVPLPNP
RVISTVIHPDISNLHNRYTLMVMQFAQFLDHDLTMTPIHKGFAESIPSCRSCDSPRTVHPECNPFPVPPGDHYYPTVNVT
SGARMCFPSMRSLPGQQHLGPREQINQNTAFLDGSVVYGENTCICNILRGFNGRMNITQSPHRGAKDLLPQSPTHPECKA
KSGYCFIGGDGRASEQPGLTVMHTMWVREHNRIVEGLRQINPHWDGEKLFQQSRRIISGMLQHITYNEFLPRILGWNAVT
LYGLKLLPQGYYKEYSPTCNPSVLTEFASAAYRIGHSLLRPHLPRMDRNYQNMEPSILLRDGFFDPDVLYQSNMMDEMTR
GLVATPMETLDQFITGEVTNHLFEIRGIPYSGIDLVALNVHRARDHGIPSYNNYRALCNLKRATTFEDLSREMAPEVIAR
MKRIYASVDDIDLFPGGMSERPLQGGLVGPTFACIIAIQFRQARKCDRFWYETDDPNIRFTEHQLAEIRKSTLSKVMCEN
MDNQNDMQRAAFDLPSNFLNPRVPCGSMPQMDLAAWRETRHGCQIGGRNVALGESGFPTPCTSCVCTAEGTQCASLRITD
CNQLLREASREAILRDDVCTAQCGFVLAATEASSRLQQFTTPTSFPGFVSHRNSLRSAPTPVSFNGFKLPDLSQFIG
>Amel_XP_016771539.2 NADPH oxidase 5 isoform X1
MENEVNCMEKDCLVERRRATTLEECSHIIGVNGVARYNKEAFKQLLQDSTLMEKLFSLFDRNGDKILTQDEWIEFLKGRL
KNEKSNDLIIQFENVAYSICCDNPVTFEKFQQIFSTKEIIDKLFRRIDEENLGYITSFQIMEFLSNISDTRPLAGFDKRS
LEWLEKIFKQTVGNEKEIRREEFNKIVTSKNPFFTDRVFQIFDKDNSGTISLQEFVDAMHQFAGKSPDDKIKFLFKVYDI
DGDGLIQLRELEHVMRACLEENGIRFSEEQIEELTMALFDDADQSNRGAITFEALKKQLEKHEGLLENLSISIDRWLVPP
KPESKRKSRLQLLASLRPYQLTKPYMKNNYVYIVFISIFILINVSLFVSRLYEYRKSNGYVMLARACGQCLNFNCSFILV
LMLRQCITFLRTHGFNSVLPLDQHIYLHKVTGGLICVFSIAHTLMHLLNFGTIVIYDEILNHNNYTLSEWLLTSRPALFG
LVRGYANPTGFILVILFLIIMICSMPFVRRGGCFEIFYWSHLLYIPYWILVILHAPNFWKWFIGPGLIYLLERIRRIAWS
RSQLGKTYISSGLLLPSKVTHLVIKRPPHFVFHPGDYVFVNIPVIARYEWHPFTISSAPEQEDYIWLHIRAVGEWTNSLY
SYFEKEQMKLQRDNIFPIENRNNPNVSESVSMNGKFLSPIPRGNRRSFDNSVFVSDDEKITQSPQSVIGITDVKKMSNNR
KLHSLLVSKMPLEKSVSVPDMLPGKKKNDRLIALRDYTRSESERNFNERQIRDARLKSLNEVYSSPQNKGLAQSFRYMRN
KPTIIAFKTPSMENYELESNDKNTTQGYRRKQSNNLSTIQSAAEEGRLQMKFEENSKKNHNDIEFDSISHSLNYTVGKPL
EIFLDGPYGAPSSHIFQAQHAVLIATGIGVTPFASILQSIMHRYWKARHTCPKCKFSWASEIPPTVMHLRKVDFFWINRD
QQSFEWFVNLLSQLEMEQAELGDAMERFLEMHMYITSALQKSDMKAVTLQLAMDLVHQMEKRDLITGLKTRTNAGRPNWD
KVFKHLQDQKKGKVTIFYCGPPQLARILRYKCDQFGFNFRKESF
>Dmel_NP_001286043.1 uncharacterized protein Dmel_CG10211, isoform B
MRKPEMLISLILWCLCASSLTLRIPEDLENAAINALSSERARSLTPCGSSAEAEGSVAGDYDVCPPSKYRQPTAECNNVS
HRKWGARGDIFQRLLAADYADGVSQPRTSKGTHALPDAEVVIEQLQRHVEGELRHAHITAMLPAWGQLLANDLVEVGQLP
ISGKCCERDSAVKDPSELQHCFVRAGPDCKEYKRSAPGFDLEACQKHTRQQMNIASAYIDGSGLYGSTRHEFDQLRTYIS
GGVKVESCKYCQVAGATGALHRALLQQHNNIGERLSHINPDWSEEDVFLEARRIITATIQHITYNEFLPLVLGQETTAKE
GLRLTAEKHSSNYSSSVRGGIYNEFATAAMPAFWSMYPPEMLAKKMSAHELLSIAALQKSLVPSQTNAEGWSELALAVHR
GRDHGVASYVHALDLCERRFADQSAANVSFDTLAQVSNIPEEYITNLRDIYQNANDIDLLVGALLEEPVVGALFGPTISC
LLSLQFEQLKQTDRFWYENEIPPSSFTLDQLKSIRQTTLSGLLCGSHQVSTAQSKAFILEDNYLNSILDCDQLPKFDLKP
WQVNPEDEVHVEHVEVEPATKEAIAELSPELIEAAVERAKQELEERKRFEYEVWRTKGGISARSPDGTAASFSKANLAAL
NLANSSLIFELTSNEIVKTLNHITRRKRQIFNPNQNAFNRNELTDTLQTVDISGLLGGAQKQLDTCPEPSQQCDANSPFR
TLSGRCNNLRNPNWGKSLTTFSRLLPAQYEDGISAPRLTGVTGTALPNPRTISTTIHPDISNLHTRYSLMVMQFAQFVDH
DLTLTPIHKGFHESIPSCRPCNSRQTVHPECNPFPVPAGDFYYPEVNVTSGERFCFPSMRSLPGQQSLGPRDQINQNTHF
LDGSMVYGETTCLSNKLRGFSGRMNSTQVRGKELLPLGPHPECKSRNGLCFLGGDDRASEQPGLTAIHTAFLREHNRIVE
GLRGVNPHWNGEQLFHHARKIVSAQVQHIVFNEFLPRILSWNAVNLYGLKLLPQGYYKDYNPSCSPIVFNEFAAAAFRIG
HSLLRPHIPRLSVQHQPVEPPLLLRDGFFRMDALLQPGIIDEILRGLVATPMETLDQFITGEVTNHLFEDRKIPFSGIDL
IALNIQRARDHGIPSYNNYRALCNLKRATNWNDLSREIPTEVINRFQKIYASVDDIDLFPGAMTERPLQGGLVGPTLACI
IGIQFRQLRKCDRFWYENQNPEVKFTEAQLAEVRKVTLAKIVCENLEITGDMQRAAFDLPSNFLNPRVPCASMPQIDLNA
WRENVQGCQIGNRNVRVGESAFPSPCTSCVCSAEGAQCASLRITDCGQLIRQWPKEAILRDEVCNSQCGIYLTGQQASGF
NPQQRQGQAQPRVTRSRNQNLFKFPDLTPFIASL
>Cflo_XP_011265458.1 uncharacterized protein LOC105256885
MSNAMIQNTDPKVGNQTFESRIEQENWEPAEDDLMEAADFGLQAMHKLFYIQEPKLHSLGLYLGRDNPARYVAAFNDQSK
EARDLAKFGYAVLQGTAMFLKKFPNAPLELPLSRTKFNRRTLLEQQCPQRDPPQCPPASLRYRTSDGSCNNLQNLWWGSA
MSAMQRFLPPEYDDGVQSIRRSKNGRPLPSARDISSLVHESKDIPLASVTHMLMQWGQFVDHDLTATGQSRGFNGTVPQC
CLPRGVGFQSPEFMHPECLPIAVNLRDSFYGPLGVRCLEFLRSGPAPKEGCKFGAREQLSQVTSYLDASTVYSSNAIHSD
SLRIFRNGLLQYGKIQSRRPMLPKRESDLCKRGSLSTTCFRAGDGRLTEQPALTSLHVVFLRLHNRIATELSALNSHWSD
EKLFQETRRIIGAVIQHITYREFLPIVLGPHVMKIFDLEVLKKNYYEGYDPTINPTIVNAFSTAAYRFGHSLVQQSFVRF
DSNHRPIFNNVSIHDEFSNPANLETAGSVDRLLLGLVNQPCQRRDEFITEEMTNHLFQTPGFGFGMDLASLNIQRGRDHG
LPPYVRWREPCSLSPIKNFEDLDRVMSSEIARKFRLLYSSVEDIDLFSAGLAEKSVAGGLVGPTFACIIGQQFSNLRRGD
RFWYENGESESSFTAGQLQQIRRTTLAQVLCRTMDGIETIQPFVFLATDTLKNRRLSCDDPIIGQLDLEFWAERPSEFRS
YVDESHKMKAGIGDSISKSKEENINSRRKISNQEQAKIQPFKGSINQENKIIIKRPLGRPDNNNVTIVVQNNAVNSPVFV
NEGIYNSHIKIQQPATKPISNLNQAVNNYRPVYRPQAKPIPTTIPHSTSFHSASYPYVPHAFDDPSNPNPLAYGYRSPTF
AQDDVFYDNYSPTSPRPTLYTYYTNFQQKYTTQMPNREVDGYLINYGSSYNNHDSHTYEKPLINPEHHYELSDKQKSTQK
PDVNFKLPSNVPSNFKPNYASNDESYHTHKTSYEHKLSTTMRPNYESNNEAYYGQKLSIVGNKSKPATNSPDDESYRLQR
PAYGEFMSPANLRPDSKPNQSYGIQKPHGIENLQNDNLNNKPNQDYQVNLNKPQHQEQWNSNNYHVRPSSERPYDYDDPD
AYRKKPNIKPPSYNINNSHQTTPINRPNNEYSSQFWTKDSNKDSLQDRLYGFISNSETSTSSYRKGASPTLSTLFPTNHS
NYDRYFNATLIYQKILSTTPNNGMDVSSYITESSQPLQSDSFNPNNSPFNQKLTNYPIYQKDNQPPLPPYSKESINRPST
TDSYKHDNSYKNPIKSPDLNGPLLSSTPYWLEISTINSPIHGKDGNLNPKPTKVQSVTIVTETLETVHHPGHSGYISQYK
VTSEVPRPLAQQIKSNMPKIPKPGQYYYEKNVLYRYPDEIIDQIPTNNHYSADKSREVFVQDQKATPKNIAEETSIMNDS
IINSRMIPSDENKLTTSMLITDSNRDDTMSDLQRTFSTDIQSVAPADISDRINRWMKPQEDLNLPSILEMPEIPLDKFAD
VKELPKPIKSRI
>Amel_XP_006569700.2 peroxidasin
MRLTLSVICSLLFILPSFYAHQWQNGRNVECPHKCMCFGTTVRCMLQKLNRIPRVPTNTTVLDLRFNNIAELRHGSFHNL
PELDTLLLNDNRIRYLLPKTFEGAPNLRILYLYKNRLEQISPGAFSGLLKLEQLYLHYNHLREIKKDTFNDLPSLERLFL
QSNMLHHLPADAFHNVGPMTRLRLDSNALVCDCNLVWLVQRLQSKPSEMAAICQSPNEMKGRSLTTMSMDDFHCTEPRIM
NGPQDVEVRLGGTISFTCEVIGDPIPEIKWMRDSNEVSADGNHYVIQEDGTLIISDVTEQDTGEYECVAKSEMGLTKSRK
ARAVITVSPSLRFTELPESQTVQIGVDVSFTCKVDGRPTPNIQWWRNGQLLNVGGRVAIENEGSLLKIFAVKETDTARYV
CQARNSNGYAETSADLNVVDESYSPPRMTYEPHDMEAEPGTIIEVPCRVEGVPKPVIQWKKDGTAMEGERFRISRGGSLY
LYNVTAGDTGRYECSAVNQYGRATAQALVRVRQPEATDVLVIRAFKDATEEIDRAINNTLMDLFNGDRAQHVNPFRLARF
PDAVGRAAARPAEIFERTLVNIRRMVNSGLSANTTTEFRYEEILTAEQVREIERLSGCTGHRHHQNCTNMCYHNKYRSID
GSCNNLRHPTWGSSYTGFRRVLQPIYENGFSSPIGWEKGRLYYGYPKPSARLISTTLIATHKVTSDNGITHMVMQWGQFL
DHDLDHALPAVSSESWDGIDCKKSCDNAAPCFPMDVPRNDPRVNNRRCIDFIRTSAVCGSGATSILWGSFTPREQLNQLT
SYMDASQVYGYDDALARDLRDLTTDHGLLREGPIIPGHKPLLPYASGQFVDCRRNPIESTINCFVAGDIRANEQVGLLAM
HTIWLREHNRIARSLRDMNPQWNGEKLYQEARKIVGAEMQHITYQQWIPHVFDGTAEELLGSYRDYDSNLDASVSNVFAT
AALRFGHTLIQPRLERFNESFQSIPQGPLKLRDAFFSPWRLVEEGGVDPLMRGMFATAAKLKLPEENLNTELTEQLFRTA
HAVALDLAAMNIQRGRDHALPGYLEWRRFCNMSHVETFEDLVGEIRSAKVRQKLRELYGHPGNIDVWVGGVLEDQLPNAK
VGPLFKCLLLEQFRRTRNGDRFWYENPTVFKPEQLAQIKQTSLARILCDNGDNINRIQPNVFLLPEGDNKFVTCDEIPYI
DLRVWSECCDGCEDHSNTISRFRRATKYLPSQNIFNLKNINAQSYSEKLEYLEKKIEETEQESKRIRDLAESLSYMVKEL
KSLLENVKRSKDQ
