# Supplementary material for: Social isolation shortens lifespan through oxidative stress in ants
Source: Nat Commun. 2023 Sep 27;14:5493. doi: 10.1038/s41467-023-41140-w (PMC10533837; doi:10.1038/s41467-023-41140-w)
Supplement: Supplementary file 8 — Supplementary Code 3 [file 41467_2023_41140_MOESM8_ESM.txt]

#NEXUS
begin taxa;
	dimensions ntax=14;
	taxlabels
	'Amel_FAA00348.1'
	'Amel_KAG6798532.1'
	'Amel_KAG6800106.1'
	'Amel_XP_006563003.1'
	'Amel_XP_006569700.2'
	'Amel_XP_016771539.2'
	'Cflo_EFN70161.1'
	'Cflo_EFN74201.1'
	'Cflo_XP_011253577.2'
	'Cflo_XP_011265458.1'
	'Dmel_NP_001259968.1'[&!name="Dmel_NP_001259968.1 --- DUOX",!color=#0000ff]
	'Dmel_NP_001286043.1'
	'Dmel_NP_001286485.1'[&!name="Dmel_NP_001286485.1 --- NADPH oxidase",!color=#0000ff]
	'evm.model.ctg44.75.2.5d03f9d5_DUOX_f1'[&!color=#ff0000,!name="evm.model.ctg44.75.2.5d03f9d5_DUOX_f1 --- Cfel DEG"]
;
end;

begin trees;
	tree tree_1 = [&R] (('Dmel_NP_001259968.1':0.189262,(('Cflo_XP_011253577.2':1.0E-6,'Cflo_EFN70161.1':0.002751)[&label=100]:0.809604,(('Dmel_NP_001286485.1':0.348723,('Amel_XP_016771539.2':1.0E-6,'Amel_FAA00348.1':0.01385)[&label=100]:0.344839)[&label=100]:1.310412,('Amel_XP_006569700.2':1.034913,(('Amel_KAG6798532.1':0.205934,'Dmel_NP_001286043.1':0.512669)[&label=100]:0.735769,('Cflo_XP_011265458.1':0.465052,'Amel_XP_006563003.1':0.513762)[&label=100]:0.812353)[&label=84]:0.324471)[&label=100]:0.714571)[&label=99]:0.467027)[&label=100]:0.534305)[&label=100]:0.148459,('evm.model.ctg44.75.2.5d03f9d5_DUOX_f1':0.00165,'Cflo_EFN74201.1':0.004734)[&label=100]:0.043877,'Amel_KAG6800106.1':0.044848);
end;

begin figtree;
	set appearance.backgroundColorAttribute="Default";
	set appearance.backgroundColour=#ffffff;
	set appearance.branchColorAttribute="User selection";
	set appearance.branchColorGradient=false;
	set appearance.branchLineWidth=1.0;
	set appearance.branchMinLineWidth=0.0;
	set appearance.branchWidthAttribute="Fixed";
	set appearance.foregroundColour=#000000;
	set appearance.hilightingGradient=false;
	set appearance.selectionColour=#2d3680;
	set branchLabels.colorAttribute="User selection";
	set branchLabels.displayAttribute="label";
	set branchLabels.fontName="Abadi MT Condensed Extra Bold";
	set branchLabels.fontSize=14;
	set branchLabels.fontStyle=0;
	set branchLabels.isShown=true;
	set branchLabels.significantDigits=4;
	set layout.expansion=0;
	set layout.layoutType="RECTILINEAR";
	set layout.zoom=0;
	set legend.attribute="label";
	set legend.fontSize=10.0;
	set legend.isShown=false;
	set legend.significantDigits=4;
	set nodeBars.barWidth=4.0;
	set nodeBars.displayAttribute=null;
	set nodeBars.isShown=false;
	set nodeLabels.colorAttribute="User selection";
	set nodeLabels.displayAttribute="Node ages";
	set nodeLabels.fontName="Abadi MT Condensed Extra Bold";
	set nodeLabels.fontSize=8;
	set nodeLabels.fontStyle=0;
	set nodeLabels.isShown=false;
	set nodeLabels.significantDigits=4;
	set nodeShapeExternal.colourAttribute="User selection";
	set nodeShapeExternal.isShown=false;
	set nodeShapeExternal.minSize=10.0;
	set nodeShapeExternal.scaleType=Width;
	set nodeShapeExternal.shapeType=Circle;
	set nodeShapeExternal.size=4.0;
	set nodeShapeExternal.sizeAttribute="Fixed";
	set nodeShapeInternal.colourAttribute="User selection";
	set nodeShapeInternal.isShown=false;
	set nodeShapeInternal.minSize=10.0;
	set nodeShapeInternal.scaleType=Width;
	set nodeShapeInternal.shapeType=Circle;
	set nodeShapeInternal.size=4.0;
	set nodeShapeInternal.sizeAttribute="Fixed";
	set polarLayout.alignTipLabels=false;
	set polarLayout.angularRange=0;
	set polarLayout.rootAngle=0;
	set polarLayout.rootLength=100;
	set polarLayout.showRoot=true;
	set radialLayout.spread=0.0;
	set rectilinearLayout.alignTipLabels=false;
	set rectilinearLayout.curvature=0;
	set rectilinearLayout.rootLength=100;
	set scale.offsetAge=0.0;
	set scale.rootAge=1.0;
	set scale.scaleFactor=1.0;
	set scale.scaleRoot=false;
	set scaleAxis.automaticScale=true;
	set scaleAxis.fontSize=8.0;
	set scaleAxis.isShown=false;
	set scaleAxis.lineWidth=1.0;
	set scaleAxis.majorTicks=1.0;
	set scaleAxis.minorTicks=0.5;
	set scaleAxis.origin=0.0;
	set scaleAxis.reverseAxis=false;
	set scaleAxis.showGrid=true;
	set scaleBar.automaticScale=true;
	set scaleBar.fontSize=10.0;
	set scaleBar.isShown=true;
	set scaleBar.lineWidth=1.0;
	set scaleBar.scaleRange=0.0;
	set tipLabels.colorAttribute="User selection";
	set tipLabels.displayAttribute="Names";
	set tipLabels.fontName="Abadi MT Condensed Extra Bold";
	set tipLabels.fontSize=18;
	set tipLabels.fontStyle=0;
	set tipLabels.isShown=true;
	set tipLabels.significantDigits=4;
	set trees.order=false;
	set trees.orderType="increasing";
	set trees.rooting=true;
	set trees.rootingType="User Selection";
	set trees.transform=false;
	set trees.transformType="cladogram";
end;
