# Supplementary material for: Social isolation shortens lifespan through oxidative stress in ants
Source: Nat Commun. 2023 Sep 27;14:5493. doi: 10.1038/s41467-023-41140-w (PMC10533837; doi:10.1038/s41467-023-41140-w)
Supplement: Supplementary file 9 — Supplementary Code 4 [file 41467_2023_41140_MOESM9_ESM.txt]

>Cfel_evm.model.ctg5.141.3.5d03f9fc_RDH_f0
GKTVVITGASSGIGKETARDFYGRGARVILACINMEEANEAVKDIKNNPSSRIKKDDYQN
GAGELAIYFLNLCSLKSVKDCAKNLLMKEAAIHILVNNAGVAAIPYEKTEDGIETTFQTN
HLGHFLLTLLLLPKMQSSSPGCRIVNVSSIGHIFGDIDFDDINLEKSYGPLKSYFQSKLA
NILFTRELARRLNKANIHGINVYSLHPGNIPTDITRHAFSTFFPGASYFYNFLSWVSPWV
LPWLKTVEEGAQTTIYCSVDEKTANETGLYYS
>Cflo_XP_025268854.1 retinol dehydrogenase 11 isoform X1
MGLFKKMCTSNVRLDGKTVVITGGSGGIGKETARDFYGRGARIILACRNMEKANEAVKDIKNNPPSRIKKDEYQNGAGEL
AIYFLNLCSLKSVKDCAKNLLMKEAAIHILVNNAGVAAISYEKTEDGIETTFQTNHLGHFLLTLLLLPKMQASSPGCRIV
NVSSFTHIFGDIDFDDINLEKSYGPLKSYFQSKLANILFTRELARRLNKANVHGINVYSLHPGNMPTEITQHASSTIFPG
ASYSYSFLSWVLPWAFKTVEEGAQTTIYCSIDEKTANETGLYYSDCNVAIPRRKAANDEYAKNFWDVSCKLLNLEPEEDF
TKFLQTVSRQIL
>Cflo_XP_011259617.2 retinol dehydrogenase 11
MWSFKKMCTSNARLEGKTVVITGASSGIGKETARDFYGRGARVILACRNMEKANEAVKDIKNNPPSRIKKDEYQNGAGEL
AIYFLNLCSLKSVKDCAKNLLMKEAAIHILVNNAGVAAISYEKTEDGIETTFQTNHLGHFLLTLLLLPKMQASSPDCRIV
NVSSIGYIFGDIDFDDINLEKSYRPLKSYFQSKLANILFTRELARRLNKANVHGINVYSLHPGNIPTEITRHASSTFFPG
ASYSYSILSWILLWAFKTLEEGAQTTIYCSIDEKTANETGLYYSDCSVVNPRRKATNDEYAKNLWDVSCKLLNLKPEEDF
IKFLQTVSRQIL
>Cflo_XP_019883700.2 retinol dehydrogenase 11
MWFLKKLCTSNARLEGKTVVITGASSGIGKETARDFYGRGARVILACINMEEANEAVKDIKSNPPFRIKKDEYQNGAGEL
AIYFLNLCSLKSVKDCAKNLLMKEAAIHILVNNAGVVAISYEKTEDGIETTFQTNHLGHFLLTLLLLPKMQSSSPGCRIV
NISSIGHIFGDIDFDDINLEKSYRPLKSYFQSKLANILFTRELARRLNKANVHGINVYSLHPGVMPTKVTRHASSTIFPG
GSYAYKFVLWVLPWAFKTVEEGAQTTIYCSVDEKTANDTGLYYSDCNIVNPRRKVTNDEYAKNLWDVSCKLLNLEPEENF
TKFLQTVSRQI
>Cflo_XP_011259620.2 retinol dehydrogenase 12 isoform X2
MRFFKKMCESNVRLDGKTVVITGASGGIGKETARDFYGRGARVILACRNMEKANEAVKDIKNNPPSRIKKEEYQNSAGEL
AIYFLNLCSLKSVKDCAKNLLMKEAAIHILVNNAGVAAILYEKTEDGIETTLQTNHLGHFLLTLLLLPKMQASSPGCRIV
NVSSIIHIFRDIDFDDINLEKSYGPLKSYFQSKLANILFTRELARRLNKANIHGINVYSLHPGLIPTEISRSANSTIFPG
GSYAYNFFTWLFFKTVEEGAQTTIYCSVDEKTTNETGLYYSDCSVANPYWKARNDEYAKNLWDVSCKLLNLELEEDFTTF
LQSVSRQIL
>Cflo_XP_011259619.2 retinol dehydrogenase 11 isoform X1
MWLFKKMCTSNVRLDGKTVVITGGSGGIGKETARDFYGRGARVILACRNMEKANEAVKDIKNNPPSRIKKEEYQNSAGEL
AIYFLNLCSLKSVKDCAKNLLMKEAAIHILVNNAGVAAILYEKTEDGIETTLQTNHLGHFLLTLLLLPKMQASSPGCRIV
NVSSIIHIFRDIDFDDINLEKSYGPLKSYFQSKLANILFTRELARRLNKANIHGINVYSLHPGLIPTEISRSANSTIFPG
GSYAYNFFTWLFFKTVEEGAQTTIYCSVDEKTTNETGLYYSDCSVANPYWKARNDEYAKNLWDVSCKLLNLELEEDFTTF
LQSVSRQIL
>Cflo_XP_025268855.1 retinol dehydrogenase 11 isoform X2
MPAIFYVFRIKKDEYQNGAGELAIYFLNLCSLKSVKDCAKNLLMKEAAIHILVNNAGVAAISYEKTEDGIETTFQTNHLG
HFLLTLLLLPKMQASSPGCRIVNVSSFTHIFGDIDFDDINLEKSYGPLKSYFQSKLANILFTRELARRLNKANVHGINVY
SLHPGNMPTEITQHASSTIFPGASYSYSFLSWVLPWAFKTVEEGAQTTIYCSIDEKTANETGLYYSDCNVAIPRRKAAND
EYAKNFWDVSCKLLNLEPEEDFTKFLQTVSRQIL
>Cflo_XP_011263093.1 retinol dehydrogenase 11 isoform X1
MWQFHSQCTSETRLINKTVVITGANTGIGKETARDFYRRGARVILACRNIQKANDAVEDIKKNLPSRADRKQFQGDPGQL
IIYELDLSSLKSVKDCARNLLMKESAIHLLINNAGVMMCPQQTTEDGFELQLQTNYIGHFLLTLLLLPKMQSSVPGCRIV
NVSSFLHLFGAIHDDLNLKQSYTPMRAYMQSKLANILFTKELARRLKEANINGINVYSLHPGVITSEIGRHFSSTMFPGA
STVFRVFLRPILKNPEQGAQTTIYCSVDEKAANETGLYYKECGIATPQWRAQDDQIAKNLWDQTCRLLRLECDEDFAKFL
KTVSLEIVE
>Cflo_XP_011263126.1 retinol dehydrogenase 11
MWLFHSQCTSKARLVGKTVVITGANTGIGKETARDLYRRGARVILACRDLQRANDALEDLKKNPPSRADREQFQGNPGEL
MIYRLDLSSLKSVKECARNLLTKESAIHLLINNAGVMMCPQQTTEDGFELQLQTNYIGHFLLTLLLLPKMRSSDPICRIL
NVSSRIHIFGAIHDDLNLKESYTPLKAYMQSKLANILFTKELARRLKEANIKGINVYSLHPGVITTELGRHFSRTIFPGA
NALFRMILRPVLKNPEEGAQTTVYCSVDEKTANETGLYYQECKVATTQWRTQNDRIAKNLWDQTCRLLHLNPDEDFDTFL
KTISNYSLNHI
>Cflo_XP_025263373.1 retinol dehydrogenase 11
MWTYHKSCASKVRLDNKIAVITGANTGIGKETAIDFYRRGARVILACRNVEKAKQAVEYIKNQPFPSTESEQYNGKLGEL
AIYSLDLCSLKSVIECAKQLLTTESAIHILINNAGVMMCPHYKTEDGFELQLQSNYLGHFLLTLLLLPKIQSSTPGCRIV
NVSSLAHIFGNIHFNDINLEKSYSPLKAYAQSKMANILFTKELARRLKEADISGINVYALHPGVIRTELGRHYNKTIVPG
ATFFFRHIMRPFIKNPTQGAQTTIYCAIDEKTADETGLYYSECRVSRPQWRARDDQISKKLWDHTCRLLHLEPNENFSAF
LQTVSRQLAQ
>Cflo_XP_025263371.1 retinol dehydrogenase 11
MWTYNRMCTSKARLDGKVAIITGANSGIGKETAKDFYRRGARVILACRNLEKGKAAVEDIKKNPDPSTGKKYNDKLGELV
ICSLDLTNLKSVRECARKILSDESVIHILINNAGVMMTPYEKTKDGFELQLQSNYLGHFLLTLLLLPRIQSSAPGCRIIN
VSSICHRVGKIYFNDINLENSYSPMKAYGQSKLANILFTKELAHRLKEARINGINVYSLHPGVIRTELSRYYSRTIIPGA
NFIYRNIMRPFIKNPVQGAQTTIHCAVDEKVANETGLYYAECRVSSPQWRARDDQISKKLWDLTCRLLHLEPDENFSTFL
QTVSRQLAE
>Cflo_XP_011263094.1 retinol dehydrogenase 11 isoform X2
MWTYNRMCTSKARLDGARVILACRNIQKANDAVEDIKKNLPSRADRKQFQGDPGQLIIYELDLSSLKSVKDCARNLLMKE
SAIHLLINNAGVMMCPQQTTEDGFELQLQTNYIGHFLLTLLLLPKMQSSVPGCRIVNVSSFLHLFGAIHDDLNLKQSYTP
MRAYMQSKLANILFTKELARRLKEANINGINVYSLHPGVITSEIGRHFSSTMFPGASTVFRVFLRPILKNPEQGAQTTIY
CSVDEKAANETGLYYKECGIATPQWRAQDDQIAKNLWDQTCRLLRLECDEDFAKFLKTVSLEIVE
>Amel_XP_625137.3 retinol dehydrogenase 12
MRFFSNYYRSNNRLNGKTIVITGANCGIGKETAKDLYKRGGRVILACRDINKAKEAVNDIKENVLKTQENNLEEELGELE
ICQLNLNSFANIKKCAQHLLTTESNIHILINNAGVFLHPFEKTKDGFETHFQVNYLGHFLLTLLLLPKIEESGPGCRIIN
VSSLAHKYGDINFEDLNLEHCYTPIKGYCQSKLANILFTKELNNKLRAAGIQNINVYSLHPGIVKTEIARYLDASYFRGA
RLISSLINPLMKTPDQGAQTTIYCAIDENAGKESGLYYDNCRVVNPSMKACDPELANQLWKYSCELLGLSSDNGLKELSK
IITKKEII
>Amel_KAG6796909.1 retinol dehydrogenase 12
MILNFVKMRLMKSGRVILACRDINKAKEAVNDIKENVLKTQENNLEEELGELEICQLNLNSFANIKKCAQHLLTTESNIH
ILINNAGVFLHPFEKTKDGFETHFQVNHLGHFLLTLLLLPKIEESGPGCRIINVSSLAHKYGDINFEDLNLEHCYTPIKG
YCQSKLANILFTKELNNKLRAAGIQNINVYSLHPGIVKTEIARYLDASYFRGARLISSLINPLMKTPDQGAQTTIYCAID
ENAGKESGLYYDNCRVVNPSMKACDPELANQLWKYSCELLGLSSDNGLKELSKIITKKEII
>Amel_KAG9429174.1 retinol dehydrogenase 12
MILNFVKMRLMKSGRVILACRDINKAKEAVNDIKENVLKTQENNLEEELGELEICQLNLNSFANIKKCAQHLLTTESNIH
ILINNAGVFLHPFEKTKDGFETHFQVNYLGHFLLTLLLLPKIEESGPGCRIINVSSLAHKYGDINFEDLNLEHCYTPIKG
YCQSKLANILFTKELNNKLRAAGIQNINVYSLHPGIVKTEIARYLDASYFRGARLISSLINPLMKTPDQGAQTTIYCAID
ENAGKESGLYYDNCRVVNPSMKACDPELANQLWKYSCELLGLSSDNGLKELSKIITKKEII
>Cflo_EFN63709.1 Retinol dehydrogenase 11
MMCPHYKTEDGFELQLQSNYLGHFLLTLLLLPKIQSSTPGCRIVNVSSLAHIFGNIHFNDINLEKSYSPLKAYAQSKMAN
ILFTKELARRLKEADISGINVYALHPGVIRTELGRHYNKTIVPGATFFFRHIMRPFIKNPTQGAQTTIYCAIDEKTADET
GLYYSECRVSRPQWRARDDQISKKLWDHTCRLLHLEPNENFSAFLQTVSRQLAQ
>Cflo_EFN63714.1 Retinol dehydrogenase 12
MMTPYEKTKDGFELQLQSNYLGHFLLTLLLLPRIQSSAPGCRIINVSSICHRVGKIYFNDINLENSYSPMKAYGQSKLAN
ILFTKELAHRLKEARINGINVYSLHPGVIRTELSRYYSRTIIPGANFIYRNIMRPFIKNPVQGAQTTIHCAVDEKVANET
GLYYAECRVSSPQWRARDDQISKKLWDLTCRLLHLEPDENFSTFLQTVSRQLAE
>Mmus_NP_001349198.1 retinol dehydrogenase 11 isoform 2
MGLVLRKMLSSGVCTSNVQLPGKVAIVTGANTGIGKETAKDLAQRGARVYLACRDVDKGELAAREIQAVTGNSQVFVRKL
DLADTKSIRAFAKDFLAEEKHLHLLINNAGVMMCPYSKTADGFEMHIGVNHLGHFLLTHLLLEKLKESAPSRIVNLSSLG
HHLGRIHFHNLQGEKFYSAGLAYCHSKLANILFTKELAKRLKGSGVTTYSVHPGTVHSELTRYSSIMRWLWQLFFVFIKT
PQEGAQTSLYCALTEGLESLSGSHFSDCQLAWVSYQGRNEIIARRLWDVSCDLLGLPVDW
>Mmus_XP_006515006.1 retinol dehydrogenase 14 isoform X1
MHGKTVLITGANSGLGRATAAELLRLGARVIMGCRDRARAEEAAGQLRQELCQAGGAGPDGTDGQLVVKELDLASLRSVR
AFCQELLQEEPRLDVLINNAGVFHCPYTKTEDGFEMQFGVNHLGHFLLTNLLLGLLKSSAPSRIVVVSSKLYKYGEINFE
DLNSEQSYNKSFCYSRSKLANILFTRELARRLEGTNVTVNVLHPGIVRTNLGRHIHIPLLARPLFNLVSWAFFKTPLEGA
QTSIYLACSPDVEGVSGRYFGDCKEEELLPKAMDESVARKLWDISEVMVGILK
>Mmus_NP_084293.1 retinol dehydrogenase 12 isoform 1 precursor
MLFILVLLTSFLSILYLTAPSIRKFFAGGVCTTNVQIPGKVVVITGANTGIGKETARELARRGARVYIACRDVLKGESAA
SEIRADTKNSQVLVRKLDLSDTKSIRAFAERFLAEEKKLHILINNAGVMMCPYSKTTDGFETHFGVNHLGHFLLTYLLLE
RLKESAPARVVNLSSIAHLIGKIRFHDLQGQKRYCSAFAYGHSKLANLLFTRELAKRLQGTGVTAYAVHPGVVLSEITRN
SYLLCLLWRLFSPFFKSTSQGAQTSLHCALAEDLEPLSGKYFSDCKRMWVSSRARNKKTAERLWNVSCELLGIQWE
>Mmus_NP_076186.1 retinol dehydrogenase 14
MAVASVAAALLAALGGALWLAARRFSGPRNQRQQGGGDPGLMHGKTVLITGANSGLGRATAAELLRLGARVIMGCRDRAR
AEEAAGQLRQELCQAGGAGPDGTDGQLVVKELDLASLRSVRAFCQELLQEEPRLDVLINNAGVFHCPYTKTEDGFEMQFG
VNHLGHFLLTNLLLGLLKSSAPSRIVVVSSKLYKYGEINFEDLNSEQSYNKSFCYSRSKLANILFTRELARRLEGTNVTV
NVLHPGIVRTNLGRHIHIPLLARPLFNLVSWAFFKTPLEGAQTSIYLACSPDVEGVSGRYFGDCKEEELLPKAMDESVAR
KLWDISEVMVGILK
>Mmus_BAA88521.1 M42C60
MFGFLLLLSLPFILYLVTPKIRKMLSSGVCTSNVQLPGKVAIVTGANTGIGKETAKDLAQRGARVYLACRDVDKGELAAR
EIQAVTGNSQVFVRKLDLADTKSIRAFAKDFLAEEKHLHLLINNAGVMMCPYSKTADGFEMHIGVNHLGHFLLTHLLLEK
LKESAPSRIVNLSSLGHHLGRIHFHNLQGEKFYSAGLAYCHSKLANILFTKELAKRLKGSGVTTYSVHPGTVHSELTGYS
SIMRWLWQLFFVFIKTPQEGAQTSLYCALTEGLESLSGRHFSDCQLAWVSYQGRNEIIARRLWDVSCDLLASQWIGKWWF
GPKRRLEEMMIILQSGQNLEPEERRTSSLSCLASS
>Mmus_BAB32258.1 unnamed protein product
MLFILVLLTSFLSILYLTAPSIRKFFAGGVCTTNVQIPGKVVVITGANTGIGKETARELARRGARVYIACRDVLKGESAA
SEIRADTKNSQVLVRKLDLSDTKSIRAFAERFLAEEKKLDILINNAGVMMCPYSKTTDGFETHFGVNHLGHFLLTYLLLE
RLKESAPARVVNLSSIAHLIGKIRFHDLQGQKRYCSAFAYGHSKLANLLFTRELAKRLQGTGVTAYAVHPGVVLSEITRN
SYLLCLLWRLFSPFFKSTSQGAQTSLHCALAEDLEPLSGKYFSDCKRMWVSSRARNKKTAERLWNVSCELLGIQWE
>Dmel_NP_001260784.1 uncharacterized protein Dmel_CG30491, isoform B
MSLFAFLKSRTAFWLSFTGTTTGLAFFVKDLMQGGQFTKETNETGKVFIVTGANTGIGKETVREIAKRGGTVYMACRNLK
KCEEAREEIVLETKNKYVYCRQCDLASQESIRHFVAAFKREQEHLHVLINNAGVMRCPRSLTSDGIELQLGVNHMGHFLL
TNLLLDLLKKSSPSRIVNVSSLAHTRGEINTGDLNSDKSYDEGKAYSQSKLANVLFTRELAKRLEGTNVTANALHPGVVD
TEIIRHMGFFNNFFAGLFVKPLFWPFVKTPRNGAQTSLYVALDPELEKVTGQYFSDCKLKEMAPAATDTQTAKWLWAVSE
KWTKPTMIKIQ
>Dmel_NP_610310.2 uncharacterized protein Dmel_CG2064
MCIFIDCLLSPLIMWPATIGVGIYFLKEYMQGGKFTKDTDETGKVFIVTGANTGIGKETALEIARRGGTVYLACRDMNRC
EKARKDIIKETNNQNIFSRELDLSSLDSIRKFVDGFKKEQPKLHVLINNAGVMRCPKTLTKDGYELQLGVNHIGHFLLTN
LLLDVLKNSAPSRIVVVSSLAHARGSINVADLNSEKSYDEGLAYSQSKLANVLFTRELAKRLEGSGVTVNALHPGVVDTE
LARNWAFFQTNLVKFFLKPMIWPLLKTPKSGAQTSIYAALDPELKNISGLYFSDCKPKPVASGALDDKVAKFLWAESEKW
TGLDKLEANN
>Amel_XP_395899.2 retinol dehydrogenase 13
MFSRIAKPFYLYSAGISIIGGAYLLKDYLGGNLYDNTDKLNDKIVIVTGANTGIGREIARDLAKREAKVIMACRDMDKCE
IARRDIVIESQNKFVYCRECDLASQASIRDFVKQFKQEHNNLHILINNAGVMRCPKKHTKEGIEMQFGVNHLGHFLLTNL
LLDVLKSSAPSRIINVSSSAHKRGKIKLDDLNSEKNYEPGEAYAQSKLANILFTKELANKLKGTGVTVNAVHPGIVRTEI
MRHMGIYQYYFGRLLADLLTWIFIKTPLKGAQPILFVAIDPSLNDVTGEYFVNNKIADVSNEAKNDQIARWLWIVSEKWT
KLNYM
>Mmus_XP_011248714.1 retinol dehydrogenase 13 isoform X2
MRDYVAGGACPSKATIPGKTVIVTGANTGIGKQTALELAKRGGNVILACRDMEKCEVAAKDIRGETLNPRVRAERLDLAS
LKSIREFARKVIKEEERVDILVNNAAVMRCPHWTTEDGFEMQFGVNYLGHFLLTNLLLDKLKASAPSRIINLSSLAHVAG
HIDFEDLNWQMKKYDTKAAYCQSKLAVVLFTKELSHRLQGSGVTVNALHPGVARTELGRHTGMHNSAFSGFMLGPFFWLL
FKSPQLAAQPSTYLAVAEELENVSGKYFDGLREKAPSPEAEDEEVARRLWTESARLVGLAMAHGSPGRGHAIPR
>Dmel_NP_001260787.1 uncharacterized protein Dmel_CG2065, isoform B
MQGGQFTKQTDETGKVFIVTGANTGIGKETVLEIAKRGGTVYMACRDMNRCEKARQDIIRETNNQNIFSRELDLSSLESI
RKFAAGFKKEQDKLHVLINNAGVMHCPRTLTKDGFEMQLGVNHMGHFLLTHLLLDVLKKTAPSRIVNVSSLVHTQGFIKT
ADLNSEKSYSRIGAYSQSKLANVLFTRELAKRLEGTGVTTNSLHPGAVDTELSRNWKFLKHPFAQLLLKPLLWVLFKTPR
NGAQTTLYAALDPALKDVSGLYFSDCQPKEVSAAAQDDKTGKFLWAESEKWTGVNSTKVD
>Cflo_EFN64160.1 Retinol dehydrogenase 13
MRWSLPKPFFYASVAATTVGVSYLTKDYMGGTKYMGTENLNNKIVIVTGANTGIGREIASELAKRDAKVIMACRDMKKCE
EARQSIVIDTRNKYVYCRKCDLASQESIRTFVEQFKKEFDKLHILINNAGVMRCPKSYTKEGIEMQLGVNHIGHFLLTNL
FLDVLKASAPSRIVNVSSAAHRRGQINMTDLNSDKEYDAGKAYAQSKLAIIFFTRELANRLKGTNVTVNAVHPGIVDTNI
TRHLFVYNNFFTRIFLKPFAWPFIRAPFQGAQTILYAALDTSLANVSGCYFDNCEIKEVSDEAKNDNLGKWLWKVSERWT
KLDMQLRVQ
>Cflo_XP_011262472.1 retinol dehydrogenase 13 isoform X3
MRWSLPKPFFYASVAATTVGVSYLTKDYMGGTKYMGTENLNNKIVIVTGANTGIGREIASELAKRDAKVIMACRDMKKCE
EARQSIVIDTRNKYVYCRKCDLASQESIRTFVEQFKKEFDKLHILINNAGVMRCPKSYTKEGIEMQLGVNHIGHFLLTNL
FLDVLKASAPSRIVNVSSAAHRRGQINMTDLNSDKEYDAGKAYAQSKLAIIFFTRELANRLKGTNVTVNAVHPGIVDTNI
TRHLFVYNNFFTRIFLKPFAWPFIRAPFQGAQTILYAALDTSLANVSGCYFDNCEIKEVSDEAKNDNLGKWLWKVSERWT
KLDMQLRNRSLTNYHNVAMEIGGRKYHEECTKADSIHQETNRTLYV
>Cflo_XP_011262471.1 retinol dehydrogenase 13 isoform X2
MSQLNISTGKRGRGIASTSASTVSALSSSTDLASLFECPVCFDYVLPPILQCQSGHLVCTNCRPKLSCCPTCRGPLGNIR
NLAMEKVASNVMFPCKYSTSGCTVSLVHTEKADHEDACEFRPYSCPCPGASCKWQGSLEQVMSHLMMSHKSITTLQGEDI
VFLATDINLPGAVDWVMMQSCFGHHFMLVLEKQEKYDGHQQFFAIVQLIGSRKQAENFAYRDYMGGTKYMGTENLNNKIV
IVTGANTGIGREIASELAKRDAKVIMACRDMKKCEEARQSIVIDTRNKYVYCRKCDLASQESIRTFVEQFKKEFDKLHIL
INNAGVMRCPKSYTKEGIEMQLGVNHIGHFLLTNLFLDVLKASAPSRIVNVSSAAHRRGQINMTDLNSDKEYDAGKAYAQ
SKLAIIFFTRELANRLKGTNVTVNAVHPGIVDTNITRHLFVYNNFFTRIFLKPFAWPFIRAPFQGAQTILYAALDTSLAN
VSGCYFDNCEIKEVSDEAKNDNLGKWLWKVSERWTKLDMQLR
>Mmus_NP_001300900.1 retinol dehydrogenase 12 isoform 2 precursor
MLFILVLLTSFLSILYLTAPSIRKFFAGGVCTTNVQIPGKVVVITGANTGIGKETARELARRGARVYIACRDVLKGESAA
SEIRADTKNSQVLVRKLDLSDTKSIRAFAERFLAGVMMCPYSKTTDGFETHFGVNHLGHFLLTYLLLERLKESAPARVVN
LSSIAHLIGKIRFHDLQGQKRYCSAFAYGHSKLANLLFTRELAKRLQGTGVTAYAVHPGVVLSEITRNSYLLCLLWRLFS
PFFKSTSQGAQTSLHCALAEDLEPLSGKYFSDCKRMWVSSRARNKKTAERLWNVSCELLGIQWE
>Cflo_XP_011262470.1 retinol dehydrogenase 13 isoform X1
MSQLNISTGKRGRGIASTSASTVSALSSSTDLASLFECPVCFDYVLPPILQCQSGHLVCTNCRPKLSCCPTCRGPLGNIR
NLAMEKVASNVMFPCKYSTSGCTVSLVHTEKADHEDACEFRPYSCPCPGASCKWQGSLEQVMSHLMMSHKSITTLQGEDI
VFLATDINLPGAVDWVMMQSCFGHHFMLVLEKQEKYDGHQQFFAIVQLIGSRKQAENFAYRDYMGGTKYMGTENLNNKIV
IVTGANTGIGREIASELAKRDAKVIMACRDMKKCEEARQSIVIDTRNKYVYCRKCDLASQESIRTFVEQFKKEFDKLHIL
INNAGVMRCPKSYTKEGIEMQLGVNHIGHFLLTNLFLDVLKASAPSRIVNVSSAAHRRGQINMTDLNSDKEYDAGKAYAQ
SKLAIIFFTRELANRLKGTNVTVNAVHPGIVDTNITRHLFVYNNFFTRIFLKPFAWPFIRAPFQGAQTILYAALDTSLAN
VSGCYFDNCEIKEVSDEAKNDNLGKWLWKVSERWTKLDMQLRNRSLTNYHNVAMEIGGRKYHEECTKADSIHQETNRTLY
V
>Mmus_NP_062519.2 WW domain-containing oxidoreductase
MAALRYAGLDDTDSEDELPPGWEERTTKDGWVYYANHTEEKTQWEHPKTGKRKRVAGDLPYGWEQETDENGQVFFVDHIN
KRTTYLDPRLAFTVDDNPTKPTTRQRYDGSTTAMEILQGRDFTGKVVLVTGANSGIGFETAKSFALHGAHVILACRNLSR
ASEAVSRILEEWHKAKVEAMTLDLAVLRSVQHFAEAFKAKNVSLHVLVCNAGTFALPWGLTKDGLETTFQVNHLGHFYLV
QLLQDVLCRSSPARVIVVSSESHRFTDINDSSGKLDLSRLSPPRSDYWAMLAYNRSKLCNILFSNELHRRLSPRGVTSNA
VHPGNMMYSAIHRNSWVYKLLFTLARPFTKSMQQGAATTVYCAVAPELEGLGGMYFNNCCRCLPSEEAQSEETARALWEL
SERLIQDRLGSPSS
>Amel_XP_397308.1 retinol dehydrogenase 11
MVSSWCYFILPVVLFIGLLRKCRERTWGRCKNTDSLVGRVFIVTGANSGIGKETVKELAKRKATVILACRNIQTARNAIS
DIRTQISTGELVPMELNLASFSSIKEFVTEVIKNFAEIHVLINNAGVYVPFKEQALTDDGFEIHFGVNHLGHFLLTNLLL
EHLKQNGPNRIVIVTSKLFESGIIDFSNLNCEKGLVVKGRMNPAYCNSKLANTYFGIELAKRTKDNGINVYMVCPGFTYT
GLFRNVKRSWFHYIIFSPVALLFLRTANQGAQTVLHCAIEPSLSNESGNIYRDCKLYVSKKELDPNVALRLWDVSAKLTR
INEFLK
>Amel_XP_006560213.1 retinol dehydrogenase 14
MLLKIVSCTTLCYLAAAGSLVVLLVLLAVYFYVHNGMGICESKKRMDGKTVIITGCTSGIGRETARDLAKRGARLIMACR
NLEAADRLKEELIKESGNEGIVTRKLDLSSFASVREFARQVNSEEERLDVLIHNAGTAQLFKKMVTEDGVEMTMATNQYG
PFLLTHLLIDLLKRSKPSRIIIVASQLYVLARLNLDNVNPTTSLPGYLYYVSKYANIVFSLELARRLEGSGVTVNCLHPG
LISTGIWKALPPPFSWMLSFLLNLLSKTVEQGAQTTIHLAVSDEVSDISGKYFVDCKERELFCGVKDEAQAKKFWELNET
MVKLEPSDPKI
>Dmel_NP_001260785.1 uncharacterized protein Dmel_CG30495, isoform B
MEIVIRFLQSIAPVFLAHGIVGIIAFCVRLYMQGGKFRKQTDETGKVAIVTGGNTGLGKETVMELARRGATVYMACRNKE
KVERARREIVKETGNSNVFSRECDLSSLDSIRKFAENFKKEQRVLHILINNAGVFWEPHRLTKEGFEMHLGVNHIGHFLL
TNLLLGVLERSAPSRVVVVASRAHERGQIKVDDINSSDFYDEGVAYCQSKLANILFTRELAKRLEGTGVTVNALNPGIAD
TEIARNMIFFQTKFAQYVVETILRPLLWAVMKTPKNGAQTTLYAALDPDLERVSGQYFSDCALAPVAPAALDDQMAQWLW
AQSEKWAKIAL
>Mmus_BAE25014.1 unnamed protein product, partial
EEAAGQLRQELCQAGGAGPDGTDGQLVVKELDLASLRSVRAFCQELLQEEPRLDVVINNAGVFHCPYTKTEDGFEMQFGV
NHLGHFLLTNLLLGLLKSSAPSRIVVVSSKLYKYGEINFEDLNSEQSYNKSFCYSRSKLANILFTRELARRLEGTNVTVN
VLHPGIVRTNLGRHIHIPLLARPLFNLVSWAFFKTPLEGAQTSIYLACSPDVEGVSGRYFGDCKEEELLPKAMDESVARK
LWDISEVMVGILK
>Dmel_AAY84921.1 IP09970p, partial
DRLASMEIVIRFLQSIAPVFLAHGIVGIIAFCVRLYMQGGKFRKQTDETGKVAIVTGGNTGLGKETVMELARRGATVYMA
CRNKEKVERARREIVKETGNSNVFSRECDLSSLDSIRKFAENFKKEQRVLHILINNAGVFWEPHRLTKEGFEMHLGVNHI
GHFLLTNLLLGVLERSAPSRVVVVASRAHERGQIKVDDINSSDFYDEGVAYCQSKLANILFTRELAKRLEGTGVTVNALN
PGIADTEIARNMIFFQTKFAQTILRPLLWAVMKTPKNGAQTTLYAALDPDLERVSGQYFSDCALAPVAPAALDDQMAQWL
WAQSEKWAKIAL
>Cflo_XP_011260680.1 retinol dehydrogenase 14
MISIQTTLLYLAIAIVLGGAILLVAGVILLRLYIFYTLGICKSKSRMDGKTVIITGCTSGIGKETARDLAKRGARLIMAC
RNTDTANQLKDEFVKESNNNNIVVRKLDLSSLQSIREFARQINQEESRLDVLIHNAGTAETFRKKVTEDGLEMTMATNYF
GPFLLTHLLIDLLKQSKPSRIVVVASELYRIASLNLNKINPTTTLPAYLYYVSKYADIVFTLELARRLEGSGVTANCLHP
GMIDSGIWRNVPAPLSWFVYLITKTFFKTPVQGAQTTIHLAVSDELNGISGKYYMDCAERGLSNAVKDPAKGKKLWELSE
PLVKLQSSDPKI
>Dmel_NP_001259270.1 uncharacterized protein Dmel_CG3842, isoform C
MSEAATPPGSVPGTVFPPGFDPTAESVEKTLCFRGFWAWAVLIFLIVLGILLFMWLLRKCIQGPAYRKANRIDGKVVIVT
GCNTGIGKETVLELAKRGARVYMACRDPGRCEAARLDIMDRSRNQQLFNRTLDLGSLQSVRNFVERFKAEESRLDILINN
AGVMACPRTLTADGFEQQFGVNHLGHFLLTNLLLDRLKHSSPSRIVVVSSAAHLFGRINREDLMSEKNYSKFFGAYSQSK
LANILFTLKLSTILKDTGVTVNCCHPGVVRTEINRHFSGPGWMKTALQKGSLYFFKTPKAGAQTQLRLALDPQLEGSTGG
YYSDCMRWPLFPWVRNMQTADWLWRESEKLLGLPPLEPPPPVQSPTQNGNGTQNGNGSSSASASASSNNPASREMQSVET
VVVNRS
>Cflo_XP_011269126.1 WW domain-containing oxidoreductase
MVGVLNDSDSEDELPPGWEERTTLDGNVYYVNHYTKGTQWTHPRTGRKKIVDGELPPGWERCISDDGKVLFVDHTNRTTT
YTDPRLAFATEYREMSQPVRQRFDGSSTALAVLHGRDLRNKIALVTGANTGIGFETARSLALHGCNVILACRDIEKANEA
IRRIQQEKETANCMALQIDLSSLRSVREAFEQFKQKFKSLHILILNAGVFGLPYQLTKDGYETTFQVNHLSQFYLTLLLE
HAIQSSNNPRIVVVSSESHRFSSIRTPEDIHQSTLSPPAYKYWAMGAYNDSKLCNILFAQELARKWPSVSVFACHPGNLV
STSLSRHWWLYRLLFALVRPFTKSMQQAASTVVFCATAPELEGVTGGYFNNCYRCQPSNAALNLTLATRLWTFSQDMITD
ILKANGDN
>Cflo_XP_011256081.1 retinol dehydrogenase 11
MVSSWCYFILPMVLLIGLLRKCRERTWGRCKSTSNLQGQVFLVTGANSGIGKETVKELAKRRATIIMACRDVQNAKNVIA
EIRSKISTGELIPMELDLASFSSIREFANKVLKNFPHIHVLINNAGVYAPLKDHALTKDGFEIHFGVNHLGHFLLTNLLL
DRLKQSAPSRIVVVTSKLLESGVIDFENLNGEKGLPVKSRMNPGYCNSKLANAYFATELAKRTENTGVNVYMVCPGFTYT
GLFRNVKRSWFHYIIFSPVALMFLRTANQGAQTVLHCATESSLCKESGHLYRDCKLYVSKKDLDSEVALRLWDISAKLIG
IKDIMK
>Dmel_NP_001285735.1 WW domain containing oxidoreductase, isoform B
MIALPDTDSEDELPPGWEERATDDGTVCYVNQQGKTSQWTHPRTGRSKRITGELPLGWEKYYDEQGKRFMFLNKETQQRT
NVDPRLAFAVEEPTQNVAQVRQRFDSCSTALQVLHGKDLHGRTALITGANCGIGYETARSLAHHGCEIIFACRNRSSAEA
AIERIAQERPAARSRCRFAALDLSSLRSVQRFVEEIKQSVSHIDYLILNAGVFALPYTRTVDGLETTFQVSHLSHFYLTL
QLETLFDYKTRIIVLSSESHRFANLPVENLAVHHLSPPPEKYWSMMAYNNAKLCNVLFAQELAQRWKQRGISVFSLHPGN
MVSSDLSRNYWFYRLLFAIVRPFTKSLQQAAATSIYCATANELTGLSGLYFNNCFFCEPSKLSKSAALQQQLWKLSENLI
AELVEQEQH
>Mmus_BAB31244.1 unnamed protein product
MAALRYAGLDDTDSEDELPPGWEERTTKDGWVYYANHTEEKTQWEHPKTGKRKRVAGDLPYGWEQETDENGQVFFVDHIN
KRTTYLDPRLAFTVDDNPTKPTTRQRYDGSTTAMEILQGRDFTGKVVLVTGANSVIGFETAKSFALHGAHVILACRNLSR
ASEAVSRILEEWHKAKVEAMTLDLAVLRSVQHFAEAFKAKNVSLHVLVCNAGTFALPWGLTKDGLETTFQVNHLGHFYLV
QLLQDVLCRSSPARVIVVSSESHRFTDINDSSGKLDLSRLSPPRSDYWAMLAYNRSKLCNILFSNELHRRLSPRGVTSNA
VHPGNMMYSAIHRNSWVYKLLFTLARPFTKSMKPCMIGHTCDPNPRN
>Mmus_NP_899109.2 dehydrogenase/reductase SDR family member 13 precursor
MEMLLLGAGLLLGAYVLVYYNLVKAPSCGGIGSLRGRTVVVTGANSGIGKMTALELARRGARVVLACRSRERGEAAAFDL
RQESGNNEVIFMALDLASLASVQAFATAFLSSEPRLDVLIHNAGISSCGRTRETFNLLLRVNHVGPFLLTHLLLPRLRSC
APSRVVIVSSAAHRRGRLDFTRLDCPVVGWQQELRAYADSKLANVLFARELATQLEGTGVTCYAAHPGPVNSELFLRHLP
GWLRPILRPLAWLVLRAPQGGAQTPLYCALQEGIEPLSGRYFANCHVEEVSPAARDDQAAQRLWKATKKLAGLAPGDDDD
DPDEEPEPEDPRAPSSQSAPSPEKTTVSGPSHSYQGSQDLSKLTQRRIQVKDEPTP
>Mmus_NP_001277340.1 retinol dehydrogenase 13 isoform 3
MEKCEVAAKDIRGETLNPRVRAERLDLASLKSIREFARKVIKEEERVDILVNNAAVMRCPHWTTEDGFEMQFGVNYLGHF
LLTNLLLDKLKASAPSRIINLSSLAHVAGHIDFEDLNWQMKKYDTKAAYCQSKLAVVLFTKELSHRLQGSGVTVNALHPG
VARTELGRHTGMHNSAFSGFMLGPFFWLLFKSPQLAAQPSTYLAVAEELENVSGKYFDGLREKAPSPEAEDEEVARRLWT
ESARLVGLAMAHGSPGRGHAIPR
>Mmus_AAL03972.1 WW-domain oxidoreductase, partial
HKAKVEAMTLDLAVLRSVQHFAEAFKAKNVSLHVLVCNAGTFALPWGLTKDGLETTFQANHLGHFYLVQLLQDVLCRSSP
ARVIVVSSESHRFTDINDSSGKLDLSRLSPPRSDYWAMLAYNRSKLCNILFSNELHRRLSPRGVTSNAVHPGNMMYSAIH
RNSWVYKLLFTLARPFTKSMQQGAATTVYCAVAPELEGLGGMYFNNCCRCLPSEEAQSEETARALWELSERLIQDRLGSP
SS
