# Supplementary material for: Social isolation shortens lifespan through oxidative stress in ants
Source: Nat Commun. 2023 Sep 27;14:5493. doi: 10.1038/s41467-023-41140-w (PMC10533837; doi:10.1038/s41467-023-41140-w)
Supplement: Supplementary file 10 — Supplementary Code 5 [file 41467_2023_41140_MOESM10_ESM.txt]

#NEXUS
begin taxa;
	dimensions ntax=48;
	taxlabels
	'Amel_KAG6796909.1'
	'Amel_KAG9429174.1'
	'Amel_XP_006560213.1'
	'Amel_XP_395899.2'
	'Amel_XP_397308.1'
	'Amel_XP_625137.3'
	'Cfel_evm.model.ctg5.141.3.5d03f9fc_RDH_f0'[&!color=#ff0000,!name="Cfel_evm.model.ctg5.141.3.5d03f9fc_RDH_f0 --- Cfel DEG"]
	'Cflo_EFN63709.1'
	'Cflo_EFN63714.1'
	'Cflo_EFN64160.1'
	'Cflo_XP_011256081.1'
	'Cflo_XP_011259617.2'
	'Cflo_XP_011259619.2'
	'Cflo_XP_011259620.2'
	'Cflo_XP_011260680.1'
	'Cflo_XP_011262470.1'
	'Cflo_XP_011262471.1'
	'Cflo_XP_011262472.1'
	'Cflo_XP_011263093.1'
	'Cflo_XP_011263094.1'
	'Cflo_XP_011263126.1'
	'Cflo_XP_011269126.1'
	'Cflo_XP_019883700.2'
	'Cflo_XP_025263371.1'
	'Cflo_XP_025263373.1'
	'Cflo_XP_025268854.1'
	'Cflo_XP_025268855.1'
	'Dmel_AAY84921.1'
	'Dmel_NP_001259270.1'
	'Dmel_NP_001260784.1'
	'Dmel_NP_001260785.1'
	'Dmel_NP_001260787.1'
	'Dmel_NP_001285735.1'[&!color=#0000ff,!name="Dmel_NP_001285735.1 --- WW domain containing oxidoreductase"]
	'Dmel_NP_610310.2'
	'Mmus_AAL03972.1'
	'Mmus_BAA88521.1'
	'Mmus_BAB31244.1'
	'Mmus_BAB32258.1'
	'Mmus_BAE25014.1'
	'Mmus_NP_001277340.1'
	'Mmus_NP_001300900.1'
	'Mmus_NP_001349198.1'
	'Mmus_NP_062519.2'[&!color=#0000ff,!name="Mmus_NP_062519.2 --- WW domain-containing oxidoreductase"]
	'Mmus_NP_076186.1'[&!color=#0000ff,!name="Mmus_NP_076186.1 --- retinol dehydrogenase 14"]
	'Mmus_NP_084293.1'[&!color=#0000ff,!name="Mmus_NP_084293.1 --- retinol dehydrogenase 12"]
	'Mmus_NP_899109.2'
	'Mmus_XP_006515006.1'
	'Mmus_XP_011248714.1'
;
end;
begin trees;
	tree tree_1 = [&R] ('Cflo_XP_025268855.1':0.024402,(((((('Cflo_XP_025263371.1':1.0E-6,'Cflo_EFN63714.1':1.0E-6)[&label=100]:0.190389,('Cflo_EFN63709.1':1.0E-6,'Cflo_XP_025263373.1':1.0E-6)[&label=100]:0.126611)[&label=95]:0.140438,('Cflo_XP_011263126.1':0.151296,('Cflo_XP_011263094.1':0.016475,'Cflo_XP_011263093.1':0.011367)[&label=99]:0.11366)[&label=100]:0.151932)[&label=80]:0.104825,(('Amel_XP…
end;
begin figtree;
	set appearance.backgroundColorAttribute="Default";
	set appearance.backgroundColour=#ffffff;
	set appearance.branchColorAttribute="User selection";
	set appearance.branchColorGradient=false;
	set appearance.branchLineWidth=1.0;
	set appearance.branchMinLineWidth=0.0;
	set appearance.branchWidthAttribute="Fixed";
	set appearance.foregroundColour=#000000;
	set appearance.hilightingGradient=false;
	set appearance.selectionColour=#2d3680;
	set branchLabels.colorAttribute="User selection";
	set branchLabels.displayAttribute="label";
	set branchLabels.fontName="Abadi MT Condensed Extra Bold";
	set branchLabels.fontSize=12;
	set branchLabels.fontStyle=0;
	set branchLabels.isShown=true;
	set branchLabels.significantDigits=4;
	set layout.expansion=0;
	set layout.layoutType="RECTILINEAR";
	set layout.zoom=0;
	set legend.attribute="label";
	set legend.fontSize=10.0;
	set legend.isShown=false;
	set legend.significantDigits=4;
	set nodeBars.barWidth=4.0;
	set nodeBars.displayAttribute=null;
	set nodeBars.isShown=false;
	set nodeLabels.colorAttribute="User selection";
	set nodeLabels.displayAttribute="Node ages";
	set nodeLabels.fontName="Abadi MT Condensed Extra Bold";
	set nodeLabels.fontSize=8;
	set nodeLabels.fontStyle=0;
	set nodeLabels.isShown=false;
	set nodeLabels.significantDigits=4;
	set nodeShapeExternal.colourAttribute="User selection";
	set nodeShapeExternal.isShown=false;
	set nodeShapeExternal.minSize=10.0;
	set nodeShapeExternal.scaleType=Width;
	set nodeShapeExternal.shapeType=Circle;
	set nodeShapeExternal.size=4.0;
	set nodeShapeExternal.sizeAttribute="Fixed";
	set nodeShapeInternal.colourAttribute="User selection";
	set nodeShapeInternal.isShown=false;
	set nodeShapeInternal.minSize=10.0;
	set nodeShapeInternal.scaleType=Width;
	set nodeShapeInternal.shapeType=Circle;
	set nodeShapeInternal.size=4.0;
	set nodeShapeInternal.sizeAttribute="Fixed";
	set polarLayout.alignTipLabels=false;
	set polarLayout.angularRange=0;
	set polarLayout.rootAngle=0;
	set polarLayout.rootLength=100;
	set polarLayout.showRoot=true;
	set radialLayout.spread=0.0;
	set rectilinearLayout.alignTipLabels=false;
	set rectilinearLayout.curvature=0;
	set rectilinearLayout.rootLength=100;
	set scale.offsetAge=0.0;
	set scale.rootAge=1.0;
	set scale.scaleFactor=1.0;
	set scale.scaleRoot=false;
	set scaleAxis.automaticScale=true;
	set scaleAxis.fontSize=8.0;
	set scaleAxis.isShown=false;
	set scaleAxis.lineWidth=1.0;
	set scaleAxis.majorTicks=1.0;
	set scaleAxis.minorTicks=0.5;
	set scaleAxis.origin=0.0;
	set scaleAxis.reverseAxis=false;
	set scaleAxis.showGrid=true;
	set scaleBar.automaticScale=true;
	set scaleBar.fontSize=10.0;
	set scaleBar.isShown=true;
	set scaleBar.lineWidth=1.0;
	set scaleBar.scaleRange=0.0;
	set tipLabels.colorAttribute="User selection";
	set tipLabels.displayAttribute="Names";
	set tipLabels.fontName="Abadi MT Condensed Extra Bold";
	set tipLabels.fontSize=15;
	set tipLabels.fontStyle=0;
	set tipLabels.isShown=true;
	set tipLabels.significantDigits=4;
	set trees.order=true;
	set trees.orderType="decreasing";
	set trees.rooting=true;
	set trees.rootingType="User Selection";
	set trees.transform=false;
	set trees.transformType="cladogram";
end;
