# Supplementary material for: Social isolation shortens lifespan through oxidative stress in ants
Source: Nat Commun. 2023 Sep 27;14:5493. doi: 10.1038/s41467-023-41140-w (PMC10533837; doi:10.1038/s41467-023-41140-w)
Supplement: Supplementary file 11 — Supplementary Code 6 [file 41467_2023_41140_MOESM11_ESM.txt]

>evm.model.ctg184.2_CYP6a13_f0
MITDIMEQRRTENKHRNDFLQLMADLERVEGNKIDINVLVSHATSFFIDGYETSSTVLSF
VGSHLANNPAVQAKLCEEVISVLNKYEGVITYDALKDMTYMDQVISESQRIIPAVGILNK
ICTEETELRGSDGIACHIERGMQILIPANGLQEDPRYWEHPEVFDPDRFGPDRKHNIEKF
TFLPFGEGPRICVGMRMAQLQMKACLAVFLRKYSLELSPKTRVPLEMVATHILAAAKGGL
WAYIRPI
>evm.model.ctg145.4_cyp6g2_f0
MTFIMPYWGLNILIVFIVVFYFYMTRKFKYWKKRGVSEIPPIPFLGSFVECIFMKKSPGH
LLKDFYDEAVGKPYVGFFVFDKPFLLIRDHKVIKNILVKDFDHFSDRYFTPDKNDRLGYA
NLFFVKNPVWKMLRLKLTPFFTPGKLKRMTGLIKECTKNLSDYLDLQNLEDKGKIIDVKE
LATKFTTDVIGSTAFGLDTNSFKDPNAEFRKHGIMMFDTDRSFELIVITFIPILCRLTGM
TVLGKQTDAFLRKVFWEMITQREKSGETRNDLLDILIDLKRNHDENIKGFTFDGDDLLAQ
AAVFFAAAYETTATTLSFTLYEVALHPEIQNRLREEIVQELAKSDGNITYEMIMSLSYLD
MVLFEVMRIYPPIEYLQRVTTKTYKVPHSDLVIEKGIPIFISLRGLHYDPQYFPDPNKFD
PERFNEENKRNRPSFVHLPFGGGPHGCIGVRMAFLELKLALVKILSKFEVAPCEKTLIPM
KLDPTAILTMPLGKVIYLNIRKINLEEL
>Cflo_XP_011254655.1 cytochrome P450 6k1
MMFIMPYWGLNGLIVFIIVFYFYMTRKFKYWKKRGVSEIPPIPFLGSFVECIFMKKSTGQLLKEFYDEAVGQPYVGFFVF
DKPFLLIRDHKLVKNILVKDFDHFSDRYFTPDKKDRLGYANLFFVKNPVWKMLRLKMTPFFTPRKLKKMVDLIKECAKNL
SDYLDLQNLEDKGKIIDVKELATKFTTDVIGSTAFGLDMNSFKDPNAEFRKHGVMMFDTDRSFELIVISFIPILCRLTGM
TVLGKQTDAFLRKVFWEMIIQREKSGEIRNDLLDILIDLKRNHDENIKDFKFDGDDLLAQAAVFFAAAYETTATTISFTL
YELALHPEIQNILREEIIQELAKSDGNITYEMIMSLSCLDMVLFEVMRIYPPIEYLQRVTTKTYKVPNSDLVIEKGTPIF
ISVRGLHYDPQYFPDPNKFDPERFNEENKRNRPSFVHLPFGEGPHGCIGIRMAFLEMKLALVKILSKFEVAPCEKTLIPM
KLDPTAILTMPLGKVIYLNIRKINLEEL
>Cflo_EFN69442.1 Cytochrome P450 6k1
MTRKFKYWKKRGVSEIPPIPFLGSFVECIFMKKSTGQLLKEFYDEAVGQPYVGFFVFDKPFLLIRDHKLVKNILVKDFDH
FSDRYFTPDKKDRLGYANLFFVKNPVWKMLRLKMTPFFTPRKLKKMVDLIKECAKNLSDYLDLQNLEDKGKIIDVKELAT
KFTTDVIGSTAFGLDMNSFKDPNAEFRKHGVMMFDTDRSFELIVISFIPILCRLTGMTVLGKQTDAFLRKVFWEMIIQRE
KSGEIRNDLLDILIDLKRNHDENIKDFKFDGDDLLAQAAVFFAAAYETTATTISFTLYELALHPEIQNILREEIIQELAK
SDGNITYEMIMSLSCLDMVLFEVMRIYPPIEYLQRVTTKTYKVPNSDLVIEKGTPIFISVRGLHYDPQYFPDPNKFDPER
FNEENKRNRPSFVHLPFGEGPHGCIGIRMAFLEMKLALVKILSKFEVAPCEKTLIPMKLDPTAILTMPLGKVIYLNIRKI
NLEEL
>Cflo_XP_025265877.1 cytochrome P450 6k1
MALITAYWGLDVIIVLTTLMVTVYLYMTRKFKYWKKRGIEEIFPPTPFLGNFTECLLLKKAPAYFLKELYDQAKGLPYIG
FYVLDKPFLLVRDRELIKNILIKDFNIFYDRYNIAYPDDQLGCNNLFFIRNPVWKMLRMKLTPFFTSGKLKKMFELMLNC
GNHLSSYIESLKEGEGETIEVRELTAKFTTDVIGSTAYGLDVNSFNDSNAEFRKYGKMIFQYDTIRGLEMLAVFFLPTIM
RLAQIKVFGKEPTSFLRKVFWETLNHRMESGIKRNDLIDILLELKKTNGDQDYYGFKFDGDNLLAQAASFFTAGFETSST
ATAFAMYELALQPDLQNTLRKEIVEALDKSGGKITYDLTMSLTYLDMVVSETLRMYPPLGYINRMPNEAYKVPNSDFVIE
KGTPVYIPMLGLHYDPEYFPNPDKFDPERFNEENKRNRPACVYFPFGEGPHNCIGTRLGLLQIKLALIIILSKCEVRPCE
KTSIPVVIDPRGAMTVPLNGVIYLNFRKIKSSAL
>Cflo_XP_011252140.1 cytochrome P450 6k1
MAFITTYWGLDGMIALTVLIITAYLYTTRKFNYWKKRNVVEVSPMPFWGNFKECALLKIPAGFLMRDLYTQAKGIPYIGF
YIIDEPCLLIRDREMIKNVLVKDFSYFSDRNGSPSPNDRLGLSNLFFLKNPAWKILRAKLTPIFTSGKLKKMFELMIECA
KNLETYLESLKVNDAGKEIDMKDLSAKFTTDMIGSTAYGLNVNSLKNPNAEFRKYGKMIFDYGYVRGFEMLASFFFPNIT
RWANIKMFGKDSSNFLRKVFWETMNQRTESGVKRNDLIDILIDLKKNYGHQDIEGFRFDGDDLLAQAVVFFTGGYETSST
TMAFTLYELALQPEIQDKLRKEILDALDKNDDTITYDMILSLPYLDMVVSETLRMYPTLPFLDRMTTETYKMPNSDLVLE
KGTPIYISMLGMHFDPEYFPDPDKFDPERFNEENKRNRPSCVYMPFGEGPRACIGTRLGLLQTKLGLIKILSKYEVTPSK
RTLIPMILNPKAPTTTPLNGGLYLNIRRINAN
>Cflo_XP_025265759.1 cytochrome P450 6k1 isoform X2
MALITAYWGLDVIIVLTTLMVTVYLYMTRKFKYWKKRGIEEIFPPTPFLGNFTECLLLKKAPAYFLKELYDQAKGLPYIG
FYVLDKPFLLVRDRELIKNILIKDFNIFYDRYNIAYPDDQLGCNNLFFIRNPVWKMLRMKLTPFFTSGKLKKMFELMLNC
GNHLSSYIESLKEGEGETIEVKELSAKFTTDVIGSTAYGLDVNSFNDPNTEFRKYGKMIFQYNTIRGLEMLAVFFLPTIM
RLAQIKVFGKEPTSFLRKVFWETLNHRMESGIKRIDLIDILLELKKTNGDQDYYGFKFDGDNLLAQAASFFSAGSETTST
TMAFSLYELALQPDLQNTVRKEIVEALDKSDGKITYDLIMTLTYLDMVISETLRMYPSLGYINRMPNEAYKVPNSDLVIE
KGTPVYIPMLGLHYDPEYFPNPDKFDPERFNEENKRNRPACVYFPFGEGPHNCIGIRLALLKIKLALIIILSKCEVRPCE
KTLIPTVIDQRGAMTMPLNGVIYLNFRKIKSSAL
>Cflo_XP_025265758.1 cytochrome P450 6k1 isoform X1
MALITAYWDLDVIIVLTTLMVTVYLYMTRKFKYWKKRGIEEIFPPTPFLGNFTECLLLKKAPAYFLKELYDQAKGLPYIG
FYVLDKPFLLVRDRELIKNILIKDFNIFYDRYNIAYPDDQLGCNNLFFIRNPVWKMLRMKLTPFFTSGKLKKMFELMLNC
GNHLSSYIESLKEGEGETIEVKELSAKFTTDVIGSTAYGLDVNSFNDPNTEFRKYGKMIFQYNTIRGLEMLAVFFLPTIM
RLAQIKVFGKEPTSFLRKVFWETLNHRMESGIKRIDLIDILLELKKTNGDQDYYGFKFDGDNLLAQAASFFSAGSETTST
TMAFSLYELALQPDLQNTVRKEIVEALDKSDGKITYDLIMTLTYLDMVISETLRMYPSLGYINRMPNEAYKVPNSDLVIE
KGTPVYIPMLGLHYDPEYFPNPDKFDPERFNEENKRNRPACVYFPFGEGPHNCIGIRLALLKIKLALIIILSKCEVRPCE
KTLIPTVIDQRGAMTMPLNGVIYLNFRKIKSSAL
>Cflo_XP_025265760.1 cytochrome P450 6k1 isoform X3
MALITAYWDLDVIIVLTTLMVTVYLYMTRKFKYWKKRGIEEIFPPTPFLGNFTECLLLKKAPAYFLKELYDQAKGLPYIG
FYVLDKPFLLVRDRELIKNILIKDFNIFYDRYNIAYPDDQLGCNNLFFIRNPVWKMLRMKLTPFFTSGKLKKMFELMLNC
GNHLSSYIESLKEGEGETIEVKELSAKFTTDVIGSTAYGLDVNSFNDPNTEFRKYGKMIFQYNTIRGLEMLAVFFLPTIM
RLAQIKVFGKEPTSFLRKVFWETLNHRMESGIKRIDLIDILLELKKTNEFDGDNLLAQAASFFSAGSETTSTTMAFSLYE
LALQPDLQNTVRKEIVEALDKSDGKITYDLIMTLTYLDMVISETLRMYPSLGYINRMPNEAYKVPNSDLVIEKGTPVYIP
MLGLHYDPEYFPNPDKFDPERFNEENKRNRPACVYFPFGEGPHNCIGIRLALLKIKLALIIILSKCEVRPCEKTLIPTVI
DQRGAMTMPLNGVIYLNFRKIKSSAL
>Amel_NP_001191991.1 cytochrome P450 6AQ1
MNLLTPYWSLDILIVSSSLMIAVYLYASWKLKYWSRRGIMQITPSPLFGNFKKCILFQKSVSEIIRELYGQNEGLPFMGF
YIFYKPFFLVRDIELVKHILVKDFNTFANKHTSADSKNDRIGYSNLFIIKNPAWKYLRGKLTSVFTSGKLKKMFDLMLII
GKNLEKHLELLNLDGNGKEVELKDLCANFTTDLIGTTAFGVNLNSLKDPNSDFRENGRLVFDYNLKRAFEFFSIFFFPNL
NKYFSVKFFGKATDYFRNSFWSVINQRIESNVKRNDLIDCLIELREKHKNDESFEGFRFDGDDLVSQAAIFFTGGFETSS
TTISFTLYELALNKDIQKTVRTEIHEALAQTDGKITYDMITNLPYLDMVVSETLRKYPPLGFLDRVALHDYKIPNSDVTI
DKDTPVIIPMIAFHYDPKYFPNPEKYDPLRFSEEVKKTRPSYVYMPFGEGPHICIGMRLGLLQSKLGIIEILKDYEVSPC
EKTKIPMVLDPKGLTTTALGGLYLNIRKITIAAG
>Cflo_EFN69443.1 Cytochrome P450 6k1
MLRMKLTPFFTSGKLKKMFELMLNCGNHLSSYIESLKEGEGETIEVRELTAKFTTDVIGSTAYGLDVNSFNDSNAEFRKY
GKMIFQYDTIRGLEMLAVFFLPTIMRLAQIKVFGKEPTSFLRKVFWETLNHRMESGIKRNDLIDILLELKKTNGDQDYYG
FKFDGDNLLAQAASFFSAGSETTSTTMAFSLYELALQPDLQNTVRKEIVEALDKSGGKITYDLTMSLTYLDMVVSETLRM
YPPLGYINRMPNEAYKVPNSDLVIEKGTPVYIPMLGLHYDPEYFPNPDKFDPERFNEENKRNRPACVYFPFGEGPHNCIG
TRLGLLQIKLALIIILSKCEVRPCEKTSIPVVIDPRGAMTVPLNGVIYLNFRKIKSSAL
>Bger_Q964R0.1 RecName: Full=Cytochrome P450 6k1; AltName: Full=CYPVIK1
MVTITGCALCDALVILATLIVAAYLYYAVRFTYWKRKGVVNPKPLPVFGNFLPSVLQKRSPGQILWDIYKAAEAPFVGFY
IFARPAILIKDPNIIKHVLVKDFNAFSDRHASAAESDTLGSQNLFTLNGAPWKYLRVKLSPTFTSGRMKKMYPLVESCAK
QLQDYLKENCNTKAIEVKETTAKYATDVISTCAFGIESNSLKDPNAEFREFGRKIFEFTRYRTFEVMALFFSPGLVKFLN
GNFFTKETTEFLRKVFWDTINFRESNKISRDDFMDLLIQLKNKGTIDNEDGEVTEKVDKIDKDSHLFEFTGDNLVSQPAL
FFTAGFETNATTLSFTLYELSLQPDLQNRLRSEIAGVMKTSNGKPTYEDVFGMPYLHMVVSETLRKYPPLPLLDRVCLQD
YKVPGTDLIIERDTPVFIALLGLHRDPQYYPNPERYDPERFSEENKRQRKAYTYLPFGEGPHNCIGLRFGYMAVKTALVH
MLAEFEVKPCKDTPIPLELSTRSSVLATTSGIPLTFVKSTAQVS
>Amel_XP_006566904.2 cytochrome P450 6AQ1 isoform X2
MGFYIFYKPFFLVRDIELVKHILVKDFNTFANKHTSADSKNDRIGYSNLFIIKNPAWKYLRGKLTSVFTSGKLKKMFDLM
LIIGKNLEKHLELLNLDGNGKEVELKDLCANFTTDLIGTTAFGVNLNSLKDPNSDFRENGRLVFDYNLKRAFEFFSIFFF
PNLNKYFSVKFFGKATDYFRNSFWSVINQRIESNVKRNDLIDCLIELREKHKNDESFEGFRFDGDDLVSQAAIFFTGGFE
TSSTTISFTLYELALNKDIQKTVRTEIHEALAQTDGKITYDMITNLPYLDMVVSETLRKYPPLGFLDRVALHDYKIPNSD
VTIDKDTPVIIPMIAFHYDPKYFPNPEKYDPLRFSEEVKKTRPSYVYMPFGEGPHICIGMRLGLLQSKLGIIEILKDYEV
SPCEKTKIPMVLDPKGLTTTALGGLYLNIRKITIAAG
>Bger_PSN45873.1 hypothetical protein C0J52_19682
MTLVDWFLDTIALLLGLLHIWIARHFQHWEEKGVHHVAPQPLVGSMLRLLTFSVSPAVFIQGVHEAAGSHPYIGFYIFGR
PALLVRDPSLLQHILVKDFSNFTDRLTSSNKHKDPVGAANLFCIKGNRWRQIRACITHTFSTARLKIMFSRVLNSASVTR
DYILERGNQPINVKDLFVRTSLDSMCSTLFGIESSTLYNSEAQFLHYGHKMMRWTPYRALEALAHFFSPELLNVFDTRLF
ECESTEFLINAFSEAITEREKTGLYCSDLVDSLIQLKKQLIGKNQWNKAIFFFINCDDGGGGDGDRLRTEIQEVTACHGG
QVTYEGVKKMSYLDMVVSEVLRKYPPMSFIDRVCLHDYHIPGTDVVIEKGTPIFVSLLGLHRDSIFYPDPEDFNPERFNK
EKKSGVHPFSYIPFGDGPRNCIGLRLGLMSVKLVIIMLLQSLRVETHESTPVPLQLSPYVLFLKNLGRLPLMFVPIGEDN
NNFNDTTSIINYQLSLINQGHIYSNVINVIKCCDMSRLFSKPAISKNNIFRRKEKISKIIFSSIVLTFINQGCALCDALV
ILATLIVAAYLYYAVRFTYWKRKGVVNPKPLPVFGNFLPSVLQKRSPGQILWDIYKAAEAPFVGFYIFARPAILIKDPNI
IKHVLVKDFNAFSDRHASAAESDTLGSQNLFTLNGAPWKYLRVKLSPTFTSGRMKKMYPLVESCAKQLQDYLKENCNTKA
IEVKETTAKYATDVISTCAFGIESNSLKDPNAEFREFGRKIFEFTRYRTFEVMALFFSPGLVKFLNGNFFTKETTEFLRK
VFWDTINFRESNKISRDDFMDLLIQLKNKGTIDNEDGEVTEKVDKIDKDSHLFGEFTDYTSYFFIPALFFTAGFETNATT
LSFTLYELSLQPDLQNRLRSEIAGVMKTSNGKPTYEDVFGMPYLHMVVSETLRKYPPLPLLDRVCLQDYKVPGTDLIIER
DTPVFIALLGLHRDPQYYPNPERYDPERFSEENKRQRKAYTYLPFGEGPHNCIGLRFGYMAVKTALVHMLAEFEVKPCKD
TPIPLELSTRSSVLATTSGIPLTFVKSTAQVS
>Dmel_NP_610744.1 Cyp6g2
MELVLLILVASLIGIAFLALQQHYSYWRRMGVREIRPKWIVGNLMGLLNMRMSPAEFISQLYNHPDAENEPFVGIHVFHK
PALLLRDPEMVRNILVKDFAGFSNRYSSSDPKGDPLGSQNIFFLKNPAWKEVRLKLSPFFTGNRLKQMFPLIEEVGASLD
AHLRQQPLHNERMRCFDLEAKELCALYTTDVIATVAYGVSANSFTDPKCEFRRHGRSVFEFNLLRAAEFTLVFFLPHLVP
FVRFKVVPAEATRFLRKTINYVMSEREKSGQKRNDLIDILIEFRRSTQLAKASGIKDQFVFEGDILVAQAVLFFTAGFES
SSSTMAFAMYELAKDTDVQQRLREEIKDALVESGGQVTLKMIESLEFMQMILLEVLRMYPPLPFLDRECTSGRDYSLAPF
HKKFVVPKGMPVYIPCYALHMDPQYFPQPRKFLPERFSPENRKLHTPYTYMPFGLGPHGCIGERFGYLQAKVGLVNLLRN
HMITTSERTPHRMQLDPKAIITQAKGGIHLRLVRDALGV
>Dmel_AAR88134.1 CYP6G2
MELVLLILVASLIGIAFLALQQHYSYWRRMGVREIRPKWIVGNLMGLLNMRMSPAEFISQLYNHPDAENEPFVGIHVFHK
PALLLRDPEMVRNILVKDFAGFSNRYSSSDPKGDPLGSQNIFFLKNPAWKEVRLKLSPFFTGNRLKQMFPLIEEVGASLD
AHLRQQPLHNERMRCFDLEAKELCALYTTDVIATVAYGVSANSFTDPKCEFRRHGRSVFEFNLLRAAEFTLVFFLPHLVP
FVRFKVVPAEATRFLRKTINYVMSEREKSGQKRNDLIDILIEFRRSTQLAKASGIKDQFVFEGDILVAQAVLFFTAGFES
SSSTMAFAMYELAKDTDVQQRLREEIKDALVESGGQVTLKMIESLEFMQMILLEVLRMYPPLPFLDRECTSGRDYSLAPF
HKKFVVPKGMPVYIPCYALHMDPQYFPQPRKFLPERFSPENHKLHTPYTYMPFGLGPHGCIGERFGYLQAKVGLVNLLRN
HMITTSERTPHRMQLDPKAIITQAKGGIHLRLVRDALGV
>Bger_PSN38735.1 Cytochrome P450 6j1
MWFVISIVISIVSLIISGLYLYFIRHFNYWKEKSVSYVEPFPFFGNLKDVMLQKTDIGHLLKNVYDTHKGMPYVGIFFFD
QPALLIRDLNLVKQILVKDSYEYFMDRIINMDENVDPMGNKNMFSLKGEKWRYMRAKMTPTFTSVKIKNMLHLVQTCGNE
LVECLKNPGSEDSSIEVKDTMARYTTDVIASCAFGIEANSLKDPEVEFRRILRSIFQFTPHKALAGLTSFFAPAIQSFLK
LRLIDEDVTNFVRNTVWRTKEHREKNGLIRKDFMDSIIQTIAKSGVEEKGFQYVDVQGQKIKIDGDDFVAQAYIFLAAGF
EPASTTMSFALYELSFRSDIQDKIREEISNTKSKYSDQITYQELQETTYLDMVIAETLRKYPVVPFLDRVASKDYQLASN
DGTESLILKAGTAVYVPVLAIHNDPEYYPDPEIFDPERFTEENKSQRPSYTYLPFGEGPRTCIGARFGLLKVKIGLIYIL
SNYEVKPCSRTPTSLIFDPKPFLLATEGEIPLIFKRIER
>Bger_Q964R1.1 RecName: Full=Cytochrome P450 6j1; AltName: Full=CYPVIJ1
MFEFGSIIVTVIAVFITIPICLYLFLTRHFNFWKKRGVIYVRPLPFFGNLKDVLLQKKYIGYYLKDIYEENINKPYVGIF
AFDQPALLVNDLEIVKNILVKDSRNFIDRMVKVDESLSPLNANAIFALRGQKWKHVRTSLTPTFTTGKMKNMFYLVDKCG
QQLVLFIEKFAKAENPVAVKDAVERFTMDVTAMCAFGIECNSLQDPKAEFSNLLHRIFQLSFTSAVANLATFFAPWVQNF
FRLKLMDSEIEDRIRDIVWRAVHLREKTGEKRNDLLDYLMELRTSETSKLDGDDFVAQAFGFLVAGFHTSSMTLTFALYE
LSVHQDIQTTARTEIKDVLEHHKKKVTYYSIKDMKYLDMVVNETLRKYPAIPFLDRRCQEDYPLTQDLMLPAGTGVYIPV
YALHHDSKYFPSPAKFDPERFSEKNKQNIPHFAYMPFGEGPRNCIGMRFGSMQVKAALIHILSNFEVSPCKETRIPLIID
PKPFNLMALGGVYLNITKFNN
>Amel_KAG6795833.1 cytochrome P450 6AQ1 isoform X2
MFDLMLIIGKNLEKHLELLNLDGNGKEVELKDLCANFTTDLIGTTAFGVNLNSLKDPNSDFRENGRLVFDYNLKRAFEFF
SIFFFPNLNKYFSVKFFGKATDYFRNSFWSVINQRIESNVKRNDLIDCLIELREKHKNDESFEGFRFDGDDLVSQAAIFF
TGGFETSSTTISFTLYELALNKDIQKTVRTEIHEALAQTDGKITYDMITNLPYLDMVVSETLRKYPPLGFLDRVALHDYK
IPNSDVTIDKDTPVIIPMIAFHYDPKYFPNPEKYDPLRFSEEVKKTRPSYVYMPFGEGPHICIGMRLGLLQSKLGIIEIL
KDYEVSPCEKTKIPMVLDPKGLTTTALGGLYLNIRKITIAAG
>Bger_PSN44032.1 putative cytochrome P450 6a14
MTEVSWLLLLVSFSAGALAILYIYFQRVYKYWASKDVKYLQPIFPFGNCKNLILMQKSMGDVYEEHYASLIDNKFGGIYL
LNRPQLIVRDPDLIRTILVKDFEYFHDHGFIHDETIDPLSGNLFMLEGEKWRNMRTKLSPTFTSGKMKIMFHTMAECGVE
LADYLKVPAKNQEMFEIKDVMAKYTTDVIASCAFGIKCNCLKNPDAEFRQWGRRLTELSLGTIVVNILYITVPKIAIKMK
IPSMPKDTTAFFRGLVHDTVRYREKNFITRKDFLQLLIQLKNQGYVDGPDELTNTTNGITMDEMAAQVFVFFVAGFETSS
TTMSFCLYELALNHKIQTRLRIEIDTVLAKYDGKVTYEAIQEMTYLDKVISETLRKYPPVSFLARVCTKNYKIPDTNVTI
DKDTEIVIPTQALHYDPLYYYDPQKFDPERFNEKVKNKRHNYVYLPFGEGPRLCIGMRFGLMQTKIGLVSLLTNYEFHIC
HKTVIPLVKDPKQFITTSKGGIWLKIEKRTV
>Bger_Q9GQM9.1 RecName: Full=Cytochrome P450 6l1; AltName: Full=CYPVIL1
MTLVDWFLDTIALLLGLLHIWIARHFQHWEEKGVHHVAPQPLVGSMLRLLTFSVSPAVFIQGVHEAAGSHPYIGFYIFGR
PALLVRDPSLLQHILVKDFSNFTDRLTSSNKHKDPVGAANLFCIKGNRWRQIRACITHTFSTARLKIMFSRVLNSASVTR
DYILERGNQPINVKDLFVRTSLDSMCSTLFGIESSTLYNSEAQFLHYGHKMMRWTPYRALEALAHFFSPELLNVFDTRLF
ECESTEFLINAFSEAITEREKTGLYCSDLVDSLIQLKKQLIDVSEHEVLGQAMLFFAAGFETTSSAMAFAMYELALHPEI
QDRLRTEIQEVTACHGGQVTYEGVKKMSYLDMVVSEVLRKYPPMSFIDRVCLHDYHIPGTDVVIEKGTPIFVSLLGLHRD
SIFYPDPEDFNPERFNKEKKSGVHPFSYIPFGDGPRNCIGLRLGLMSVKLVIIMLLQSLRVETHESTPVPLQLSPYVLFL
KNLGRLPLMFVPIGEDNVETSLA
>Amel_XP_006564499.3 cytochrome P450 6k1
MAMQNSLFMPIIFSIAFFVIILILYLKYTRTYWLRRGVPTVPGHWLFGNIKKILDLKKPPAYVISDIYQKCSENDDILGI
YIFFKPFLLIKDPAIIKQILIKDFNYFPDRNFTIQSFYDEIGNKSLFTLKNPQWKYLRTKLSPIFSSAKVKKLFHLMVEA
ANSMNKYLDDEFSNDTKTKTIMIKDVTLKYTTNVISSVAFGIQVNSFNPKTIQFYEEAQKGLKTTFSRSMQLCISFFFPK
LSPYLNTRMLGSSTNFFRKVFWNSMDNREITKTKREDLIDSLMELKNAKQDKDFKFEGDALLSQSAIFFIAGRETSISII
CLTLYELAKHPEIQKRTREEINEKLKEHGMTYEGVQSMKYLHQVVSEILRIYPPTPIIDRVAVADYKIPGTDIVIEKGTS
VFIVLTALHNDPKYHPDPLRFNPDRFSDENKENIKPFTYIPFGEGPRICIGARIGQLQSIIGLITIIKNYEISLNSKCKG
DLDVRNIFITPINDFSLNLTKI
>Cflo_EFN69444.1 Cytochrome P450 6k1
MIFQYNTIRGLEMLAVFFPSNAMRLAQIKVFGKEPTSFLRKVFWETLNHRMESGIKRIDLIDILLELKKTNEFDGDNLLA
QAASFFSAGSETTSTTMAFSLYELALQPDLQNTVRKEIVEALDKSDGKITYDLIMTLTYLDMVISETLRMYPSLGYINRM
PNEAYKVPNSDLVIEKGTPVYIPMLGLHYDPEYFPNPDKFDPERFNEENKRNRPACVYFPFGEGPHNCIGTRLGLLQIKL
ALIIILSKCEVRPCEKTSIPVVIDPRGAMTVPLNGVIYLNFRKIKSSAL
>Dmel_NP_001286335.1 Cyp6g1, isoform B
MVLTEVLFVVVAALVALYTWFQRNHSYWQRKGIPYIPPTPIIGNTKVVFKMENSFGMHLSEIYNDPRLKDEAVVGIYSMN
KPGLIIRDIELIKSILIKDFNRFHNRYARCDPHGDPLGYNNLFFVRDAHWKGIRTKLTPVFTSGKVKQMYTLMQEIGKDL
ELALQRRGEKNSGSFITEIKEICAQFSTDSIATIAFGIRANSLENPNAEFRNYGRKMFTFTVARAKDFFVAFFLPKLVSL
MRIQFFTADFSHFMRSTIGHVMEERERSGLLRNDLIDVLVSLRKEAAAEPSKPHYAKNQDFLVAQAGVFFTAGFETSSST
MSFALYEMAKHPEMQKRLRDEINEALVEGGGSLSYEKIQSLEYLAMVVDEVLRMYPVLPFLDREYESVEGQPDLSLKPFY
DYTLENGTPVFIPIYALHHDPKYWTNPSQFDPERFSPANRKNIVAMAYQPFGSGPHNCIGSRIGLLQSKLGLVSLLKNHS
VRNCEATMKDMKFDPKGFVLQADGGIHLEIVNDRLYDQSAPSLQ
>Dmel_ABG02643.1 CG8453
MVLTEVLFVVVAALVALYTWFQRNHSYWQRKGIPYIPPTPIIGNTKVVFKMENSFGMHLSEIYNDPRLKDEAVVGIYSMN
KPGLIIRDIELIKSILIKDFNRFHNRYARCDPHGDPLGYNNLFFVRDAHWKGIRTKLTPVFTSGKVKQMYTLMQEIGKDL
ELALQRRGEKNSGSFITEIKEICAQFSTDSIATIAFGIRANSLENPNAEFRNYGRKMFTFTVARAKDFFVAFFLPKLVSL
MRIQFFTADFSHFMRSTIGHVMEERERSGLLRNDLIDVLVSLRKEAAAEPSKPHYAKNQDFLVAQAGVFFTAGFESSSST
MSFALYEMAKHPEMQKRLRDEINEALVEGGGSLSYEKIQSLEYLAMVVDEVLRMYPVLPFLDREYESVEGQPDLSLKPFY
DYTLENGTPVFIPIYALHHDPKYWTNPSQFDPERFSPANRKNIVAMAYQPFGSGPHNCIGSRIGLLQSKLGLVSLLKNHS
VRNCEATMKDMKFDPKGFVLQADGGIHLEIVNDRLYDQSAPSLQ
>Dmel_ADJ57460.1 CYP6G1
MVLTEVLFVVVAALVALYTWFRRNHSYWQRKGIPYIPPTPIIGNTKVVFKMENSFGMHLSEIYNDPRLKDEAVVGIYSMN
KPGLIIRDIELIKSILIKDFNRFHNRYARCDPHGDPLGYNNLFFVRDAHWKGIRTKLTPVFTSGKVKQMYTLMQEIGKDL
ELALQRRGEKNTGSFITEIKEICAQFSTDSIATIAFGIRANSLENPNAEFRNYGRKMFTFTVARAKDFFVAFFLPKLVSL
MRIQFFTADFSHFMRSTIGHVMEERERSGLLRNDLIDVLVSLRKEAAAEPSKPHYAKNQDFLVAQAGVFFTAGFETSSST
MSFALYEMAKHPEMQKRLRDEINEALVEGGGSLSYEKIQSLEYLAMVVDEVLRMYPVLPFLDREYESVEGQPDLSLKPFY
DYTLENGTPVFIPIYALHHDPKYWTNPSQFDPERFSPANRKNIVAMAYQPFGSGPHNCIGSRIGLLQSKLGLVSLLKNHS
VRNCEATMKDMKFDPKGFVLQADGGIHLEIVNDRLYDQSAPSLQ
>Dmel_ABA81842.1 GH17321p
MVLTEVLFVVVAALVALYTWFQRNHSYWQRKGIPYIPPTPIIGNTKVVFKMENSFGMHLSEIYNDPRLKDEAVVGIYSMN
KPGLIIRDIELIKSILIKDFNRFHNRYARCDPHGDPLGYNNLFFVRDAHWKGIRTKLTPVFTSGKVKQMYTLMQEIGKDL
ELALQRRGEKNSGSFITEIKEICAQFSTDSIATIAFGIRANSLENPNAEFRNYGRKMFTFTVARAKDFFVAFFLPKLVSL
MRIQFFTADFSHFMRSTIGHVMEERERSGLLRNDLIDVLVSLRKEAAAEPSKPHYAKNQDFLVAQAGVFFTAGFETSSST
MSFALYEMAKHPEMQKRLRDEINEALVEGGGSLSYEKIQSLEYLAMVVDEVLRMYPVLPFLDREYESVEGQPDLSLKPFY
DYTLENGTPVFIPIYALHHDPKYWTNPSQFDPERFSPANRKNIVAMAYQPFGSGPHNCIGSRIGLLQSKLGLVILLKNHS
VRNCEATMKDMKFDPKGFVLQADGGIHLEIVNDRLYDQSAPSLQ
>Dmel_AAW28870.1 Cyp6g1-PA
MVLTEVLFVVVAALVALYTWFQRNHSYWQRKGIPYIPPTPIIGNTKVVFKMENSFGMHLSEIYNDPRLKDEAVVGIYSMN
KPGLIIRDIELIKSILIKDFNRFHNRYARCDPHGDPLGYNNLVFVRDAHWKGIRTKLTPVFTSGKVKQMYTLMQEIGKDL
ELALQRRGEKNSGSFITEIKEICAQFSTDSIATIAFGIRANSLENPNAEFRNYGRKMFTFTVARAKDFFVAFFLPKLVSL
MRIQFFTADFSHFMRSTIGHVMEERERSGLLRNDLIDVLVSLRKEAAAEPSKPHYAKNQDFLVAQAGVFFTAGFESSSST
MSFALYEMAKHPEMQKRLRDEINEALVEGGGSLSYEKIQSLEYLAMVVDEVLRMYPVLPFLDREYESVEGQPDLSLKPFY
DYTLENGTPVFIPIYALHHDPKYWTNPSQFDPERFSPANRKNIVAMAYQPFGSGPHNCIGSRIGLLQSKLGLVSLLKNHS
VRNCEATMKDMKFDPKGFVLQADGGIHLEIVNDRLYDQSAPSLQ
>Cflo_XP_025262192.1 probable cytochrome P450 6a13 isoform X2
MESFEILCGIAAICFAAYYYFTSSYDFWKSRGIRGPKPIPVFGNFKDVILNKKFAGDYLMEIYNEYKNESMIGIFTRKTP
ILIVKDPDLIKDILIKDFSKFADRGHPVFSEKADPLSQHLFSLEPKRWRPLRIKLSPVFTSGKLKEMFSLISECADHLEQ
YIEKLVSKNETIECREVTAKYTTDVIGTCAFGIEMNALSDEDSEFRRMGRMVFTPTWQNILRMKIKHAFPWLYEMLSYIL
PQSEVNQFFTRVVTETINYRETNNVIRHDFIDMLRELKKNPDKVGDIEMTESLIASQAFVFFLAGFETSSTTMSHALYEL
ALNQQIQDKLREEINQEYTKHDSNLTYENVKEMNYLDKVFKETLRKYPPATFLMRQSTSSYTFDDTTLDITKNQKVWIPI
FAIHRDPDIYPKPDIFDPERFNDEAIQTRHPMHYLPFGDGPRNCIGARFAVYQTKVGLIKILRNYKVEICDKTLIPYIID
PKAFILAPKDGIHLRIIKINRT
>Cflo_XP_025266355.1 probable cytochrome P450 6a13
MGPFEILCGIAAIFLAAYYYFTSNYDFWKSRGIRGPKPIPVFGNFKDVMLNKKFAGDYLMEIYNEYKNESMIGIFTRKTP
ILIVKDPDLIKDILIKDFSKFADRGLPVSEKTDPLSQHLFALEPKRWRPLRIKLSPVFTSGKLKEMFSLISECADHLEQY
IEKLVSKNEPIECREVTAKYTTDVIGTCAFGIEMNALSDEDSEFRRMGRMVFTPTWQNILRLRIRQSLPWLYEMLGYILP
QSEVNQFFTRVVIETMNYRETNNVIRHDFIDMLRELKKNPDKVGDIKMTESLIAAQAFVFFLAGFETSSTTMSHALYELA
LNQQIQDKLREEIDQKYTKHGSNLTYENVKEMNYLDKVFKETLRKYPPVTFLMRQSTSSYTFNDTTLDITKNQKVWIPIF
AIHRDPDIYPKPDTFDPERFNDEAIQTRHPMHYLPFGDGPRNCIGARFAVYQTKIGLIKILRNYKVEVCDKTQIPYIIDP
KAFLLAPKHGIHLRIIKINRT
>Bger_PSN38879.1 hypothetical protein C0J52_18964
MSDTILYVLFVLAASFMGLFLVLYAYFKYSFTYWKRKGVVYPEPSFPFGNLTDALLMKKSGGVVFKELYDLFEGRKFVGA
FSFGKPMLVLRDPELIKTTLVKDFNHFQDHGIYYNEETDPLSAHLFSITGTRWKNLRVKLTPTFTSGKMKMMFQTLVDCG
EGLKTHVLDSAQKGLNLEMKDILAKYSTDVIASCAFGIQCNCLQNPDAEFRAWGRKIFKTSTTTAIRDILMFVSPRLAAI
LDIPFVPKDVSQYFLSMVKETVNYRENNNTTRNDFMQMLIQLKNQELGKDDQKQMNGKACQQNGDRAIRNLNDLAAQVFV
FFVAGFETTSTTMSFCLYELALNPDIQVRVQEEIDSVLKKHNNKISYECVQEMVYLDKVISGKLITNNYYLSSRVVRKKQ
VKASSQWLPFLTRVCTKEYEIPETDIVVEEGTSVIIPIMGLQNDPKYFPNPSKFDPDRFSDEHKNKRHNFSFLPFGEGPR
VCIGKYLRHQAVYFYFQRAFKYWEKKKAPFIKPSFPFGNFADSVLLKQSVGELFSSYYKDLEGEKFAGTFMFTNPGIVFL
DPDLIKHVLVKDFSYFHDRGLHFNEEKEPLSANLFLLPGTRWRQLRVKLSPTFSSGKMKMMFQILVDCGVELGNLIEKMT
IDGKMIDFKDVLARFGTDVISSCAFGIQCNSLTNPDAEFREWGKKVFEPSFKNAIHGILRAYVPKVMEYIDIPPIDRQVS
KYFQQMVKETVEYREKNNVVRNDFMQLLIQLKNKGFVAPDHQEGPTKGEETDTTTGFETSSSTTTFALYELALHQDIQDR
LRDEITTVIKKHDGKITYDCVQDMTYLDQVVSETLRKYPPLTILNREVTKEYTIPGTDVVVEKGTPALIPVKAIHHDPKY
YPNPDKFDPDRFSEEEKQKRHPYVYLPFGEGPRICIGMRFGLMQSKVGLVSLLSKFKIDVGEKTPIPLKMNKKSFIMQPI
GGMWLKITKLLKMAFIFETLLLDVGALVACLLLGVYFYFQRAFKYWEKKKAPFIKPSFPFGTFRDSVILRKPVGEMFASC
YKKLEGERFGGTFMFTNPGVIFRDPELIKNVLVKDFAHFHDRGFRINEEREPLTGHLFFLPGTRWRNLRVKLSPTFTSGK
MKMMFQTLVDCGVELGSLVENMTSEGQIIEIKDVLARYSTDIISSCAFGIQCNSLKDPNAEFRQWGRKIFEPSIKGTING
LLRATVPKLMKYIDVKQIDEHVSKYFLEMVKDTVEYREKNDIKRNDFMQLLIQLKKNGFVAPDHQTNGHTNNEIIDKSKL
SIDSLAAQAFVFFAAGFETSSTTMTFCLYELSLQHDIQEKVREEIRTVLKKYDGKITYDCIQEMTYLDQVVSEEIYTSIG
LNYISFVIKRIFPNYSVLKTQLFSLIHDKIIPRAFTYWEKKKVPFIKPSFPFGTFRDSILLRKQIGDMFRSYYTELEGER
FGGTYMFTNPGIVFRDPELIKNVLVKDFAHFHDRGFHMDEEKEPLSGHLFLLPGTRWRNLRVKLSPTFTSGKMKMMFQTL
VDCGVELGGLVENMTSEGQIIEIKDVLARYSTDIISSCAFGIQCNSLKNPNAEFRQWGRKIFEPSIKSGIGGLIRATFPK
ILDYIDIPGVDKNISKYFQQMVKDTVEYREKNNVIRNDFMQLLIQLKNKGFVAPDHQNGSTKAEITDTSKLSMGSLAAQA
FVFFIAGFETSSTTMTFCLYELSLNHDVQEKLREEIRTVLKKHDGKITYDCIQEMTYLDQVVSETLRKYPPVPILNREVT
KEYTVPGTDVILKQGTPTVIPILAIQHDPKHFPNPEKFDPDRFTEEEKQKRHPYVYIPFGEGPRICIGLRFGMMQTKIGI
VSLLSKFKFDASEKTPIPLKMDNRSFIMAPIGGMWLKITKC
>Bger_PSN34610.1 putative cytochrome P450 6a14
MLEVFNSAFLLLGGLVLASVYLYYHLAFTYWKKKGVATPKPIIPFGNFMRAFLPNSNPQLEVLKFYSEFEGVKVIGLYRF
SKPALMLKDPDVIKEVLVKDFDHFYGRGIQINEKYEPLQGHLFALSGPKWRNLRMKLTPTFTSGKMKMMFPNLVETGKEL
TAYLKAPAEKQEVLEIKDILARYSTDIIASCAFGIQCNCFKNPDSEFRVWGRKIFAPSFRSTFARLVSLLAPKLFPLLKL
SIVPKDVSNYFRKMVRETVEYREKHDVHRNDFLQLLIQLKNKTLGGVEEDHLIKMPTGALDEVTMDVMAAQAFVFFLAGF
ETSSTTMTFCLYELAVNPDIQDRLREEIDTMLENNKGQLEYDAIMGMEYLDKVIHETLRKYPPVTLLTRECAKTTPLRGT
DIVVDKGTLMFLPIYALHHDPKYFPEPERFDPERFSEEEKQNRPHYCYLPFGEGPRICIVGLISVLSKYEVHVSEKTPVP
LEFDSKSLVLAPVGGLWLKIKERNEKYCTRL
>Bger_PSN51919.1 hypothetical protein C0J52_12805
MNTNANRMSCANESSTHVFLFKCLQLQCCIIAIAICTAFYFYFTRNRDFWKERGVTYVKPYSIFGSNPPFHKLSIGHFLY
KLYNDYKGEPYVGIFLIDKPKLVPLDLELIKNVMVKDSHLFVDRSLRIDPELDPISAKGLFMMNGQKWKHMRSHLSPTFT
TGKMKNMFYLVENCAKGLDSYLESAIADGSPVEVKETMARFTTDIIASCAFGIDSNSLTNPKSEFRAQLRKVFSPPTRLQ
VVRRLLSVFVPRLLKLLKWRSMDPELMDFLRSTVWNTAKYREEHGIIRKDFLDNLMEMKKKADKDTENDDPNSNSTNVQF
DYFLVFMSSYCKNYFSETLRKYPILPFLDRMCTADYKFQSPGKETLIIPAGTGVFIPLMGIQHDPEYYPDPEKFDPERFS
EENKQKRPNYTHMPFGDGPRFCVGMRFGLMQTKTGLIHILSHYEVSPCKETPIPLVLTKQAFLLSTRQGIPLNFKKTDMA
LLGSNILDFVAIVIAICTAFYLYFTRNRDFWKNRGVNLVKIGRNPLFRQLSIGHILHKLYNDYKGEPYIGIFFFGKPILV
ALDLELVKDVMVKDSQVFIDRTMKLDPDVDPLTARGLFMMKGKKWKHMRNHLSPTFTTGKMKNMYYLVENCSKELDRYLE
SVIGNGYSVEVKKIMARFTTDVIASCAFGIDSNSLKNPKSEFRAQLRKVFDTPSRLHRWKRLFSALVPGPLKEKHGIVRK
DFLDHLMEMKKKADEDIENEDPKSKLENDDYAAQAFTFLTAGFETSSSTMSFALYELSLHPEIQSKLRSEMMQILDKHKQ
QITYDAVHEIKYLDMVVNETLRKYPILPFLDRMCSEDYKIQAPGKGSITIPAGTGVFIPLMGIHHDPKYYPDPEKFDPER
FSEENKLKRPNYTHMPFGDGPRFCIGMRFGLMQTKTGLIHILSRYEVSPCKETPIPLVLNKRSFMLSTKSGIPLNFKKIQ
TQKLT
>Cflo_XP_025269348.1 probable cytochrome P450 6a13
MGPFEILCGIAAILLAAYYYFTSNYDFWKSRGIRGPKPIPIFGNVKDVMLNKKFAGEYLMEIYNEYKNESMIGIFTRKTP
VLIVKDPDLIKDILIKDFSKFADRGFPVSEKADPLSQHLFALEPKRWRPLRIKLSPVFTSGKLKEMFSLISECADHLEQY
IEKLMSKNEPIECREVTAKYTTDVIGTCAFGIEMNALSDEDSEFRRMGRMIFTPTWQNILRLRIRQALPWLFEMLSYILP
QSQIKQFFTCVVIETMNYRETNNVIRHDFIDMLRELKKNPDKVGDIKLTESLIAAQAFVFFLAGFETSSTTMSHALYELA
LNQQIQDKLREEIEQEYTKHGSNLTYENVKEMNYLDKVFKETLRKYPPVTFLMRRSTSSYTFDGTTLDITKNQKIWIPIF
AIHRDPDIYPKPDTFDPERFNDEAIQTRHPMHYLPFGDGPRNCIGARFAVYQTKIGLIKMLRNYKVEVCDKTQIPYIIEP
KTFLLAPKDGIHLSIIKINRT
>Cflo_XP_025266359.1 probable cytochrome P450 6a13, partial
SNYDFWKSRGIRGPKPIPVFGNFKDVMLTKRFAGDYLMEIYNEYKNESMIGIFTSKTPILIVKDPDLIKDILIKDFSKFA
DRGFPISEKADPLSQHLFALESKRWRPLRIKLSPVFTSGKLKEMFSLISECADHLEQYIEKLVSKNEPIECREVTAKYTT
DVIGTCVFGIEMNALSDEDSEFRRMGRMVFTPTWQNILRLRISQFFPWLYEMLGYILPQSEVNQFFTRVVIETMNYRETN
NVIRHDFIDMLRELKKNPDKVGDIKMTKSLIAAQAFVFFLAGFETSSTTMSHALYELALNQQIQDKLREEIDQKYTKHGS
NLTYENVKEMNYLDKVFKETLRKYPPVTFLMRQSTSSYTFNGTTLDITKNQKVWIPIFAIHRDPDIYPKPDTFDPERFND
DAIQTRHPMHYLPFGDGPRNCIGARFAVYQTKIGLIKILRNYKVEVCDKTQIPYIIDPKALILASKGGIHLRIIKINRT
>Bger_PSN34612.1 hypothetical protein C0J52_20551
MRGNNISGNLTFITIKMLEIFNSTFFILAGLVFASIYWYFRVAYSYWKERGVPTLKPIPPFGNFAGAFLPKKNVQDEVRK
MYQELKDARMIGLYRFDKPTLLLRDPELIKEVLVKEFDSFYSRGIKVNEKITPLQGNLFSLSGSKWRNLRVKLTPTFTSG
KMKMMFPTLVETGKELQKFLQTSASKEETLEIKEILARYSTDIIASCAFGIQCNSLQNPNSEFRTWGRRIFTPTFKGNMI
RFIRFFAPAIIEYLKITSMEKDISDYFRQMVRETVEYREEKNIQRNDFLQLLIQLKNKTLGLAEDDQLIKMPNGETDGLR
DNVPFEVTMDVMAAQAFVFFLAGFETSSTTMTFCLYELALNPDIQDRLRAEIDSTMEENGGQLTYDSVMEMEYLEKVVSE
TLRKHSPAQMMVRECTKDVKLRGTNLVVEKGTQVIVPILSLHHDPKYFPEPERFDPERFNEEEKKKRPNFCYLPFGEGPR
ICIGMRFGLMQTKVGLCSILSDYEVKVSEKTQIPLEFDPKAFVLSPMGGMWLKIVERRDRAANLYCFIGYYSNTVGKMLE
MFNSTFLILAGIILASIYLYFQVAYTYWKKRGVRTVKPMAPFGNFPELFLPNGNFQGKVRTLYEETEGEHMVGLYRFDKP
TLLVRDPELLKEVLVKNFDSFYSRGIKTTSEKQVLEISDILGRYSTDVIASCAFGIQCNCLENPDAEFRNWGKRTFTPTL
KSNIVILLELFAPSLLKVLELSPFPQDISKYFRQMVRETVEFREKENVQRNDFMQLLIQLKNKTLGAVEEDHLIKMPNGE
TDDLRGNAPFEVTLDVMAAQAFVFFLAGFETSSTTMSFCLYELALNPDIQDKLRAEIDATLEKNGGELTYDSVMEMEYMD
KVVSETLRKHSPAQMLVRECTKDTQLRGTHLTVEKGTLIFTKVGLCSILSDYEVQVSEKTQIPLQFDPKAFVLSPKGGMW
LKNSSAMLEIFSSTFLFLGGLVSISVYLYFKSLYSYWKNKGVPSIRPVPIFGNFAGALLPNSNPQVQVNYLYDQFKGERL
GGLYRFMKPALLLRDPELIKEVLVKDFDHFFSRGFRTNVEKNPLQGHLFALSGPKWRNLRVKLTPTFTSGKMKMMFPTLS
ETGEELKIFLQKPASRGEVIEIKDVLARYSTDIIASCAFGIQCNCLKNPDAEFRVWGRRILAPSTKASFVRILTLLLPVV
SKFISLSLVPKDISDYFRAMVRETVEYREKNNVQRNDFMQLLIQMKNKTLGVVEEDNLIKMPNGELSGLHANAPFEFNNT
FLILGGFVLLCLYLYIHVSYSYWKKRDVPFIKPIPPFGNFIDAFLLKKNPAMCVNNLYNDFKGEKVAGLYQIFTPSLMIR
DPELIKEVMLKDFQHFFARGINVDVKTNPLAGHLFILSGPKWRNLRVRLTPTFTSGKMKMMFPTVSSTGEELKAYLKTPA
ENKEVLEIKDVLARYSTDIIASCAFGIQCNCLKNPKAEFREWGRKIFTPSVSTTLARVLTFFAPSVARHLKLVFFQKEVT
QYFRQMVRETVEYREKYNVHRNDFMQLLIQMKNKTLGAVEEDELIKVPEGEVDGLHTNTPFEVTMDVMAAQAFVFFIAGF
ETSSTTMTFCLYELAVNPHVQDRVRAEIDAMFEKNNGKLEYDALMQMEYLDKVVNETLRKYPPVSLLTRECTSTTPLRGT
DIVVEKGTPIMLPVYSLHHDPQYFPDPERFDPERFSEEEKQKRPHYCYLPFGEGPRLCIGMRFGLMQTKVGLISVLSNYE
VHVSEKTPVPMEFDPKSIVLAPKGGLWLKVTERRDRAANKS
>Cflo_XP_025263422.1 probable cytochrome P450 6a13
MGPFEILCGIAAIFLAAYYYFTSNYDFWKSRGIRGPKPIPVFGNFKDVKLNKKFAGDYLMELYNEYKNESMIGIFNRKTP
ILIVKNPDLIKDILIKDFSKFADRGLPVSEKADPLSQHLIALEPKRWRPLRIKLSPVFTSGKLKEMFSLISECADHLEQY
IEKLVRKNEPIECCEVTAKYTTDVIGTCAFGIEMNALSDEDSEFRRMGRIVFTPTWQNILRMTIRQALPWLYEMLGYILP
QSEINQFFRRIVIETMNYRETNNVIRHDFIDMLRELKKNPDKEGDIKMTESLIAAQAFVFFLAGFETSSTTMSHALYELA
LNQQIQDKLREEIDHEYTKHGSNLTYENVKEMNYLDKVFKETLRKYPPATYLMRQSTSSYTFNGTTLDITKNQKVWIPIF
AIHRDPDIYPKPDTFDPERFNHEAIQTRHPMHYLPFGDGPRNCIGARFALYQTKIGLIKILRNYKVEVCDKTQIPYITDP
KAFLLVPKDGIYLRIIKINRT
>Cflo_XP_025269276.1 probable cytochrome P450 6a13
MGPFEILCGIAAIFLAAYYYFTSNYDFWKSRGIHGPKPIPVFGNVKDVMLNKKFAGEYLMDIYNEYKNESMIGIFTRKTP
VLIVKDPDLIKDILIKDFSKFADRGLPVSEKADPLSQHLFALEPKRWRPLRIKLSPVFTSGKLKEMFSLISECADHFEQY
IEKLVSKNEPIECREVTAKYTTDVIGTCAFGIEMNALSDEDSEFRRMGRMVFTPTWQNILRMRIRQALPWLDEMLSYILP
QSEVNQFFTRVVIETMNYRETNNVIRHDFIDMLRELKKNPDKVGDIKLTESLIAAQAFVFFLAGFETSSTTMSHALYELA
LNQQIQDKLREEIEQEYTKHGSNLTYENVKEMNYLDKVFKETLRKYPPVTFLMRRSTSSYTFDGTTLDITKNQKVWIPIF
AIHRDPDIYPKPDTFDPERFNDEAIQTRHPMHYLPFGDGPRNCIGARFAVYQTKIGLIKMLRNYKVEVCDKTQIPYIIEP
KTFLLAPKDGIHLSIIQINRT
>Cflo_XP_011256437.2 cytochrome P450 6k1
MAILTDCVLLDTLLVFSLLFVTLFLWLKWKHSYWQRRGVRTLPAHWFFGHLKDAMLLRKSAGVIIGELHRQAADEDNVIG
IYILYKPFLLVRNPELIKQIMIKDFHLFPNRHFDGKSNSDTLGNWSLFSVKNPEWRQLRTKMSPVFTSGKLKSLFLLMQE
SGEMMREYLQGQFADSNIVSISVKDLFSKYTTIVIASMAFGIRANCFDTPPPEFFVNSQKAFLRNLSVNFRFFFLFFLPE
IGKYLGLKTLGDYTDYFRKVFWDSMDNRNITKTKRGDLIDSLLQLKNENADDTDFRFEGDILLAQAALFFGAGRETSITT
MTYALCELAKYPEMQRRAREEILEEIQTANGVTYEAVNKMKYLHQVINETLRLYPSAPVLDRISIEDYMLPNTNITIEKG
IPIYVALYGIQRDPRFYKDPERFNPERFSDEGKNEIVPYTFLPFGEGPRNCIGMRLGILQTAIGLIAILRDYEVSLNPSW
MSITDTRRVFTSSPAGFLLDLKKI
>Dmel_NP_001286145.1 Cyp6w1, isoform B
MLLLLLLGSLTIVFYIWQRRTLSFWERHGVKYIRPFPVVGCTREFLTAKVPFFEQIQKFHEAPGFENEPFVGVYMTHRPA
LVIRDLELIKTVMIKKFQYFNNRVLQTDPHNDALGYKNLFFARSPGWRELRTKISPVFTSGKIKQMYPLMVKIGKNLQDS
AERLGSGTEVQVKDLCSRFTTDLIATIAFGVEANALQDAKSEFFYHNRAIFSLTLSRGIDFAIIFMIPALASLARVKLFS
RETTKFIRSSVNYVLKERERTGEKRNDLIDILLALKREAAANPGKMSKEVDLDYLVAQAAVFQTAGFETSASTMTMTLYE
LAKNEALQDRLRQEIVDFFGDEDHISYERIQEMPYLSQVVNETLRKYPIVGYIERECSQPAEGERFTLEPFHNMELPHGM
SIYMSTVAVHRDPQYWPDPEKYDPERFNSSNRDNLNMDAYMPFGVGPRNCIGMRLGLLQSKLGLVHILRNHRFHTCDKTI
KKIEWAPTSPVMASKRDIILRVEKVSGKKDFGQK
>Cflo_XP_025263425.1 probable cytochrome P450 6a13
MGSFEILCGIAAVLLVVYYYFTSNYDFWKSRGIRGPKPIPIFGNFKDVMLGKKLPGIYLMEIYNEYKNESMIGIFNRKTP
ILIVKNPDLIKDILIKDFSKFADRGFPRGSEKVDPLSQHLFGLEPKRWRPLRTCLSPVFTSGKLKEMFSLISECADHLEQ
YIEKLVSKNEPIEFREIMAKYTTDVIGTCAFGIEMNALSDEDSEFRRMGRMVFTPTWKSILRATIKQSMPRFSEILNYII
SLQTQASQFFMRVVIEMMNYRETNNIIRHDFIDILRELKKNPDKMGDIEMTDSLIASQAFVFFLAGFETSSLTMSHALYE
LALNEQIQDKLREEIDQEYTNHDSNLTYEKIKKMNYLDKVFKETLRKYPVVTILIRQSTSSYIFDGARLDIPKDQKVWIP
VLAIHRDPDIYPKPDVFDPERFNDEAVQARHPMHYLPFGDGPRNCIGARFAIYQTKIGLVKILRNYKVEVCDKTQIPYII
NPKATMLAPKHGIHLRITKINRSRP
>Bger_PSN55897.1 Cytochrome P450 6a2
MEAMDLITYTIYFLSGFLCFLGILKIFMKKSFLYWKKRDVPYLEPSFPFGNLKGFLTFKRSMGEAYADIYRKLGDVPMGG
AFMVHRPVLILKDPELIRNFLVKDFEHFHDHGFVFDEKVDPLAGNLFMLNGKKWKGLRNDLTRTFTSGKIKRMFNMAVAC
GEELAEFLKKPGNRGDVVEVKDIMAKFTIDIIASCAFGVQCNSLKNPDCEFRRYGKRMQELSLLDHFRGLLYMVAPSVAI
SLKLPITPSCVSAFFRKVVKEIIDVRKRDEIKRNDFIQLLLELKEEKIFGESKSGLTMDQITAQVMIFFTGGFETSSNVM
SFCLYELAMNLDIQGKLRQEITSVLEKHGSVTYEAVNEMKYLNQVISESLRKYPPVSLLNRDCNKPYKIPGTDYTVEKGT
QVVVPVLGLHKDATYYPDPEKFDPERFSNEEIFKRHHYVYLPFGEGPRICIGMRFGLMQTKVGLIHLLQNFEFHTCDETV
IPPTINPRLFITSAVGGIHLQIKSLRQSNGGNQDLYVSPQSCFS
>Amel_KAG6797839.1 cytochrome P450 6a13
MNISLEILCGIIVALIVFYYYLIINNNFWKNRKISGPKPVIGFGNMLSIILGKESTSQFLTRIYNEYKNEPMIGIFSKNN
PALVIKNPDLIKTVLIKDFHKFANRGLFPVNSREPLSQNLFGLEVERWRPLRIHFSPIFTTNKLKGLCSLILECSEQLEK
YMDILIRKGEPLDIREIAARFTTDVIGSCAFGIEMNSLSEKESEFRRLGKGVFNTTFRRIVKTRIRNLMPWLYNFFLRIL
PWDEITKKIVKLTTETIEYRNKNNIVRSDFINVLLNLKKHPEKIAEIELTNDLLSAQTFVFFGAGFETSSTTISNALYEL
ALNHDIQYKLREEIKEFEKKNDGKWTYESIKEMQYLNKIFQETLRKYPVVPFLNRELISDYTFENSKITIPKGLKIWIPV
YGIHHDPDIYPNPEKFDPERFSEDKIKERHSMHYLPFGHGPRNCIGSRFGTYQTKIGLVKIIRKYKVEICDKTLIPYKFN
SFANFLMPSTGLYLMITDVEN
>Amel_XP_623595.1 probable cytochrome P450 6a13
MNISLEILCGIIVALIVFYYYLIINNNFWKNRKISGPKPVIGFGNMLSIILGKESTSQFLTRIYNEYKNEPMIGIFSKNN
PALVIKNPDLIKTVLIKDFHKFANRGLFPVNSREPLSQNLFGLEVERWRPLRIHFSPIFTTNKLKGLCSLILECSEQLEK
YMDILIRKGEPLDIREIAARFTTDVIGSCAFGIEMNSLSENESEFRRLGKGVFNTTFRRIVKTRIRNLMPWLYNFFLRIL
PWDEITKKIVKLTTETIEYRNKNNIVRSDFINVLLNLKKHPEKIAEIELTNDLLSAQTFVFFGAGFETSSTTISNALYEL
ALNHDIQYKLREEIKEFEKKNDGKWTYESIKEMQYLNKIFQETLRKYPVVPFLNRELISDYTFENSKITIPKGLKIWIPV
YGIHHDPDIYPNPEKFDPERFSEDKIKERHSMHYLPFGHGPRNCIGSRFGTYQTKIGLVKIIRKYKVEICDKTLIPYKFN
SFANFLMPSTGLYLMITDVEN
>Amel_XP_026296210.1 probable cytochrome P450 6a13
MWNIIRELLEQFLLPGLFLGILYCFLTSTFDFWKNRGVPFRKPTVLFGNFAPMLLFRKSLPEGIKEMYEWFKDERYFGAF
RVRSPVLILRDPDLVKNICVKNFTSFSNRGIPVNSQDPLSAHLFNLEGKKWKSLRSKLTPAFSSGKLKRMFYLLAECGEE
FEKLIDISSETDRPYEIRELAAKFTIDVIGTCAFGIQINALTDEESEFHRAAKKLSKPSYKATLWRMLRTAMPRLYKFLG
VQVIDPGVTKFFKDVVSQMIKQRGEYGIKRHDFMDLLIELKNKGTLDEFGSGLVCNDEDAETADEIELDENSIAAQAFVF
FAAGYETSSNTIAFCLHELALNTEIQEKTRRDIQDAIDSRNGNLTYDAVQDMKYLDMVIAETLRKYPPASMLSRRCEYQY
QIPNSKVELPAGIRVIIPIYGLHHDPDYYPSPAIFNPERFTEENKRTRHPYAYLPFGEGPRNCIGMRFALLQIKVGIISF
LRNHRVETCQKTITPIKFSRRSLVTTSEKGFWLRIK
>Amel_KAG9429777.1 cytochrome P450 6a13
MNISLEILCGIIVALIVFYYYLIINNNFWKNRKISGPKPVIGFGNMLSIILGKESTSQFLTRIYNEYKNEPMIGIFSKNN
PALVIKNPDLIKTVLIKDFHKFANRGLFPVNSREPLSQNLFGLEVERWRPLRIHFSPIFTTNKLKGLCSLILECSEQLEK
YMDILIRKGEPLDIREIAARFTTDVIGSCAFGIEMNSLSEKESEFRRLGKGVFNTTFRRIVKTRIRNLMPWLYNFFLRIL
PWDEITKKIVKLTTETIEYRNKNNIVRSDFINVLLNLKKHPEKIAEIELTNDLLSAQTFVFFGAGFETSSTTISNALYEL
ALNHDIQYKLREEIKEFEKKNDGKWTYESIKEMQYLNKIFQETLRKYPVVPFLNRELISDYTFENNKITIPKGLKIWIPV
YGIHHDPDIYPNPEKFDPERFSEDKIKERHSMHYLPFGHGPRNCIGSRFGTYQTKIGLVKIIRKYKVEICDKTLIPYKFN
SFANFLMPSTGLYLMITDVEN
>Cflo_XP_019884316.2 cytochrome P450 6B1
MMGSLEMLCGIAVIFLAIYYYLTSIYDFWKSRDIRGPKPILIFGNYKDVILNKKCEADYFKDIYDEYKDESVIGIFTGVT
PALIVKDLDLIKDILIKDFSKFGNKGPIVSNNTDLLSHNLAGLEHKRWRPLRIRLSPAFTAGKIKEMFPLISECADYLEQ
YIEKLVSKNEPIDCRELTAKYTTDVIGSCGFGIEMNALLDQDSEFRKIGKMIFLPTWSNILRYRIKQIFPWLDKMLSYII
PNIIQTEVNRFFVRFVTEIMNYRETNNVIRHDFIDILREIKKNSDKVGDIKVSENFIAAQAFIFFFAGFETSSTTMSNML
YELALNQQIQDKLREEINQEYTKHGSNLSYENVKEMNYLDKVFKETLRKYPTVSYLIRQSTTSYTFGGSTLDIPKNLQVF
IPVFGIHRDPDIYPKPDVFDPERFNDEAIQTRHPMHYLPFGDGPRNCIGARFAIHQTKIGLIKILRNYKVEICDKTEIPY
INDPKSILLLAPKNGIHLRIIKIKL
>Cflo_EFN68267.1 Cytochrome P450 6k1
MAILTDCVLLDTLLVFSLLFVTLFLWLKWKHSYWQRRGVRTLPAHWFFGHLKDAMLLRKSAGVVIGELHRQAADEDNVIG
IYILYKPFLLVRNPELIKQIMIKDFHLFPNRHFDGKSNSDTLGNWSLFSVKNPEWRQLRTKMSPVFTSGKLKSLFLLMQE
SGEMMREYLQGQFADSNIVSISVKDLFSKYTTIVIASMAFGIRANCFDTPPPEFFVNYRKKQSHIVMHNPFCFLTYTAQK
AFLRNLSVNFRFFFLFFLPEIGKYLGLKTLGDYTDYFRKVFWDSMDNRSITKTKRGDLIDSLLQLKNENADDTDFRFEGD
ILLAQAALFFGAGRETSITTMTYDLCELAKYPEIQRRAREEILEEIQTANGVTYEAVNKMKYLHQVINETLRLYPSAPVL
DRISIEDYMLPNTNITIEKGTPIYVALYGIQRDPRFYKDPERFDPERFSDERKNEIVPCTFLPFGEGPRNCIGMRLGILQ
TAIGLIAILRDYEVSLNPSWMSVTDTRRVFTSSPAGFLLDLKKI
>Amel_KAG9429082.1 cytochrome P450 6a14-like
MYIGLEILCGIVITLIAFYCYLTINNNYWKNRGIPGPKPVPGFGNMKNVIFGKESVSQFLTRMYNEYKDEPMIGVFSKRT
PVLIVKDVDLIKTILIKEFPKFANRGLFPIFSRDPLTHHLFNLEVERWKPLRTQFTPLFTSSKLKEMFSLILECSNHLES
YMDTLIKKGEPIDMREVSARYTTDVVGSCAFGIDMNSLSEKESVFRRLGKLIFATNLRKILSIRIQDMLPWLYNSFLYVL
PRDEKTRIIMKLMTETMEYREENNVFRPDFINMLLNLKKHPEKIDIELTDDLLAAQIFIFFAAGFETSSSTISNALYELA
LNPDIQEKLRKEIKEFEARNNGEWRYEIMKEMEYLEKVFQETLRKYPSLPFLNRKLINDYTFESNNVTVSKDLKIWIPVY
GIHHDPDIYPDPEKFDPERFSKEEIMKRHPMHFLPFGHGPRNCIGARFAVYQTKIGLIKILRNFEVQVCNKTLIPYKVNP
YTSLLIPITGLYLNVVKLEN
>Amel_KAG6801796.1 cytochrome P450 6a14-like
MYIGLEILCGIVITLIAFYCYLTINNNYWKNRGIPGPKPVPGFGNMKNVIFGKESVSQFLTRMYNEYKDEPMIGVFSKRT
PVLIVKDVDLIKTILIKEFPKFANRGLFPIFSRDPLTHHLFNLEVERWKPLRTQFTPLFTSSKLKEMFSLILECSNHLES
YMDTLIKKGEPIDMREVSARYTTDVVGSCAFGIDMNSLSEKESVFRRLGKLIFATNLRKILSIRIQDMLPWLYNSFLYVL
PRDEKTRIIMKLMTETMEYREENNVFRPDFINMLLNLKKHPEKIDIELTDDLLAAQIFIFFAAGFETSSSTISNALYELA
LNPDIQEKLRKEIKEFEARNNGEWRYEIMKEMEYLEKVFQETLRKYPSLPFLNRKLINDYTFETNNVTVSKDLKIWIPVY
GIHHDPDIYPDPEKFDPERFSKEEIMKRHPMHFLPFGHGPRNCIGARFAVYQTKIGLIKILRNFEVQVCNKTLIPYKVNP
YTSLLIPITGLYLNVVKLEN
>Cflo_XP_019883119.2 cytochrome P450 6k1-like isoform X1
MAILTNCILLDTLLMFFSFFAMLFLWLKWKHTYWQRRGVRTLPAHWFFGHIKDAILMRKSIGVILGELHRQAADEDDVIG
IYILHKPFLLVRNPEVIKQIMIKDFHVFPNHYFDGKSKSDVLTNWILFTIKNPEWKHLRTKMSPVFTSGKLKSLFLLMQE
SGEMMREYLCGEFTDSNIVSIPIKDIFDKYTTIVIASLAFGIRANCFDIPPPEFFVNSHKASQRTLLRNLRFFFMFFLPE
IGKYVGAQLLGDYTDYFRKVFWDSMDNRSITKTKRGDLIDSLLQLKNENADDSHFRFEGDILLAQAAVFFVAGRETSITT
MTYALCELAKYPEMQRRAREEILEKIQTANGITYEAVNNMKYLHQVINETLRFYPIVPILDRAPIEDYTLPNTNITIEKG
TPIYVALYGIQRDPRFYEDPKRFDPERFSDERKNEIVPCTFLPFGEGPRNCIGMRLGILQTAIGLIAILRDYEVSLNPSW
MSVTDTRRVFTSSPAGFLLDLKKI
>Cflo_XP_011256433.2 cytochrome P450 6k1
MAMLTDCIFLDTLLIFFSLFATLFLWLKWKHSYWQRRGVRTLPAHWFFGHFKDAMLMRKPAGVVFGELHRQAADEDDVIG
IYILHEPFLLVRNPELIKQIMIRDFHVFPNHHFDGRSKSDTLGNWSLFTIKNPEWKQLRTKMSPVFTSGKLKSLFLLMQE
SGEMMREYLQGQFVDSNIASIPIKDIFYKYTTIVIASMAFGIRANCFDTPPPEFFINSRKAFQPTLSRTLRFFFMFFLPK
IGKYLGLKMLGDYTDYFRKVFWDSMDNRSITKTKRGDLIDSLLQLKNENADDTHFRFEGDILLAQAAIFFVAGRETSITT
MTYALCELAKYSEMQRRAREEILEKIQTANGVTYEAVNNMKYLHQVINETLRLYPSAPILDRTPIEDYTLPNTNITIEKG
TPIYVALYGIQRDLRFYEDPKRFDPERFSDERKNEIVPCTFLPFGEGPRNCIGMRLGILQTAVGLIAILRDYEVSLNPSW
MSIVDTRNVFTTPPAGFLLNLKKI
>Cflo_EFN68268.1 Cytochrome P450 6k1
MAMLTDCIFLDTLLIFFSLFATLFLWLKWKHSYWQRRGVRTLPAHWFFGHFKDAMLMRKPAGVVFGELHRQAADEDDVIG
IYILHEPFLLVRNPELIKQIMIRDFHVFPNHHFDGRSKSDTLGNWSLFTIKNPEWKQLRTKMSPVFTSGKLKSLFLLMQE
SGEMMREYLQGQFVDSNIASIPIKDIFYKYTTIVIASMAFGIRANCFDTPPPEFFINSRKAFQPTLSRTLRFFFMFFLPK
IGKYLGLKMLGDYTDYFRKVFWDSMDNRSITKTKRGDLIDSLLQLKNENADDTDFRFEGDILLAQAAIFFVAGRETSITT
MTYALCELAKYSEMQRRAREEILEKIQTANGVTYEAVNNMKYLHQVINETLRLYPSAPILDRTPIEDYTLPNTNITIEKG
TPIYVALYGIQRDLRFYEDPKRFDPERFSDERKNEIVPCTFLPFGEGPRNCIGMRLGILQTAVGLIAILRDYEVSLNPSW
MSIVDTRNVFTTPPAGFLLNLKKI
>Amel_NP_001035324.1 cytochrome P450 6AS5
MASSFEILCGIAVLFLALYYYLTSTFDFWKSRGVVGPKPVPFFGTTKDLILVKKSTAHFVKDIYEKYKNEPMVGLYATRS
PFLLLNDPELIKDILIRDFSKFANRGLGVFERTEPLSPHLLNLEVERWRPLRSRLSPIFTSGKLKEMFYLIIECSLNLET
YLDKLIEKNEPIECRELTARFTTDVIGSCAFGIDMSSMTNENSEFRRMGREVFAVNFMNVMRMKLKQFMPRLYDLLGYVM
PDRTFAPFFTRVVTDTIKYRNDNNIVRPDFINMLMELQKNPQKLENIKLTDSLIAAQAFVFFLAGFETSSTTMSNALYEL
ALNQDVQKKLREEINTFCPKNNKELKYDDIKEMEYLDKVFKETLRMYPPASILMRKAISDYTFNDTKITIPKEMKIWIPA
FAIHRDSAIYPNPDSFDPERFDQDAMASRHPMHYLPFGDGPRNCIGARFAVYQTKVGLITILRNHKVEVCEKTIIPYEFD
PGAFLLSPKDGIYLKITKI
>Amel_KAG9429128.1 cytochrome P450 6AS5 isoform X1
MASSFEILCGIAVLFLALYYYLTSTFDFWKSRGVVGPKPVPFFGTTKDLILVKKSTAHFVKDIYEKYKNEPMVGLYATRS
PFLLLNDPELIKDILIRDFSKFANRGLGVFERTEPLSPHLLNLEVERWRPLRSRLSPIFTSGKLKEMFYLIIECSLNLEM
YLDKLIEKNEPIECRELTARFTTDVIGSCAFGIDMSSMTNENSEFRRMGREVFAVNFMNVMRMKLKQFMPRLYDLLGYVM
PDRTFAPFFTRVVTDTIKYRNDNNIVRPDFINMLMELQKNPQKLENIKLTDSLIAAQAFVFFLAGFETSSTTMSNALYEL
ALNQDVQKKLREEINTFCPKNNKELKYDDIKEMEYLDKVFKETLRMYPPASILMRKAISDYTFNDTKITIPKEMKIWIPA
FAIHRDSAIYPNPDSFDPERFDQDAMASRHPMHYLPFGDGPRNCIGARFAVYQTKVGLITILRNHKVEVCEKTVIPYEFD
PGAFLLSPKDGIYLKITKI
>Amel_XP_395671.3 probable cytochrome P450 6a17
MLHHFHILTAFVAIFLALYYYLTSKFDFWKNRGVSGPRPVPFFGNAKDVLLRKIGIGSFIAELYKRYDNEAMFGIFIGRS
PNLVLRDLDLIKDVLIKDFSIFDNRGLNIPERAEPFSVNLFSVDATRWRPLRMRLSPVFTSGKLKEMFPLILECAEHLEQ
CLEDAVKRGGPVDCFEIPARYTTDVIGSCAFGINMNALSDERSEFRKMGRNMFDQNMIKFTRNLLRDFFPRFYNLLGFVL
PYTESTVFMTKLIKGTIKYREENDVVRPDFVNLLMELKKHPEKLKNIEITDTLLAAQASVFFAAGFETSSTTMAHALYEM
ALNPDIQDKLRNEMKEFHAKNNGNLKYEDIKEMKYLDKVFRETLRKYPPGMLLRRKCNSNYTFHGTKVSIPAGTSVIIPL
YAIQIDPKFYENPDVFDPERFNEDAVAARHPMTYLPFGDGPRNCVGARFAVYQTKVGLIKILQNFRVDVCEKTMIPYVKK
INSITLAPRDGIFLKIEKITD
>Amel_XP_026300343.1 cytochrome P450 6AS5 isoform X1
MASSFEILCGIAVLFLALYYYLTSTFDFWKSRGVVGPKPVPFFGTTKDLILVKKSTAHFVKDIYEKYKNEPMVGLYATRS
PFLLLNDPELIKDILIRDFSKFANRGLGVFERTEPLSPHLLNLEVERWRPLRSRLSPIFTSGKLKEMFYLIIECSLNLEM
YLDKLIEKNEPIECRELTARFTTDVIGSCAFGIDMSSMTNENSEFRRMGREVFAVNFMNVMRMKLKQFMPRLYDLLGYVM
PDRTFAPFFTRVVTDTIKYRNDNNIVRPDFINMLMELQKNPQKLENIKLTDSLIAAQAFVFFLAGFETSSTTMSNALYEL
ALNQDVQKKLREEINTFCPKNNKELKYDDIKEMEYLDKVFKETLRMYPPASILMRKAISDYTFNDTKITIPKEMKIWIPA
FAIHRDSAIYPNPDSFDPERFDKDAMASRHPMHYLPFGDGPRNCIGARFAVYQTKVGLITILRNHKVEVCEKTVIPYEFD
PGAFLLSPKDGIYLKITKI
>Amel_KAG6800697.1 cytochrome P450 6AS5 isoform X1
MASSFEILCGIAVLFLALYYYLTSTFDFWKSRGVVGPKPVPFFGTTKDLILVKKSTAHFVKDIYEKYKNEPMVGLYATRS
PFLLLNDPELIKDILIRDFSKFANRGLGVFERTEPLSPHLLNLEVERWRPLRSRLSPIFTSGKLKEMFYLIIECSLNLEM
YLDKLIEKNEPIECRELTARFTTDVIGSCAFGIDMSSMTNENSEFRRMGREVFAVNFMNVMRMKLKQFMPRLYDLLGYVM
PDRTFAPFFTRVVTDTIKYRNDNNIVRPDFINMLMELQKNPQKLENIKLTDSLIAAQAFVFFLAGFETSSTTMSNALYEL
ALNQDVQKKLREEINTFCPKNNKELKYDDIKEMEYLDKVFKETLRMYPPASILMRKAISDYTFNDTKITIPKEMKIWIPA
FAIHRDSAIYPNPDSFDPERFDKDAMASRHPMHYLPFGDGPRNCIGARFAVYQTKVGLITILRNHKVEVCEKTVIPYEFD
PGAFLLNPKNGIYLKITKI
>Amel_KAG9429129.1 cytochrome P450 6a17
MLHHFHILTAFVAIFLALYYYLTSKFDFWKNRGVSGPRPVPFFGNAKDVLLRKIGIGSFIAELYKRYDNEAMFGIFIGRS
PNLVLRDLDLIKDVLIKDFSIFDNRGLNIPERAEPFSVNLFSVDATRWRPLRMRLSPVFTSGKLKEMFPLILECAEHLEQ
CLEDAVKRGGPVDCFEIPARYTTDVIGSCAFGINMNALSDERSEFRKMGRNMFDQNMIKFTRNLLRDFFPRFYNLLGFVL
PYTESTVFMTKLIKGTIKYREENDIVRPDFVNLLMELKKHPEKLKNIEITDTLLAAQASVFFAAGFETSSTTMAHALYEM
ALNPDIQDKLRNEMKEFHAKNNGNLKYEDIKEMKYLDKVFRETLRKYPPGMLLRRKCNSNYTFHGTKVSIPAGTSVIIPL
YAIQIDPKFYENPDVFDPERFNEDAVAARHPMTYLPFGDGPRNCVGARFAVYQTKVGLIKILQNFRVDVCEKTMIPYVKK
INSITLAPRDGIFLKIEKITD
>Dmel_NP_001285499.1 Cyp6v1, isoform B
MVYSTNILLAIVTILTGVFIWSRRTYVYWQRRRVKFVQPTHLLGNLSRVLRLEESFALQLRRFYFDERFRNEPVVGIYLF
HQPALLIRDLQLVRTVLVEDFVSFSNRFAKCDGRSDKMGALSLFLAKQPEWREIRTRLAPAFAGAKLKQMFSLMEEIGCD
LEWYLKRLTRDLRRGDAERGAIVSIKDVCDLYNTDMIASIAFGLRSYSLRNTQSEIGSHCQDLFRPNVRRIIDLFVIFYL
PKLVPLLRPKLFTEPHAEFLRRVIQLVIEERERGGDLRNDLIEMLLTLKKEADLQQDKSHFTHHRDFLAAQAASFEVAGI
ETCSASMSFALYELAKQPLMQSRLRREIREAFASNPNGRLTYEAVARMEFLDMVVEETLRKYPIVPLLERECTPINKKRF
YSLRPHAECYTRRGMPVFISNLAIHHDPKYWPDPDRFDPERFSAANKALQAPMSYMPFGAGPRNCIGMQIGLLQIKLGLV
YFLHQHRVEICDRTVERIQFDAKFALLASEQRIYLKVDCL
>Cflo_XP_025265694.1 probable cytochrome P450 6a17
MGSLEMLCGIVAIFLAIYYYLTSIYDFWKSRDIRGPKPIPIVGNYKDVMLNKKCEGDYFKDIYDEYKDESMIGIFIGVTP
ALIVKDPDLIKDILIKDFSKFGNKTTIVNKNTDLLSRTLIALEYKRWRPLRIRLSPAFTSSKIKEMFPLISECADYLEQY
IEKLVSKNEPIDCCQVTAKYTTDVIGKCAFGIEMNALLDKDSEFRKIGKVIFLATWSNTLRYRIKEIFPWLGRMLSYIIP
NIKQMEINHFFVRFVKEIMNYRETNNVIRHNFIDILREIKKNPDKVGDIKMSENLISAQAFAFFAAGFETSSTTMSNTLY
ELALNQQIQDKLREEINQEYTKHGSNLSYENVKEMNYLDKVFKETLRKYPTVPYLTRQSTKSYTFGGSTFDIPKNLKVFI
PIFGIHRDPDIYPKPDVFDPERFSDEAIQTRHPMHYLPFGDGPRNCIGARFAVYQTKIGLIKILRNYKVEICDKTEIPYI
NDPKSFILLTPKNGIHLRIIKIKL
>Amel_NP_001352068.1 cytochrome P450 6a14-like
MYIGLEILCGIVITLIAFYCYLTINNNYWKNRGIPGPKPVPGFGNMKNVIFGKESVSQFLTRMYNEYKDEPMIGVFSKRT
PVLIVKDVDLIKTILIKEFPKFANRGLFPIFSRDPLTHHLFNLEVERWKPLRTQFTPLFTSSKLKEMFSLILECSNHLES
YMDTLIKKGEPIDMREVSARYTTDVVGSCAFGIDMNSLSEKESVFRRLGKLIFATNLRKILSIRIQDMLPWLYNSFLYVL
PRDEKTRIIMKLMTETMEYREENNVFRPDFINMLLNLKKHPEKIDIELTDDLLAAQIFIFFAAGFETSSSTISNALYELA
LNPDIQEKLRKEIKEFEARNNGEWRYEIMKEMEYLEKVFQETLRKYPSLPFLNRKLINDYTFESNNVTVSKDLKIWIPVY
GIHHDPDIYPDPEKFDPERFSKKEEIMKRHPMHFLPFGHGPRNCIGARFAVYQTKIGLIKILRNFEVQVCNKTLIPYKVN
PYTSLLIPITGLYLNVVKLEN
>Cflo_EFN65184.1 Cytochrome P450 6a2
MGSFEILCGIAAVLLVVYYYFTSNYDFWKSRGIRGPKPIPIFGNFKDVMLGKKLPGIYLMEIYNEYKNESMIGIFNRKTP
ILIVKNPDLIKDILIKDFSKFADRGFPRGSEKVDPLSQHLFGLEPKRWRPLRTCLSPVFTSGKLKEMFSLISECADHLEQ
YIEKLVSKNEPIEFREIMAKYTTDVIGTCAFGIEMNALSDEDSELRRMGRMVFTPTWKSILRATIKQSMPRFSEILNYII
SLQTQASQFFMRVVIEMMNYRETNNIIRHDFIDILRELKKNPDKMGDIEMTDSLIASQAFVFFLAGFETSSLTMSHALYE
LALNEQIQDKLREEIDQEYTNHDSNLTYEKIKKMNYLDKVFKETLRKYPVVTILIRQSTSSYIFDGARLDIPKDQKVWIP
VLAIHRDPDIYPKPDVFDPKRFNDEAVQARHPMHYLPFGDGPRNCIGARFAIYQTRIGLVKILRNYKVEVCDKKQKPYII
NPKATMLAPKHGIHLRITKINR
>Cflo_EFN64016.1 Cytochrome P450 6A1
MMGSLEMLCGIAVIFLAIYYYLTSIYDFWKSRDIRGPKPILIFGNYKDVILNKKCEADYFKDIYDEYKDESVIGIFTGVT
PALIVKDLDLIKDILIKDFSKFGNKGPIVSNNTDLLSHNLAGLEHKRWRPLRIRLSPAFTSSKIKEMFPLISECADYLEQ
YIEKLVSKNEPIDCRELTAKYTTDVIGSCGFGIEMNALLDQDSEFRKIGKMIFLPTWSNILRYRIKQIFPWLDKMLSYII
PNIIQTEVNRFFVRFVTEIMNYRETNNVIRHDFIDILREIKKNSDKVGDIKVSENFIAAQAFIFFFAGFETSSTTMSNTL
YELALNQQIQDKLREEINQAYTKHGSNLSYENVKEMNYLDKVFKETLRKYPTVSYLIRQSTTSYTFGGSTLDIPKNLQVF
IPVFGIHRDPDIYPKPDVFDPERFSDEAIQTRHPMHYLPFGDGPRNCIGARFAIHQTKIGLIKILRNYKVEICDKTEIPY
INDPKSFILLTPKNGIHLRIIKIKL
>Dmel_AAC33298.1 CYP6-like microsomal cytochrome P450
MVLTEVLFVVVAALVALYTWFQRNHSYWQRRHTYIPPRDHCNTKVVFKWTLGDLCNTKVVFKMENSFGMHPSEIYNDPRL
KDEAVVGIYSMNKPGLIIRDIELIKSILIKDFNRFHNRYGRLRIPWRSIGLYNLFFVRDAIGREFRTKLTPVFTSGKVKQ
MYTLLQEIGKDLELALQRRGEKNSGSFITEIKEICAQFSTDSIATIAFGIRANSLENPNAEFRNYGRKMFTFTVARAKDF
FVAFFLPKLVSLMRIQFFTADFSHFMRSTIGHVMEERERSGLLRNSLIDVLVSLRKEAAAEPSKPHYAKNQDFLVVSAGV
FFTAGFETSSSTMSFALYEMAKHPEMQKRLRDEINEALVEGGGSLSYEKIQSLEYLAMVVDEVLRMYPVLPFLDREYESV
EGQPDLSLKPFYDYTLENGTPVFIPIYALHHDPKYWTNPSQFDPERFSPANRKNIVAMAYQPFGSGPHNCIGSRIGLLQS
KLGLVSLLKNHSVRNCEATMKDMKFDPKGFVHQADGGIHLEIVNDRLYDQSAPSLQ
>Cflo_EFN69191.1 Probable cytochrome P450 6a13
MLKITVAESLQMMYKQFEGYPFVGIYELTTPVLLLRDPKLIKCILVKDFTCFQSRGIVINEHADPLSANLININGQRWRK
LRMKLASVFTTSKTRHVFELITEVSETFKQFIDQCADNEEPVEFQNLAAKFTSEIIATCFFGLKTNTIQNGDSEFRRMCK
KMMDPSLEIAMKRYVRDYMPRIYKWLSVCLTPRDVTVYFMRIVKEIIIHREMNNMRRNDIMQALIDLRYKETKMKDAQSQ
NGTSESNDIVIDDKLITAQAFIFLLAGFETSSTAMSFAMYELAANPKIQEKLYDEIQTIYEKHGWFFFFTISEMKYLDCI
VHETLRKYPPVGATQRICEKSYKIPDSDVVLEKGTKVLVPIYAIHHDSLYYKNPNAFDPDRFIDENKKLHDNNTYLPFGD
GPRICIGMKFAYIQIKVGLVTLMANYKVELSEKTPIPLQFEPTGITLTMLLDPFLLIGLLLGSLYFYLSATFDFWQCRGV
PFKKPTVLVGNFGPLLLFRKSQAEGVKEMYQWFKDERFFGAFRVRSPVLILRDPDLVKSVFVKDFAYFTNRGIPINNAQD
PLSGHLFNLEGRKWKNLRSKLTPAFSSGKMKRMFYLLVECCEELQRLIDASCSGDRSTIEVREFAAKFTIDVIGSCAFGI
QINALTDEESEFHQAAKRLSRPSYKTTLWRMLRTAMPGLYRLLGVQVIDPTVTTFFKSVVSQMIGQRERNEGRRHDFMDL
LIELKNKGVLENESGAQIYDDENAQAAKEIELDEDAIAAQAFVFFAAGYETSSNTIAFCLHELALNQEIQERTRREICNA
LGMRDNKLTYDAVQDMKYLDMVILETLRKYPPAPLISRKCEYNYQIPNSKVELPSGMRVIIPIYGFHHDPNYYPDPMKFN
PERFTEENKRTRHPYTYLPFGEGPRNCIGMRFALLQIKMGIISFLKNHRVEICERSIVPIKFSRRSLVTTSERGFWLAIT
PSS
>Cflo_EFN68266.1 Cytochrome P450 6k1
MLFLWLKWKHTYWQRRGVRTLPAHWFFGHIKDAILMRKSIGVILGELHRQAADEDDVIGIYILHKPFLLVRNPEVIKQIM
IKDFHVFPNHYFDGKSKSDVLTNWILFTIKNPEWKHLRTKMSPVFTSGKLKSLFLLMQESGEMMREYLCGEFTDSNIVSI
PIKDIFDKYTTIVIASLAFGIRANCFDIPPPEFFVNSHKASQRTLLRNLRFFFMFFLPEIGKYVGAQLLGDYTDYFRKVF
WDSMDNRSITKTKRGDLIDSLLQLKNENADDSHFRFEGDILLAQAAVFFVAGRETSIPTMTYALCELAKYPEMQRRATEE
ILEKIQTANGITYEAVNNMKYLHQVINETLRFYPIVPILDRAPIEDYTLPNTNITIEKGTPIYVALYGIQRDPRFYEDPK
RFDPERFSDERKNEIVPCTFLPFGEGPRNCIGMRLGILQTAIGLIAILRDYEVSLNPSWMSVTDTRRVFTSSPAGFLLDL
KKI
>Cflo_XP_011253334.1 cytochrome P450 6A1 isoform X1
MESFEIICGIAVVFLGAYYYFTLNFGFWKSRGIRGPQPTPGFGNIKDIMLMKKSLPDFLMEIYNDYKDEPMVGIFANRTP
TLIVKDPDLIKDILIKDFTNFADRGFLFHEKLDPLSQHLFALEPKRWRPLRTRLSPVFTSGKLKEMFSLITQCADRFERY
IEKLASKNEPIECRELTAKYTTDVIGTCAFGIEMNALSDEDSEFRNMGRLVFAPTWTNIVQRRMRQLLPKRFCDILSYIL
PIKEVTKFFTRVVVETMYYRDTNNIVRHDFIDTLRDLKKHPDKVSNIDLTENLIAAQAFVFFAAGFETSSTAMSNALYEL
ALNQEIQKKLREEINEECIRHNGNFKYENVKKMNYLDKVFKETLRKYPPLVQLTRKATSSYTFHNINVNIPKGQDIWIPI
YAIQRDPDIYPKPDVFDPERFSDKVAQIKHSMFYLPFGDGPRNCIGARFAVHQTKIGLIKILRNYKVEICEKTQIPYIND
PRSSVILTPLGGIYLKMIKINRL
>Cflo_XP_025266933.1 uncharacterized protein LOC105250541
MILLLLVSSCILLLYYYWTRLYTYWLRRNVPCPKFSFFGNSRNASMLKITVAESLQMMYKQFEGYPFVGIYELTTPVLLL
RDPKLIKCILVKDFTCFQSRGIVINEHADPLSANLININGQRWRKLRMKLASVFTTSKTRHVFELITEVSETFKQFIDQC
ADNEEPVEFQNLAAKFTSEIIATCFFGLKTNTIQNGDSEFRRMCKKMMDPSLEIAMKRYVRDYMPRIYKWLSVCLTPRDV
TVYFMRIVKEIIIHREMNNMRRNDIMQALIDLRYKETKMKDAQSQNGTSESNDIVIDDKLITAQAFIFLLAGFETSSTAM
SFAMYELAANPKIQEKLYDEIQTIYEKHGCFSYDTISEMKYLDCIVHETLRKYPPVGATQRICEKSYKIPDSDVVLEKGT
KVLVPIYAIHHDSLYYKNPNAFDPDRFIDENKKLHDNNTYLPFGDGPRICIGMKFAYIQIKVGLVTLMANYKVELSEKTP
IPLQFEPTGITLTSKSGIWLKICRRLQELYKKKNISRNSCLEKKSKMLGIVLVLLDPFLLIGLLLGSLYFYLSATFDFWQ
CRGVPFKKPTVLVGNFGPLLLFRKSQAEGVKEMYQWFKDERFFGAFRVRSPVLILRDPDLVKSVFVKDFAYFTNRGIPIN
NAQDPLSGHLFNLEGRKWKNLRSKLTPAFSSGKMKRMFYLLVECCEELQRLIDASCSGDRSTIEVREFAAKFTIDVIGSC
AFGIQINALTDEESEFHQAAKRLSRPSYKTTLWRMLRTAMPGLYRLLGVQVIDPTVTTFFKSVVSQMIGQRERNEGRRHD
FMDLLIELKNKGVLENESGAQIYDDENAQAAKEIELDEDAIAAQAFVFFAAGYETSSNTIAFCLHELALNQEIQERTRRE
ICNALGMRDNKLTYDAVQDMKYLDMVILETLRKYPPAPLISRKCEYNYQIPNSKVELPSGMRVIIPIYGFHHDPNYYPDP
MKFNPERFTEENKRTRHPYTYLPFGEGPRNCIGMRFALLQIKMGIISFLKNHRVEICERSIVPIKFSRRSLVTTSERGFW
LAITPSS
>Amel_XP_006565076.1 probable cytochrome P450 6a14
MYISLEIFCGIVVALIALYYYLTVNNNFWKNRGIAGPEPVLGFGNMKKVLLGKESMSQFLTKIYHEYKNEPIIGIFTTRT
PQLIIKDPDLIKTILIKDFSKIMNRGLLPMVSGEPISQHLFNIEAERWRPLRIHLTPVFTANKLRGMFSLILECSMHFVS
YVDSLVKKGEPVNVREVAARFTTDVVGSCGFGVEMNSLSEKESEFRRVGKSVFATNYARIIKHRIREFMPRLYNYILYLW
PTDEMAEKIIKLTRETLEYREKNNLFRPDFMNILLDLKKHPEKIGLDVTNEFLAAQAFIFFVAGFETSSSTISNALYELA
LNPDVQDKLRKEIKEFAAKNDGEWRYETIKEMEYLGKVFQETLRKYPSLPFLTRELIEDYTFESNKVTIPKGLKIWIPTY
AIHNDPDIYPDPDKFDPERFSDDKIKQRHPMHFLPFGHGPRNCIGARFAIYQTKIGLINILRNFKLDVCDKTLIPYKHHP
RGLLLMPLTDLYLKITRLTN
>Cflo_EFN70316.1 Cytochrome P450 6a2
MIAKEQNGRAQKEEEKAKSFGFHRTSLYRSWRNIDIDLTLCETIDQHLNYKVMESFEIICGIAVVFLGAYYYFTLNFGFW
KSRGIRGPQPTPGFGNIKDIMLMKKSLPDFLMEIYNDYKDEPMVGIFANRTPTLIVKDPDLIKDILIKDFTNFADRGFLF
HEKLDPLSQHLFALEPKRWRPLRTRLSPVFTSGKLKEMFSLITQCADRFERYIEKLASKNEPIECRELTAKYTTDVIGTC
AFGIEMNALSDEDSEFRNMGRLVFAPTWTNIVQRRMRQLLPKRFCDILSYILPIKEVTKFFTRVVVETMYYRDTNNIVRH
DFIDTLRDLKKHPDKVSNIDLTENLIAAQAFVFFAAGFETSSTAMSNALYELALNQEIQKKLREEINEECIRHNGNFKYE
NVKKMNYLDKVFKETLRKYPPLVQLTRKATSSYTFHNINVNIPKGQDIWIPIYAIQRDPDIYPKPDVFDPERFSDKVAQI
KHSMFYLPFGDGPRNCIGARFAVHQTKIGLIKILRNYKVEICEKTQIPYINDPRSSVILTPLGGIYLKMIKINRL
>Bger_PSN29383.1 hypothetical protein C0J52_26972
MMVVSPLNIALVLLGTFSACLVFAYFYFTRNFNYWKKMGIPYEQPNAIGGNLGKVLFQRIDIARYLKDLYLKNKGKPYVG
FFSFDLPCLLINDLELVKDVLVKEFQYFTDRNVNVNSQIDPMFGRTMFSLKGQKWRHVRVYLTPVFTTGKMKSMFHLVEK
NFGYWKKLGVPYVKPRAIVGNFGQVLIQKVDMTTHLKQLYLQTRDKPYVGIYSFDRPSLLVNDLDITKNMLVKDFQHFTD
RNPNISQELDPMFARTMFSLKGHEWKHVRMHITPIFSSGKLKSMFNLVEKCAEDLDTYLENALRKDSNLDVKETMARYTT
DSITNCAFGLESNALKNEDSEIRRYLKTFVEYDVIKGVATLFLFFCPYLQNLFKLRFVDIPTTNFLRRTVWGAVDHREKT
GLNRKDFIDHMMELRKKNDIEGDTFVAQSFGFFFAGFETSASTLTYTLYELAKHPEIQTRLREEIMDSLAENDNKISDYE
LPAPDGKGTVTIKAGTSIYIPLLGIQMDPEYYPDPEKYDPERFTEENKQNRHNFSYMPFGEGPRICIGMRFGLMQVKTGL
VHVLSRYEVAPCKDTPIPMEYDTRSFLISSVGDVPLHFKKLVTKQITQELAVDFGLTLNRDWNIRRHTCIIHRMWLLWTL
LIVVLAILTAVFLFFIRHFNHWMKNGVPYEHPLPFLGNFKDVVFRNKNIGLYLKDLYENHKGAPVPINDVTTSYVREVVT
SWVLGTDSNSFDDQRLQKLKNVFQLSWPRLLGNILAFCSPEFINILGIRQMQPELEDFMRDLIWRTVKSRDDSGTGPKDF
LDSLMEIRKICRHAAGAQDFNLEGDDFVAQSLSAIIGGTLTSSSTMTIALYELALHPEIQCKLRTEIYETLERHNKELTF
EAIHEMKYLDMVVHGEHVI
>Amel_XP_026300530.1 probable cytochrome P450 6a14
MIANLEIFCGIIVIVIAFYYYITARNNFWKIRGIPGPEPLPGFGNVLMIVLGKEAPFQFLTRVYNEFKNEALIGVFMKTY
PALVVKDPDLIKDIMIKDFYKFPNRGFPKSDSADPLTQHLFLVEEEKWRPLRTQLSPVFSTGKLRGTFTQILDCSNHLVT
YMDKLVEIGEPIDVREVTAKFTTDVIGSCVFGIKMNSLSGKESEFRRFGRQIFAMNFLKILRLRIKQFLPMLHYLLVRIL
PPDEETKIMLKLTRDTFKFREAHNIVRPDFMNILMELKKHPEKVPSLDLTDGLLAAQAFIFFAAGFETSSTTVANTLYEL
ALNPDIQEKLRQEIKEFEANNDGEWKYETIQEMKYLDKTFKETLRKYPVLPYLSRRSIEDYTFEGTKVSIPKNTLICIPV
YPIHHDSSIYPNPEKFDPERFSEDEVKKRHSMHYFPFGHGPRNCIGLRFAIYQSKIALIKILSNYKIEICDKTLIPYKYD
PFSFISLPLTGIFLKITKLQN
>Amel_KAG9429137.1 cytochrome P450 6a14
MIANLEIFCGIIVILIAFYYYITARNNFWKIRGIPGPEPLPGFGNVLMIVLGKEAPFQFLTRVYNEFKNEALIGVFMKTY
PALVVKDPDLIKDIMIKDFYKFPNRGFPKSDSADPLTQHLFLVEEEKWRPLRTQLSPVFSTGKLRGTFTQILDCSNHLVT
YMDKLVEIGEPIDVREVTAKFTTDVIGSCVFGIKMNSLSGKESEFRRFGRQIFAMNFLKILRLRIKQFLPMLHYLLVRIL
PPDEETKIMLKLTRDTFKFREAHNIVRPDFMNILMELKKHPEKVPSLDLTDGLLAAQAFIFFAAGFETSSTTVANTLYEL
ALNPDIQEKLRQEIKEFEANNDGEWKYETIQEMKYLDKTFKETLRKYPVLPYLSRRSIEDYTFEGTKVSIPKNTLICIPV
YPIHHDSSIYPNPEKFDPERFSEDEVKKRHSMHYFPFGHGPRNCIGLRFAIYQSKIALIKILSNYKIEICDKTLIPYKYD
PFSFISLPLTGIFLKITKLQN
>Cflo_XP_025269215.1 cytochrome P450 6k1
MSLIYCTTILLIISISLFYIYAKYKLSYWKRRGVKTPPTHLLFGNFKDLLTLRKPAGEVMREIYNSADPNDPYIGFYIFH
KPMLLLRNHDLIKQVMITDFEIFPNRRFGSTKQKDSIGLDSILSIKQPRWKYLRSKLTPFLTGQKLKNMLPLIEECGKSM
LKFIENLLTNKFVDNNCEMKDLSSRYVSDVIASVAFGINTDSFNETQNTLWKNGMKIFQGIKGVISFTISFFIPEWCFLM
EPFTKEPAKYFREIFWDSINTREKIGFKRGDLMDFMLTLKNGEQNPIYKFEGDNLVAQLASLYIAGFEATSNVIAFTLYH
LACHPEHQVTLYNEIQTHLTEKQLTVDLINKMSFLDCIISESLRLHPPLPIVDRTAIKDYELPGTGLIIEKDISIYISIN
ATIQDPEYFLNSNDFIPSRTVEDKKFYDSLVFGIGPRSCIGQRLAILIMKVALIRIVSNYTLNYEKDKKITLNDAIHVFT
YAAGGLYVRFKKHSHE
>Amel_NP_001352129.1 cytochrome P450 6a13-like
MDYFQILCAISIVILTIYYYYSSKYTFWKKRGISGPKPIIFFGNFVDSIIQKRSTSEAVKKWYDDYKHESVFGIFGGTTP
LLVINDLDMIKDVLIRDFSLFVDRGFHIFPKIEPLSEHLFLLEAERWRPMRMKLSPIFTSGKLKEMFFLIMESAGNLEKY
LDEVIKKDEMVECRELAAKFMTDVIGSCAFGINTNSLLEEDSEFRRMGKKISTPNLKVMLGNICKEFFPPLYEIVGSIFT
LKDVNEFFINLVSDTMKYRKDNNIIRSDFINMLMQLKEHPEKMENIELTNTLLTAQAVVFFVAGFETSSSTMAFSLYELA
QNQEIQDKLREEIRNMHEKNKGVLTYTDVKEMKYLDKVFKETLRKYPILPMLFRQAMENYTFKDTKITIPKGMKLWVPVH
GIHHDPNIYPEPEVFDPERFEDDAFASRHPMSYLPFGDGPRNCIGARFAHYQSKVGLITILRHHKVNVCEKTTIPFKADE
RSFLLTLKGGVHLKITKI
>Amel_XP_026300531.1 probable cytochrome P450 6a14
MFINLETLCGFVIVLIAFYYYLTINNNFWKNRGIPGPKPTIGFGNMWTVMFGKESFSQLLTTIYNKYKDEPMIGIFFRRR
PVLLLKDFDLIKDVLIKDFSKFANRGFLKTNPKVPLTNHLFALEVKRWRPLRNHLSPVFTSGKLKGTFAQILNCSNDLVT
HIDTLSKMEDSINMREVAAKFTTDVIGSCVFGIKMNSLSEIENEFRRIGRNIFATNFTNILKIRLLQSTPFLHSLLCKIL
PDEEMEMFMRITKETMEYREKNNLVRPDFMNILLELKKHPERIADIELTDDLLAAQAYIFFAAGFETSSTTISNALYELA
LNHDMQDKLREEIKEFEAKNDGEWRYETIKEMQYLGKIFQETLRKYPALSFLSRESIIDDYTFRDTKLTISKGTLVWIPV
FPIHHDPNIYPDPEKFDPERFTEDKIKERNLMHYFPFGHGPRNCIGARFAIYQTKIGLIKILRNYKVDVCSKTLIPYKYD
PFSFILVPLGGLYLKITRIQD
>Amel_XP_026300535.1 probable cytochrome P450 6a17
MFDYFQILIAFVASFLALYYYLTSNFDFWKNRNVVAPKPIPFFGNTKDVVLKKIEISNFIAELYKKYENEAMFGIFFGGS
PNLILRDLDLIKDVLIKDFSTFDERGFKISERADPLNANLFNLDVTRWRSLRIKLSPVFTSGKLKEIFPLILKCAERLEQ
CLEDAVKRGGSVDCFEISARYTTDVIGSCAFGINMNALSDERSEFRRIGKRIFDLDKNILRSFLRQFFPRFYNLLGFVIP
YSETSKFVTKFISEMIKYREENNVVKADFVNLLMELKKHPEKLQNIKITDNLLAAQAFVFFAAGFETSSTTMAHALYEMA
LNPNIQDKLRKEIKEFYANNNFTYEEVKKMKYLDKVFKETLRKYPPGVFLKRKCNSNYTFKGTKVSIPAGTSVIIPVYSI
QTDPKFYENPDVFDPERFNEDAVAARHPMTYLPFGDGPRKCIGIRFGVYQTKVGLIKMLKNFKVNVCEKTMIPYIKKINS
FTLAPKDGIFLKVEKNN
>Dmel_NP_608457.1 Cyp6t1
MIAVFSLIAAALAVGSLVLLPVVLRGGCLLVVTIVWLWQILHFWHWRRLGVPFVPAAPFVGNVWNLLRGACCFGDQFREL
YESKEAAGRAFVGIDVLHNHALLLRDPALIKRIMVEDFAQFSSRFETTDPTCDTMGSQNLFFSKYETWRETHKIFAPFFA
AGKVRNMYGLLENIGQKLEEHMEQKLSGRDSMELEVKQLCALFTTDIIASLAFGIEAHSLQNPEAEFRRMCIEVNDPRPK
RLLHLFTMFFFPRLSHRVGTHLYSEEYERFMRKSMDYVLSQRAESGENRHDLIDIFLQLKRTEPAESIIHRPDFFAAQAA
FLLLAGFDTSSSTITFALYELAKNTTIQDRLRTELRAALQSSQDRQLSCDTVTGLVYLRQVVDEVLRLYPPTAFLDRCCN
SRTGYDLSPWNGGSPFKLRAGTPVYISVLGIHRDAQYWPNPEVFDPERFSAEQRQQHHPMTYLPFGAGPRGCIGTLLGQL
EIKVGLLHILNHFRVEVCERTLPEMRFDPKAFVLTAHNGTYLRFVKNSL
>Bger_PSN29892.1 hypothetical protein C0J52_26834
MIDPDVYAFIRRTLWDTAEYRLVERLLVQYTSLQFVEDDYTAQAFQFLTAGFETSSSTMSYTLYQMALNPEIQKRLSSVI
REVLKKNNNQITYNSIQEMKYLDMAVSVKDSQNFLDHLTEMSETVDPLFAKGLFVINGQKWRHMRNNLSPTFTSGKMKQM
FYLVDKCAKELDNYLDSQISGGAAVEIKEVTAKFTTDVIASCALGIDSNSLKDPNAEFRHQLRKVFDFTPIKSLAFYLAF
FAPKILKALRIRIVDSEVYDFVRRTLWDTAKHREQQGIKRRDFLENLVELKKKNDCETNQDSQKANLELVDDDYAAQAFS
FLTAGFETSSSTISFTLYQMALNPDIQQRLSSEIREVLQKNNNQVTYDAIQQMRYLDMVVSETLRLYPILPFLDRKCTSD
YQVSSGKQTITIPAGTGIYIPLMGIHYDPEYFPNPEKYDPERFAENKKESRPAYTYMPFGEGPRMCIGMRFGLMNTKIGL
IHILSRYEVSPCKETPIPLVLDTKNFLVSSVNGIRLIFKRIQL
>Cflo_XP_025263908.1 cytochrome P450 9e2-like
MEYWLILLSIVIGALGIHYLFRSYNFFKRHDIIHVPPVPILGNMTSVIFRRISLTDFIHKLYTYNPDAKYIGFYLMGTPT
FLFRDTEIIKSVLVKNFEAFPDHYGFNDLNEPLLANNLFSLRGQKWRDVRTLLSPFFTSSKIKMMFTLMSECAVDFANYL
STVPADKGNIDMKDVFAKYTNDIIASCAFGIKINSMKDPTNKFFVYGKEATNFFATRPIKFFFLRMFPTLGRILNVKLID
KHVSDFFKDIIRTTIASRDAENITRPDMIQLMMDIRGKDDRRELDVDDMIAQAFIFFFGGFDTSSTTMCFAAHELAVNTD
IQIKLRQEIDKVLEESNGKVTYEAINRLEYLDLVINEVLRLYPPVLIDRLCNKDYELPPALPGKKPFTIKKGMNFWIVNF
EIHRDKKYYDDPEKFCPERFLDKNKMYHNSPYYMPFGLGPRMCIANRFAMLEVKVVLFHLLARCELKPCTKTTLPLKFSK
KSLTIIPEGGFWLNVHRRNDMHPVLESILFDSVTNS
>Amel_KAG6800701.1 cytochrome P450 6a14
MDYFQILCAISIVILTIYYYYSSKYAFWKDRGISGPKPIVFFGNFGNSIVKKRSISETVKKWYDDYKHESVFGIYEGTIP
VLVINDLDMIKDVLIRDFSIFVDRGFHTFPKIEPLTQHLFLLEAERWRPMRMKLSPIFTSGKLKEMFSLIVESAGNLEKY
LDEVIKKNEMVECRDLAAKFTTDVIGSCAFGINTNSLLEEDSEFRRMGKKIFSPSLKLMIGNICKVFFPSLYEVIGNIFT
MKDVDEFFINLVSDTMKYRKDNDTVRSDFINMLMQLKEHPEKMDNIELTDTLLTAQAVVFFIAGFETSSSTIAFGLYELA
QNQEIQDKLREEIRKMHEKNKGILTYTDIKEMKYLDKVFKETLRKYPILSTLSRKAMENYTFKGTKITIPKGTKVWVPVY
GIQHDPNIYPKPEVFDPERFEDDAFASRHPMSYLPFGDGPRNCIGARFAHYQSKVGLITILRNHKVNVCEKTTIPFKADE
RSFLLALKGGVHLKITKI
>Amel_KAG6800705.1 cytochrome P450 6a14
MFINLETLCGFVIVLIAFYYYLTINNNFWKNRGIPGPKPTIGFGNMWTVMFGKEPFSQLLTTIYNKYKDEPMIGIFFRRR
PVLLLKDFDLIKDVLIKDFSKFSNRGFLKTNPKVPLTNHLFALEVKRWRPLRNHLSPVFTSGKLKGTFAQILNCSNDLVT
HIDTLLKMEDSINMREVAAKFTTDVIGSCVFGIKMNSLSEIENEFRRIGRNIFATNFTNILKIRLLQSTPLLHSLLCKIL
PDEEMEMFMRITKETMEYREKNNLVRPDFMNILLELKKHPERIADIELTDDLLAAQAYIFFAAGFETSSTTISNALYELA
LNHDMQDKLREEIKEFEAKNDGEWRYETIKEMQYLGKIFQETLRKYPALSFLSRESIIDDYTFRDTKLTISKGTLVWIPV
FPIHHDPNIYPEPEKFDPERFTEDKIKERNLMHYFPFGHGPRNCIGARFAIYQTKIGLIKILRNYKVDVCSKTLIPYKYD
PFSFILVPLGGLYLKITRIQD
>Cflo_XP_025263421.1 cytochrome P450 6A1-like
MGFFEILCIIATTFLAVYYYFTSNYDFWKSRGIRGPKPKPVFGNIKDVALNNKFIGDYLLEIYNKYKDESVIGIFTGMTP
ILIVKNPDLIKDVLIKDFSKFADRGSFPPVNEKVDPLSQHLVGLEPKKWRPLRTCLSPVFTSSKLKEMFLLISKCADHLE
QYIEKLVSKNEPIECREIAAKYMTDVIGTCAFGIEMNALSDENSEFRRIGKMLLMPTWKNNLRLKIRRYMPQLYKILSYM
IPRTEVTQFFTRLVMDTMNYRETNNIIRHDFIDILRELKKNPDKMGDIEMTDSLITSQVFVFFVAGFETSSSAMSHALYE
LALNQQIQDMLREEIHQEYTKHDNNLTYEKIKNMNYLDKVFKETLRKYPIGAHLSRKSMSSYTFNNTIFNIPKDQKIWIP
MFAIHRDPNIYPKPDVFDPERFNDEAVQARHPMHYLPFGHGPRNCIGARFAIYQTKIGLVRILQNYKVEVCDKTQIPYII
DPKATVLAPKHGIHLRITKINRT
>Dmel_NP_001286199.1 Cyp6a14, isoform E
MLFTIALVGVVLGLAYSLHIKIFSYWKRKGVPHETPLPIVGNMRGIVKKYHFRDINQRIYKKFKGQGPIAGMYMFFKRTA
LITDLDFIKQVMIKDFSYFQDRGAFTNPRDDPLTGHLFALEGEEWRAMRHKLTPVFTSGKIKQMSKVIVDVGLRLGDAMD
KAVKEAKVEEGNVEIKDLCARFTTDVIGSCAFGLECNSLQDPSAEFRQKGREIFTRRRHSTLVQSFIFTNARLARKLRIK
VLPDDLTQFFMSTVKNTVDYRLKNGIKRNDFIEQMIELRAEDQEAAKKGQGIDLSHGLTLEQMAAQAFVFFVAGFETSSS
TMSLCLYELALQPDIQQRLREEIESVLANVDGGELNYDVLAQMTYLDQVLSETLRKHPLLPHLIRETTKDYQIPNSDIVL
DKGILALIPVHNIHHDPEIYPEPEKFDPSRFDPEEVKNRHPMAYLPFGDGPRNCIGLRFGKIQAKIGLVSLLRRFKFSVS
NRTDVPLIFSKKSFLLTTNDGIYLKVERV
>Amel_XP_026300534.1 probable cytochrome P450 6a14
MDYFQILCAISIVILMIYYYYSSKYAFWKDRGISGPKPIVFFGNFGNSIVKKRSISETVKKWYDDYKHESVFGIYEGTIP
VLVINDLDMIKDVLIRDFSIFVDRGFHTFPKIEPLTQHLFLLEAERWRPMRMKLSPIFTSGKLKEMFSLIVESAGNLEKY
LDEVIKKNEMVECRDLAAKFTTDVIGSCAFGINTNSLLEEDSEFRRMGKKIFSPSLKLMIGNTCKVFFPSLYEVIGNIFT
MKDVDEFFINLVSDTMKYRKDNDIVRSDFINMLMQLKEHPEKMDNIELTDTLLTAQAVVFFIAGFETSSSTIAFGLYELA
QNQEIQDKLREEIRKMHEKNKGILTYTDIKEMKYLDKVFKETLRKYPILSTLSRKAMENYTFKGTKITIPKGTKVWVPVY
GIQHDPNIYPKPEVFDPERFEDDAFASRHPMSYLPFGDGPRNCIGARFAHYQSKVGLITILRNHKVNVCEKTTIPFKADE
RSFLLALKGGVHLKITKI
>Amel_KAG9429133.1 cytochrome P450 6a14
MDYFQILCAISIVILTIYYYYSSKYAFWKDRGISGPKPIVFFGNFGNSIVKKRSISETVKKWYDDYKHESVFGIYEGTIP
VLVINDLDMIKDVLIRDFSIFVDRGFHTFPKIEPLTQHLFLLEAERWRPMRMKLSPIFTSGKLKEMFSLIVESAGNLEKY
LDEVIKKNEMVECRDLAAKFTTDVIGSCAFGINTNSLLEEDSEFRRMGKKIFSPSLKLMIGNTCKVFFPSLYEVIGNIFT
MKDVDEFFINLVSDTMKYRKDNDIVRSDFINMLMQLKEHPEKMDNIELTDTLLTAQAVVFFIAGFETSSSTIAFGLYELA
QNQEIQDKLREEIRKMHEKNKGILTYTDIKEMKYLDKVFKETLRKYPILSTLSRKAMENYTFKGTKITIPKGTKVWVPVY
GIQHDPNIYPKPEVFDPERFEDDAFASRHPMSYLPFGDGPRNCIGARFAHYQSKVGLITILRNHKVNVCEKTTIPFKADE
RSFLLALKGGVHLKITKI
>Cflo_XP_025262188.1 probable cytochrome P450 6a13 isoform X1
MESFEILCGIAAICFAAYYYFTSSYDFWKSRGIRGPKPIPVFGNFKDVILNKKFAGDYLMEIYNEYKNESMIGIFTRKTP
ILIVKDPDLIKDILIKDFSKFADRGHPVFSEKADPLSQHLFSLEPKRWRPLRIKLSPVFTSGKLKEMFSLISECADHLEQ
YIEKLVSKNETIECREVTAKYTTDVIGTCAFGIEMNALSDEDSEFRRMGRMVFTPTWQNILRMKIKHAFPWLYEMLSYIL
PQSEVNQFFTRVVTETINYRETNNVIRHDFIDMLRELKKNPDKVGDIEMTESLIASQAFVFFLAGFETSSTTMSHALYEL
ALNQQIQDKLREEINQEYTKHDSNLTYENVKEMNYLDKVFKETLRKYPPATFLMRQSTSSYTFDDTTLDITKNQKVWIPI
FAIHRDPDIYPKPDIFDPERFNDEAIQTRHPMHYLPFGDGPRNCIGARFAVYQTKDPSATVIGTVRILLFIRRILRDSHS
TLCRRYRFSYKARRKSACSTCEHFHRHLFGQPATFQGSSIAIGIAFIKRDANIC
>Amel_KAG6800702.1 cytochrome P450 6a14
MDYFQILCAISIVILTIYYYYSLKYAFWKDRGISGPKPIIFFGNLGNSIIKKKSLSETVKKWYDDYKHESVFGIFEGTIP
VLVINDLDMIKDILIRDFSLFVDRGFHIFPKIEPLTQHLFLLEAERWRPMRMKLSPIFTSGKLKEMFSLIVESAGNLEKY
LDEVIKKNEIVECRDLAAKFTTDVIGNCAFGINTNSLLDEDSEFRRMGKKIISPTLKLMIGNTCKVLFPSLYEVIGNMFT
MKDVDEFFINLVSDTMKYRKDNDIVRADFINMLMQLKEHPEKMDNIELTDILLTAQAVVFFVAGFETSSSTMAFSLYELA
QNQEIQDKLREEIRKVHEKNKGVLTYTDIKEMKYLDKVFKETLRKYPILSTLSRKVMENYTFKGTKITIPKGTKIWVPVH
GIQHDPNIYPEPEVFDPERFEDDAFASRHPMSYLPFGDGPRNCIGARFAHYQSKVGLITILRNHKVNVCEKTTIPFKADE
RSFLLVPKGGIHLKIIKI
>Cflo_XP_025263907.1 cytochrome P450 9e2-like
MEYWSILLSIVISVLGIHYLFRNYNFFKRHDVIHIPSVPILGNMTSVIFRRISFVDFTRKIYNFNPDAKYLGFYATTNPM
FLLRDPEIIKSILLKNFDAFPNRRGFNNLNEPLFSNNLFSLHGQKWRDVRTLLSPSFTSSKMKMMFTLMSKCAVDFANFL
STSIPREKSDMDMKDVFAKYTNDVIATCAFGIKINSMKDPTNKFYVYGKELVNSFSGIRSIKFLFLRTFPMLGRILNVKL
IDSHVSDFFKDIIRTTIATRDAENIIRSDMIQLMMDIRGKEGRRELNIDDMVAQAFVFFFAGFDTSSTAMSFVAYELAAN
PDVQIKLRQEIDKALEESNSKVTYETINQLQYLDLVINETLRLYPPIIFLERMCDKAYELPPALPGEKPFTMKKGMTFWI
PVFAIHHDAKYYDDPEKFRPERFLDNKIYHNSTCYMPFGLGPRMCIANRFAMLEVKVVLFHLLARCELKPCAKTIMPLKF
SKKSFIINPEGGFWLNVQRRSDMNLMLESSLINGVTNS
>Amel_KAG9434140.1 cytochrome P450 6a14
MSWLMIETVGLIATVFFLLYYYSMSKLDYWRKRGVKGPKPLPFLGNFKDVLLAKESTMDCFERAYKEFKDEPMVGMYGSH
EPLLILRDLDLIKDVLIKDFNKFAQRTQGAIREVEPLSEQLFRLDAERWRPLRLKLSSFFSSGKLKEMFHLFVECSDNFE
KYLEKMVEKGGLVECRDAAAKFSTDVIGACAFSIHTNALTDENSQFRKMGKQALATNLQQFLNDRLREYPFLFKIFGRFF
VDHEVTNFFANSIKDAMDYRIQNNVHLRDVIDILADIRENPTKCGLKEADNLFLTSQAVLFFLAGFENASLTISNALYEL
AWKPEIQEKARAEIVNVLQKYDGKITYDGLEEMKYLEACIFETLRMYPVLQWLSREAMETYTFTGTKVTIPKGQQVFLPI
YAIQRDPDIYPNPDNFDPERFTDDKIKTRHSMAHLPFGDGPRHCSGIRLAKKQLKVGLVTVLSKFKVEVCEKTRKIYQKD
KKPLFLLQPVDGIHLKISKVSV
>Amel_KAG6800699.1 cytochrome P450 6A1
MAYIEILCGIIVSMLVFYYYFTSVFNFWKIRGIPGPKPKFLFGNIRDIILSRISTPTFIKNIYDTYTNEPMVGLYMGRNP
ILLLKDPELIKDVLIRDFSKFADRGFNVHEKVEPLSQHLFNLEPKRWRPLRSKLSPMFTSKKLKEMFGLILECGRHFEKY
VDGLAARRQPVDFCEVAAKYTTDVIGSCAFGINMNAMSSEGSEFREAGRKIFEPTWNSIIRLKFKITMPTLYDLLGPLVP
EREVTPFFIKVVTDAMKYKKESNVFRPDFIDTLMKLRDDPESLSDIELTDAFLTAQAYVFFAAGFETGASTISNTLYELA
QNQGMQDRLREEIREHCDKYGGELMYENIKEMEYLDKVFKETLRKYPPGTLIPRRSVSEYTFKNTNVTIPKGTMIWIPAF
PIHRDPDIYPNPDDFNPENFTEDAINNRHPMNYLAFSNGPRNCIGARFANYQVKIGLIMILRNYKVEVCEKTVIPYQFDP
NLFLLGPKGGIYLRVTKVE
>Amel_XP_623362.3 probable cytochrome P450 6a14
MSWLMIETVGLIATVFFLLYYYSMSKLDYWRKRGVKGPKPLPFLGNFKDVLLAKESTMDCFERAYKEFKDEPMVGMYGSH
EPLLILRDLDLIKDVLIKDFNKFAQRTQGAIREVEPLSEQLFRLDAERWRPLRLKLSSFFSSGKLKEMFHLFVECSDNFE
KYLEKMVEKGGLVECRDAAAKFSTDVIGACAFSIHTNALTDENSQFRKMGKQALATNLQQFLNDRLREYPFLFKIFGRFF
VDHEVTNFFANSIKDAMDYRIQNNVHLRDVIDILADIRENPTKCGLKEADNLFLTSQAVLFFLAGFENASLTISNALYEL
AWKPEIQEKARAEIVNVLQKYDGKITYDGLEEMKYLEACIFETLRMYPVLQWLSREAMETYTFTGTKVTIPKGQQVFLPI
YAIQRDPDIYPNPDNFDPERFTDDKIKTRHSMTHLPFGDGPRHCSGIRLAKKQLKVGLVTVLSKFKVEVCEKTRKIYQKD
KKPLFLLQPVDGIHLKISKVSV
>Cflo_XP_025263440.1 probable cytochrome P450 6a13
MGFFEILCIIAITFLAVYYYFTSNYDFWKSRGIRGPKPIPVFGNIKDVALNNKFTGDYLLEIYNKYKDESVIGIFNGMTP
ILIVKNPDLIKDVFIKDFSKFADRGSFPPVSEKVDPLSQHLVGLEPKKWRPLRTCLSPIFTSSKLKEMFLLISKCADHLE
QYLEKLMSRNEPIECREIAAKYLTDVIGTCAFGIEMNALSDENSEFRRIGKMLFMPTWKNNLRLRIRRYMPQLYKIFSYM
IPRTEVTQFFTRLVMDTMNYRETNNIIRHDFIDILRELKKNPDKMGDIEMTDGLITSQAFVFFVAGFETSSSAMSHALYE
LALNQQIQDMLREEIQEYTKHGNNLTYEKIKKMNYLDKVFKETLRKYPIGAYLTRKSMSSYTFDNTTFNIPKDQKIWIPM
FAIHRDPDIYPKPDVFDPERFNDEAVQARHPMHYLPFGHGPRNCIGARFAIYQTKIGLVKILQNYKVEVCDKTQIPYIIN
PKALMLAPKHGIHLRITKINRT
>Amel_KAG6801794.1 cytochrome P450 6a14-like
MYIGFEIIYGIVIVFIAFYYYLTINNNFWKHRGISGPKPVLGFGNMKKIILGEESMSQYLTKLYHKYKNESMIGIFRLRT
PALIIKDPDLIKIVLIKDFSKFMNRGLLPIISTEPISHHLFALEAERWHPLRKHLTSGFTSNKLKGMFCMIHECSKHLVN
YLDILVRKEEPVNVREVAARFTTDVVGSCGFGVEMNSLSEQESEFRRLGKSIFNTNVQKIIKDRIRELTPQVYNFLLYIL
PLDGISPKILKLMKETIKYRKKYDIFRPDFMNIILELKKHPEKINIDITNELLAAQIFIFFAAGFETSSTLISNALYELA
LNPNIQDKLREEIKKFESQNDEEWKYETIKKMDYLEKVIQETLRKYPPVPFLNRELIDDYTFESNKVTIPKGLKIWIPTY
AIHNDPDIYPDPDKFDPERFSEDNIKQRHPMHFLPFGHGPRNCIGIRFAEYQTKIGLINILRNFKLDVCDKTLIPYKLHP
RGLILIPLTDLYLKITRLTN
>Cflo_XP_011266968.2 cytochrome P450 9e2
MEYWLILLSIVIGALGIHYLFRNYNYLERHGIIHVPPVPILGNMTSVIFRRISLTDFIHKLYTSNSDAKYIGFYFMGTPT
FVFRDPEIIKSVLVKNFEAFPDRFGFDDLNEPLLTNNLFSLRGQKWRDVRTLLSPSFTSSKMKMMFTLMSECAVDFASYL
STPISADIDMKDVFTKYTNDIIATCAFGIKINSMKDPTNKFFAYGKEATSFFGTRPIKVFFLRMFPTLGRILNVKLIDKH
VSDFFKDIIKTTIATRDAENITRPDMIQLMMDIRGKEGRRELDVDDMIAQAYVFFLGGFDTSSTTMCFAAHELAVNIDIQ
IKLQQEIDKVLEESNGKVTYETINGLEYLDLVINEVLRLYPPVPIERLCNKDYELPPALPDKKSFIMKKGMNFWIPVFSI
HRDKKYYDDPEKFRPERFLDNKTYHNSSYYMPFGLGPRMCIANRFAMLEIKILLFHLLACCELKPCAKTILPLKFNKKSL
TIMPEGGFWLNVQRRSDIHPVMGSMLFNGDTNS
>Amel_XP_026300602.1 probable cytochrome P450 6a13
MYIGFEIIYGIVIVFIAFYYYLTINNNFWKHRGISGPKPVLGFGNMKKIILGEESMSQYLTKLYHKYKNESMIGIFRLRT
PALIIKDPDLIKIVLIKDFSKFMNRGLLPIISTEPISHHLFALEAERWHPLRKHLTSGFTSNKLKGMFCMIHECSKHLVN
YLDNLVRKEEPVNVREVAAKFTTDVVGNCGFGVEMNSLSEKESEFRRLGKSIFNTNLQKIIKDRIRELTPQIYNFLLYIL
PLDGISPKILKLMEETIKYRKKYDIFRPDFMNIILELKKHPEKINIDITNELLAAQVFIFFAAGFETSSTLISNALYELA
LNPNIQDKLRKEIKKFESQNDEEWKYETIRNMDYLEKVIQETLRKYPPVPFLNRELIDDYTFESNKVTIPKGLKIWIPTY
AIHNDPDIYPDPDKFDPERFSEDNIKQRHPMHFLPFGHGPRNCIGIRFAEYQTKIGLINILRNFKLDVCDKTLIPYKLHP
RGLILIPLTDLYLKITRLTN
>Amel_XP_026300532.1 probable cytochrome P450 6a13
MDYFQLLCVIGALLFAIYYYLTLTFDTWKNRGIPGPKPTIFFGNFQEVILKKISLAEKTKQLYQEYKNELVFGIFQGRTP
ILVINDLEMIKDVLIRDFSVFPDRGIHVNPKVEPIFQTLFSLKSKTWRPLRMKLSPVFTSGKLKDMFPLILDCAKNLEEF
VEKVRNSGEPVDCRDMAAKFTTDVIGSCAFGVCMNSLSPEGSEFRRMGEQLGKFSFKKLARDFTRLYMPFLFDIIGGYLQ
SHEVNNFFINLIRDSIKYRQENNVYRPDFVNTLKELKEHPEKLENIELTDALLTSQALVFFLAGFETSSTTISNALYELA
QNPEMQDKLRKEIKEVYENNGGALSYTDVKEMKYLDKVFKETLRKYPVLAALSRQATENYTFKDTKIKISKGTRIWIPVY
GIQHDPNIYPEPEVFDPERFEDDAFASRHPMTYLPFGDGPRNCIGARFAHYQSKVGLITILRDNKVEVCAKTLIPYKSEP
RNILMIPKGGKVELGITKV
>Amel_KAG9429132.1 cytochrome P450 6a13
MDYFQLLCVIGALLFAIYYYLTLTFDTWKNRGIPGPKPTIFFGNFQEVILKKISLAEKTKQLYQEYKNELVFGVFQGRTP
ILVINDLEMIKDVLIRDFSVFPDRGIHVNPKVEPIFQTLFSLKSKTWRPLRMKLSPVFTSGKLKDMFPLILDCAKNLEEF
VEKVRNSGEPVDCRDMAAKFTTDVIGSCAFGVCMNSLSPEGSEFRRMGEQLGKFSFKKLARDFTRLYMPFLFDIIGGYLQ
SHEVNNFFINLIRDSIKYRQENNVYRPDFVNTLKELKEHPEKLENIELTDALLTSQALVFFLAGFETSSTTISNALYELA
QNPEMQDKLRKEIKEVYENNGGALSYTDVKEMKYLDKVFKETLRKYPVLAALSRQATENYTFKDTKIKISKGTRIWIPVY
GIQHDPNIYPEPEVFDPERFEDDAFASRHPMTYLPFGDGPRNCIGARFAHYQSKVGLITILRDNKVEVCAKTLIPYKSEP
RNILMIPKGGKVELGITKV
>Amel_XP_006565062.2 cytochrome P450 6A1
MAYVEILCVGIIVSMLAFYYYFTSAFNFWKIRGIPGPKPKFLFGNIRDIILSRISTPTFIKNVYDTYTNEPMVGLYMGRN
PILLLKDPELIKDVLIRDFSKFADRGFNVHEKVEPLSQHLFNLEPKRWRPLRSKLSPMFTSKKLKEMFGLILECGHHFEK
YVDGLAARRQPVDFCEVAAKYTTDVIGSCAFGINMNAMSSEGSEFREAGRKIFEPTWNSIIRLKFKITMPTLYDLLGPLV
PEREVTPFFIKVVTDAMKYRKERNVFRSDFIDTLMKLRDDPESLSDIELTDAFLTAQAYVFFAAGFETGASTISNTLYEL
AQNQGMQDRLREEIREHCDKYGGELMYENIKEMEYLDKVFKETLRKYPPGTLIPRRSVSEYTFKNTNVTIPKGTMIWIPA
FPIHRDPNIYPNPDDFNPENFTEDAINNRHPMNYLAFSNGPRNCIGARFANYQVKIGLIMILRNYKVEVCEKTVIPYQFD
PNLFLLGPKGGIYLRVTKVE
>Amel_KAG6801793.1 cytochrome P450 6a13
MYIGFEIIYGIVIVFIAFYYYLTINNNFWKHRGISGPKPVLGFGNMKKIILGEESMSQYLTKLYHKYKNESMIGIFRLRT
PALIIKDPDLIKIVLIKDFSKFMNRGLLPIISTEPISHHLFALEAERWHPLRKHLTSGFTSNKLKGMFCMIHECSKHLVN
YLDNLVRKEEPVNVREVAAKFTTDVVGNCGFGVEMNSLSEKESEFRRLGKSIFNTNLQKIIKDRIRELTPQIYNFLLYIL
PLDEISSKILKLMEETIKYRKKYDIFRPDFMNIILELKKHPEKINIDITNELLAAQVFIFFAAGFETSSTLISNALYELA
LNPNIQDKLREEIKKFESQNDEEWKYETIKKMDYLEKVIQETLRKYPPVPFLNRELIDDYTFESNKVTIPKGLKIWIPTY
AIHNDPDIYPDPDKFDPERFSEDNIKQRHPMHFLPFGHGPRNCIGIRFAEYQTKIGLINILRNFKLDVCDKTLIPYKLHP
RGLILIPLTDLYLKITRLTN
>Cflo_XP_025263961.1 cytochrome P450 9e2-like
MEYWLILLSIVIGTLSIHYLFKNYNFFKRHNVIHIPSVPILGNMTSVIFRRISMIDFICKIYNFNPDAKYFGCYATTTPI
FLLRDPEIIKSILVKNFEAFPDRRGFNDLNDPLLVDNLFSLHGQKWRDVRTLLSPSFTSSKMKMMFTLMSECVLDFANFL
STISVEKNDMDMKDVFTKYTTDVIATCAFGIKINSMKDPKNKFYVYGKEATNIFGIKSLFLVTFPTLGRIFNVKLISNHV
SDFFKDIIRTTIATRDAKNIIRPDMIQLMMDIRGKEGRRELDIDDMTAQAFVFFFGGFDTTSTAMCFAAHELAINPDVQN
KLRQEIDKILEESNGEVTYEIINRFEYLDLVINETLRLYPPVGVLERLCNKSYELPPALPGEKPFTMEKGMTVWIPVYAI
HHDAKYYDDPEKFRPERFLDNKMYHNSPCYLPFGLGPRMCIANRFAMLEVKVLLFHLLARCELKPCAKTMLPIKFTKKVT
MMPENGFWLNVQRRSSESCP
>Amel_NP_001352069.1 cytochrome P450 6a14-like
MYINLEIFCAIVIAFIAFYYYLTINNNFWKHRGISGPKPVLGFGNMKKIILGEESMSQYLTKLYHKYKNESMIGIFRLRT
PALIIKDPDLIKIVLIKDFSKFMNRGLLPIISTEPISHHLFALEAERWHPLRKHLTSGFTSNKLKGMFCMIHECSKHLVN
YLDILVRKEEPVNVREVAARFTTDVVGSCGFGVEMNSLSEQESEFRRLGKSIFNTNVQKIIKDRIRELTPQVYNFLLYIL
PLDGISPKILKLMKETIKYRKKYDIFRPDFMNIILELKKHPEKINIDITNELLAAQIFIFFAAGFETSSTLISNALYELA
LNPNIQDKLREEIKKFESQNDEEWKYETIKKMDYLEKVIQETLRKYPPVPFLNRELIDDYTFESNKVTIPKGLKIWIPTY
AIHNDPDIYPDPDKFDPERFSEDNIKQRHPMHFLPFGHGPRNCIGIRFAEYQTKIGLINILRNFKLDVCDKTLIPYKLHP
RGLILIPLTDLYLKITRLTN
>Cflo_XP_025263955.1 cytochrome P450 9e2-like
MEYWLILLSIVIGTLSIHYLFKNYNFFKRHNVIHIPSVAILGDMTSLVFRRISFFDLMCKIYNFNPDAKYIGFYATTNPI
FLLRDPEIVKSILVKNFEAFPDRRGFNDLNDPLLVDNLFSLHGQKWRDVRTLLSPSFTSSKMKMMFTLMSECAMDFANFL
STISVENNDMDMKDVFTKYTTDVIATCAFGIKINSMKDPKNKFYVYGKEATNIFGLKSLFLISFPTLGRIFNVKLISNHV
SDFFKDIIRTTIATRDAENIIRPDMIQLMMDIRGKEGRRELDIDDMTAQAFVFFFGGFDTTSTAMCFAAHELAVNPDVQN
KLRQEIDKILEESNGEITYEIINRFEYLDLVINETLRLYPPVGLLDRLCDKSYELPPALPGEKPFIMEKGMTVWIPVYAI
HHDAKYYDDPEKFRPERFLDNKMYHNSPYYMPFGLGPRMCIANRFAMLEVKVLLFHLLARCELKPCAKTMLPIKFSKNST
MMPENGFWLNVQRRSDMNPVFEST
>Amel_KAG6797211.1 cytochrome P450 6a14
MSWLMIETVGLIATVFFLLYYYSMSKLDYWRKRGVKGPKPLPFLGNFKDVLLAKESTMDCFERAYKEFKDEPMIGMYGSH
EPLLILRDLDLIKDVLIKDFNKFAQRTQGAIREVEPLSEQLFRLDAERWRPLRLKLSSFFSSGKLKEMFHLFVECSDNFE
KYLEKMVEKGGLVECRDAAAKFSTDVIGACAFSIHTNALTDENSQFRKMGKQALATNLQQFLNDRLREYPFLFKIFGRFF
VDHEVTNFFANSIKDAMDYRIQNNVHLRDVIDILADIRENPTKCGLKEADNLFLTSQAVLFFLAGFENASLTISNALYEL
AWKPEIQEKARAEIVNVLQKYDGKITYDGLEEMKYLEACIFETLRMYPVLQWLSREAMETYTFTGTKVTIPKGQQVFLPI
YAIQRDPDIYPNPDNFDPERFTDDKIKTRHSMAHLPFGDGPRHCSGIRLAKKQLKVGLATVLSKFKVEVCEKTRKIYQKD
KKPLFLLQPVDGIHLKISKVSV
>Amel_KAG6801792.1 cytochrome P450 6a13
MYIGFEIIYGIVIVFIAFYYYLTINNNFWKHRGISGPKPVLGFGNMKKIILGEESMSQYLTKLYHKYKNESMIGIFRLRT
PALIIKDPDLIKIVLIKDFSKFMNRGLLPIISTEPISHHLFALEAERWHPLRKHLTSGFTSNKLKGMFCMIHECSKHLVN
YLDNLVRKEEPVNVREVAAKFTTDVVGNCGFGVEMNSLSEKESEFRRLGKSIFNTNLQKIIKDRIRELTPQIYNFLLYIL
PLDEISSKILKLMEETIKYRKKYDIFRPDFMNIILELKKHPEKINIDITNELLAAQVFIFFAAGFETSSTLISNALYELA
LNPNIQDKLRKEIKKFESQNDEEWKYETIRNMDYLEKVIQETLRKYPPVPFLNRELIDDYTFESNKVTIPKGLKIWIPTY
AIHNDPDIYPDPDKFDPERFSEDNIKQRHPMHFLPFGHGPRNCIGIRFAEYQTKIGLINILRNFKLDVCDKTLIPYKLHP
RGLILIPLTDLYLKITRLTN
>Dmel_AGN95023.1 cytochrome P450
MFVLIYLLIAISSLLAYLYHRNFNYWNRRGVPHDAPHPLYGNMVGFRKNRVMHDFFYDYYNKYRKSGFPFVGFYFLHKPA
AFIVDTQLAKNILIKDFSNFADRGQFHNGRDDPLTQHLFNLDGKKWKDMRQRLTPTFTSGKMKFMFPTVIKVSEEFVKVI
TEQVPAAQNGAVLEIKELMARFTTDVIGTCAFGIECNTLRTPVSDFRTMGQKVFTDMRHGKLLTMFMFSFPKLASRLRMR
MMPEDVHQFFMRLVNDTIALRERENFKRNDFMNLLIELKQKGRVTLDNGEVIEGMDIGELAAQVFIFYVAGFETSSSTMS
YCLYELAQNQDIQDRLRNEIQTVLEEQEGQLTYESIKAMTYLNQVISETLRLYTLVPHLERKALNDYVVPGHEKLVIEKG
TQVIIPACAYHRDEDLYPNPETFDPERFSPEKVDARESVEWLPFGDGPRNCIGMRFGQMQARIGLAQIISRFRVSVCDTT
EIPLKYSPTSIVLGTVGGIYLRVERI
>Amel_NP_001352128.1 probable cytochrome P450 6a14
MDFFQIFCAICIMLLAIYYYYTSIYNYWKVRGIPGPEPTIIIGNFMEVFLKKISINDKLRFLYNKYKNEPMFGIFEGSSP
ILVLNDLDLIKDVLIKDFSIFSNRGFRIFPKAEPLGEHLFALETERWRPMRAKLSPIFTSGKLKEMFPLIIECSKNMEPY
LDKIAERGKYIECRDLAAKFTTDVIGSCAFGIDMNSISDKDSEFRIIGRKLFTPTFKTIVRDVCRQFLPGLYDVIGHKLQ
IEEVNEFLTNLIKDTINYRKENKIVRPDFVNTLIELKDHPEKLETIKLTDSMIASQAFVFFVAGFETSSSTISHALYELA
QNQEIQDKLREEIREVYEKHGELTYDVIKNMKYLDKVLKETLRKYPIMAMLTREAQENYTFKGTKVTIEKGIKVWILPYG
IQNDPDIFPNPDIFDPERFDEEAVAARHPMSYLPFGDGPRNCIGARFAQFQSKIGIITIVRNHKIDVCEQTKIPYESDPF
QFLLALKGGINLKISKI
>Dmel_AGO68200.1 cytochrome P450
MFVLIYLLIAISSLLAYLYHRNFNYWNRRGVPHDAPHPLYGNMVGFRKNRVMHDFFYDYYNKYRKSGFPFVGFYFLHKPA
AFIVDTQLAKNILIKDFSNFADRGQFHNGRDDPLTQHLFNLDGKKWKDMRQRLTPTFTSGKMKFMFPTVIKVSEEFVKVI
TEQVPAAQNGAVLEIKELMARFTTDVIGTCAFGIECNTLRTPVSDFRTMGQKVFTDMRHGKLLTIFVFSFPKLASRLRMR
MMPEDVHQFFMRLVNDTIALRERENFKRNDFMNLLIELKQKGRVTLDNGEVIEGMDIGELAAQVFVFYVAGFETSSSTMS
YCLYELAQNQDIQDRLRNEIQTVLEEQEGQLTYESIKAMTYLNQVISETLRLYTLVPHLERKALNDYVVPGHEKLVIEKG
TQVIIPACAYHRDEDLYPNPETFDPERFSPEKVAARESVEWLPFGDGPRNCIGMRFGQMQARIGLAQIISRFRVSVCDTT
EIPLKYSPMSIVLGTVGGIYLRVERI
>Dmel_NP_523628.1 cytochrome P450-6a2
MFVLIYLLIAISSLLAYLYHRNFNYWNRRGVPHDAPHPLYGNMVGFRKNRVMHDFFYDYYNKYRKSGFPFVGFYFLHKPA
AFIVDTQLAKNILIKDFSNFADRGQFHNGRDDPLTQHLFNLDGKKWKDMRQRLTPTFTSGKMKFMFPTVIKVSEEFVKVI
TEQVPAAQNGAVLEIKELMARFTTDVIGTCAFGIECNTLRTPVSDFRTMGQKVFTDMRHGKLLTMFVFSFPKLASRLRMR
MMPEDVHQFFMRLVNDTIALRERENFKRNDFMNLLIELKQKGRVTLDNGEVIEGMDIGELAAQVFVFYVAGFETSSSTMS
YCLYELAQNQDIQDRLRNEIQTVLEEQEGQLTYESIKAMTYLNQVISETLRLYTLVPHLERKALNDYVVPGHEKLVIEKG
TQVIIPACAYHRDEDLYPNPETFDPERFSPEKVAARESVEWLPFGDGPRNCIGMRFGQMQARIGLAQIISRFRVSVCDTT
EIPLKYSPMSIVLGTVGGIYLRVERI
>Cflo_XP_025263779.1 cytochrome P450 9e2-like
MEYWSILLSIMISVLGIHYLFRNYNFFKRHDVIHIPSVPILGNMTSVIFRRISFVDFTRKIYNFNPDAKYLGFYATTNPM
FLLRDPEIIKSILLKNFDAFPNRRGFNNLNEPLFSNNLFSLHGQKWRDVRTLLSPSFTSSKMKMMFTLMSECAVDFANFL
STSIPGEKSDMDMKDVFTKYTNDVIATCAFGIKINSMQDPTNKFYVYGKKLVYFSGIRNIKFFFLRTFPTLGRILNVKLI
DSHVSDFFKDIIRTTIATRDAENIIRSDMIQLMMDIKGKEDRRELNIDDMIAQAFIFFFAGFDTSSTAMSFVAYELAANP
DVQIKLRQEIDKALEESNGKVTYETINQLQYLDLVINETLRLCPPVIFLERMCDKAYELPPALPGEKPFIMKKGMTFRIP
VFAIHHDAKYYDDPEKFCPERFLDNKMYHNSSCYMPFGLGPRMCIANRFAKLEVKVVLFHLLARCELKPCAKITMPLKFS
KKSLIIKPEGGFWLNVQRRSDVNPMLESSLINGVTNS
>Amel_KAG6800700.1 cytochrome P450 6a13
MDCFQLLCVIGALLFAIYYYLTLTFDTWKNRGIPGPKPTIFFGNFQEVILKKISLAEKTKQLYQEYKNELVFGVFQGRTP
ILVINDLEMIKDVLIRDFSVFPDRGIHVNPKVEPIFQTLFSLKSKTWRPLRMKLSPVFTSGKLKDMFPLILDCAKNLEEF
VEKVRNSGEPVDCRDMAAKFTTDVIGSCAFGVCMNSLSPEGSEFRRMGEQLGKFSFKKLARDFTRLYMPFLFDIIGGYLQ
SHEVNNFFINLIRDSIKYRQENNVYRPDFVNTLKELKEHPEKLENIELTDALLTSQALVFFLAGFETSSTTISNALYELA
QNPEMQDKLRKEIKEVYENNGGALSYTDVKEMKYLDKVFKETLRKYPVLAALSRQAIENYTFKDTKIKVSKGARIWIPVY
GIQHDPNIYPEPEVFDPERFEDDAFASRHPMTYLPFGDGPRNCIGARFAHYQSKVGLITILRNNKVEVCAKTLIPYKSEP
RNILMIPKGGKVELRITKV
>Cflo_EFN69386.1 Cytochrome P450 6k1
MAYLTLCLASLVIFIGLFYIYAKYKLSYWSRRGVKTPPMNLFFGNFKDCITLKKAPGEVLREIYNSADPDDPYIGFYIFH
KPMLLLRNHDLIKQMLITDFDVFPNRRFGACNQRDPIGLDSILSMKQPRWRYLRSKLSSPLTGQKLKNMLPLMEECGKPM
LKFIEKLQEDTFGHHKCEIKDFSSCYTNDVLASIAFGINTNSFDEEENAFWKNGSKVFRGFMSGITFIILFFIPAWGPLV
KPFIQGPANYFREVFWDSMNTREKIGFKRGDVIDSLLSLKNGEQNPIYKFEGDNLVAQSSSLYIAGIDTSSTTIAFALHN
LSRNPEHQTTLYNEIQTHVLGKKLTIDLINEMSFLDCVVNESLRLHPPLPVIDRIATRDYKLPGFELIIEKDVSVYVSVN
AINQDSKYFLNPHDFIPSRIKTEQKKFCDSLAFGIGPRTCVGQRFGILLVKVALIMILSNYIVCYDKNEKPILKDKNEIH
VFAYAADGLYLQFKKRQQ
>Cflo_XP_011254845.1 cytochrome P450 6k1
MQGNWGMYMDQPILPHILTNMAYLTLCLASLVIFIGLFYIYAKYKLSYWSRRGVKTPPMNLFFGNFKDCITLKKAPGEVL
REIYNSADPDDPYIGFYIFHKPMLLLRNHDLIKQMLITDFDVFPNRRFGACNQRDPIGLDSILSMKQPRWRYLRSKLSSP
LTGQKLKNMLPLMEECGKPMLKFIEKLQEDTFGHHKCEIKDFSSCYTNDVLASIAFGINTNSFDEEENAFWKNGSKVFRG
FMSGITFIILFFIPAWGPLVKPFIQGPANYFREVFWDSMNTREKIGFKRGDVIDSLLSLKNGEQNPIYKFEGDNLVAQSS
SLYIAGIDTSSTTIAFALHNLSRNPEHQTTLYNEIQTHVLGKKLTIDLINEMSFLDCVVNESLRLHPPLPVIDRIATRDY
KLPGFELIIEKDVSVYVSVNAINQDSKYFLNPHDFIPSRIKTEQKKFCDSLAFGIGPRTCVGQRFGILLVKVALIMILSN
YIVCYDKNEKPILKDKNEIHVFAYAADGLYLQFKKRQQ
>Bger_PSN34611.1 hypothetical protein C0J52_20552
MRQFEIYKLMLPQAYIFSNSKTFRSDRQCTKSSMLEVVNTTSLLLGGIILASLYLYFHVTYSYWKKRGVPTIPTIPPFGN
FAEAFLFKNNSAVTISSFYNKFEGEKLAGLYRFSTPALMLRDPELIKDVMVKDFKNFYSRGIEPDLKRNPLLENLFAISG
SKWRNLRVKLTPTFTSEKMKMMFPIVASTGEILEACLEDPAEQGQVIEIGDILSNYTTDNIASCAFGIQCNCLKNPNAEF
RVWGRKIFTPSIETFLRSMILSIPTLQRFLRFKFLPKDVNDYFIQMVRETVDYREKNNVQRKDFLQLMIQLKNKTLGTIR
SDDMEGLNSNVPLEVTMEFLAAQAFVFYAAGFETSSSTMTFCLYELALNPDIQDKVRKDIDIMLEKHNGKVEYEAIMKME
YLEKVVNETLRKHPVVPLLTRECTKSTKLQGTDVTVEKGTPIFIPIYGLHHDPEYFPDPEKFDPERFSEEEKQKRPHYSY
LPFGEGPRICIEAYSASEIRPQIIATNPKRWNVAENHKKKRPGCQIKDDERLNTGQPSIGHNIMLDVCDYSSFLLGGIVL
ASLYVYFRVKYSYWSKKGVPTIKPTPPFGNFGQVFLFKTNALVCINWLYNKFEGHRLAGLYRFTTPAIMIRDPDLIKEVL
VKDFKHFHNRGIEVDLKLNPLLDNIFILSGTKWKNLRMKLTPTFTSEKMKMMFPIVASIGDELKALLEKSAGQGQVIEVA
DILSRYTTDVIASCAFGIQCNCLKDSNAEFREWGRKFFNPSVKTFFRSLTLSMSSLNRYLKIPLVPLDINKYFTDMLRET
VEYREKNGVQRKDFLQLMIQLKNKTLEGVDDEAILKATTNEFDELPANGNSEVTMHVMAAQAFMFYVAGFETSSTTMTFC
LYELALNPKIQDKVWEEIDDMFKKQNGKLKYDALVQLEYLDKVLNDLVVEKGTPIMVPVYGLHHDPQYFPDPERFDPERF
TEEEKRKRPHYCYLPFGEGPRICIGMRFALMQTKIGLISVLSNYEVQVSEKTPVPMKYDPKSLFIAPKGGMWLKITKRRN
KFTNCS
>Bger_Q964T2.1 RecName: Full=Cytochrome P450 9e2; AltName: Full=CYPIXE2
MMSLESLWLWTFAISFIVLIAYLIGTWNHDFFSKRNIPSLKTVPFLGNMGPLVLRKASFAEHSQNIYNRLKGYKYGGMFE
FMNPVLVLRDPELIKMVTVKDFEYFLDHRAPISEEAEPMFGKNLFNLRGHRWKEMRSTLSPAFTSSKMKNMFVLVSECGK
QLGEFLMECSRDKNKKTEGCKIEREGDLLTVELKDLYTRYTNDVIATSAFGIGCDSLKNPKNEFFQMGKDVTNFGGIRQF
IFLGYLFSPRLMKYLNLKFLSSKATEFFRFLVHNTMDTRKTKGIIRPDMIHLLMQAKEGTLKSEENGETNGKIASKPKWD
DDDLTAQAVLFFFAGFDTASTLLCFMSHLLATNPDVQNRLQDEIDQSLEENDGKLTYEAIHSMKYLDMVVSESLRLYPPA
IFTDRKCVKNYRLPMEPSYTLEPGDAVWIPIYAIHHDPKYYPNPEKFDPERFSDENKDNIKPFTYLPFGSGPRNCIGNRF
ALMESKIALVHLLCRFNLKVVSKTPIPIKITKKGFNMTVDGGFWLGLEERTNQ
>Cflo_XP_025263420.1 cytochrome P450 6a2-like
MGFFEILCIIATTFLAVYYYFTSNYDFWKSCGIRGPKPKPVFGNFKDIALNNKFIGDYLLEIYNKYKDESVIGIFTGMTP
ILIVKNPDLIKDVLIKDFSKFADRGNSPPVSEKVDPLSQHLAALEPKKWRPLRTCLSPVFTSSKLKEMFLLISKCADHLE
QYIEKLVSKNEPIECREVAAKYTTDVIGTCAFGIEMNALSDENSEFRKIGKMLFMPTWKNNLRLNIRRYMPQLYKIFSYM
IPQTEVTQFFTRLVMDTMNYRETNNIIRHDIIDALRELKKNPDKMGDIEMTDGLITSQVFVFFAAGFETSSSVISHALYE
LALNQQIQDMLREEIQEYVKHGNNLTYEKIKKMNYLDKVFKETLRKYPTGTHLSRKSMSSYTFNNTTFNIPKDQMIWIPM
FAIHRDPDIYPKPDVFDPERFNDEAVQARHPMHYLPFGDGPRNCIGARFAIYQTKIGLVRIVQNYKVEVCDKTQIPYIID
PKAPVLAPKHGIHLRITKINRT
>Dmel_AGO68198.1 cytochrome P450
MFVLIYLLIAISSLLAYLYHRNFNYWNRRGVPHDAPHPLYGNMVGFRKNRVMHDFFYDYYNKYRKSGFPFVGFYFLHKPA
AFIVDTQLAKNILIKDFSNFADRGQFHNGRDDPLTQHLFNLDGKKWKDMRQRLTPTFTSGKMKFMFPTVIKVSEEFVKVI
TEQVPAAQNGAVLEIKELMARFTTDMIGTCAFGIECNTLRTPVSDFRTMGQKVFTDMRHGKLLTMFVFSFPKLASRLRMR
MMPEDVHQFFMRLVNDTIALRERENFKRNDFMNLLIELKQKGRVTLDNGEVIEGMDIGELAAQVFVFYVAGFETSSSTMS
YCLYELAQNQDIQDRLRNEIQTVLEEQEGQLTYESIKAMTYLNQVISETLRLYTLVPHLERKALNDYVVPGHEKLVIEKG
TQVIIPACAYHRDEDLYPNPETFDPERFSPEKVAARESVEWLPFGDGPRNCIGMRFGQMQARIGLAQIISRFRVSLCDTT
EIPLKYSPMSIVLGTVGGIYLRVERI
>Amel_KAG6798608.1 cytochrome P450 6a13
MYEWFKDERYFGAFRVRSPVLILRDPDLVKNICVKNFTSFSNRGIPVNSQDPLSAHLFNLEGKKWKSLRSKLTPAFSSGK
LKRMFYLLAECGEEFEKLIDISSETDRPYEIRELAAKFTIDVIGTCAFGIQINALTDEESEFHRAAKKLSKPSYKATLWR
MLRTAMPRLYKFLGVQVIDPGVTKFFKDVVSQMIKQRGEYGIKRHDFMDLLIELKNKGTLDEFGSGLVCNDEDAETADEI
ELDENSIAAQAFVFFAAGYETSSNTIAFCLHELALNTEIQEKTRRDIQDAIDSRNGNLTYDAVQDMKYLDMVIAETLRKY
PPASMLSRRCEYQYQIPNSKVELPAGIRVIIPIYGLHHDPDYYPSPAIFNPERFTEENKRTRHPYAYLPFGEGPRNCIGM
RFALLQIKVGIISFLRNHRVETCQKTITPIKFSRRSLVTTSEKGFWLRIK
>Cflo_EFN61086.1 Cytochrome P450 9e2, partial
ILLSIVIGALGIHYLFRNYNYLERHGIIHVPPVPILGNMTSVIFRRISLTDFIHKLYTSNSDAKYIGFYFMGTPTFVFRD
PEIIKSVLVKNFEAFPDRFGFDDLNEPLLTNNLFSLRGQKWRGVRTLLSPSFTSSKMKMMFTLMSECAVDFASYLSTPIS
ADIDMKDVFTKYTNDIIATCAFGIKINSMKDPTNKFFAYGKEATSFFGTRPIKVFFLRMFPTLGRILNVKLIDKHVSDFF
KDIIKTTIATRDAENITRPDMIQLMMDIRGKEGRRELDVDDMIAQAYVFFLGGFDTSSTTMCFAAHELAVNIDIQIKLQQ
EIDKVLEESNGKVTYETINGLEYLDLVINEVLRLYPPVPIERLCNKDYELPPALPDKKSFIMKKGMNFWIPVFSIHRDKK
YYDDPEKFRPERFLDNKTYHNSSYYMPFGLGPRMCIANRFAMLEIKILLFHLLACCELKPCAKTILPLKFNKKSLTIMPE
GGFWLNVQRR
>Dmel_AAB36782.1 CYP6A2
MFVLIYLLIAISSLLAYLYHRNFNYWNRRGVPHDAPHPLYGNMVGFRKNRVMHDFFYDYYNKYRKSGFPFVGFYFLHKPA
AFIVDTQLAKNILIKDFSNFADRGQFHNGRDDPLTQHLFNLDGKKWKDMRQRLTPTFTSGKMKFMFPTVIKVSEEFVKVI
TEQVPAAQNGAVLEIKELMARFTTDVIGTCRFGIECNTLRTPVSDFRTMGQKVFTDMRHGKLLTMFVFSFPKLASRLRMR
MMPEDVHQFFMRLVNDTIALRERENFKRNDFMNLLIELKQKGRVTLDNGEVIEGMDIGELAAQVFVFYVAGFETSSSTMS
YCLYELAQNQDIQDRLRNEIQTVLEEQEGQLTYESIKAMTYLNQVISETLRLYTLVPHLERKALNDYVVPGHEKLVIEKG
TQVIIPACAYHRDEDLYPNPETFDPERFSPEKVAARESVEWLPFGDGPRNCIGMRFGQMQARIGLAQIISRFRVSVCDTT
EIPLKYSPMSIVLGTVGGIYLRVERI
>Cflo_XP_025263909.1 cytochrome P450 9e2-like
MEYWLILLSIVIGALSIHYLFKNYNFFKRHNIIHIPCVPMLGNMTSIVFRRISLADFICKIYNFNPDAKYFGCYAMTMPI
FLLRDPEIIKSVFVKNFEAFPDRLGFSDLNEPLLVNNLFSLHGQKWRDVRTLLSPSFTSSKMKMMFALMSECAMDFANFL
STIPVEKSDMDMKDAFTKYTTDVIATCAYGIKINSMKDPTNKFYVYGKEATNIFGFKFLFLRTFPTLGRIFNVKLINNHV
SDFFKDIIRNTIATRDAENITRSDMIQLMMDIRGKEGRRELDIDDMTAQAFIFFFGGFDTTSTAMCFAAHELAVNPDIQN
KLRQEIDKILDESNGEVTYEIINRFEYLDLVINETLRLYPPIGVLERLCDKSYELPPALPGEKPFTMEKGMTVWIPVYAI
HHDAKYYDDPEKFCPERFLDNKMYHNSPCYLPFGLGPRMCIANRFAMLEVKVLLFHLLARCELKPCAKTMLPIKFTKKGT
IMPENGFWLNVQRRSSESCP
>Amel_KAG6800703.1 cytochrome P450 6a14
MDFFQIFCAICIMLLAIYYYYTSIYNYWKVRGIPGPEPTIIIGNFMEVFLKKISINDKLRFLYNKYKNEPMFGIFEGSSP
ILVLNDLDLIKDVLIKDFSIFSNRGFRIFPKAEPLGEHLFALETERWRPMRAKLSPIFTSGKLKEMFPLIIECSKNMEPY
LDKIAERGKYIECRDLAAKFTTDVIGSCAFGIDMNSISDKDSEFRIIGRKLFTPTFKTIVRDVCRQFLPGLYDVIGHKLQ
IEEVNEFLTNLIKDTINYRKENKIVRPDFVNTLIELKDHPEKLETIKLTDSMIASQAFVFFVAGFETSSSTISHALYELA
QNQEIQDKLREEIREVYEKHRELTYDVIKNMKYLDKVLKETLRKYPIMAMLTREAQENYTFKGTKVTIEKGIKVWILPYG
IQNDPDIFPNPDIFDPERFDEEAVAARHPMSYLPFGDGPRNCIGARFAQFQSKIGIITIVRNHKIDVCEQTKIPYESDPF
QFLLALKGGINLKISKI
>Dmel_AAA28438.1 cytochrome P-450
MFVLIYLLIAISSLLAYLYHRNFNYWNRRGLPHDAPHPLYGNMVGFRKNRVMHDFFYDYYNKYRKSGFPFVGFYFLHKPA
AFIVDTQLAKNILIKDFSNFADRGQFHNGRDDPLTQHLFNLDGKKWKDMRQRLTPTFTSGKMKFMFPTVIKVSEEFVKVI
TEQVPAAQNGAVLEIKELMARFTTDVIGTCRFGIECNTLRTPVSDFRTMGQKVFTDMRHGKLLTMFVFSFPKLASRLRMR
MMPEDVHQFFMRLVNDTIALRERENFKRNDFMNLLIELKQKGSSFTLDNGEVIEGMDIGELAAQVFVFYVAGFETSSSTM
SYCLYELAQNQDIQDRLRNEIQTVLEEQEGQLTYESIKAMTYLNQVISETLRLYTLVPHLERKALNDYVVPGHEKLVIEK
GTQVIIPACAYHRDEDLYPNPETFDPERFSPEKVAARESVEWLPFGDGPRNCIGMRFGQMQARIGLAQIISRFRVSVCDT
TEIPLKYSPMSIVLGTVGGIYLRVERI
>Dmel_NP_001287562.1 Cyp6a18, isoform B
MQLTYFLFQVAVALLAIVTYILHRKLTYFKRRGIPYDKPHPLRGNMEGYKKTRTVHEIHQEYYNKYRNSKAPFVGFYLFQ
KPAAFVIDLELAKQILIKNFSNFTDKGIYYNEKDDPMSAHLFNLDGPQWRLLRSKLSSTFTSGKMKFMYPTVVSVAEEFM
AVMHEKVSENSILDVRDLVARFTVDVIGTCAFGIKCNSLRDEKAEFLHFGRRALLDSRHGNLVSGLMRSYPNLARRLGLC
RNTAQIQEFYQRIVKETVTLREKENIKRNDFMDMLIGLKNQKNMTLENGEVVKGLTMDEIVAQAFVFFIAGFDTSSSTMG
FALYELAKNPSIQDKVRAELGQVLEQHDQKFTYECIKDLKYLDQVINETLRHYTIVPNVDRVAAKRFVVPGNPKFVIEAG
QSVIIPSSAIHHDPSIYPEPNEFRPERFSPEESAKRPSVAWLPFGEGPRNCIGLRFGQMQARIGLAMLIKNFTFSPCSAT
PDPLTFDPHSAILLGIKGGIQLKVEAI
>Cflo_XP_025263439.1 probable cytochrome P450 6a13 isoform X2
MGFFEILCFIATTFLAVYYYYFTSNYDFWKSRGIRGPNPKPVFGDYLLEIYNKYKDESVIGIFSGMTPILIVKNPDLIKD
IFIKDFSKFVDRGLPVSEKHDPLSQHLVGLEPKKWRPLRTCLSPIFTSSKLKEMFLLITECADHLEQYIEKLVSKNEPIE
CREVAAKYLTDVIGTCAFGIEMNALSDENSEFRRIGKMFFTPTWKSNLRLSIRRYMPQLFKIFSYMIPRTEVTQFFTRLV
MDTINYRETNNIIRHDFIDILREMKKNPDKLGDIEMTDSLITSQVYVFFVAGFETSSWAMSHALYELALNQQIQDMLREE
IQEYTKHGNNLTYEKIKKMNYLDKVFKETVRKYPVATHLSRKSMSSYTFNNTSFNIPKDQMIWIPMFAIHRDPDIYPKPD
VFDPERFNDEAVQARHPMHYLPFGHGPRNCIGSRFAIYQIKIGLVRILQNYKVEVCDKTQIPYIINPKATVLASKHGIHL
RITKINQVSVINHLSLRVG
>Cflo_XP_025263438.1 cytochrome P450 6a2-like isoform X1
MGFFEILCFIATTFLAVYYYYFTSNYDFWKSRGIRGPNPKPVFGNIKDFNIKDFVLNNKFIGDYLLEIYNKYKDESVIGI
FSGMTPILIVKNPDLIKDIFIKDFSKFVDRGLPVSEKHDPLSQHLVGLEPKKWRPLRTCLSPIFTSSKLKEMFLLITECA
DHLEQYIEKLVSKNEPIECREVAAKYLTDVIGTCAFGIEMNALSDENSEFRRIGKMFFTPTWKSNLRLSIRRYMPQLFKI
FSYMIPRTEVTQFFTRLVMDTINYRETNNIIRHDFIDILREMKKNPDKLGDIEMTDSLITSQVYVFFVAGFETSSWAMSH
ALYELALNQQIQDMLREEIQEYTKHGNNLTYEKIKKMNYLDKVFKETVRKYPVATHLSRKSMSSYTFNNTSFNIPKDQMI
WIPMFAIHRDPDIYPKPDVFDPERFNDEAVQARHPMHYLPFGHGPRNCIGSRFAIYQIKIGLVRILQNYKVEVCDKTQIP
YIINPKATVLASKHGIHLRITKINQVSVINHLSLRVG
>Dmel_AAR23114.1 cytochrome P450
MFVLIYLLIAISSLLAYLYHRNFNYWNRRGVPHDAPHPLYGNMVGFRKNRVMHDFFYDYYNKYRKSGFPFVGFYFLHKPA
AFIVDTQLAKNILIKDFSNFADRGQFHNGRDDPLTQHLFNLDGKKWKDMRQRLTPTFTSGKMKFMFPTVIKVSEEFVKVI
TEQVPAAQNGAVLEIKELMARFTTDVIGTCRFGIECNTLRTPVSDFRTMGQKVFTDMRHGKLLTMFVFSFPKLASRLRMR
MMPEDVHQFFMRLVNDTIALRERENFKRNDFMNLLIELKQKGRVTLDNGEVIEGMDIGELAAQVFVFYVAGFETSSSTMS
YCLYELAQNQDIQDSVRNEIQTVLEEQEGQLTYESIKAMTYLNQVISETLRLYTLVPHLERKALNDYVVPGHEKLVIEKG
TQVIIPACAYHRDEDLYPNPETFDPERFSPEKVAARESVEWLPFGDGPRNCIGMRFGQMQARIGLAQIISRFRVSLCDTT
EIPLKYSPMSIVLGTVGGIYLRVERI
>Cflo_XP_011253335.1 cytochrome P450 6A1 isoform X2
MESFEIICGIAVVFLGAYYYFTLNFGFWKSRGIRGPQPTPGFDEPMVGIFANRTPTLIVKDPDLIKDILIKDFTNFADRG
FLFHEKLDPLSQHLFALEPKRWRPLRTRLSPVFTSGKLKEMFSLITQCADRFERYIEKLASKNEPIECRELTAKYTTDVI
GTCAFGIEMNALSDEDSEFRNMGRLVFAPTWTNIVQRRMRQLLPKRFCDILSYILPIKEVTKFFTRVVVETMYYRDTNNI
VRHDFIDTLRDLKKHPDKVSNIDLTENLIAAQAFVFFAAGFETSSTAMSNALYELALNQEIQKKLREEINEECIRHNGNF
KYENVKKMNYLDKVFKETLRKYPPLVQLTRKATSSYTFHNINVNIPKGQDIWIPIYAIQRDPDIYPKPDVFDPERFSDKV
AQIKHSMFYLPFGDGPRNCIGARFAVHQTKIGLIKILRNYKVEICEKTQIPYINDPRSSVILTPLGGIYLKMIKINRL
>Amel_XP_026300585.1 LOW QUALITY PROTEIN: uncharacterized protein LOC412936
MASSFEILCGIAVLFLALYYYLTSTFDFWKSRGVVGPKPVPFFGTTKDLILVKKSTAHFVKDIYEKYKNEPMVGLYATRS
PFLLLNDPELIKDILIRDFSKFANRGLGVFERTEPLSPHLLNLEVERWRPLRSRLSPIFTSGKLKEMFYLIIECSLNLEM
YLDKLIEKNEPIECRELTARFTTDVIGSCAFGIDMSSMTNENSEFRRMGREVFAVNFMNVMRMKLKQFMPRLYDLLGYVM
PDRTFAPFFTRVVTDTIKYRNDNNIVRPDFINMLMELQKNPQKLENIKLTDSLIAAQAFVFFLAGFETSSTTMSNALYEL
ALNQDVQKKLREEINTFCPQNNKELKYDDKEMEYLDKVFKETLRMYPPASILMRKAISDYTFNDTKITIPKEMKIWIPAF
AIHRDSVINPNPNSFDPERFDKDAMASRHPMHYLPFGDGXRNCIGARFAVYQTKVGLITILRNHKVEVCEKTVIPYEFDP
GAFLLNPKNGIYLKITKIXIDMFDYFQILIAFVASFLALYYYLTSNFDFWKNRNVVAPKPIPFFGNTKDVVLKKIEISNF
IAELYKKYENEAMFGIFFGGSPNLILRDLDLIKDVLIKDFSTFDERGFKISERADPLNANLFNMDVTRWRPLRIKLSPVF
TSGKLKEMFPLILKCAERLEQCLEDAVKRGGPVDCFEISARYTTDVIGSCAFGINMNALSDERSEFRRIGKRIFDLDKNI
LRSFLRQFFPRFYNLLGFVIPYSETSKFVTKFISEMIKYREENNVVKADFVNLLMELKKHPEKLQNIKITDNLLAAQAFV
FFAAGFETSSTTMAHALYEMALNPNIQDKLRKEIKEFYANNNFTYEEVKKMKYLDKVFKETLRKYPPGVFLKRKCNSNYT
FKGTKVSIPAGTSVIIPVYSIQTDPKFYENPDVFDPERFNEDAVAARHPMTYLPFGDGPRKCIGIRFGVYQTKVGLIKML
KNFKVNVCEKTMIPYIKKINSFTLAPKDGIFLKIEKNNNYKTRMPSLEIIFGIILLFLAIYYYFTSTFDFWKVRGVPGPK
PIPIFGNIKNVMLLKTSMCHYLKKLCEEYKHEPMIGIFTRKTPILIIQDPDLIKDVLIRDFSKFANRGIPIHEKAEPLSP
HLFNLEVERWRPLRTRLSPVFTSGKLKEMFPLILDCAKHLEQYLDKLVLREEFIECRELTAKYTTDVIGSCAFGIEMNAL
SDEESEFRRIGRKVFSNSFGQILRFRFRQIFPRIYNLLGFVLPPMEVTKFLTNIIVSTMKYRQENNIVRPDFVNMLIELK
KHPDKLENIKLTDTLLTAQAFVFFIAGFETSSSAISNALYELALNPEVQNKLRQEIKEYFNKHNELKYEYIKNMIYLDLV
FRETLRKYPPGPLILRKSITNYTFNNTKVSIPEESFVWIPLYAIHHDPKIYPNPDAFIPERFNDDAIATRHPMHYLPFGD
GPRNCIGARFAVYQSKIGLITILWNYKVEVCDKTMIPYEINPAAFLLTPKGGIYLKFTKIKNNEEILN
>Cflo_XP_011263150.2 cytochrome P450 9e2
MIYIIVLSVIVGALGIYYYLFKDLNFFKKHGIPYKKPLPLLGNMGSTFFRRESVAELIKSIYDLSPNAKYVGMYDLTRPL
IVLRDPELIKSVTLKHFDMFMDRRSFIEESQDPLLGKNLSALRGERWREVRSILSPAFTSSKMKNMFKLMSDCAGKFSNY
LAEMPAEKRIMEIKEAFTRYTNDVIATCAFGVSVDSMRNPKNEFYVYGREATVFNTVALLKFYIFRSLPWLAQIMRLKLF
PEKITNFFRDLIKTTIKTRDENGIVRPDMLQLMMENRDKDNRTELTIDDMVAQAFIFFLGGFESSSVLMCFAAHEIAVNQ
DIQKRLHNEIDEVLEKTNGQGSYEAINSMEYLDAVINEALRMYPAGLALDRLCLKDFELPPTLPGMKSFTLKKGHAIWIP
IYGLHHDPQYFKEPGKFDPERFLGERKKESLNCGAYLPFGLGPRMCIGNRFALLETKVLLFHLLARCDFEPCERTSMPLK
LSKGGFTLKPEGDFWLNISPRKNPHHTIAVNVANGKL
>Cflo_XP_025263911.1 cytochrome P450 9e2-like isoform X2
MEYWLILLSIVIGTLSIHYLFKNYNFFKRHNVIHIPSVPILGSMTSVIFRRISMVDFICKLYNFNPDAKYFGCYATTMPI
FLLRDPEIIKSILVKNFEAFPDRRGFSDLNDPLLVDNLFSLHGQKWRDVRALLSPSFTSSKMKMMFTLMSECAMDFANFL
STISVEKNDMDMKDAFTKYTTDVIATCAFGIKINSMKDPKNKFYVYGKEATNIFGIKSLFLMIFPTLGRIFNVKLISSYV
TNFFKDIIRTTIATRDAENIIRPDMIQLMMDIRGKRERKELDIDDMAAQAFIFSFASLETTSTTISFVAHEIATNPDVQV
KLRQEIDQILEESNGQVTFEIINQFQYLDAIIKETLRLYPAIILERVCDETYELPPALPDEKPFTMKKGMTVWIPAYAIH
HDAKYYDDPEKFRPERFLDSKMYHNSPCYMPFGLGPRMCIANRFAMLEVKVLLFHLLARCELKPCAKTMFPIKFSKTSRM
TPENGFWLNVQRRSDMNPVFESTLIKGIINS
>Bger_PSN43563.1 putative cytochrome P450 6a14
MIEMFESTIIKWLSIAAIFAYLIYRFSTATFDYWKNRGIPYLKPTPAFGNTRQMFFKKSFAEQFKEFYDAFDGEPVCGVF
QFRAPILVVRDPDIIKLVMVKDFLHFQDRRLSFNEKKEPLSAHLLNMRGSQWKGLRSKLTPTFTSGKMKMMFNLMNECAE
ELKDFLLAPASRNEILEVKEIMAKFTTDIIGNCAFGIKCNSLKDPDSEFRNMGRKVVEPSLSNVVRRLLGLLLPMLGIRV
LPWEVTQFFISAVKETIAYREKHNVVRNDFMQLLIQLKNEGKVQDDEENSTNDNHELNGNGPAPPNNGLNIEFTDSRLAS
QAFIFFLAGFETSSTTLSFCLYELAVNPDIQSKVREEIDTTLKKYGGISYESVQELSYLGQVIDETLRKHPPASNITRIV
TQPYVIPDTNAKLEKGVRVVIPVYAIHHDPRYYPEPERFDPERFILLSNFEFSVSEKTKQPLELDPKSFITSAKGGIWLR
IHLILYRKNIAIIFIK
>Cflo_XP_025263781.1 cytochrome P450 9e2-like
MEYWSILLSIVISALGIHYLFRNYNFFKRHDVIHVPSVPILGNMTSVIFRRISMADFICKIYNFNPDAKYFGFYAMTNPI
FLLRDPEIIKSILVKNFEAFHNRRSLSVLNEPLFANNLLFLHGQKWRDVRTLLSPSFTSSKMKMMFTLMSECAVDFANFL
STSIPGEKSDMNMKDVFTKYTNDVIATCAFGIKINSMKDPTNKFYVYGKEATNFPIMKIIFLLTFRTFGRIFNVKIISSH
ISNFFKDIIRTTIATRDAENIIRPDMIQLMMDIRGKRERKELDIDDMAAQAFIFSFASFETTSTTISFVAHEIATNPDVQ
VKLRQEIDQILEESNGQVTFEIINQFQYLDAIIKETLRLYPAIILERVCDETYELPPALPDEKPFTMKKGMTVWIPAYAI
HHDAKYYDDPEKFRPERFLDNKMYHNSPCYMPFGLGPRMCIANRFAMLEVKVLLFHLLARCELKPCAKTTIPLKFSKKGV
MLKPEGGFWLNVQCRSDMHPVLQSTITNSVAKS
>Cflo_XP_011263149.2 cytochrome P450 9e2
MVYIIVLSVIVGALGIYYYLFKDLNFFKNHEIPHKTPLPLLGNMGSTFFRRQSTAEFVKSLYDLSPDAKYVGMYEFTRPP
IVIRDPELIKSITLKHFDMFMDRRAFLDEIQDPLLSKNITALRGERWREVRAILSPAFTSSKMKNMFKLMSNCAIDFANY
LMQLPTEKKTMEMKEVFTRYTNDVIASCAFGVSVDSMRNPKNEFYVYGKEATVLDTVVLLKFFIFIQLPWLARLIRLKFV
RDEIANFFRDLVKVTIKTRDENGIVRPDMLQLMMEKRDKDDKIELTIDDIVAQVFIFFFGGFDSSSSLMCFAAHEIAINQ
DVQDRLHNEIDEVLEKTNGQGSYEAINSMEYLDAVINETLRMYPIGAMLDRLCLKDFELPPTLPGVKPFTVKKGHGIWIP
VYGLHHDPQYFKEPGRFDPERFLGDRKKESLNCGAYLPFGLGPRMCIGSRFALLETKVLLFHLLARCDLEPCEKTSIPFK
FSKNIFNLMPEGGFWLNVSPRKYSHHIIAVNVSNDKSKCCKQILLI
>Amel_XP_016772837.1 cytochrome P450 6k1
MFLTTWLIPDIIAVASLITVGLYFYYKLYLFKFWHKKGIFYVKPSFPTGNIMPIINGKLSLAEFFRDIYEHNKHHRLVGI
YMLYKPYLIVNDPNLIRDILTKEFTNFHDRGIFYNEEVDPLSGHLFQLPGKKWRNLRVKLTPTFTSGKIKQFFPILNEAG
NILAKYLEEEARKGSTIDVKDIFARYSTDIIMSVAFGISCDSFKEPNNEFRYWGKKIFDPKPLWNALILFAPQILNFFSI
SYTEKSVTKFFTNMFKQTVKYRESNNIERKDFLNLLIQLMKNGYVDADDESLSNNVNAAKNKLTMMEAAAQAYVFFLAGF
ETSSTTVTFCLYELAKNQDIQNKVREEIQTMIKKNGDLTYNALNDMNYLHKVISETLRKYPPVVILNRICTNDVKLSTTD
FCIPKGTCIAIPVFGLHRDSNIFPNPEKFDPERFSEENIKTRHPYVYLPFGEGPRICIGLRFGLIQTKIAIINALLKNKF
KFGPNTPSTLEFEKGSLILIGKGGIHLNIEPI
>Amel_KAG6800706.1 cytochrome P450 6a14
MAAFEILCGFIIFIFAFYYYLIKPQEYWKNRGVPGPKPIPIFGNFFRLTFARMSIGDLMTKFYKEYKHEPVFGLYMRNVR
VLAINNPDLIKTVLIKDFSKFAHRGLALNEVTEPLSQHLFVLEPKRWRPLRTKLSPIFTSGKLKDMFSLIIECSNTLENY
VEHLISKNDRVEVRDLAAKFTTDVIGSCGFGVDMNAMSDVQCKFRDIGREFFGPSFKQILKIRLRENLPRLYTFLGYILP
RDETTTFFTNVVLDMIKYRKTNDIYRPDFINALINIQNHPEKLDIELTEPLLVAQAFLFFVAGFETSSLTIATALYELAQ
NQDIQDKLRDEITEHHKLNNGEWQYENIKNMPYLDAVFKETLRKYVPLTVLMRQSLEDYTFESINLTIPKDTRIFIPIYA
IHRDPDIYPNPEVFDINRFSKEAEATRHPMHYLPFGDGPRNCIGARFAIFQTKIGLIKILRTYKVDVCNETQIPFINEPR
TFTLAPKHDLTLKITKIEN
>Amel_XP_016771320.1 probable cytochrome P450 6a14
MAAFEILCGFIIFIFAFYYYLIKPQEYWKNRGVPGPKPIPIFGNFFRLTFARISIGDLMTKFYKEYKHEPVFGLYMRNVR
VLAINNPDLIKTVLIKDFSKFAHRGLALNEVTEPLSQHLFVLEPKRWRPLRTKLSPIFTSGKLKDMFSLIIECSNTLENY
VEHLISKNDRVEVRDLAAKFTTDVIGSCGFGVDMNAMSDVQCKFRDIGREFFGPSFKQILKIRLRENLPRLYTFLGYILP
RDETTTFFTNVVLDMIKYRKTNDIYRPDFINALINIQNHPEKLDIELTEPLLVAQAFLFFVAGFETSSLTIATALYELAQ
NQDIQDKLRDEITEHHKLNNGEWQYENIKNMPYLDAVFKETLRKYVPLTVLMRQSLEDYTFESINLTIPKDTRIFIPIYA
IHRDPDIYPNPEVFDINRFSKEAEATRHPMHYLPFGDGPRNCIGARFAIFQTKIGLIKILRTYKVDVCNETQIPFINEPR
TFTLAPKHDLTLKITKIEN
>Cflo_XP_025263016.1 probable cytochrome P450 6a14 isoform X1
MNESEENGTDIWTLIIIYRRKLTMLFAELIGIFIVALIIAYTYYKYVLFNYWRKRNIFYIKPVVPTGNIGSIVTKKRTIG
EFFHDVYMKYKEHRAFGIYVFFKPNLIITDPDLIRIVLIKEFKNFHDRGVFCNEKIDPLIGHLFALSGQKWRNLRVKLTP
TFTSGKIKQMFAIMKMCGDEFVKNLENVAQTGDSIEIKDWFGRYTTDIIMSTAFGVKSNCIAKEDSEFRYWGKKIFDVHP
FWSTLFFLMPQILNFFSIPLHKRSITEFFTKTFRENVEYRQSHNIIKQDFMNLLIQLMEKGYVESDDIKDIDKSSTINRL
TVSEAVAQAFVFFAAGFETSSTTATFCLYELAQHQHLQDKLRNEIDEILKNHGELTYNAVNEMTYLHKVINETLRKYPPL
STLHRICTEEIDLPTTNIHVSKDTPITIPIFGLHRDPSIYPDPDRFDPERFNEDKIAGRHPYTYLPFGEGPRICIGSRFG
YMQTKIGLVSLLSKFKFKLDPRTMIPLTYDPTNFVLTPKEGVYLIMKPR
>Cflo_XP_025263017.1 probable cytochrome P450 6a14 isoform X2
MLFAELIGIFIVALIIAYTYYKYVLFNYWRKRNIFYIKPVVPTGNIGSIVTKKRTIGEFFHDVYMKYKEHRAFGIYVFFK
PNLIITDPDLIRIVLIKEFKNFHDRGVFCNEKIDPLIGHLFALSGQKWRNLRVKLTPTFTSGKIKQMFAIMKMCGDEFVK
NLENVAQTGDSIEIKDWFGRYTTDIIMSTAFGVKSNCIAKEDSEFRYWGKKIFDVHPFWSTLFFLMPQILNFFSIPLHKR
SITEFFTKTFRENVEYRQSHNIIKQDFMNLLIQLMEKGYVESDDIKDIDKSSTINRLTVSEAVAQAFVFFAAGFETSSTT
ATFCLYELAQHQHLQDKLRNEIDEILKNHGELTYNAVNEMTYLHKVINETLRKYPPLSTLHRICTEEIDLPTTNIHVSKD
TPITIPIFGLHRDPSIYPDPDRFDPERFNEDKIAGRHPYTYLPFGEGPRICIGSRFGYMQTKIGLVSLLSKFKFKLDPRT
MIPLTYDPTNFVLTPKEGVYLIMKPR
>Amel_XP_006562365.2 cytochrome P450 9e2-like
MEVSHLTTFELLLLTLIFIILAKLVSILYTQFTYWKRNKVPYIRSTPLFGTAWRVFFRLVSFPNYCKYIYNYYPDARYVG
VMDFATPTVIVRDPKLIKEIAVKNFDNFPDHRSFVTEEMDPVFGKNVFSLKGDRWREMRNTLSPSFTANKMRFMFDLVSK
CSHDFVSCLHDRLESSSSEIEGKNLFTRYSNDVIATVAFGISVNSIEHPDNEFYRRGIDVSTFSGTFRFIKFMLFRLNPR
LTRMAGFTFLSRATSKFFWRVISETVTARKRRGIVRPDMIHLLMQATDSKKKSIHQTMTIDDIVAQAFIFFLAGFDTTST
LMCYVVHELALHQDVQRRLREEVDRVLDDGTEISYEDTLGMEYLEMVISETLRMHPPTLLIDRQCAKEFHLPPAGPGYES
VTIHPGENIWFPVLAIHRDPAHFPDPDKFDPERFNRENRNGIDPYTYIPFGVGPRKCIGNRFALMETKLLIIRLLRKFVI
KPCERTMDPIVYKKGNFTLMPKDGFWVTFEKRNDH
>Dmel_AEX93131.1 FI17852p1, partial
KIIRLSMALTYILFQVAVALLAILTYYIHRKLTYFKRRGIPFVAPHLIRGNMEELQKTKNIHEIFQDHYNKFRESKAPFV
GFFFFQSPAAFVIDLELAKQILIKDFSNFSNKGIFYNEKDDPISAHLFNLDGAQWRLLRNKLSSTFTSGKMKLMYPTVVS
VANEFMTVMHEKVPKNSVLEIRDLVARFTVDVIGTCAFGIQCNSLRDEKAEFLYFGKRSLVDKRHGTLLNGFMRSYPKLA
RKLGMVRTAPHIQEFYSRIVTETVAVREKEHIKRNDFMDMLIELKNQKEMTLENGDVVRGLTMEEVLAQAFVFFIAGFET
SSSTMGFALYELAKNPDIQDKVRAEVEEVIEQHDQNFTYECTKDLKYLNQVLDETLRLYTIVPNLDRMAAKRYVVPGHPN
FVIEAGQSVIIPSSAIHHDPSIYPEPFEFRPERFSPEESAGRPSVAWLPFGDGPRNCIGLRFGQMQARIGLALLIRNFKF
STCSKTPNPLVYDPKSFVLGVKDGIYLKVETV
>Cflo_XP_019883120.2 cytochrome P450 6k1-like isoform X2
MAILTNCILLDTLLMFFSFFAMLFLWLKWKHTYWQRRGVRTLPAHWFFGHIKDAILMRKSIGVILGELHRQAADEDDVIG
IYILHKPFLLVRNPEVIKQIMIKDFHVFPNHYFDGKSKSDVLTNWILFTIKNPEWKHLRTKMSPVFTSGKLKSLFLLMQE
SGEMMREYLCGEFTDSNIVSIPIKDIFDKYTTIVIASLAFGIRANCFDIPPPEFFVNSHKASQRTLLRNLRFFFMFFLPE
IGKYVGAQLLGDYTDYFRKVFWDSMDNRSITKTKRGDLIDSLLQLKNENADDSHFRFEGDILLAQAAVFFVAGRETSITT
MTYALCELAKYPEMQRRAREEILEKIQTANGITYEAVNNMKYLHQVINETLRFYPIVPILDRAPIEDYTRDPRFYEDPKR
FDPERFSDERKNEIVPCTFLPFGEGPRNCIGMRLGILQTAIGLIAILRDYEVSLNPSWMSVTDTRRVFTSSPAGFLLDLK
KI
>Cflo_XP_025263903.1 cytochrome P450 9e2-like isoform X1
MDTWILLSILTSTIAIYYYFFKNLNFFKKHGILHIPPWPVMGNMAPVFLRQLSIAELIQKIYKVNPDAKYVGFFDSMNPV
VMIRDPDLIKSIAIKNFDSFTDHRSFIDEVSDPLFGKNLFSLRGEKWRDVRNLLSPAFTSSKMKAMFKLMANCAANFTEF
LSTLPSDKSVMEMKDCFTRYTNDVIATCAFGISVDSMRNPTNEFYVYGKVATTFDTLRTIKFYLIRSMPRISKMLGIKLL
DNRISQFFKNLVRNTIDIRDKQNIVRPDMLQLMMESRGKRGSGKELTIEDMTAQAFIFFFGGFDTVSTLMCFAVHEIAVN
PSIQTKLRNEVDDVLKKTNGELTYEALNGMEYLDAVVNEALRFWPVAVFQDRLCVQDFELPPALPGDKPFIVKKGSVVWF
PVYGLHRDSKYFEKPDEFYPERFLDENKKNLNVNAYLPFGIGPRMCIGNRFALLEAKVVIFYLLARCELKPCAKTCHPLR
LSKKNFAMLAEGGFWLKVQARNDVHTSVLTSVNGTATNGHI
>Dmel_NP_523749.2 cytochrome P450-6a8
MALTYILFQVAVALLAILTYYIHRKLTYFKRRGIPFVAPHLIRGNMEELQKTKNIHEIFQDHYNKFRESKAPFVGFFFFQ
SPAAFVIDLELAKQILIKDFSNFSNKGIFYNEKDDPISAHLFNLDGAQWRLLRNKLSSTFTSGKMKLMYPTVVSVANEFM
TVMHEKVPKNSVLEIRDLVARFTVDVIGTCAFGIQCNSLRDEKAEFLYFGKRSLVDKRHGTLLNGFMRSYPKLARKLGMV
RTAPHIQEFYSRIVTETVAVREKEHIKRNDFMDMLIELKNQKEMTLENGDVVRGLTMEEVLAQAFVFFIAGFETSSSTMG
FALYELAKNPDIQDKVRAEVEEVIEQHDQNFTYECTKDLKYLNQVLDETLRLYTIVPNLDRMAAKRYVVPGHPNFVIEAG
QSVIIPSSAIHHDPSIYPEPFEFRPERFSPEESAGRPSVAWLPFGDGPRNCIGLRFGQMQARIGLALLIRNFKFSTCSKT
PNPLVYDPKSFVLGVKDGIYLKVETV
>Dmel_ACV91647.1 LP01819p, partial
KIIRLSMALTYILFQVAVALLAILTYYIHRKLTYFKRRGIPFVAPHLIRGNMEELQKTKNIHEIFQDHYNKFRESKAPFV
GFFFFQSPAAFVIDLELAKQILIKDFSNFSNKGIFYNEKDDPISAHLFNLDGAQWRLLRNKLSSTFTSGKMKLMYPTVVS
VANEFMTVMHEKVPKNSVLEIRDLVARFTVDVIGTCAFGIQCNSLRDEKAEFLYFGKRSLVDKRHGTLLNGFMRSYPKLA
RKLGMVRTAPHIQEFYSRIVTETVAVREKEHIKRNDFMDMLIELKNQKEMTLENGDVVRGLTMEEVLAQAFVFFIAGFET
SSSTMGFALYELAKNPDIQDKVRAEVEEVIEQHDQNFTYECTKDLKYLNQVLDETLRLYTIVPNLDRMAAKRYVVPGHPN
FVIEAGQSVIIPSSAIHHDPSIYPEPFEFRPERFSPEESACRPSVAWLPFGDGPRNCIGLRFGQMQARIGLALLIRNFKF
STCSKTPNPLVYDPKSFVLGVKDGIYLKVETV
>Cflo_EFN63656.1 Cytochrome P450 9e2, partial
IKISMVYIIVLSVIVGALGIYYYLFKDLNFFKNHEIPHKTPLPLLGNMGSTFFRRQSTAEFVKSLYDLSPDAKYVGMYEF
TRPPIVIRDPELIKSITLKHFDMFMDRRAFLDEIQDPLLSKNITALRGERWREVRSILSPAFTSSKMKNMFKLMSNCAID
FANYLMQLPTEKKTMEMKEVFTRYTNDVIATCAFGVSVDSMRNPKNEFYVYGKEATVLDTVVLLKFFIFIQLPWLARLIR
LKFVRDEIANFFRDLVKVTIKTRDENGIVRPDMLQLMMEKRDKDDKIELTIDDIVAQVFIFFFGGFDSSSSLMCFAAHEI
AINQDVQDRLHNEIDEVLEKTNGQGSYEAINSMEYLDAVINETLRMYPIGAMLDRLCLKDFELPPTLPGVKPFTVKKGHG
IWIPVYGLHHDPQYFKEPGRFDPERSLGDRKKESLNCGAYLPFGLGPRMCIGSRFALLETKVLLFHLLARCDLEPCEKTS
IPFKFSKNIFNLMPEGGFWLNVSPRK
>Bger_PSN52368.1 hypothetical protein C0J52_06734
MIFIELLSWSLWYWYLLLATVLLTIYFWAVGNNKFFKKRNIPYLEPRFLLGNRKISLKNKPGREQFPDFILRTYMELNDY
PFGGIFNLTQPILMLRDPELIKTITVKDFDHFTDHHSFFDEEVEPVWGKALLNLTGKRWKDMRSALTPAFTASKMKTIFV
LVNDCCQQLVNFLEQCHQEPLEKSYEIQKDGEILILELKDLYTRYTNDVIATTAFGTGIDSLKQPTNEFYMMGQKVFKFG
NKLNRSRCAGLSILPNIFQVYGNRAMPKKVTEFFRSTIHSVINTREKEGIVRPDMIQLLLQAKKGDLKADKQEEKSSDSE
ETTKALELDNDDIAAQALVFFLNGFDTTSTLLCFASHQLAIHPEIQTRLQEEIDKTLEENGGKFTYEALNSMKYLDMVLS
ETLRMFPPAVASDRICVKPYTLEVQDLSLELQPGDTLFIPIYALHRDPQYFPDPERFDPERFNDENKKNINPATYLPFGV
GPHKCNQFALMETKLALVHLLSRFILKVIAKSPMPMKIKERGYNMTIEEGFWFGLEDHYSVICTSTVLFTVHIVTKLELN
NKKKYILLYNKTYSESTTMISLESLLMWVFVVIFIILIAHLLGTWNHDFFVKRSIASIKAAPFIGNMGSILFMKVPFAEH
TQNIYNKLSGHKYGGVFEFMKPTLMVRDLEVIKLMTVKDSEFFLDHRTANINTSNFDDDDDDDDDDDDDDDDDDDDDDDD
DDDHPDRHKVRNTNHLWKERRSMLSPAFTSSKMKNMFVLMAECGKQLGEFLKECSRDKNKKVEACKIEREGNLLVVEMKD
LYTRYTNDVIATSAFGIGCDSLKNPTNEFYQMGKELTGFSLRQQIVLMGYLFVPWLMNYLNIKFLTTKSSDFFRYLVKNT
METRKTKGIIRPDMIHLLMQAKDGTLKSEDNEETTERSTSIPKLDDDDLIAQAVLFFFAGFDTSSTLLCFMTHLLAIHPD
VQNKLQQEIDQYLKDNNQNLTYEAIHSMKYLDMVISAAITDRKCVKKYKLPMEPSYTLEPGDTVWIPIYAIHHDPKYFPN
PDKFDPERFSDENKDNIKPYSFIPFGSGPRSCIGNRFALMESKIAVVNLLHQFNLKVVSKTQVPIKLAKKAFSTTMDEGF
WIGLEERTNV
>Cflo_XP_025269399.1 cytochrome P450 6a2
MLFAELIGIFSVALIIAYTYYKYVLFNYWRKRNIFYIEPVVPIGNIGAVVTKKRTMGEFFCDVYMKYKEHRAFGIYVFFK
PNLIITDPDLIRMVLTKEFKNFHDRGVFCNEKIDPLTGNLFSLPGKKWRNLRIKLTPTFTSGKIKQMFTIMKMCGDEFVK
NLENVAQTGDSIEIKDWFGRYTTDIIMSTVFGVKSDCIEKEDSEFRYWGKKIFETHTFWITLAFLMPQILNFFSIRFFDR
NIEEFFMKIFRENVEYRQRHNIIKHDFMNLLIQLMEKGYIESDDMRDIDKSSTINRLTLSEAVAQAFVFFAAGFETTSTT
ITFCLYELAQHQHLQDELRNEIDKILKNHDELTYNAVNEMTYLHKVINETMRKYPPVTTLHRICTEEIDLPTTNIHVPKD
TSITIPIFGLHRDPSIYPDPDRFDPERFNEDKIAARHPFTYLPFGEGPRICIGSKFGYMQTKIGLVSLLSKFKFILDPRT
MIPLTYDPNNMILTPKEGVYLTIKPL
>Amel_KAG9429564.1 cytochrome P450 9e2-like
MEVSHLTTFELLLLTLIFIILAKLVSILYTQFTYWKRNKVPYIRSSPLFGTAWRVFFRLVSFPNYCKYIYNYYPDARYVG
VMDFATPTVIVRDPKLIKEIAVKNFNNFPDHRSFVTEEMDPVFGKNVFSLKGDRWREMRNTLSPSFTANKMRFMFDLVSK
CSHDFVSCLHDRLESSSSEIEGKNLFTRYSNDVIATVAFGISVNSIEHPDNEFYRRGIDVSTFSGTFRFIKFMLFRLNPR
LTRMAGFTFLSRATSKFFWRVISETVTARKRRGIVRPDMIHLLMQATDSKKKSIHQTMTIDDIVAQAFIFFLAGFDTTST
LMCYVVHELALHQDVQRRLREEVDRVLDDGTEISYEDTLGMEYLEMVISETLRMHPPTLLIDRQCAKEFHLPPAGPGYES
VTIHPGENIWFPVLAIHRDPAHFPDPDKFDPERFNRENRNGIDPYTYIPFGVGPRKCIGNRFALMETKLLIIRLLRKFVI
KPCERTMDPIVYKKGNFTLMPKDGFWVTFEKRNDH
>Cflo_XP_025266960.1 probable cytochrome P450 6a13
MILLLLLVSSCILLMYYYWRLYTYWLRRNVPCPKFSFFGNSRNASMLKITVAESLQMMYKQFEGYPFVGIYELITPVLLL
RDPKLIKYVFVKDFAYFQSRGIPINEQADPLGANLININGQRWRKLRTKLTSTFTTSKIRHLFELIMEVSEKFKQFVDQC
ADNEDPVEFQNLAAKFTSESIATCFFGLKSNAIEHDDSEFLKMCKKAADPSLELARKRYIRDYMPVLYKWLSICLIPRDV
SVYFIRIVKEIITYRQMNTVKRNDIMQSLIDLKYEETKVDNTLAQNALYESNDIVFDDKFIAAQAFVFFMAGFDTTSITI
SFAMYELAVNPKIQEKSYDEIRTIYEKHGCFSYDAISEMKYLDCVVREILRKYPPSGVVQRICGESYKIPDSDVVLEKGT
KVLVPIYAIHHDPLYYKNPNTFDPDRFFGENKKLHDNDTYLPFGNGPRICIGMKFAYLLIKVGLVTLIMNYKVELSEKTS
IPIQFEPTSFTLVNKSGIWLKIRRRLQD
>Dmel_NP_611001.2 Cyp6a19, isoform A
MAILLGLVVGVLTLVAWWVLQNYTYWKRRGIPHDPPNIPLGNTGELWRTMPLAGILKRTYLKFRKQTDGPFAGFYLYAMK
YIVITDVDFVKTVLIRDFDKFHDRGVYHNEKDDPLTNNLATIEGQKWKNLRQKLTHTFTSAKMKSMFSTVLNVGDEMIRV
VDEKISSSSQTLEVTDIVSRFTSDVIGICAFGLKCNSLRDPKAEFVQMGYSALRERRHGWLVDLLIFGMPKLAVKLGFQF
LLPSVQKFYMKIVQDTIDYRMKRKVTRNDFMDTLIDMKQQYDKGDKENGLAFNEVAAQAFVFFLAGFEAGSTTMGFTLYE
LACNQDVQDKLRAEIDSVLERYNGKLEYDSMQDLFYMEKVINESLRKHPVVAHLARIATKPYQHSNPKYFIEAGTGVLVS
TLGIHHDPEFYPEPEKFIPERFDEEQVKKRPTCAFLPFGAGPRNCIGLRFGRMQVIIGLALLIHNFRFELHPKTPVPMKY
TINNLLLGSEGGIHLNITKVVRD
>Cflo_XP_011256073.3 probable cytochrome P450 6a14
MLLEELIGISIIALSVIYIYYKYVLFNYWRKKGVFYIEPTVPAGNLTAYVIGKVSVGELFRDAYMKYKDHRVFGMYTFFK
PNLVIADLDLIRTVLAKEFGSFHDRGFFCNEKIDPLSGHLFLLPGKKWRNLRVKLTPTFTSGKIKQMFMILKECGEEFAK
SLESKAQMKDCIEIKDIFARYSTDIIMSTAFGIKSNCMEEPNNEFRRWGKKVFEERPFWNALLMFAPQVMDFFSIPTTDR
GVTKFFTKMFRDNVEYRQTHNVIRHDFMNLLIQLMDKGYIEADNEKDFNNISSNNVTKLTMLEAAGEAYVFFLAGFETSS
TTATYCLYELAQHQGIQDKIHQEIDEMLKQHGELTYNVVNEMTYLHKVVNETMRKYPPVPVLNRICTKELDLPTTNIHVS
EGTLITIPVFGLHRDPSLYPHPDKFDPERFNADKIAARHPYAYLPFGEGPRVCIGTRFGYMQTKIGLVSLLLKYKFKLHP
RTPVPLIFDEAPIVLTVKGGVHLIIESR
>Bger_PSN57639.1 Cytochrome P450 6k1
MVWNQSHQHHDFSSIHTGEIQHQPKMGLLFDSFFMELLVVAGAFFAWLYYYFTANFNHWKEKGVPYLKPVPFFGNLMDIG
LHRKTQAEGFRDIYKKLEGQMFGGLFQTRIPMIMFRDPELIKHVLIKDFSYFHDRGMPHDVENDPISANLVILEGKAWKN
LRLTLNPAFNSSKMRILYHLVKECADDLCRYLDPYAQKGDMVDLRDILARYATDNISSCAFGVKSNSLRNPHSKFREMGE
KIIAPGSWTNMHRLFRYTVPGLLKYFNIKSFSDEITDFFVNVVKETLDYREKNNIERKDFLNLLIQLKKKIDINQFNEIE
DRFFQEELENLEYEDDEQESKILLENKTSINGLKSKENGLSTNSNGAAPVENGNGKVSSRKKWLDTVETLRMYPSLPNLI
RVCTKPYKIPGTNVVLEKGTPVIIPIYAIHRDPLYFSDPDRFDPERFTEYNKEKRPQYTYMPFGEGPRICIGLRFGLMQV
KLGLAVLVSRYQFDLCEKSQVPLVMDPKKFVMNTVGGLWLNMTPRKVK
>Amel_KAG6794698.1 cytochrome P450 9e2-like
MEVSHLTTFELLLLTLIFIILAKLVSILYTQFTYWKRNKVPYIRSSPLFGTAWRVFFRLVSFPNYCKYIYNYYPDARYVG
VMDFATPTVIVRDPKLIKEIAVKNFNNFPDHRSFVTEEMDPVFGKNVFSLKGDRWREMRNTLSPSFTANKMRFMFDLVSK
CSHDFVSCLHDRLESSSSEIEGKNLFTRYSNDVIATVAFGISVNSIEHPDNEFYRRGIDVSTFSGTFRFIKFMLFRLNPR
LTRMAGFTFLFRATSKFFWRVISETVTARKRRGIVRPDMIHLLMQATDSKKKSIHQTMTIDDIVAQAFIFFLAGFDTTST
LMCYVVHELALHQDVQRRLREEVDRVLDDGTEISYEDTLGMEYLEMVISETLRMHPPTLLIDRQCAKEFHLPPAGPGYES
VTIHPGENIWFPVLAIHRDPAHFPDPDKFDPERFNRENRNGIDPYTYIPFGVGPRKCIGNRFALMETKLLIIRLLRKFVI
KPCERTMDPIVYKKGNFTLMPKDGFWVTFEKRNDH
>Dmel_ACJ13258.1 RE34964p, partial
SLLKMAILLGLVVGVLTLVAWWVLQNYTYWKRRGIPHDPPNIPLGNTGELWRTMPLAGILKRTYLKFRKQTDGPFAGFYL
YAMKYIVITDVDFVKTVLIRDFDKFHDRGVYHNEKDDPLTNNLATIEGQKWKNLRQKLTHTFTSAKMKSMFSTVLNVGDE
MIRVVDEKISSSSQTLEVTDIVSRFTSDVIGICAFGLKCNSLRDPKAEFVQMGYSALRERRHGWLVDLLIFGMPKLAVKL
GFQFLLPSVQKFYMKIVQDTIDYRMKRKVTRNDFMDTLIDMKQQYDKGDKENGLAFNEVAAQAFVFFLAGFEAGSTTMGF
TLYELACNQDVQDKLRAEIDSVLERYNGKLEYDSMQDLFYMEKVINESLRKHPVVAHLARIATKPYQHSNPKYFIEAGTG
VLVSTLGIHHDPEFYPEPEKFIPERFDEEQVKKRPTCAFLPFGAGPRNCIGLRFGRMQVIIGLALLIHNFRFELHPKTPV
PMKYTINNLLLGSEGGIHLNITKVVRD
>Cflo_EFN61084.1 Cytochrome P450 9e2, partial
RFAIMDTWILLSILTSTIAVYYYFFKNLNFFKKHGILHIPPWPVLGNMAPVFLRQLSVAELILKIYKLNPDAKYVGFFDS
MSPVVVIRDPELIKSIAIKNFDSFTDHRGFIDEVSDPLFGKNLVSLRGEKWRDVRNLLSPAFTSSKMKAMFKLMSDCAAN
FTEFLSKLPSDKSVMEMKDCFTRYTNDVIATCAFGISVDSMRNPTNEFYVYGKVATTFDTLRTIKFYLIRSMPRISKMLG
IKLIDNRIGQFFKDLVRNTIDARDKQNIVRPDMLQLMMESRGKRGPGKELTIEDMTAQAFIFFFGGFDTVSTLMCFAVHE
IAVNPTIQTKLRNEVDDVLKKTNGELTYEALNGMEYLDAVINEALRFWPVAFFQDRLCVQDFELPPALPGDKPFIVKKGS
LVWFPVYGLHRDSKYFEKPDEFYPERFLDENKKNLNVNAYLPFGFGPRMCIGNRFALLEAKVVIFYLLARCELKPCAKTC
HPLRLSKKNFAMLAEGGFWLKVQAR
>Cflo_XP_025263019.1 probable cytochrome P450 6a14
MLFAELIGIFIVALIIAYTYYKYVLFNYWRKRNIFYIKPVVPTGNIGSIVTKKRTIGEFFHDVYMKYKEHRAFGIYVFFK
PNLIITDPDLIRIVLTKEFKNFHDRGVFCNEKIDPLTGHLFALSGQKWRNLRVKLTPTFTSGKMKQMFAIMKMCGDEFVK
NLENVAQTGDSIEIKDWFGRYTTDIIMSTAFGVKSNCIAKEDSEFRYWGKKIFEIHPFWVALFFLMPQILNFFSIPLHKR
SIREFFMKTFRENVEYRQSHNIIKQDFMNLLIQLMEKGYVESDDIKDIDKSSTINRLTVSEAVAQAFVFFAAGFETSSTT
ATFCLYELAQHQHLQDKLRNEIDEILKNHGELTYNVVNEMTYLHKVINETLRKYPPIPTLHRICTEEIDLPTTNIHVSKD
TSITIPVFGLHRDPLIYPDPDRFDPERFNEDKIAARHPYTYLPFGEGPRICIGSRFGYMQTKIGLVSLLSKFKFKLDPRT
MIPLTYDPTNFVLAPKEGVYLTTKPR
>Bger_PSN52369.1 Cytochrome P450 9e2
MMSLESLWLWTFAISFIVLIAYLIGTWNHDFFSKRNIPSLKTVPFLGNMGPLVLRKASFAEHSQNIYNRLKGYKYGGMFE
FMNPVLVLRDPELIKMVTVKDFEYFLDHRAPISEEAEPMFGKNLFNLRGHRWKEMRSTLSPAFTSSKMKNMFVLVSECGK
QLGEFLMECSRDKKGDLLTVELKDLYTRYTNDVIATSAFGIGCDSLKNPKNEFFQMGKDVTNFGGIRQFIFLGYLFSPRL
MKYLNLKFLSSKATEFFRFLVHNTMDTRKTKGIIRPDMIHLLMQAKEGTLKSEDKSILNYLYYVIEWDDDDLTAQAVLFF
FAGFDTASTLLCFMSHLLATNPDVQKRLQDEIDQSLEENDGKLTYEAIHSMKYLDMVVSESLRLYPPAIFTDRKCVKNYR
LPMEPSYTLEPGDAVWIPIYAIHHDPKYYPNPEKFDPERFSDENKDNIKPFTYLPFGSGPRNCIGK
>Dmel_NP_610390.1 Cyp6a13
MLTLLVLVFTVGLLLYVKLRWHYSYWSRRGVAGERPVYFRGNMSGLGRDLHWTDINLRIYRKFRGVERYCGYFTFMTKSL
FIMDLELIRDIMIRDFSSFADRGLFHNVRDDPLTGNLLFLDGPEWRWLRQNLTQVFTSGKMKFMFPNMVEVGEKLTQACR
LQVGEIEAKDLCARFTTDVIGSCAFGLECNSLQDPESQFRRMGRSVTQEPLHSVLVQAFMFAQPELARKLRFRLFRPEVS
EFFLDTVRQTLDYRRRENIHRNDLIQLLMELGEEGVKDALSFEQIAAQALVFFLAGFDTSSTTMSFCLYELALNPDVQER
LRVEVLAVLKRNNQKLTYDSVQEMPYLDQVVAETLRKYPILPHLLRRSTKEYQIPNSNLILEPGSKIIIPVHSIHHDPEL
YPDPEKFDPSRFEPEEIKARHPFAYLPFGEGPRNCIGERFGKLQVKVGLVYLLRDFKFSRSEKTQIPLKFSSRNFLISTQ
EGVHLRMEGLERP
>Cflo_XP_025263902.1 cytochrome P450 9e2
MDTWILLSILTSTIAVYYYFFKNLNFFKKHGILHIPPWPVLGNMAPVFLRQLSVAELILKIYKLNPDAKYVGFFDSMSPV
VVIRDPELIKSIAIKNFDSFTDHRGFIDEVSDPLFGKNLVSLRGEKWRDVRNLLSPAFTSSKMKAMFKLMSDCAANFTEF
LSKLPSDKSVMEMKDCFTRYTNDVIATCAFGISVDSMRNPTNEFYVYGKVATTFDTLRTIKFYLIRSMPRISKMLGIKLI
DNRIGQFFKDLVRNTIDARDKQNIVRPDMLQLMMESRGKRGPGKELTIEDMTAQAFIFFFGGFDTVSTLMCFAVHEIAVN
PTIQTKLRNEVDDVLKKTNGELTYEALNGMEYLDAVINEALRFWPVAFFQDRLCVQDFELPPALPGDKPFIVKKGSLVWF
PVYGLHRDSKYFEKPDEFYPERFLDENKKNLNVNAYLPFGFGPRMCIGNRFALLEAKVVIFYLLARCELKPCAKTCHPLR
LSKKNFALLAEGGFWLQVQARNDVHTSVLTSVNGTATNGHI
>Dmel_ABC86306.1 IP16196p
MIKDFSYFQDRGAFTNPRDDPLTGHLFALEGEEWRAMRHKLTPVFTSGKIKQMSKVIVDVGLRLGDAMDKAVKEAKVEEG
NVEIKDLCARFTTDVIGSCAFGLECNSLQDPSAEFRQKGREIFTRRRHSTLVQSFIFTNARLARKLRIKVLPDDLTQFFM
STVKNTVDYRLKNGIKRNDFIEQMIELRAEDQEAAKKGQGIDLSHGLTLEQMAAQAFVFFVAGFETSSSTMSLCLYELAL
QPDIQQRLREEIESVLANVDGGELNYDVLAQMTYLDQVLSETLRKHPLLPHLIRETTKDYQIPNSDIVLDKGILALIPVH
NIHHDPEIYPEPEKFDPSRFDPEEVKNRHPMAYLPFGDGPRNCIGLRFGKIQAKIGLVSLLRRFKFSVSNRTDVPLIFSK
KSFLLTTNDGIYLKVERV
>Cflo_XP_025263029.1 cytochrome P450 6a2-like
MLFAELIGIFIVALIIAYTYYKYVLFNYWRKRNIFYIEPVVPTGNIGSIVTKKRTIGEFFHDVYMKYKEHRAFGIYVFFK
PNLIITDPDLIRMVLTKEFKNFHDRGVFCNEKIDPLTGHLFALPGQKWRNLRVRLTPTFTSGKIKQMFAIMKMCGDEFVK
NLENVAQTGDLIEIKDWFGRYTTDIIMSTAFGVKSNCIAKEDSEFRYWGKKIFEIHPFWVALFLLMPQILNFFSIPLHKR
SIREFFMKTFRENVEYRQSHNIIKQDFMNLLIQLMEKGYVESDDIKDIDKSFTINRLTLSEAGAQAFVFFAAGFETSSTT
ATFCLYELAQHQHLQDKLRNEIDEILKNHGELTYNAVNEMTYLHKVINETLRKYPPVPILNRICTEEIDLPTTNIHVSKD
TSITIPIFGLHRDPSIYPDPDRFDPERFNEDKIAARHPYTYLPFGEGPRICIGSRFGYMQTKIGLVSLLSKFKFKLDPRT
MIPLTYNPNNAVLTPKEGVFLTMKPR
>Cflo_XP_025263638.1 probable cytochrome P450 6a20 isoform X2
MFIAELIGVFIVALIIVYTYYKYVLFNYWRKRDIFYIEPVVPIGNFGALITKKVSIGEFFHDLYVKYKEHRAFGIYGFFK
PNLIITDPDLIRIVLTKEFKKFHDRGIFCNEKIDPMTGNLFILPGKKWRNLRVKLTPTFTSGKIKQMFAILKMCGDEFAR
NLESVTQTGDLIEIKDWFRRYTTDIIMSVAFGVKSNCIKEGDNEFQYWGKKIFEIHPFWITLSTFMPQIMNFFSIPFYKR
SVTDFFIKTFRENMEYRQSHNIIKHDFMNLLIQLMEKGYVESDDMKDINNSSNMSRLTLLEAIAQAFVFFAAGFETSSTT
ATFCSYELAQHQDIQDKVRNEIDEILKNHDELTYNAVNEMTYLHKVINETMRKYPPVPVLNRICTEEINLPTTNIHIPKD
MFISIPVLGLHRDPLIYPDPDKFDPERFNEDKIPTRHPYTYLPFGEGPRICIGSRFGYMQTKIGLINLLSKFKFELDPRT
MVPLTYDRDSFILAPKEGVYLTIKPR
>Cflo_XP_025263901.1 cytochrome P450 9e2-like
MERFQYIKRGPLVTTAVVIQRRRRYNRRIYNCDSSQHLVIMDTWILLSILAGTIAVYYYCFKDLNFFKKHGIIHLTPWPV
LGNIAPTVLRQLSRAEVIKKIYNLNSDAKYVGFFDSMNPIVMIRDPDLIKSIGVKNFESFPDHRAFIDEVNDPLFGKNLF
SLRGDKWRDVRTLLSPAFTSSKMKAMFKLMSDCAANFTEFLAKLPSDKSVMEMKDCFTRYTNDVIATCAFGIGVDSMRNP
TNEFYVYGKDATTFNTLRTIKFYFVRSMPRITKMLGIKFVDDRVGKFFKDLVRNTIDTRDKQNIIRPDMLQLMMESRGKR
GPGKELTIEDMTSQAFIFFFGGFDTVSTLMCFAAHEIAVNPSVQTKLRDEIDEVLKKTNGELTYEALNGMQYLDAVINET
LRMWSVAVAIDRLCVQDFELPPALPGDKPFVVKKGMYVWLPIYGIHRDPKYFERPDEFYPERFLDENKKRLNINAYLPFG
IGPRMCIGNRFALLETKVVIFHLLARCELKLCAKTCHPLRLSKTSFTMLAEGGFWLKIQLRRDAHINISTNINGNAANGH
I
>Cflo_XP_025263632.1 probable cytochrome P450 6a14 isoform X1
MFAELIGVFIVALIIVYTYYKYVLFNYWRKRDIFYMEPVVPIGNLGAVITKKVSIGEFFHDLYIKYKEHRAFGIYGFFKP
NLIITDPDLIRIVLTKEFKKFHDRGIFCNEKIDPMTGNLFTLPGKKWRNLRVKLTPTFTSGKIKQMFAILKMCGDEFTRN
LESVTQTGDLIEIKDWFGRYTTDIIMSVAFGVKSNCIKEGDNEFRYWGKKIFETHPFWTALSVFMPQIMNFFSIPFHKRS
VTDFFIKTFRENMEYRQSHNIIKHDFMNQLIQLMEKDYVESDDMKDINNSSNMSRLTLLEAIAQAFVFFAAGFETSSTTA
TFCSYELAQHQDIQDKLRNEIDEILKNHGELTYNAVNEMTYLHKVINETMRKYPPLPVLNRICTEEINLPTTNIHIPKDM
FISIPVLGLHRDPLIYPDPDKFDPERFNEDKIPTRHPYTYLPFGEGPRICIGSRFAYMQTKLGLINLVSKFKFELDPRTM
IPLTYDRDSFTLAPKEGVYLTIKPR
>Cflo_XP_025263020.1 cytochrome P450 6a2-like
MLFAELIGIFIVALIIAYTYYKYVLFNYWRKRNIFYIKPVVPTGNIGSIVTKKRSIGKFFHDVYMKYKEHRAFGIYVFFK
PNLIITDPDLIRMVLTKEFKNFHDRGVFCNEKIDPLTGHLFALSGQKWRNLRVKLTPTFTSGKMKQMFAIMKMCADEFVK
NLENVAQTGDSIEIKDWFGRFTTDIIMSTAFGVKSNCIAKEDSEFRYWGKKIFEIHPFWSALFFLMPQILNFFSIPLHIR
SIREFFMKTFRENVEYRQSHNIIKQDFMNLLIQLMEKGYVESDDIKDIDKSSTINRLTLSEAGAQAFVFFAAGFETSSTT
ATFCLYELAQHQHLQDKLRNEIDEILKNHGELTYNAVNEMTYLHKVINETLRKYPPVPILNRICTEEIDLPTTNIHVSKD
TSITIPIFGLHRDPSIYPDPDRFDPERFNEDKIAARHPYTYLPFGEGPRICIGSRFGYMQTKIGLVSLLSKFKFKLDPRT
MIPLTYNPNNAVLTPKEGVFLTMKPR
>Cflo_XP_011253337.1 cytochrome P450 6a2 isoform X3
MRHCRCISWCVLLLYIELWFLEVTWYSRSTTDTRIRTPTLIVKDPDLIKDILIKDFTNFADRGFLFHEKLDPLSQHLFAL
EPKRWRPLRTRLSPVFTSGKLKEMFSLITQCADRFERYIEKLASKNEPIECRELTAKYTTDVIGTCAFGIEMNALSDEDS
EFRNMGRLVFAPTWTNIVQRRMRQLLPKRFCDILSYILPIKEVTKFFTRVVVETMYYRDTNNIVRHDFIDTLRDLKKHPD
KVSNIDLTENLIAAQAFVFFAAGFETSSTAMSNALYELALNQEIQKKLREEINEECIRHNGNFKYENVKKMNYLDKVFKE
TLRKYPPLVQLTRKATSSYTFHNINVNIPKGQDIWIPIYAIQRDPDIYPKPDVFDPERFSDKVAQIKHSMFYLPFGDGPR
NCIGARFAVHQTKIGLIKILRNYKVEICEKTQIPYINDPRSSVILTPLGGIYLKMIKINRL
>Bger_PSN40746.1 putative cytochrome P450 6a14
MKSQWCYDHISMSNMRAFFLETLQMNWIFVAAIVLYLIYHYSTATFHHWKDKGVPYVKPIPFFGNTIKTICLIQPLEVGL
KELYDRLAPHPYGGIYDLRKPILIVRDPEILKQIMIKDFNYFQLIVECSEDLKKHLYDKIEFDGPIIECRSLASKFSTDV
IGSCTLGISCNCMTDENSEFTRIGNKLLAPSYEFAIRRLIRFFLPRVADMLQIKDIPQEVTDFFLRLTRETLGYREKHQV
IRNDFMELLKQLKNKGTISEEPEVDRKTDNWTSPIPLPEELKTKGKEDIVFDNGLLAAQAFAFFVAGFETTGGALTFCLH
ELAINPHIQVKLREEIDAMLQETNGNIVYENVNTLPYLDKVIWETLRKYPTAGHTLRRVTKRYVIPQTNVRLDVGDLVII
SMFGLHHDPKYYPDPEKFDPERFSKEEVAKRHPCAYLPFGTGPRACIGMRFAVLEMKVALTALLPRFNFETCPKTQHPLQ
FDSRTLFIAVKNGAWLKVTKLNKYPEDSL
>Amel_KAG6800694.1 hypothetical protein HZU73_03948
MFGIFFGGSPNLILRDLDLIKDVLIKDFSTFDERGFKISERADPLNANLFNMDVTRWRPLRIKLSPVFTSGKLKEMFPLI
LKCAERLEQCLEDAVKRGGPVDCFEISARYTTDVIGSCAFGINMNALSDERSEFRRIGKRIFDLDKNILRSFLRQFFPRF
YNLLGFVIPYSETSKFVTKFISEMIKYREENNVVKADFVNLLMELKKHPEKLQNIKITDNLLAAQAFVFFAAGFETSSTT
MAHALYEMALNPNIQDKLRKEIKEFYANNNFTYEEVKKMKYLDKVFKETLRKYPPGVFLKRKCNSNYTFKGTKVSIPAGT
SVIIPVYSIQTDPKFYENPDVFDPERFNEDAVAARHPMTYLPFGDGPRKCIGIRFGVYQTKVGLIKMLKNFKVNVCEKTM
IPYIKKINSFTLAPKDGIFLKIEKNN
>Cflo_XP_011266965.2 cytochrome P450 9e2
MDSWILLSILASTIAIYYYFFKDLNFFKKHGILYIPPWPIVGNMGPIFLRQLSLPDNIQRVYNLNPDAKYVGFFDSMNPV
VMIRDLDLIKSIAVKNFDSFVDHRGFVDEINDPLFGKNLFSLRGEKWRDVRNLLSPAFTSSKMKAMFKLMADCAVNFTEF
LSKLPSDKSVMEMKDCFTRYTNDVIATCAFGISVDSMRNPTNEFYVYGKNATNFTSSRMIKIYLIRSMPTITKMLGITFI
DNHIKYFFENLVRNTIDTRDRQNIVRPDMLQLMMESRGKRGPGKELTIEDMTAQAFLFFLGGFDAVATMMSFALHEIAVH
PSVQTKLRDEIDEVLKKTNGELTYEALNGMQYLDAVINETLRMWPVPFQDRLCVQDFELPPALPGDKPFVVKKGFNVWFP
VYNIHRDSNYFENPDEFYPERFLNENKKKLNVNAFLPFGIGPRMCIGNRFALLEIKVMIFYLLARCELKPCEKTSHPLRL
KKGSFAMLADGGFWLKIQARSDIDTNVSTSVNDTAVNGHI
>Cflo_XP_011256680.1 cytochrome P450 6j1
MAVVLISLIIGALLAFYFYLIQKNKYWQKRGVPCANGALPGVGHMLEVICMKMTLPERSRKIYKDNMNRSMIGFYNFTTP
SLIIMEPELVKTVLQTNFTNFSKNTVDIDPSLDPLLAHNPFVNTGDKWINGRKRLTYAFSSMRLKILLEGVKSVCVTMES
YLDNKMKDTGKIELELKDLYSRYTMQVVAAVGFGVEGFCFDDEKDDISIRKIGQVIFNSSKRSMLMFALIFFVPSLNKIF
RMSFIPKHVDSFFRKLVADCMEQRRKNETCKNDFLHLMAELERISGDKFDLEMVTAQAMSFFLDGYETSSTVMSFVGFQL
ATHPKVQEKLRKEIITVLDKYDGVITYEGLKEMTYMDQVLNESQRIMPAAPILQKQCTEECELRGSDGLVCRVGPETQIV
IPIHSLQEDSRYWENPEVFDPERFSPENKHNIEKYAFLPFGEGPRMCVGMRMALLQLKAGLAATLKKYSLELSPKTQVPL
KMIPNTILPTPKGGLWVIFRQL
>Amel_KAG6801795.1 cytochrome P450 6a14-like
MSQYLTKLYHKYKNESMIGIFRLRTPALIIKDPDLIKIVLIKDFSKFMNRGLLPIISTEPISHHLFALEAERWHPLRKHL
TSGFTSNKLKGMFCMIHECSKHLVNYLDILVRKEEPVNVREVAARFTTDVVGSCGFGVEMNSLSEQESEFRRLGKSIFNT
NVQKIIKDRIRELTPQVYNFLLYILPLDGISPKILKLMKETIKYRKKYDIFRPDFMNIILELKKHPEKINIDITNELLAA
QIFIFFAAGFETSSTLISNALYELALNPNIQDKLREEIKKFESQNDEEWKYETIKKMDYLEKVIQETLRKYPPVPFLNRE
LIDDYTFESNKVTIPKGLKIWIPTYAIHNDPDIYPDPDKFDPERFSEDNIKQRHPMHFLPFGHGPRNCIGIRFAEYQTKI
GLINILRNFKLDVCDKTLIPYKLHPRGLILIPLTDLYLKITRLTN
>Cflo_XP_011263148.2 LOW QUALITY PROTEIN: cytochrome P450 9e2
MVYIIVLSIVVGALGIYYYLFKDLDFFKKHGIPYKKPSPLLGNMGSILFRRQSLAELIKSIYDLSPDAKYVGVYDSTKPL
IALRDPELIKSITLKHFDMFMDRCIVIEETQDPFFGKNVSALRGEKWREVRSILSPAFTSSKMKNMFKLMSDCGIDFVNY
LMQLPAEKRIMEMKEVFTRYTNDVIATCAFGISVDSMRNPKNEFYVYGREVTXFNTIAIIKFFIYRSLPWLARIMRLKFV
REIANFFRDLVKVTIKIRDENGIVRPDMLQLMMENRDKDDKIELTIDDMVAHAFIFFFGGFDSSSSLMCFIAHELAANQD
IQERLHNEIDEILEKTNGQVSYEAINSMEYLDAVINEVLRMYPVNLMLDRLCLKDFELPPTLPGVKPFTLKKGHGIWIPI
YGLHHDPQYFKEPEKFDPERFLGERKKESLNCGAYLPFGLGPRMCLGNRFALLETKVLFFHLLTRCDFEPCEKTSIPLKF
SKGFNLKPEGGFWLNVSPRKNPHHTIAANIANNKL
>Dmel_NP_001285631.1 Cyp6a16, isoform B
MDFTLLLLTSLLSFLLGYLRYRFTYWELRGIPQLRPHFLFGHFFRLQSVHYSELLQETYDAFRGSAKVAGTYVFLRPMAV
VLDLDLVKAVLIRDFNNFVDRRSFHGDPLTANLFNLQGEEWRNLRTKLSPTFTSGKMKYMFGTVSTVAQQLGGTFDELVG
SQGAVLELHDLMARYTTDVIGSCAFGTECSSLREPQAEFRQVGRRIFRNSNRSIRWRIFKMTYLSSLAKLGLPVRILHPD
ITKFFNRIVRETVELRERENIRRNDFMDLLLDLRRQENGKGLTMEQMAAQAFVFFVAGFETSSSNMSYALFELAKNQDVQ
QKLRMEINDSIGKHGKLTYEAMMEMPYLDQTITETLRKYPALSSLTRLASEDYEIPSPDGGDPVVLEKGTSVHIPVLAIH
YDPEVYPEPHEFRPERFAPDACRERHPTAFLGFGDGPRNCIGLRFGRMQVKVGLITLLRRFRFSLPPGSPTQLKVTKRNL
ILLPSDGVRLQVDPVESRLM
>Amel_KAG6800696.1 cytochrome P450 6a17
MFGIFFGGSPNLILRDLDLIKDVLIKDFSTFDERGFKISERADPLNANLFNLDVTRWRPLRIKLSPVFTSGKLKEIFPLI
LKCAERLEQCLEDAVKRGGSVDCFEISARYTTDVIGSCAFGINMNALSDERSEFRRIGKRIFDLDKNILRSFLRQFFPRF
YNLLGFVIPYSETSKFVTKFISEMIKYREENNVVKADFVNLLMELKKHPEKLQNIKITDNLLAAQAFVFFAAGFETSSTT
MAHALYEMALNPNIQDKLRKEIKEFYANNNFTYEEVKKMKYLDKVFKETLRKYPPGVFLKRKCNSNYTFKGTKVSIPAGT
SVIIPVYSIQTDPKFYENPDVFDPERFNEDAVAARHPMTYLPFGDGPRKCIGIRFGVYQTKVGLIKMLKNFKVNVCEKTM
IPYIKKINSFTLAPKDGIFLKVEKNN
>Cflo_EFN61085.1 Cytochrome P450 9e2, partial
WILLSILASTIAIYYYFFKDLNFFKKHGILYIPPWPIVGNMGPIFLRQLSLPDNIQRVYNLNPDAKYVGFFDSMNPVVMI
RDLDLIKSIAVKNFDSFVDHRGFVDEINDPLFGKNLFSLRGEKWGDVRNLLSPAFTSSKMKAMFKLMADCAVNFTEFLSK
LPSDKSVMEMKDCFTRYTNDVIATCAFGIGVDSMRNPTNEFYVYGKNATNFTSSRMIKIYLIRSMPTITKMLGITFIDNH
IKYFFENLVRNTIDTRDRQNIVRPDMLQLMMESRGKRGPGKELTIEDMTAQAFLFFLGGFDAVATMMSFALHEIAVHPSV
QTKLRDEIDEVLKKTNGELTYEALNGMQYLDAVINETLRMWPVPFQDRLCVQDFELPPALPGDKPFVVKKGFNVWFPVYN
IHRDSNYFENPDEFYPERFLNENKKKLNVNAFLPFGIGPRMCIGNRFALLEIKVMIFYLLARCELKPCEKTSHPLRLKKG
SFAMLADGGFWLKIQAR
>Dmel_NP_651082.1 Cyp6d4
MFSLILLAVTLLTLAWFYLKRHYEYWERRGFPFEKHSGIPFGCLDSVWRQEKSMGLAIYDVYVKSKERVLGIYLLFRPAV
LIRDADLARRVLAQDFASFHDRGVYVDEERDPLSANIFSLRGQSWRSMRHMLSPCFTSGKLKSMFSTSEDIGDKMVAHLQ
KELPEEGFKEVDIKKVMQNYAIDIIASTIFGLDVNSFENPDNKFRKLVSLARANNRFNAMFGMMIFLVPSIAQFLFRIGF
KNPVGLAMLQIVKETVEYREKHGIVRKDLLQLLIQLRNTGKIDENDEKSFSIQKTPDGHIKTISLEAITAQAFIFYIAGQ
ETTGSTAAFTIYELAQYPELLKRLQDEVDETLAKNDGKITYDSLNKMEFLDLCVQETIRKYPGLPILNRECTQDYTVPDT
NHVIPKGTPVVISLYGIHHDAEYFPDPETYDPERFSEESRNYNPTAFMPFGEGPRICIAQRMGRINSKLAIIKILQNFNV
EVMSRSEIEFENSGIALIPKHGVRVRLSKRVPKLS
>Dmel_AAL49218.1 RE65105p
MSLLLTLIALLVSLLLFMARRRHGYWQRRGIPHDVPHPIYGNMKDWPKKRHIAMIFRDYYTKYKRSVYPFAGFYFFFTRS
AVITDLELVKRVLIKDFNHFENRGIFYNEIDDPLSATLFSIEGQKWRHLRHKLTPTFTSGKMKNMFPIIVKVGEEMEKIF
SAKTTTGEGQVLEIVDLVARYTADVIGNCAFGLNCNSLQNPNAEFVTIGKRAIIERRYGGLLDFLIFGFPKLSRRLRLKL
NVQDVEDFYTSIVRNTIDYRLRTNEKRHDFMDSLIEMYEKEQDGNTEDGLSFNEILAQAFIFFVAGFETSSTTMGFALYE
LALDQDIQDQLRAEINNVLSKHNNEFTYEGIKEMKYLEQVVMETLRKYPVLAHLTRMTQTDFSPEDPKYFIAKGTTVVIP
ALGIHYDPEIYPEPEKFKPERFTDEAIAARPSCTWLPFGEGPRNCIGLRFGLMQACVGLAYLIRGYKFSVSTETQIPMKF
VVKSILLSAENGIHLKVEKLSK
>Dmel_NP_611000.2 Cyp6a23
MSLLLTLIALLVSLLLFMARRRHGYWQRRGIPHDVPHPIYGNMKDWPKKRHIAMIFRDYYTKYKRSVYPFAGFYFFFTRS
AVITDLELVKRVLIKDFNHFENRGIFYNEIDDPLSATLFSIEGQKWRHLRHKLTPTFTSGKMKNMFPIIVKVGEEMEKIF
SAKTTTGEGQVLEIVDLVARYTADVIGNCAFGLNCNSLQNPNAEFVTIGKRAIIERRYGGLLDFLIFGFPKLSRRLRLKL
NVQDVEDFYTSIVRNTIDYRLRTNEKRHDFMDSLIEMYEKEQAGNTEDGLSFNEILAQAFIFFVAGFETSSTTMGFALYE
LALDQDIQDQLRAEINNVLSKHNNEFTYEGIKEMKYLEQVVMETLRKYPVLAHLTRMTQTDFSPEDPKYFIAKGTTVVIP
ALGIHYDPEIYPEPEKFKPERFTDEAIAARPSCTWLPFGEGPRNCIGLRFGLMQACVGLAYLIRGYKFSVSTETQIPMKF
VVKSILLSAENGIHLKVEKLSK
>Dmel_AAL48149.1 RH16046p
MSVGTVLLTALLALVGYLLMKWRSTMRHWQDLGIPCEEPHILMGSMEGVRTARSFNEIWTSYYNKFRGSGPFAGFYWFRR
PAVFVLETSLAKQILIKEFNKFTDRGFFHNPEDDPLSGQLFLLDGQKWRTMRNKLSSTFTSGKMKYMFPTVVKVANEFTD
VFGQNVAKSPVVEVRELLARFTTDVIGTCAFGIECSSLKDPDAEFREMGRRSLTEQRLGPVGIGFVNSFPNLARRLHMKM
TAEPIERFFMRIVRETVAFREQNNIRRNDFMDQLIDLKNKPLMVSQSGESVNLTIEEIAAQAFVFFAAGFETSSTTMGFA
LYELAQNQDIQNRVRKECQEVIEKCNGELNYESMKDLVYLDQVVSETLRLYTVLPVLNRECLEDYEVPGHPKYVIKKGMP
VLIPCGAMHRDEKLYANPNTFNPDNFSPERVKERDSVEWLPFGDGPRNCIGMRFGQMQARIGLALLIKDFKFSVCEKTTI
PMTYNKEMFLIASNSGIYLKAERV
>Amel_XP_006562363.1 cytochrome P450 9e2
MDYLTISLSLITVFVAVYYLATRNNDFFKKHGIPHVPPVPFLGNMGSLVRQKSNLHDVIDRTYNLDPGAKYVGIYEFTTP
IIILRDLDLIKTITMKYLDHFPDHRSFAYEGADPVFGSMLFAMKGERWKEHRNMLTPTLTSSKIKGMFKLMTECAVRFAD
FLSVLPENERETEMKALLSRYANDVIASCVYGVSVDSINDPKNIFYVYGRRGTNVVGLKKSMFVLIHRNMPWLAKLFGLR
FLEKHVQKFFYDLVYETIESREKLGTNRSDVLQLLMDIRDKANSSGKMTTMTVENVAIHAFTFFFGGFDSITSVTTLLTQ
MLAEHPDVQARLQQEIDETLRSNDGVLTYDAVHGMKYMDAVINETMRFCPVLPFLDRMCVESFQLPAPVPGGQPFTLRPG
MNVWIPLAAIGRDPEYFEDPDKFDPDRFLNPEAGIKNSGAHFPFGLGQRKCIGERFAMMEMKVLLCYVLAACNVRIGSKT
TVPMKLEKGLINANVKGGFWLKIEPRKVTYYNSSRSN
>Amel_KAG6804563.1 cytochrome P450 6k1
MPIINGKLSLAEFFRDIYEHNKHHRLVGIYMLYKPYLIVNDPNLIRDILTKEFTNFHDRGIFYNEEVDPLSGHLFQLPGK
KWRNLRVKLTPTFTSGKIKQFFPILNEAGNILAKYLEEEARKGSTIDVKDIFARYSTDIIMSVAFGISCDSFKEPNNEFR
YWGKKIFDPKPLWNALILFAPQILNFFSISYTEKSVTKFFTNMFKQTVKYRESNNIERKDFLNLLIQLMKNGYVDADDES
LSNNVNAAKNKLTMMEAAAQAYVFFLAGFETSSTTVTFCLYELAKNQDIQNKVREEIQTMIKKNGDLTYNALNDMNYLHK
VISETLRKYPPVVILNRICTNDVKLSTTDFCIPKGTCIAIPVFGLHRDSNIFPNPEKFDPERFSEENIKTRHPYVYLPFG
EGPRICIGLRFGLIQTKIAIINALLKNKFKFGPNTPSTLEFEKGSLILIGKGGIHLNIEPI
>Cflo_EFN73507.1 Cytochrome P450 9e2, partial
LLLTILAVGIYVYYFVLNKLSHFERLKIPHVRPIPLLGNMAPFIFQRTSLAELVSNIYNLFPEAKYIGFYDLTKPVYIIR
DLDLITTIAIKNFDNFCDHQNFVSVDERMASKNLFGLRGDHWREMRKLLSPAFTSSKMKMMFRLMCKCAENFTNFVVTQS
GKISKTYDMKETLCKYTNDVVATCAFGISVDSFKNPNNEFFLLGRNAFTFGTRLSIMFFMNNHFPKLAKLLKLKMFGPKV
EKFFKDVVSSTVKIRDEQGIVRPDMIQLMMETRNNDQGLQFDIEEMTAQAFIFFFGGFDAVSTAMSFMVHEVATKLDVQN
KLRKEIDHVVRETNGKPTYEIINSMKYLNAVVNESLRMYPVASYLDRVCVKEFELPPATVGGKSITLKPGDAVWLPSYTI
HHDPKYYSQPNKFDPDRFLNGDVDNSSYMPFGLGPRLCLGNRFALLQMKIMLFYLLWRCDLERDAKTRDPIVLDKKSPVT
MAEGGFWLKLGARK
>Dmel_NP_611003.2 Cyp6a21
MSVGTVLLTALLALVGYLLMKWRSTMRHWQDLGIPCEEPHILMGSMKGVRTARSFNEIWTSYYNKFRGSGPFAGFYWFRR
PAVFVLETSLAKQILIKEFNKFTDRGFFHNPEDDPLSGQLFLLDGQKWRTMRNKLSSTFTSGKMKYMFPTVVKVANEFTD
VFGQNVAKSPVVEVRELLARFTTDVIGTCAFGIECSSLKDPDAEFREMGRRSLTEQRLGPVGIGFVNSFPNLARRLHMKM
TAEPIERFFMRIVRETVAFREQNNIRRNDFMDQLIDLKNKPLMVSQSGESVNLTIEEIAAQAFVFFAAGFETSSTTMGFA
LYELAQNQDIQNRVRKECQEVIEKCNGELNYESMKDLVYLDQVVSETLRLYTVLPVLNRECLEDYEVPGHPKYVIKKGMP
VLIPCGAMHRDEKLYANPNTFNPDNFSPERVKERDSVEWLPFGDGPRNCIGMRFGQMQARIGLALLIKDFKFSVCEKTTI
PMTYNKEMFLIASNSGIYLKAERV
>Cflo_XP_019884430.2 cytochrome P450 9e2
MLYIIILTVIAGALGLYYIFKDLNFFKKHNIPCRTPLPLFGNTIKLYFRRETILDYVNNIYKLHSEAKYVGLFDKTNPII
VIRDLELIKSIGLKNFDLFPDHSSFIDEDQDPLFGKNLFALKGERWRQVRPLLSPAFTSSKMKNMFILMSECAVKFSNYL
VQMPAEKKIMDIKEAFTRYTNDIIATCAFGISVDSMRNPNNEFYIYGREATAFDRVAVLKLYLYRSLPWVAKILKIRIIR
QKIADFFRDLVETTIKTRDENGIVRPDMLQLMMETRGKEGKAELSIEDMVSHAFGFFFGGFESTSTLMCFAAHEIAVNQD
VQKKLQDEIDQVLEDSNGKAPYEIVNNMEYMDAVINEALRRYPVAAALDRVCVKDFELPPTLPGIKPFTTRKGQVIWIPV
YGLHHDPQYFENPEKFDPERFIGERKKESLNCGAYLPFGLGPRMCIGNRFAIMETKVLLFHLLARCDLKTCEKTRLPLKI
AKGGINMIPEGGFWLNISPRKNIHHSIATNAVNGTRQL
>Cflo_XP_011263161.2 cytochrome P450 9e2 isoform X4
MILKEAFSLLPSWFSHDNIRAYTRLYLYVLRLIQQSHSFVRYPHVAMELFSFFTSPFGMLLTTLITIGILKWITVVYRAY
FYWWGKGIPFLPNSLRSVIVGWKIFLRQLSFADYTIFLYNYFPDVKYFGSTEFNVPVVFLRDPELIKDVMVKDFDNFHDH
RGFVDENLDPLFSKNIFALRGDRWKEMRNTLSPSFTASKMKLMYELVSKCSREFVNYLVDHPELYDNAIETKQVFRRYTT
DVIATTAFGISVNSMKDQNNEFYVRGIETTKVFRGSLAMFKFLFMRSFPRVAKLLGMTGFASSSMSEFFKRIVGETIKVR
EEQGIIRPDMIHLLMQARDKEGPSVHKMTLDDIVSQAFIFFLAGFETSSTLMCFIVHELAINQDIQDRLREEVQHLAEGN
EISYESLSKMTYMDMVISEALRKYPPSILTDRLCTKGYELPPSQPGGKSVIVEPDNTMTIFIYALHRDPKYFPNPDKFDP
ERFSEENKDKIVPYTYLPFGHGPRKCIGNRFALMETKILIAHLLQKFTLKRTEKTVEPIVYDKREFNLAPEGGFWIALEK
RETF
>Cflo_XP_019884431.2 cytochrome P450 9e2-like
MEYWTIILSILAGTLVIYYYFSSCKRSNDLEQHGIPYIRPQFVQTLWQLFVRPKSFATSIQELYNFYPDAKYTGLFNFSK
LVVVMRDLELIKSIGIKNFDSFQDHLFFGSESTNRDPLFGKNLVALRGDQWRDIRTLLSPSFTSSKMRAMFQLMSECAVN
FSEYLIKAPTDKQIVEMRDIFTRYTTDVIATCAFGISVDSMKDPDNDFYTFGAKVTNFDTIALIKILLSQHMPWLMRLLN
LKMINECTNAFFINLIADTIKIRDEKNIIRPDMIQLMMDSRGKREGKELTIVDMTSQAFIFLLGGFDSSSTLMSFLAYEI
AVNPHIQEKLQNEIDKVLEDTNGQLSYEAINEMVYLNATINETLRMHPVQALTDRLCTKDFELPPTLPGAKPYVVKAGTQ
IWIPFYGLQHDPKYFPEPEKFRPERFLDENRENKCNLNAYYPFGLGPRMCIGNRFALLETKVMLFHLLARCDLKPCEKTP
MPLKLQKGGFAMRAEGGFWMSVVPRENQYSM
>Cflo_XP_011263162.2 cytochrome P450 9e2 isoform X5
MILKEAFSLLPSWFSHDNIRAYTRLYLYVLRLIQQSHSFVRYPHVAMELFSFFTSPFGMLLTTLITIGILKWITVVYRAY
FYWWGKGIPFLPNSLRSVIVGWKIFLRQLSFADYTIFLYNYFPDVKYFGSTEFNVPVVFLRDPELIKDVMVKDFDNFHDH
RGFVDENLDPLFSKNIFALRGDRWKEMRNTLSPSFTASKMKLMYELVSKCSREFVNYLVDHPELYDNAIETKQVFRRYTT
DVIATTAFGISVNSMKDQNNEFYVRGIETTKVFRGSLAMFKFLFMRSFPRVAKLLGMTGFASSSMSEFFKRIVGETIKVR
EEQGIIRPDMIHLLMQARDKEGPSVHKMTLDDIVSQAFIFFLAGFETSSTLMCFIVHELAINQDIQDRLREEVQHLAEGN
EISYESLSKMTYMDMVISEALRKYPPSILTDRLCTKGYELPPSQPGGKSVIVEPDNTMTIFIYALHRDPKYFPNPDKFDP
ERFSEENKDKIVPYTYLPFGHGPRKCIGNRFALMETKILIAHLLQKFTLKRTEKTVEPIVYDKREFNLAPEGGFWIALEK
RET
>Cflo_XP_025263906.1 cytochrome P450 9e2-like
MDTLILLSILAGTIAVYYYFFKDLNFFKKHGILHISPWPIVGNMGPIFLRQLSIADIIQKVYNLNQDAKYVGFFDSMSPV
VVIRDPDLIKSVGVKNFESFPDHRVFIDEYAEPLLGKNLFSIRGDKWRDARTLLSPAFTSSKMKTMFKLMSDCAANFTEF
LSKLPSDKHVIEMKDCFTRYTNDVIATCAFGISVDSMRNPTNEFYVYGKDATTFTTLRTIKIYFMRSMPIITKILGITFV
SNRIRYFFKDLMRNTIDTRDKQNIVRPDMLQLMMESRGKRGPGKELTIEDMTSQAFIFFFGGFDTVSTLMCFAAHEIAVN
PSVQTKLRDEVDEVLKKTNGELTYEALNGMQYLDAVINEALRLWPVVVFQDRLCVRDFELPPALPGDKPFVVKKGSVVWF
PVYGLHRDSKYFEKPNEFYPERFLDENKKKLNIDAYLPFGIGPRMCIGNRFALLETKVVMFYLLARCELKLCGKTSHPLQ
LNRGSFAMQAKEGFWLQIKPRSDAHANVFRNVNDATTNSHA
>Cflo_XP_011268180.2 cytochrome P450 9e2
MELSTLLLTILAVGIYVYYFVLNKLSHFERLKIPHVRPIPLLGNMAPFIFQRTSLAELVSNIYNLFPEAKYIGFYDLTKP
VYIIRDLDLITTIAIKNFDNFCDHQNFVSVDERMASKNLFGLRGDHWREMRKLLSPAFTSSKMKMMFRLMCKCAENFTNF
VVTQSGKISKTYDMKETLCKYTNDVVATCAFGISVDSFKNPNNEFFLLGRNAFTFGTRLSIMFFMNNHFPKLAKLLKLKM
FGPKVEKFFKDVVSSTVKIRDEQGIVRPDMIQLMMETRNNDQGLQFDIEEMTAQAFIFFFGGFDAVSTAMSFMVHEVATK
LDVQNKLRKEIDHVVRETNGKPTYEIINSMKYLNAVVNESLRMYPVASYLDRVCVKEFELPPATVGGKSITLKPGDAVWL
PSYTIHHDPKYYSQPNKFDPDRFLNGDVDNSSYMPFGLGPRLCLGNRFALLQMKIMLFYLLWRCDLERDAKTRDPIVLDK
KSPVIMAEGGFWLKLGARKSTDLLEQYLSNENRD
>Dmel_AAM51056.1 SD12535p
MGVYSVLLAIVVVLVGYLLLKWRRALHYWQNLDIPCEEPHILMGSLTGVQTSRSFSAIWMDYYNKFRGTGPFAGFYWFQR
PGILVLDISLAKLILIKEFNKFTDRGFYHNTEDDPLSGQLFLLDGQKWKSMRSKLSSTFTSGKMKYMFPTVVKVGHEFIE
VFGQAMEKSPIVEVRDILARFTTDVIGTCAFGIECSSLKDPEAEFRVMGRRAIFEQRHGPIGIAFINSFQNLARRLHMKI
TLEEAEHFFLRIVRETVAFREKNNIRRNDFMDQLIDLKNSPLTKSESGESVNLTIEEMAAQAFVFFGAGFETSSTTMGFA
LYELAQHQDIQDRVRKECQEVIGKYNGEITYESMKDMVYLDQVISETLRLYTVLPVLNRECLEDYEVPGHPKYVIKKGMP
VLIPCGAMHRDEKLYANPNTFNPDNFSPERVKERDSVEWLPFGDGPRNCIGMRFGQMQARIGLALLINRFKFSVCEQTTI
PIVYSKKTFLISSETGIFLKVERV
>Dmel_NP_001286431.1 Cyp6a22, isoform B
MLDVVALLLIALAVGFWFVRTRYSYWTRRGIGSEPARFPVGNMEGFRKNKHFIDIVTPIYEKFKGNGAPFAGFFMMLRPV
VLVTDLELAKQILIQDFANFEDRGMYHNERDDPLTGHLFRIDGPKWRPLRQKMSPTFTSAKMKYMFPTVCEVGEELTQVC
GELADNAMCGILEIGDLMARYTSDVIGRCAFGVECNGLRNPEAEFAIMGRRAFSERRHCKLVDGFIESFPEVARFLRMRQ
IHQDITDFYVGIVRETVKQREEQGIVRSDFMNLLIEMKQRGELTIEEMAAQAFIFFAAGFDTSASTLGFALYELAKQPAL
QAKLREEIDQALRLHNGEFTYDSMQELRYMELVIAETLRKYPILPQLTRISRHLYAAKGDRHFYIEPGQMLLIPVYGIHH
DPALYPEPHKFIPERFLADQLAQRPTAAWLPFGDGPRNCIGMRFGKMQTTIGLVSLLRNFHFSVCPRTDPKIEFLKSNIL
LCPANGIYLKVQQLSQMSS
>Cflo_XP_011263156.2 cytochrome P450 9e2-like
MELFSFFTSPFGLLLTTLITIGILKWIKLIYSAYFYWRGKGIPFLPNSLRSFIVGWKIFLRRLSFVDYTIFLYNYFPDAK
YFGSMEFNTPVVFLRDPELIKDVMVKDFDNFHDHRGFVDENLDPLFSKNIFALRGDRWKEMRNTLSPSFTASKMKLMYEL
VSKCSREFVNYLIDHPELYDNAIETKQVFRRYTTDVIATTAFGISVNSMEDQNNEFYVRGIESSKAFRGSLVMFKFLFMQ
AFPRVAKLLGMRGFASSSMGEFFKRIVRETIKVREEQGIIRPDMIHLLMQARDKEGPSVHKMTLDDIVSQAFIFFLAGFE
TSSTLMCFVVHELAINQDIQDRLREEVQHLAEGNEISYESLSKMTYMDMVISEALRKYPPSILTDRLCTKGYELPPSQPG
GKSVTLEPDNIMTIFIYALHRDPKYFPNPDKFDPERFSEENKDKIIPYTYLPFGHGPRKCIGNRFALMETKILIAHLLQK
FTLKRTEKTVEPIVYDKKEFNLVPEDGFWIALEKRET
>Bger_PSN36238.1 Cytochrome P450 6k1
MLTPTLVLRDPEVIKQVLLKDFEYFHQRVFYFKEDKDPLAANLFTVGGSRWKTMRTKLNPGFTPSKMRLMFSTMVNTTDQ
LVYHIESLGEIVEIKDIFKRFTMDVIASIAFGIETNCLKDSDNDFIRWGNKVFEATPLSGLRNFINFVLPKLASIIYIPF
FSKEITDHFCGLVWSTIDYRNKHSIKRNDFMQMLMQLREKGYIDDDENPSATRNVDITAQAVIFFTAGFETTATSLSFCI
HELAMNSSVQARLYDEVCCVLDKHDGNVTKYPPGAILTRKCCKDFVLPGSDNVVLEAGTPIIVPILGLHHDPRYFPDPDN
FNPERFSEENKNSISPYVYLPFGGGPRNCIAARFAMMEMKVAIAVLLKKYEIQPCSTTVHPLTFDPRAFVLSSISGMFLQ
FSKRM
>Cflo_XP_025263864.1 cytochrome P450 9e2
MEYWTIILSILAGILVIYYYSSSCKRTNDFQQHGIPYQNPQVVKRLWQVFIRPKSFAAVIQELYNFYPDAKYIGFFNFSQ
SVVVVRDLELIKSVGIKNFDSFQDHIFFSSSEDPLFGKNLLALRGDQWRDIRTLLSPSFTSSKMRAMFQLMSECAVKFSE
YLVKAPSDKRIMEMRNIFSRYTTDVIATCAFGISVDSMRDPDNDFYTFGAKAANFNTIILIKILLYQHMPWLMRLLKLKI
VSERTNTFFINLIADTIKTRDERNIIRPDMLQLMMDSRGKREGKELSILDMTSQAFIFFLGGFDSTSTLMSFLAYEIAVN
PHIQKKLQNEIDKILEDANGQPSYEAINGMVYLNATINETLRMYPVQAMTDRLCTKDFELPPTLPGAKSYVVKAGTLIWI
LFYGLQHDPKYFPEPEKFRPERFLDENRENECNLNAYYPFGIGPRMCIGNRFALLETKIMLFHLLARCDLKPCEKTTIPL
KFQKGGFSMRAEGGFWLSVVPRENQCST
>Dmel_AAK71286.1 cytochrome P450 monooxygenase
MALTYILFQVAVALLAILTYYIHRKLTYFKRRGIPFVAPHLIRGNMEELQKTKNIHEIFQDHYNKFRESKAPFVGFFFFQ
SPAAFVIDLELAKQILIKDFSNFSNKGIFYNEKDDPISAHLFNLDGAQWRLLRNKLSSTFTSGKMKLMYPTVVSVANEFM
TVMHEKVPKNSVLEIRDLVARFTVDVIGTCAFGIQCNSLRDEKAEFLYFGKRSLVDKRHGTLLNGFMRSYPKLARKLGMV
RTAPHIQEFYSRIVTETVAVREKEHIKRNDFMDMLIELKNQKEMTLENGDVVRGLTMEEVLAQAFVFFIAGFETSSSTMG
FALYELAKNPDIEQHDQNFTYECTKDLKYLNQVLDETLRLYTIVPNLDRMAAKRYVVPGHPNFVIEAGQSVIIPSSAIHH
DPSIYPEPFEFRPERFSPEESAGRPSVAWLPFGDGPRNCIGLRFGQMQARIGPALLIRNFKFSTCSKTPNPLVYDPKSFV
LGVKDGIYLKVETV
>Dmel_NP_523748.2 cytochrome P450-6a9
MGVYSVLLAIVVVLVGYLLLKWRRALHYWQNLDIPCEEPHILMGSLTGVQTSRSFSAIWMDYYNKFRGTGPFAGFYWFQR
PGILVLDISLAKLILIKEFNKFTDRGFYHNTEDDPLSGQLFLLDGQKWKSMRSKLSYTFTSGKMKYMFPTVVKVGHEFIE
VFGQAMEKSPIVEVRDILARFTTDVIGTCAFGIECSSLKDPEAEFRVMGRRAIFEQRHGPIGIAFINSFQNLARRLHMKI
TLEEAEHFFLRIVRETVAFREKNNIRRNDFMDQLIDLKNSPLTKSESGESVNLTIEEMAAQAFVFFGAGFETSSTTMGFA
LYELAQHQDIQDRVRKECQEVIGKYNGEITYESMKDMVYLDQVISETLRLYTVLPVLNRECLEDYEVPGHPKYVIKKGMP
VLIPCGAMHRDEKLYANPNTFNPDNFSPERVKERDSVEWLPFGDGPRNCIGMRFGQMQARSGLALLINRFKFSVCEQTTI
PIVYSKKTFLISSETGIFLKVERV
>Amel_KAG9429571.1 hypothetical protein HZU67_08901
MLDSWSITAAIVAVLAIAYYQLIWKYKHFERIGIPCYHSIPLLGSFWEAVIQRNNFAEISRKIYNSYPDTKYMGMYDTTT
PVLLIRDTELIKAISVKHFEQFPDHRSFQNEATDPLFAKNLFALRGDRWREIRNLLSPAFTSSKMKSMFILMRDCAKEYG
DYFASLTGDESTIELKDAFTRYTNDVIATCAFGVEVNSMKDRKNKFYVYGREGTTFGSWASIKFFVTRVLPVSVCTLLRI
RLIRKEISDFFIDLVSTTIKTREEKGIVRPDMIQLMMESKGKLGAGKEMSMIDICAQAFVFFFGGFESTSTLMCFAAYEI
AVNEDIQRRLQNEIDQVLEERDGEVTYAAVNEMKFLDAIIYEALRMYPVVVATDRVCMKPFELPPNRPGEKPYLLKEGDN
VWFPIYAIQRDPQYYPEPDKFDPDRFLNDTKQMINSGLFLTFGIGPRMCIGNRFAMLETKVLLFHLFARCNLVPCSKTTI
PMKLNRKGFSMTAENGFWFKIEPRSAKKEEKIAVPGTTMLIDKIPDRYPDN
>Cflo_EFN63657.1 Cytochrome P450 9e2
MLERFRVTSDITRKKTLYCKKRTRHMDTYYGLHHDPQYFKEPEKFDPEQFLGKRKKESLNCGVYIPFGLGPRMCIGHRFA
LLKTKVLLFHLLARCDFKPCEKTSIPLKFSKDSFTLKSEKDLDFFKKHGIPYKKPSPLLGNMGSILFRRQSLAELIKSIY
DLSPDAKYVGVYDSTKPLIALRDPELIKSITLKHFDMFMDRCIVIEETQDPFFGKNVSALRGEKWREVRSILSPAFTSSK
MKNMFKLMSDCGIDFVNYLMQLPAEKRIMEMKEVFTRYTNDVIATCAFGISVDSMRNPKNEFYVYGREVTDFNTIAIIKF
FIYRSLPWLARIMRLKFVRGEIAYFFRDLVKVTIKIRDENGIFRPDMLQLMMENRDKDDKIELTIDDMVAHAFIFFFGGF
DSSSSLMCFIAHELAANQDIQERLHNEIDEILEKTNGQVSYEAINSMEYLDAVINEVLRMYPVNLMLDRLCLKDFELPPT
LPGVKPFTLKKGHGIWIPIYGLHHDPQYFKEPEKFDPERFLGERKKESLNCGAYLPFGLGPRMCLGNRFALLETKVLFFH
LLTRCDFEPCEKTSIPLKFSKGFNLKPEGGFWLNVSPRKNPHHTIAANIANNKL
>Amel_KAG6794704.1 hypothetical protein HZU73_10269
MLDSWSITAAIVAVLAIAYYQLIWKYKHFERIGIPCYHSIPLLGSFWEAVIQRNNFAEISRKIYNSYPDTKYMGMYDTIT
PVLLIRDTELIKAISVKHFEQFPDHRSFQNEATDPLFAKNLFALRGDRWREIRNLLSPAFTSSKMKSMFILMRDCAKEYG
DYFASLTGDESTIELKDAFTRYTNDVIATCAFGVEVNSMKDRKNKFYVYGREGTTFGSWASIKFFVTRVLPVSVCTLLRI
RLIRKEISDFFIDLVSTTIKTREEKGIVRPDMIQLMMESKGKLGAGKEMSMIDICAQAFVFFFGGFESTSTLMCFAAYEI
AVNEDIQRRLQNEIDQVLEERDGEVTYAAVNEMKFLDAIIYEALRMYPVVVATDRVCMKPFELPPNRPGEKPYLLKEGDN
VWFPIYAIQRDPQYYPEPDKFDPDRFLNDTKQMINSGLFLTFGMGPRMCIGNRFAMLETKVLLFHLFARCNLVPCSKTTI
PMKLNRKGFSMTAENGFWFKIEPRSAKKEEKIAVPGTTMLIDKIPDRYPDN
>Dmel_NP_001286433.1 cytochrome P450-6a17, isoform B
MLLLALIVVILSLLVFAARRRHGYWQRRGIPHDEVHPLFGNIKDWPNKRHIAEIFRDYYFKYKNSDYPFAGFFFFFTRTA
VVTDMELLKRVLIKDFNHFENRGVFYNEIDDPLSATLFSIEGQKWRHLRHKLTPTFTSGKMKNMFPIVVKVGEEMDKVFR
SKTAADRGQVLEVVDLVARYTADVIGNCAFGLNCNSLYDPKAEFVSIGKRAITEHRYGNMLDIFLFGFPKLSRRLRLKLN
IQEAEDFYTKIVRETIDYRLRTKEKRNDFMDSLIEMYKNEQSGNSEDGLTFNELLAQAFIFFVAGFETSSTTMGFALYEL
ARNQDVQDKLREEIGNVFGKHNKEFTYEGIKEMKYLEQVVMETLRKYPVLAHLTRMTDTDFSPEDPKYFIAKGTIVVIPA
LGIHYDPDIYPEPEIFKPERFTDEEIAARPSCTWLPFGEGPRNCIGLRFGMMQTCVGLAYLIRGYKFSVSPETQIPMKIV
VKNILISAENGIHLKVEKLAK
>Dmel_AAB05550.1 cytochrome p450 monooxygenase
MALAYILFQVAVALLAILTYYIHRKLTYFKRRGIPFVAPHLIRGNMEELQKTKNIHEIFQDHYNKFRESKAPFVGFFFFQ
SPAAFVIDLELAKQILIKDFSNFSNKGIFYNEKDDPISAHLFNLDGAQWRLLRNKLSSTFTSGKMKLMYPTVVSVANEFM
TVMHEKVPKNSVLEIRDLVARFTVDVIGTCAFAIQCNSLRDEKAEFLYFGKRSLVDKRHGTLLNGFMRSYPKLARKLGMV
RTAPHIQEFYSRIVTETVAVREKEHIKRNDFMDMLIELKNQKEMTLENGDVVRGLTMEEVLAQAFVFFIAGFETSSSTMG
FALYELAKNPDIEQHDQNFTYECTKDLKYLNQVLDETLRLYTIVPNLDRMAAKRYVVPGHPNFVIEAGQSVIIPSSAIHH
DPSIYPEPFEFRPERFSPEESAGRPSVAWLPFGDGPRNCIGLRFGQMQARIGPALLIRNFKFSTCSKTPNPLVYDPKSFV
LGVKDGIYLKVETV
>Dmel_NP_650327.1 Cyp6d5
MIGIYLLIAAVTLLYVYLKWTFSYWDRKGFPSTGVSIPFGALESVTKGKRSFGMAIYDMYKSTKEPVIGLYLTLRPALLV
RDAQLAHDVLVKDFASFHDRGVYVDEKNDPMSASLFQMEGASWRALRNKLTPSFTSGKLKAMFETSDSVGDKLVDSIRKQ
LPANGAKELELKKLMATYAIDIIATTIFGLDVDSFADPNNEFQIISKKVNRNNIEDIIRGTSSFLYPGLEKFFVKIGWKQ
EATERMRELSNRTVDLREQNNIVRKDLLQLLLQLRNQGKINTDDNIWSAESTKNGVKSMSKDLIAGQLFLFYVAGYETTA
STTSFTLYELTQNPEVMEKAKEDVRSAIEKHGGKLTYDAISDMKYLEACILETARKYPALPLLNRICTKDYPVPDSKLVI
QKGTPIIISLIGMHRDEEYFPDPLAYKPERYLENGKDYTQAAYLPFGEGPRMCIGARMGKVNVKIAIAKVLSNFDLEIRK
EKCEIEFGVYGIPLMPKSGVPVRLSLKK
>Cflo_XP_025263018.1 probable cytochrome P450 6a14 isoform X3
MKYKEHRAFGIYVFFKPNLIITDPDLIRIVLIKEFKNFHDRGVFCNEKIDPLIGHLFALSGQKWRNLRVKLTPTFTSGKI
KQMFAIMKMCGDEFVKNLENVAQTGDSIEIKDWFGRYTTDIIMSTAFGVKSNCIAKEDSEFRYWGKKIFDVHPFWSTLFF
LMPQILNFFSIPLHKRSITEFFTKTFRENVEYRQSHNIIKQDFMNLLIQLMEKGYVESDDIKDIDKSSTINRLTVSEAVA
QAFVFFAAGFETSSTTATFCLYELAQHQHLQDKLRNEIDEILKNHGELTYNAVNEMTYLHKVINETLRKYPPLSTLHRIC
TEEIDLPTTNIHVSKDTPITIPIFGLHRDPSIYPDPDRFDPERFNEDKIAGRHPYTYLPFGEGPRICIGSRFGYMQTKIG
LVSLLSKFKFKLDPRTMIPLTYDPTNFVLTPKEGVYLIMKPR
>Cflo_XP_019883163.2 cytochrome P450 6a2 isoform X1
MDIMLISLILAAFIALYFYLVQKNKYWQNRGVFCADGALPGVGHMLSVLCMKTTFTEYFQKICHNNKSHSMVGIYKFMSP
LLIVLEPDLVKTVLQTNFSNFHVNAAKINPDLDPLLSKHPFFSHGDKWLIGRKRLTYAFSSMRLKILLESVKSVCVMLEN
YLDNKLKKTGKVELELKDLCSRYTTQVAAAAGFGVDGFCFDDEKPDKSFRKIGKQVLEPSVRNAIIFMLIFVIPPLNKIL
KMSIVPKHIDRFFRTLVADLMQQRREEKIPRNDFLHLMAELERISDEKFDLEMLTSNIITFFIDSYGTSSTAMSFVGFQL
ANHPKVQEKLRKEVMTVLDKYDGMITYEGLKEMTYMDQVLNESMRLVPVLGSLIKRCTEECELRGSDGVVCRVEPGTEIL
ISTQALHNDPRYWKDPEVFDPERFSTDKKHNIQKFTFLPFSEGPRNCVGMRMAQLQVKAGLAAILKKYSLELSPRTQVPL
KMIPGANLPSPKGGLWVFFRQL
>Dmel_NP_611698.1 Cyp6d2
MWTILLTILIAGLLYRYVKRHYTHWQRLGVDEEPAKIPFGVMDTVMKQERSLGMALADIYARHEGKIVGIYMLNKRSILI
RDAQLARQIMTSDFASFHDRGVYVDEDKDPLSANLFNLRGASWRNLRQKLTPSFSSGKIKGMFGTIDDVGDKLVQHLEGA
LDQSDEVEIKDVMTTYAVDIIGSVIFGLEIDSFRNPKNEFREISSSTSRDESLLLKIHNMSMFICPPIAKLMNRLGYESR
ILTSLRDMMKRTIEFREEHNVVRKDMLQLLIRLRNTGKIGEDDDQVWDMETAQEQLKSMSIEKIAAQAFLFYVAGSESTA
AASAFTLYELSMYPELLKEAQEEVDAVLMKHNLKPKDRFTYEAVQDLKFLDICIMETIRKYPGLPFLNRECTEDYPVPGT
NHIIAKGTPILISLFGMQRDPVYFPNPNGYDPHRFDSNNMNYDQAAYMPFGEGPRHCIALRMGKVNSKVAVAKILANFDL
VQSPRKEVEFRFDAAPVLVTKEPLKLRLTKRK
>Amel_KAG6800695.1 hypothetical protein HZU73_03949
MASSFEILCGIAVLFLALYYYLTSTFDFWKSRGVVGPKPVPFFGTTKDLILVKKSTAHFVKDIYEKYKNEPMVGLYATRS
PFLLLNDPELIKDILIRDFSKFANRGLGVFERTEPLSPHLLNLEVERWRPLRSRLSPIFTSGKLKEMFYLIIECSLNLEM
YLDKLIEKNEPIECRELTARFTTDVIGSCAFGIDMSSMTNENSEFRRMGREVFAVNFMNVMRMKLKQFMPRLYDLLGYVM
PDRTFAPFFTRVVTDTIKYRNDNNIVRPDFINMLMELQKNPQKLENIKLTDSLIAAQAFVFFLAGFETSSTTMSNALYEL
ALNQDVQKKLREEINTFCPQNNKELKYDDKGMEYLDKVFKETLRMYPPASILMRKAISDYTFNDTKITIPKEMKIWIPAF
AIHRDSVINPNPNSFDPERFDKDAMASRHPMHYLPFGDG
>Cflo_XP_011263152.2 cytochrome P450 9e2-like
MEYWTIILSILIGILVIYYYSSSGKRSNDFQQHGIPYQKPPIVKILWQLFVHPKSFAAAIQELYNFYPDAKYTGLFNFSQ
LVVVMRDLELIKSIGIKNFDSFQDHIFFSSSKDPLFMKNLIALRGDQWRDIRTLLSPSFTSSKMRAMFQLMSECAVNFSE
YLVKAPTDKRIVEMRDIFTRYTTDVIATCAFGISVDSMRDPDNDFYMFGAKTMNFNTIALIKILLSQHMPWLTRLLNLKM
INERTNAFFINLIADTIKTRDERNIIRPDMLQLMMDSRGKREPGKELTIVDMTSQAFIFFLGGFDSTSTLMSFSAYEIAV
NPHIQKKLQNEIDKILKDTNGQPSYEAINGMVYLNATINETLRMHPAQAMTDRLCTKDFELPPTLPGAKPYIVKAGTVIW
ILFYGLQHDPKYFPEPEKFRPERFLAENRENECNLNAYYPFGLGPRMCIGNRFALLETKVMLFHLLARCDLKPCKKTSIP
LKLKKGGFSMGAEGGFWLSVVPRENRYST
>Cflo_EFN63658.1 Cytochrome P450 9e2, partial
IVLSVIVGALGIYYYFFKDLNIFKKHGIPYKTPLPLFGNMLGLFLRRDSIVNFVNNLYKLHPEAKYVGMFDLTNSIIVIR
DLELIKSIGLKNFDLFPDHISFIEEDQDPLFGKNLFALKGDRWRQMRPLLSPAFTSSKMKSMFILMSDCAVKFSNYIAQM
PAEKRVMEIKEAFTRYTNDVIATCAFGISVDSMRNPNNEFYVYGKEATNFDSVALIKFYLFRSLPWVAKILKLRLIRQKI
ADFFQETIETTIKTRDEKGIVRPDMLQLMMETRNKEGKAELSIEDMMSQAFIFFFGGFDSTSNLMCFASLELAVHQDVQK
KLQDEIDQVLEESNGKAPYEILNNMEYVDAVINEALRRYPINAPALDRVCMQDFELPPTLPGRKPFTIKKGKAVWIPVYG
LHHDPQYFEDPEKFNPDRFLGERKKEIFNSGAYLPFGMGPRMCIGNRFAIMETKVLLFHLLARCDLKPCEKTRVPIKIAK
DGFNVKPEGGFWLNV
>Cflo_XP_011263155.2 cytochrome P450 9e2
MVYIIVLSVIVGALGIYYYFFKDLNIFKKHGIPYKTPLPLFGNMLGLFLRRDSIVNFVNNLYKLHPEAKYVGMFDLTNSI
IVIRDLELIKSIGLKNFDLFPDHISFIEEDQDPLFGKNLFALKGDRWRQMRPLLSPAFTSSKMKSMFILMSDCAVKFSNY
IAQMPAEKRVMEIKEAFTRYTNDVIATCAFGISVDSMRNPNNEFYVYGKEATNFDSVALIKFYLFRSLPWVAKILKLRLI
RQKIADFFQETIETTIKTRDEKGIVRPDMLQLMMETRNKEGKAELSIEDMMSQAFIFFFGGFDSTSNLMCFASLELAVHQ
DVQKKLQDEIDQVLEESNGKAPYEILNNMEYMDAVINEALRRYPINAPALDRVCMQDFELPPTLPGRKPFTIKKGKAVWI
PVYGLHHDPQYFEDPEKFNPDRFLGERKKEIFNSGAYLPFGMGPRMCIGNRFALMETKVLLFHLLARCDLKPCEKTRVPI
KIAKDGFNVKPEGGFWLNVSPRKNIHHTIAVNGTHQL
>Amel_KAG6794699.1 cytochrome P450 9e2-like
MSLPNFCSLVYKHRPGSRYLGMMDCFTPVVVVRDPNLIKEIAVKNFDHFPDHHSFINEKIDPIFGKNVFSLKGDRWREMR
NTLSPSFTASKMRFMFDLVSNCSEEFVRYLYDHPEFSSSIEAKDAFTRYTNDVIATVAFGISVNSMENRDNEFYTKGADA
TNFGGIFRLFKFMLFRVNPRLTRMAGLSFLSRGTATFFHRVVRETVRARDERRIVRPDMIHLLMQARDKEDRRPVATVDN
RMTIDDITAQAFIFFLAGFDTSSTLMCYVAHELALNPPVQERLREEVDRFMDGGNGAITYEALLKMEYMDMVTSETLRKY
PPIVFIDRLCVEKFELPPAEQGYDHLIVHPDNIVWFPVYGLHHDPKYFPEPEKFDPERFNDANKRNIVPYTYMPFGLGPR
KCIGNRFALMETKILIAYMLRKFRIKRTEKTRASIEFSKTNFSLTPDHGFWIGLEKRDP
>Bger_PSN52374.1 hypothetical protein C0J52_06738
MRQRWRDMRSKLTPSFTSSKMKTMFGLMSDCCKQMVDFLEERQHNSDPGCNITKENNVLVLELKEFFTRYANDVIATTAF
GVSVDSLKQPKNKFFMMGQEATNMGSWRFFAFFTIPKIMEFLGIGLVSEHVTKFFRSLVVDTMKTREKLGIVRPDMLQLL
MEAKKNSLQDSNTNGNKKPLDEDDIVAQAVLFFLAGFDTVSTLMCFTCFMLATHPEVHQKLQDEIDRTFEENNGKFTYEL
LNNMKYLDMVVSETLRIYPPNESVDRICVRKYTLKADPPLELHPGDNLLIPILGLHRDPKYYPEPENFDPERFSDENKHK
INPSTYLPFGVGPRSCIGNRFALMETKMAMVHMLSKFNIKTVNKTPKSINIIQKEEIYYVIPTRMSILEWQWSSTDWALL
IIAVAILLYYLGTMSFSHFSKRNIPHPKPVPFLGNMAKTVLKGKSFPDQILEMYDETKHHQYAGFYMFQVPILLINDPEL
IKTITVKDFEYFTDHRVFFNEKAGHRWRDMRSKLSPAFTSSKMKTMFTLISECCKQLVDFLEESGHKSDPGCNILKENNM
LVLELKEFFTRYTNDVIATTAFGVGVDSLKQPKNEFFMMGQEATNFGPWRFFGFFVIPKIMELLGIGLVPGPVTKFFRSL
VLDTMKTREKQGIAVLFFLAGFDTASTLLCFTCYMIATHPEVHQKLQDEVDRTYEENGEFTYEAVNNMKYLDMVVSETLR
IYPPGGAVDRICTQKYTLQADTPLEFVPGDNLFIPIFGLHRDPKYYPEPEKFDPERFNDENKHKINPFTYLPFGVGPRSC
IGNRFALMETKLVLVMSILEWQWSLTDLAIVVITILIFLYYLGTRTYDRFSKYNIPHERPLPFIGNMAPTLLENKAFTYT
VRDMYNATKDHPYGGFYMFQVPIILINDTELIKTIAVKDFDYFTDHRSFVTETAGDTAIWAKGLVSLKGQRWKDMRSKLS
PAFTSSKMKTMFVLISDCCKQLVDFLEEAQNKPNPGSNIKKATTAFGVGVDSLRQPKNEFFAMGQRATNFGPWRFFGFFI
FPKLMQMLGIGLVKANVTKFFRSLVLDTIHTRETQGIVRHDMLQLLMEAKKNSDQESTTNGKKIIDDDDIVAQAVLFFLA
GFDTASSLMCFVCYMLATHPEVHKKLQDEVDSTLKENNGKFTYEVVNNMKYLDMVVSETLRIYPPAGAVDRICTRRYTLK
ADPPLECYPGDNLFIPIFGLHHEPKYFPEPEKFDPERFSDENKHKINPFAYLPFGNRFALMETKLVLAYMLSKFNIRTVN
KTPKTIKVIQKGFNISIAGGFWMGIESRKF
>Dmel_AGA18714.1 putative cytochrome P450 6t3, partial
MLLIWLLLLTIVTLNFWLRHKYDYFRSRGIPHLPPSSWSPMGNLVQLLFLRISFGDLFRQLYADSRNGQAKIVGFFIFQT
PALMVRDPELIRQVLIKNFNNFLNRFESADAGDPMGALTLPLAKYHHWKESRQCMSQLFTSGRMRDVMYSQMLDVASDLE
QYLNEKLGDRLERVLPLGRMCQLYTTDVTGNLFYSLNVGGLRRGRSELLTKTKELFNTNPRKVLDFMSVFFLPKWTGVLK
PKVFTEDYARYMRHLVDDHHDPTKGDLINQLQHFQLSRSSNHYSQHPDFVASQAGIILLAGFETSSALMGFTLYELAKAP
DIQERLRRELREAFISTATLSYDTLMTLPYLKMVCLEALRLYPAAAFVNRECTSSASEGFSLQPHVDFIVPPGMPAYISI
LGLHRDERFWPEPCVFDPERFGPERSRHIHPMTYIPFGAGPHGCIGSRLGVLQLKLGIAHILKQYWVETCERTVSEIRFN
PKSFMLESENEIYLRSA
>Bger_PSN45875.1 hypothetical protein C0J52_19684
MDALDKNSRTDAEDFNEGCSYMNQHILLSFLVFLILYCYQIRKLNYWKRRGVPYLKPVLFFGNLKEILLQKICIGSHLKN
FYDKYKNEPYIGLFALDKPVLLVNDIEIVKDILQKHAHHFPDHNLGANEEADPLWAYMLFGLKGQQWRRMRTKMTPAFRS
PIAVEELLARFMTDAVSTCALGIESNSLRDKNSTVRRQMRRVFDFSYKKGVKGILMFFTPDLYRFLRIKEQHGVIRRDLV
DSLMELRNQDLQGIGADMIIDGDVLVAQILNVFLGGLETSSTTSTFILFELSQHPEIQDKARVDVLRVLENYTELTYEAI
NEMKYLDMVFLETLRRYPVLGFLDRICNKDFVIKDSSGKRKVTIEQGVSVYIPVLGIHMDPEFYPNPKKFDPERFSEENK
KNIPNICFLPFGEGPRICIGKRLGQMQVKIAIAYNLVFNKDYNRAISVFESALTYTALLFFLVIVLFYFYVTRNFNYWKK
LGVPYAKPIPFFGNLKDVFLLKDFIGCLLKIFYDKYKNEPYVGLFALDKPVLLLKDPEIIKDVLQKYSHHFPDHNMGSDE
GADPLWGYMIFSLKGQQWKHLRNKLSPTFTSGKMKLMFNLVNGCAKQLVQVLDKAEEIDGDILVAQVLNIFLGGFETSSS
ALTFILYELSRHPEIQSKARDEIIQALKNNREICNKELVVEDSSKKHRLKIEKGVSVYIPIQAIHNDPSIYPNPERFDPE
RFSEENKKTRSNMYYLPFGDGPRVCIGKRFAQMTVKIAISYILSQFEISPCKDTPTTIVFDPKSFVLRPLQTVPLMLFGL
SLLLLVVMVIAFYIKRTFSFWKVRGFPYLKGFYQLLSLDVFLLKTDPSHFFKNIYLNHKNFPYVGIYLFNAPKLIPTDLE
IIKNVLVKDFQYFQSRNEVVDPNLDPLFSKSVIMISESKWRFVRNMITPSFTFGKIKAAFGHVDKCGQEMVQYLQRLTKD
GSPCLLKDTMNRFTAQTIIGYIMGIEIDNFGESEPPMITYLKRGITLNVKQELTMVLMAAIPKLQQFLRLKKKNGIVRRD
FLDNLMELKRKNEMENDSSTVQSFKFVDDDYAAQAFSFLTAGFETSSSTMSYTLYQMALNPDIQKRLSSEIKEVLKKNNN
QITYDSIKEMKYLDMVVSGKLSNPLFLNC
>Cflo_EFN68176.1 Probable cytochrome P450 6a13
MDIVLISLILAAFIALYFYLVQKNKYWQNRGVFCADGVLPGVGHMLSVLCMKTTFTEYFQKICHNNKSHSMVGIYKFMSP
LLIVLEPDLVKTVLQTNFSNFHVNAAKINPDLDPLLSKHPFFSHGDKWLIGRKRLTYAFSSMRLKILLESVKSVCVMLEN
YLDNKLKKTGKVELELKDLCSRYTTQVAAAAGFGVDGFCFDDEKPDKSFRKIGKQVLEPSVRNAIIFMLIFVIPPLNKIL
KMSIVPKHIDRFFRTLVADLMQQRREEKIPRNDFLHLMAELERISDEKFDLEMLTSNIITFFIDSYGTSSTAMSFVGFQL
ANHPKVQEKLRKEVMTVLDKYDDMITYDGLKEMTYMDQVLNESMRLVPVLGSLIKRCTEECELRGSDGVVCRVEPGTEIL
ISTQALHNDPRYWKDPEVFDPERFSTDKKHNIQKFTFLPFSEGPRNCVGMRMAQLQVKAGLAAILKKYSLELSPRTQVPL
KMIPGANLPSPKGGLWVFFRQL
>Dmel_AGA18712.1 putative cytochrome P450 6t3, partial
MLLIWLLLLTIVTLNFWLRHKYDYFRSRGIPHLPPSSWSPMGNLVQLLFLRISFGDLFRQLYADSRNGQAKIVGFFIFQT
PALMVRDPELIRQVLIKNFNNFLNRFESADAGDPMGALTLPLAKYHHWKESRQCMSQLFTSGRMRDVMYSQMLDVASDLE
XYLNEKLGDRLERVLPLGRMCQLYTTDVTGNLFYSLNVXGLRRGRSELLTKTKELFNTNPRKVLDFMSVFFLPKWTGVLK
PKVFTEDYARYMRHLVDDHHDPTKGDLINQLQHFQLSRSSNHYSQHPDFVASQAGIILLAGFETSSALMGFTLYELAKAP
DIQERLRRELREAFISTATLSYDTLMTLPYLKMVCLEALRLYPAAAFVNRECTSSASEGFSLQPHVDFIVPPGMPAYISI
LGLHRDERFWPEPCVFDPERFGPERSRHIHPMTYIPFGAGPHGCIGSRLGVLQLKLGIAHILKQYWVETCERTVSEIRFN
PKSFMLESENEIYLRSA
>Bger_PSN52605.1 Cytochrome P450 6k1
MTEKILRWESSQKEQGTGIGKQIGNNWISDKEKGVALLHSERILHYHSMTDLVGVACASAVTLLLTCGYINQIQHGAASF
NMETLIATLVGLSTLVALLWYCTATFNYWRKKGVRTLNPLPLFGDVAKIILRRQSPALVFQQLYHQFQGEKYGGIYQART
PVLLVRDPELIKQILVKDFSFFPSKGVHADLKQDPLACNLFNLEGDHYSVKLMEHLQQLTKNTDIIDVYDVLVNFTMDAT
GSCAFGIEVNAMTDESSIIKKMGHRVIKANGNTLNEILHSISPVLPKLFKKSVFPQEVTDFFKDIILEIINYRDMNHIVK
KDVMQLLMLARNKTDAIDNNKADDDFPSCQDSSEKDEVFDEVMLAAQAAMFLRAGSEKASTTMSFCLNELAHQPELQSQL
REEVESAKQEHGGQLTYEIVLGLKLMDRVVAETLRKYPLESNIYRVCKQPYTIPGSNVQLDTGTKILIPVYALHHDPENY
PEPEKFDPDRFTDDNKNSRDHFTYLPFGEGPRVCIGFRYGVLQIKVGLAALLLNYEFSACSKSTPCPELSAQTWITSPAN
GMWLKVHKRS
>Dmel_NP_610745.1 Cyp6t3
MLLIWLLLLTIVTLNFWLRHKYDYFRSRGIPHLPPSSWSPMGNLGQLLFLRISFGDLFRQLYADPRNGQAKIVGFFIFQT
PALMVRDPELIRQVLIKNFNNFLNRFESADAGDPMGALTLPLAKYHHWKESRQCMSQLFTSGRMRDVMYSQMLDVASDLE
QYLNRKLGDRLERVLPLGRMCQLYTTDVTGNLFYSLNVGGLRRGRSELITKTKELFNTNPRKVLDFMSVFFLPKWTGVLK
PKVFTEDYARYMRHLVDDHHEPTKGDLINQLQHFQLSRSSNHYSQHPDFVASQAGIILLAGFETSSALMGFTLYELAKAP
DIQERLRSELREAFISTATLSYDTLMTLPYLKMVCLEALRLYPAAAFVNRECTSSASEGFSLQPHVDFIVPPGMPAYISI
LGLHRDERFWPEPCVFDPERFGPERSRHIHPMTYIPFGAGPHGCIGSRLGVLQLKLGIVHILKQYWVETCERTVSEIRFN
PKSFMLESENEIYLRFCRSSL
>Cflo_XP_011263154.1 cytochrome P450 9e2
MLYIIILTVIACALGLYYIFKDLDFFKKHKIPCRTPFPLFGNTIELFLRRETVLDFVNNIYKLHPEAKYVGMFDMTSPIV
VLRDPELIKSIALKNFEMFPHHRSFIEEDQDPLFGKNLFALKGERWRQVRPLLSPAFTSSKMKSMFILMSDCAVKFSNYL
VQMPAEKKIMDIKEAFTRYTNDIIATCAFGISVDSMRNPNNEFYVYGREATTFGTVAVLKFYLFRSLPWVAKILKIRMVR
QKIADFFQDLVETTIKTRDENGIVRPDMLQLMMESRGKESKAELSIEDMVSQAFIFFFGGFESTSTLMCFAAHEIAVNQD
VQKKLQDEIDQVLEESNGKAPYEIVNNMEYMDAVINEALRRYPVAPALDRVCVKDFELPPTLPGIKPFTIRKEQGIWIPV
YGLHHDPQYFENPEMFDPERFIGERKKESLNCGAYVPFGLGPRMCIGNRFAIMETKVLLFHLLSRCDLKTCEKTRLPLKI
AKDGFNVKPEGGFWLNISPRKNIHHSIATNAVNGTRRL
>Dmel_AGA18703.1 putative cytochrome P450 6t3, partial
MLLIWLLLLTIVTLNFWLRHKYDYFRSRGIPHLPPSSWSPMGNLGQLLFLRISFGDLFRQLYADPRNGQAKIVGFFIFQT
PALMVRDPELIRQVLIKNFNNFLNRFESADAGDPMGALTLPLAKYHHWKESRQCMSQLFTSGRMRDVMYSQMLDVASDLE
QYLNRKLGDRLERVLPLGRMCQLYTTDVTGNLFYSLNVGGLRRGRSELLTKTKELFNTNPRKVLDFMSVFFLPKWTGVLK
PKVFTEDYARYMRHLVDDHHEPTKGDLINQLQHFQLSRSSNHYSQHPDFVASQAGIILLAGFETSSALMGFTLYELAKAP
DIQERLRSELREAFISTATLSYDTLMTLPYLKMVCLEALRLYPAAAFVNRECTSSASEGFSLQPHVDFIVPPGMPAYISI
LGLHRDERFWPEPCVFDPERFGPERSRHIHPMTYIPFGAGPHGCIGSRLGVLQLKLGIAHILKQYWVETCERTVSEIRFN
PKSFMLESENEIYLR
>Dmel_AGA18716.1 putative cytochrome P450 6t3, partial
MLLIWLLLLTIVTLNFWLRHKYDYFRSRGIPHLPPSSWSPMGNLGQLLFLRISFGDLFRQLYADPRNGQAKIVGFFIFQT
PALMVRDPELIRQVLIKNFNNFLNRFESADAGDPMGALTLPLAKYHHWKESRQCMSQLFTSGRMRDVMYSQMLDVASDLE
QYLNRKLGDRLERVLPLGRMCQLYTTDVTGNLFYSLNVGGLRRGRSELLTKTKELFNTNPRKVLDFMSVFFLPKWTGVLK
PKVFTEDYARYMRHLVDDHHEPTKGDLINQLQHFQLSRSSNHYSQHPDFVASQAGIILLAGFETSSALMGFTLYELAKAP
DIQERLRRELREAFISTATLSYDTLMTLPYLKMVCLEALRLYPAAAFVNRECTSSASEGFSLQPHVDFIVPPGMPAYISI
LGLHRDERFWPEPCVFDPERFGPERSRHIHPMTYIPFGAGPHGCIGSRLGVLQLKLGIAHILKQYWVETCERTVSEIRFN
PKSFMLESENEIYLRS
>Dmel_AGA18704.1 putative cytochrome P450 6t3, partial
MLLIWLLLLTIVTLNFWLRHKYDYFRSRGIPHLPPSSWSPMGNLGQLLFLRISFGDLFRQLYADPRNGQAKIVGFFIFQT
PALMVRDPELIRQVLIKNFNNFLNRFESADAGDPMGALTLPLAKYHHWKESRQCMSQLFTSGRMRDVMYSQMLDVASDLE
QYLNRKLGDRLERVLPLGRMCQLYTTDVTGNLFYSLNVGGLRRGRSELLTKTKELFNTNPRKVLDFMSVFFLPKWTGVLK
PKVFTEDYARYMRHLVDDHHEPTKGDLINQLQHFQLSRSSNHYSQHPDFVASQAGIILLAGFETSSALMGFTLYELAKAP
DIQERLRSELREAFISTATLSYDTLMTLPYLKMVCLEALRLYPAAAFVNRECTSSASEGFSLQPHVDFIVPPGMPAYISI
LGLHRDERFWPEPCVFDPERFGPERSRHIHPMTYIPFGAGPHGCIGSRLGVLQLKLGIAHILKQYWVETCERTVSEIRFN
PKSFMLESENEIYLRSA
>Dmel_AGA18706.1 putative cytochrome P450 6t3, partial
MLLIWLLLLTIVTLNFWLRHKYDYFRSRGIPHLPPSSWSPMGNLGQLLFLRISFGDLFRQLYADPRNGQAKIVGFFIFQT
PALMVRDPELIRQVLIKNFNNFLNRFESADAGDPMGALTLPLAKYHHWKESRQCMSQLFTSGRMRDVMYSQMLDVASDLE
QYLNRKLGDRLERVLPLGRMCQLYTTDVTGNLFYSLNVGGLRRGRSELLTKTKELFNTNPRKVLDFMSVFFLPKWTGVLK
PKVFTEDYARYMRHLVDDHHEPTKGDLINQLQHFQLSRSSNHYSQHPDFVASQAGIILLAGFETSSALMGFTLYELAKAP
DIQERLRSELREAFISTATLSYDTLMTLPYLKMVCLEALRLYPAAAFVNRECTSSASEGFSLQPHVDFIVPPGMPAYISI
LGLHRDERFWPEPCVFDPERFGPERSRHIHPMTYIPFGAGPHGCIGSRLGVLQLKLGIAHILKQYWVETCERTVSEIRFN
PKSFMLESENEIYLRS
>Dmel_AGA18708.1 putative cytochrome P450 6t3, partial
MLLIWLLLLTIVTLNFWLRHKYDYFRSRGIPHLPPSSWSPMGNLGQLLFLRISFGDLFRQLYADPRNGQAKIVGFFIFQT
PALMVRDPELIRQVLIKNFNNFLNRFESADAGDPMGALTLPLAKYHHWKESRQCMSQLFTSGRMRDVMYSQMLDVASDLE
QYLNRKLGDRLERVLPLGRMCQLYTTDVTGNLFYSLNVGGLRRGRSELLTKTKELFNTNPRKVLDFMSVFFLPKWTGVLK
PKVFTEDYARYMRHLVDDHHEPTKGDLINQLQHFQLSRSSNHYSQHPDFVASQAGIILLAGFETSSALMGFTLYELAKAP
DIQERLRRELREAFISTATLSYDTLMTLPYLKMVCLEALRLYPAAAFVNRECTSSASEGFSLQPHVDFIVPPGMPAYISI
LGLHRDERFWPEPCVFDPERFGPERSRHIHPMTYIPFGAGPHGCIGSRLGVLQLKLGIAHILKQYWVETCERTVSEIRFN
PKSFMLESENEIYLRSA
>Dmel_AAL29138.2 SD04231p1, partial
LIVLLIGVITFVAWYVHQHFNYWKRRGIPHDEPKIPYGNTSELMKTVHFADIFKRTYNKYKNKTDGPFVGFYMYFKRMVV
VTDIDFAKTVLIREFDKFHDRGVFHNERDDPLSANLVNIDGQKWKTLRQKLTPTFTSGKMKNMFPTILTVGDELIRVFGE
TASADSDSMEITNVVARFTADVIGSCAFGLDCHSLSDPKAKFVQMGTTAITERRHGKSMDLLLFGAPELAAKLRMKATVQ
EVEDFYMNIIRDTVDYRVKNNVKRHDFVDMLIEMKLKFDNGDKENGLTFNEIAAQAFIFFLAGFETSSTTMGFALYELAC
HQDIQDKLRTEINTVLKQHNGKLDYDSMREMTYLEKVIDETMRKRPVVGHLIRVATQHYQHTNPKYNIEKGTGVIVPTLA
IHHDPEFYPEPEKFIPERFDEDQVQQRPACTFLPFGDGPRNCIGLRFGRMQVIVGMALLIHNFKFEFHPTKTVVPLEYRT
DDFLLSSKGGIHLKVTRV
>Cflo_XP_011256679.1 probable cytochrome P450 6a13
MAIVLVSLILIVLGILYFYLTKNYNYWQKRKIPCPDGALPGVGHFWDLITMKTSFSDCCLKIYNANRSHSMMGIYNFTSP
TLMIFEPELIKTVLQTNFVNFHENGFKIDSDLDPLLANNPFFTYGEKWITGRKRLTYAFSSMRLKILLESVKQVCEKFEN
FLDKKLSKVGKIELELKDLFARFTSQVVSSAGFGVDGLSFDEEKEHESFYTMAKSFLEPTGWNNFVFTLVFFLPLLGKIF
KIPFLPKKVDHYFRTIITDVMEQRRTENKPRNDFLQLMADLERTEGNKIDINVLVSHATSFFIDGYETSSTVLSFVGFQL
ANNPDVQTKLREEVISVLNKYEDVITYDALKDMTYMDQVINESQRIIPTLGFLTKICTEEIELKGSDGIACHVERGMQIL
IPVNGLQVDPRYWEHPEVFDPDRFGPDRKHSIEKFAFLPFGEGPRMCVGMRMAQLQMKACLATFLRKYSIELSPKTRIPL
EFAPSAFLTSTKNGLWAFIRFNN
>Dmel_NP_611002.3 Cyp6a20
MAVMIVLLIGVITFVAWYVHQHFNYWKRRGIPHDEPKIPYGNTSELMKTVHFADIFKRTYNKLRNKTDGPFVGFYMYFKR
MVVVTDIDFAKTVLIREFDKFHDRGVFHNERDDPLSANLVNIDGQKWKTLRQKLTPTFTSGKMKTMFPTILTVGDELIRV
FGETASADSDSMEITNVVARFTADVIGSCAFGLDCHSLSDPKAKFVQMGTTAITERRHGKSMDLLLFGAPELAAKLRMKA
TVQEVEDFYMNIIRDTVDYRVKNNVKRHDFVDMLIEMKLKFDNGDKENGLTFNEIAAQAFIFFLAGFETSSTTMGFALYE
LACHQDIQDKLRTEINTVLKQHNGKLDYDSMREMTYLEKVIDETMRKRPVVGHLIRVATQHYQHTNPKYNIEKGTGVIVP
TLAIHHDPEFYPEPEKFIPERFDEDQVQQRPACTFLPFGDGPRNCIGLRFGRMQVIVGMALLIHNFKFEFHPTKTVVPLE
YRTDDFLLSSKGGIHLKVTRV
>Dmel_ACH92500.1 FI09616p, partial
LIVLLIGVITFVAWYVHQHFNYWKRRGIPHDEPKIPYGNTSELMKTVHFADIFKRTYNKYKNKTDGPFVGFYMYFKRMVV
VTDIDFAKTVLIREFDKFHDRGVFHNERDDPLSANLVNIDGQKWKTLRQKLTPTFTSGKMKTMFPTILTVGDELIRVFGE
TASADSDSMEITNVVARFTADVIGSCAFGLDCHSLSDPKAKFVQMGTTAITERRHGKSMDLLLFGAPELAAKLRMKATVQ
EVEDFYMNIIRDTVDYRVKNNVKRHDFVDMLIEMKLKFDNGDKENGLTFNEIAAQAFIFFLAGFETSSTTMGFALYELAC
HQDIQDKLRTEINTVLKQHNGKLDYDSMREMTYLEKVIDETMRKRPVVGHLIRVATQHYQHTNPKYNIEKGTGVIVPTLA
IHHDPEFYPEPEKFIPERFDEDQVQQRPACTFLPFGDGPRNCIGLRFGRMQVIVGMALLIHNFKFEFHPTKTVVPLEYRT
DDFLLSSKGGIHLKVTRV
>Dmel_AGA18719.1 putative cytochrome P450 6t3, partial
MLLIWLLLLTIVTLNFWLRHKYDYFRSRGIPHLPPSSWSPMGNLGQLLFLRISFGDLFRQLYADPRNGQAKIVGFFIFQT
PALMVRDPELIRQVLIKNFNNFLNRFESADAGDPMGALTLPLAKYHHWKESRQCMSQLFTSGRMRDVMYSQMLDVASDLE
XYLNRKLGDRLERVLPLGRMCQLYTTDVTGNLFYSLNVGGLRRGRSELLTKTKELFNTNPRKVLDFMSVFFLPKWTGVLK
PKVFTEDYARYMRHLVDDHHEPTKGDLINQLQHFQLSRSSNHYSQHPDFVASQAGIILLAGFETSSALMGFTLYELAKAP
DIQERLRRELREAFISTATLSYDTLMTLPYLKMVCLEALRLYPAAAFVNRECTSSASEGFSLQPHVDFIVPPGMPAYISI
LGLHRDERFWPEPCVFDPERFGPERSRHIHPMTYIPFGAGPHGCIGSRLGVLQLKLGIAHILKQYWVETCERTVSEIRFN
PKSFMLESENEIYLRSA
>Dmel_AGA18710.1 putative cytochrome P450 6t3, partial
MLLIWLLLLTIVTLNFWLRHKYDYFRSRGIPHLPPSSWSPMGNLGQLLFLRISFGDLFRQLYADPRNGQAKIVGFFIFQT
PALMVRDPELIRQVLIKNFNNFLNRFESADAGDPMGALTLPLAKYHHWKESRQCMSQLFTSGRMRDVMYSQMLDVASDLE
QYLNRKLGDRLERVLPLGRMCQLYTTDVTGNLFYSLNVGGLRRGRSELLTKTKELFNTNPRKVLDFMSVFFLPKWTGVLK
PKVFTEDYARYMRHLVDDHHEPTKGDLINQLQHFQLSRSSNHYSQHPDFVASQAGIILLAGFETSSALMGFTLYELAKAP
DIQERLRRELREAFISTATLSYDTLMTLPYLKMVCLEALRLYPAAAFVNRECTSSASEGFSLQPHVDFIVPPGMPAYISI
LGLHRDERFWPEPCVFDPERFGPERSRHIHPMTYIPFGDGPHGCIGSRLGVLQLKLGIAXILKQYWVETCERTVSEIRFN
PKSFMLESENEIYL
>Dmel_AGA18718.1 putative cytochrome P450 6t3, partial
MLLIWLLLLTIVTLNFWLRHKYDYFRSRGIPHLPPSSWSPMGNLGQLLFLRISFGDLFRQLYADPRNGQAKIVGFFIFQT
PALMVRDPELIRQVLIKNFNNFLNRFESADAGDPMGALTLPLAKYHHWXESRQCMSQLFTSGRMRDVMYSQMLDVASDLE
QYLNRKLGDRLERVLPLGRMCQLYTTDVTGNLFYSLNVGGLRRGRSELITKTKELFNTNPRKVLDFMSVFFLPKWTGVLK
PKVFTEDYARYMRHLVDDHHEPTKGDLINQLQHFQLSRSSNHYSQHPDFVASQAGIILLAGFETSSALMGFTLYELAKAP
DIQERLRSELREAFISTATLSYDTLMTLPYLKMVCLEALRLYPAAAFVNRECTSSASEGFSLQPHVDFIVPPGMPAYISI
LGLHRDERFWPEPCVFDPERFGPERSRHIHPMTYIPFGAGPHGCIGSRLGVLQLKLGIVHILKQYWVETCERTVSEIRFN
PKSFMLESENEIYLR
>Cflo_XP_011256702.2 probable cytochrome P450 6a13, partial
VLKATSIISIIVLVFLIVATFIALYFYLARYNKYWQNRGVFCADGALPGVGHMLSVLCMRTTFAESCYKIYQNNRSRSMV
GVYNFMSPSLMVLEPELVKKVLQTNFTSFHQNVQKADPDLDPLLANHPFVTYGDKWITGRKRLTYAFSSMRLKILFENVK
LVCVMLENYLDKKLSKNGKVELELKDFCSRYTTQIVAATGFGIDGYCFDDENADKSFREIGKQIVEPSMRTAIMVMLRIL
VPSLNKFFKVSIIPKHIDHFFRTLVADLMEQRRKDGIPRNDFLHLMAELEQIEGDKIDLEILASHALIFFIDGYDTSSTI
MSFVGFQLATHPKVQEKLRKEVMTVLDKYGGAMTYEGLKEMTYMDQVLNESQRIIAAGAVLQKECTEECELRGSDGLICC
VQPGTEILIPVQGLQEDPRYWKNPEVFDPERFSPENKHNIQKFTFLPFGEGPRMCVGMRMGLLQIKAGFVAILRKYSLEL
SPRTQVPLKMKVNTMLPAPKGGLWVFFRQL
>Amel_XP_026300962.1 uncharacterized protein LOC725621
MMAIFALLLIVLGILGSYHLLKSQNPFKEHGLPYKSYLPILGSTWESILRRKSFAVVIQEIYNLAPSARYVGFYNRTTPI
VMIRDPELIKTIAVKNFDAFRNHRTVNDTQTDDVLLSGNLLLLRDNRWREVRSLNTPAFSTSKIRSMYRSMSEIAINVAR
YLSTLAPGQNIVEMKDIFTRYANDVFATCAFGISVDSLSDRENKFYELGREALDIHSTPILKLILIFAFPKLARRLGVSL
VSKEATNFFTRVVSENIKMREEKGITRPDFIQAMIDKRNGRGRDDELTVEDITAQAFVFFFGGFETTSGLLSFAVHELAA
NPEIQGKVHAEIDRVLVSNNEITFERVNGLMYLDAVINETLRMYPIIPITDRECSKRFELPPVLPDAKPYVLKEGSHVWF
PIYAIQRDPRYFEKPDCFDPDRFLDDNKKRSDAFNGDAYMPFGAGPRNCIGNRFSMMETKVALFHILAKCRLEVCPKTTI
PMELRKRGVFLTAKNGFWLRIVPRHPVTIHIYQFRGEIITYLEQENESKTMLDSWSITAAIVAVLAIAYYQLIWKYKHFE
RIGIPCYHSIPLLGSFWEAVIQRNNFAEISRKIYNSYPDTKYMGMYDTTTPVLLIRDTELIKAISVKHFEQFPDHRSFQN
EATDPLFAKNLFALRGDRWREIRNLLSPAFTSSKMKSMFILMRDCAKEYGDYFASLTGDESTIELKDAFTRYTNDVIATC
AFGVEVNSMKDRKNKFYVYGREGTTFGSWASIKFFVTRVLPVSVCTLLRIRLIRKEISDFFIDLVSTTIKTREEKGIVRP
DMIQLMMESKGKLGAGKEMSMIDICAQAFVFFFGGFESTSTLMCFAAYEIAVNEDIQRRLQNEIDQVLEERDGEVTYAAV
NEMKFLDAIIYEALRMYPVVVATDRVCMKPFELPPNRPGEKPYLLKEGDNVWFPIYAIQRDPQYYPEPDKFDPDRFLNDT
KQMINSGLFLTFGIGPRMCIGNRFAMLETKVLLFHLFARCNLVPCSKTTIPMKLNRKGFSMTAENGFWFKIEPRSAKKEE
KIAVPGTTMLIDKIPDRYPDN
>Dmel_AGA18707.1 putative cytochrome P450 6t3, partial
MLLIWLLLLTIVTLNFWLRHKYDYFRSRGIPHLPPSSWSPMGNLGQLLFLRISFGDLFRQLYADPRNGQAKIVGFFIFQT
PALMVRDPELIRQVLIKNFNNFLNRFESADAGDPMGALTLPLAKYHHWKESRQCMSXLFTSGRMRDVMYSQMLDVASDLE
QYLNRXLGDRLERVLPLGXMCQLYTTDVTGNLFYSLNVGGLRRGRSELLTKTKELFNTNPRKVLDFMSVFFLPKWTGVLK
PKVFTEDYARYMRHLVDDHHEPTKGDLINQLQHFQLSRSSNHYSQHPDFVASQAGIILLAGFETSSALMGFTLYELAKAP
DIQERLRSELREAFISTATLSYDTLMTLPYLKMVCLEALRLYPAAAFVNRECTSSASEGFSLQPHVDFIVPPGMPAYISI
LGLHRDERFWPEPCVFDPERFGPERSRHIHPMTYIPFGAGPHGCIGSRLGVLQLKLGIAHILKQYWVETCERTVSEIRFN
PKSFMLESENEIYLRS
>Dmel_AGA18705.1 putative cytochrome P450 6t3, partial
MLLIWLLLLTIVTLNFWLRHKYDYFRSRGIPHLPPSSWSPMGNLGQLLFLRISFGDLFRQLYADSRNGQAKIVGFFIFQT
PALMVRDPELIRQVLIKNFNNFLNRFESADAGDPMGALTLPLAKYHHWKESRQCMSXLFTSGRMRDVMYSQMLDVASDLE
XYLNRKLGDRLERVLPLGRMCQLYTTDVTGNLFYSLNVXGLRRGRSELLTKTKELFNTNPRKVLDFMSVFFLPKWTGVLK
PKVFTEDYARYMRHLVDDHHEPTKGDLINQLQHFQLSRSSNHYSQHPDFVASQAGIILLAGFETSSALMGFTLYELAKAP
DIQERLRRELREAFISTATLSYDTLMTLPYLKMVCLEALRLYPAAAFVNRECTSSASEGFSLQPHVDFIVPPGMPAYISI
LGLHRDERFWPEPCVFDPERFGPERSRHIHPMTYIPFGDGPHGCIGSRLGVLQLKLGIAHILKQYWVETCERTVSEIRFN
PKSFMLESENEIYLR
>Cflo_XP_025263872.1 cytochrome P450 9e2-like
MLYIIILTVIAGALGLYYIFKDLNFFKKHNIPCRTPLPLFGNTIKLFFRRETILDYINNIYKLHPDAKYVGMFEMTIPIL
VLRDPELIKSIASKNFDLFPHHRSFVEEDQDPLFGNILFSLKGEKWRQVRSLLSPAFTSSKMKSMFILMSDCAVKFSNYL
AQLPAEKKITDIKDSFTRYTNDIIATCAFGISVDSMRNPNNEFYIYGREATTFGTVVVLKFYLFRILPWVTKILKIRLVR
QKIADFFRDLVETTIKTRDENGIVRPDMLQLMMETRGKKGNAELSIEDMVSQAFSFFFGGFESTSTLMCFAAHEIAVNQD
VQKKLQDEIDQVLEEANGKAPYEIVNNMEYMDAVINESLRRYPVAAILDRVCVKDFELPPTLPGIKPFTIRKEQGIWIPV
YGLHHDPQYFENPEMFDPERFIGERKKESLNCGAYVPFGLGPRMCIGNRFAIMETKVLLFHLLARCDLKTCEKTRLPLKI
AKDGFNLKPEGGFWLNISPRKNIHHSIATNAVNGTCQL
>Cflo_EFN68178.1 Probable cytochrome P450 6a13, partial
SIISIIVLVFLIVATFIALYFYLARYNKYWQNRGVFCADGALPGVGHMLSVLCMRTTFVESCYKIYQNNRSRSMVGVYNF
MSPSLMVLEPELVKKVLQTNFTSFHQNVQKADPDLDPLLANHPFVTYGDKWITGRKRLTYAFSSMRLKILFENVKLVCVM
LENYLDKKLSKNGKVELELKDFCSRYTTQIVAATGFGIDGYCFDDENADKSFREIGKQIVEPSMRTAIMVMLRILVPSLN
KFFKVSIIPKHIDHFFRTLVADLMEQRRKDGIPRNDFLHLMAELEQIEGDKIDLEILASHALIFFIDGYDTSSTIMSFVG
FQLATHPKVQEKLRKEVMTVLDKYGGAMTYEGLKEMTYMDQVLNESQRIIAAGAVLQKECTEECELRGSDGLICCVQPGT
EILIPVQGLQEDPRYWKNPEVFDPERFSPENKHNIQKFTFLPFGEGPRMCVGMRMGLLQIKAGFVAILRKYSLELSPRTQ
VPLKMKVNTMLPAPKGGLWVFFRQL
>Cflo_EFN69793.1 Cytochrome P450 9e2, partial
EAMAIMLISSILVVLVILYFYLTKNYNYWQKRKVPCPDGILPGVGHFWNFIIMKNSFSECCRKIYNANRNHSMVGIYNFM
SPSLMILEPELIKTVMQTNFVNFHENSHKIDPDLDPLLANNPFFTYGEKWITGRKRLTYAFSSMRLKILLESVKQICEQF
ENFLDKKLSKVGKIELELKELFARFTAQVVSNAGFGVDGLSFDEKKEHESFYAMVKSFLEPSSLNNITFMLVFFLPSLNK
IFRTPFLPKRIDHFFRTIITDVMEQRRTEDKHRNDFLQLMDELERVEGNKIDMNVLISHATSFFIDGYETSSTVLSFVGF
QLANNPDVQTKLREEVISVLNKYEDVITYDALKDMTYMDQVISESQRIIPTIGILKKICTKETELRGSDGIACHIERGMQ
ILIPVNGLQVDPRYWEHPEVFDPDRFGPDRKHNIERFTFLPFGEGPRICVGMRMAQLQMKACLAVFLRKYSLELSPKTRV
PLEMVATHILAAAKGGLWAFIRP
>Dmel_AAB46609.1 cytochrome P450 monooxygenase, partial
GHNYIYHRTQADVMGVYSVLLAIVVVLVGYLLLKWRRALHYWQNLDIPCEEPHILMGSLTGVQTSRSFSAIWMDYYNKFR
GTGPFAGFYWFQRPGILVLDISLAKLILIKEFNKFTDRGFYHNTEDDPLSGQLFLLDGQKWKSMRSKLSSTFTSGKMKYM
FPTVVKVGHEFIEVFGQAMEKSPIVEVRDILARFTTDVIGTCAFGIECSSLKDPEAEFRVMGRRAIFEQRHGPIGIAFIN
SFQNLARRLHMKITLEEAEHFFLRIVRETVAFREKNNIRRNDFMDQLIDLKNSPLTKSESGESVNLTIEEMAAQAFVFFG
AGFETSSTTMGFALYELAQHQDIQDRVRKECQEVIGKYNGEITYESMKDMVYLDQVISETLRLYTVLPDLNRECLEDYEV
PGHPKYVIKKGMPVLIPCGAMHRDEKLYANPNTFNPIFFARTSEGSDSVEWLPFGDGPRLCIGMRFGQMQARSGLALLIN
RFKFSVCEQTTIPIVYSKKTFLISSETGIFLKVERV
>Cflo_XP_025263637.1 probable cytochrome P450 6a14 isoform X1
MQIYIYSDLISFNCKSGASYQTVQTHVYLCARFVIIHCIIIYEYSSADWLHRYILRPLRVGEFFHDLYVKYKEHRAFGIY
GFFKPNLIITDPDLIRIVLTKEFKKFHDRGIFCNEKIDPMTGNLFILPGKKWRNLRVKLTPTFTSGKIKQMFAILKMCGD
EFARNLESVTQTGDLIEIKDWFRRYTTDIIMSVAFGVKSNCIKEGDNEFQYWGKKIFEIHPFWITLSTFMPQIMNFFSIP
FYKRSVTDFFIKTFRENMEYRQSHNIIKHDFMNLLIQLMEKGYVESDDMKDINNSSNMSRLTLLEAIAQAFVFFAAGFET
SSTTATFCSYELAQHQDIQDKVRNEIDEILKNHDELTYNAVNEMTYLHKVINETMRKYPPVPVLNRICTEEINLPTTNIH
IPKDMFISIPVLGLHRDPLIYPDPDKFDPERFNEDKIPTRHPYTYLPFGEGPRICIGSRFGYMQTKIGLINLLSKFKFEL
DPRTMVPLTYDRDSFILAPKEGVYLTIKPR
>Amel_XP_006562364.1 cytochrome P450 9e2
MDYLQLGLTLLAILVAVYYLSTRNHKLLKRHGIVHIPPTPLFGNLGPLVRRKCHMEDVIQRVYDLDPDARYVGMYEFTTP
LIIIRDPELIKTIGVKEITNFTNHRPFVDVGVDPMLGEVLFAMQGDRWREHRTMLTTLFTSSKIKSMFVLMSDCAKRFAD
YLSKVEREIELKSVLTRYTNDVIARCVYGVSVDSVNEPENIFYRYGQVASQLSTFKQNLMIFVHRNSPRLARLFNLKILP
VHIEKFFHRLVMDTIETRRREGVHGLDMLQQLMDMQSRRKESEEGKRGMTVTDIANHAFSFFFGSVDTMATQISLISHML
AVNPDVQQRLQEEIDEVLSASEDKQVGYDVIQEMKYLDAVMSEAMRYHPILLFVDRVCGETFELPPALPGARPFKLERGM
NIWFPVKAIHHDPKYFENPDRFDPDRFLRDGKGIASSGAYMPFGMGPRKCIGSRFALTEMKILLFNILAKCSFKVGSKTM
VPLKFKEGVFNPVAKNGFWLKIERRENSCC
>Dmel_AGA18713.1 putative cytochrome P450 6t3, partial
MLLIWLLLLTIVTLNFWLRHKYDYFRSRGIPHLPPSSWSPMGNLGQLLFLRISFGDLFRQLYADPRNGQAKIVGFFIFQT
PALMVRDPELIRQVLIKNFNNFLNRFESADAGXPMGALTLPLAKYHHWXESRQCMSQLFTSGRMRDVMYSQMLDVASDLE
QYLNRKLGDRLERVLPLGRMCQLYTTDVTGNLFYSLNVGGLRRGRSELLTKTKELFNTNPRKVLDFMSVFFLPKWTGVLK
PKVFTEDYARYMRHLVDDHHEPTKGDLINQLQHFQLSRSSNHYSQHPDFVASQAGIILLAGFETSSALMGFTLYELAKAP
DIQERLRSELREAFISTATLSYDTLMTLPYLKMVCLEALRLYPAAAFVNRECTSSASEGFSLQPHVDFIVPPGMPAYISI
LGLHRDERFWPEPCVFDPERFGPERSRHIHPMTYIPFGAGPHGCIGSRLGVLQLKLGIAHILKQYWVETCERTVSEIRFN
PKSFMLESENEIYLRS
>Dmel_AGA18715.1 putative cytochrome P450 6t3, partial
MLLIWLLLLTIVTLNFWLRHKYDYFRSRGIPHLPPSSWSPMGNLGQLLFLRISFGDLFRQLYADPRNGQAKIVGFFIFQT
PALMVRDPELIRQVLIKNFNNFLNRFESADAGXPMGALTLPLAKYHHWXESRQCMSQLFTSGRMRDVMYSQMLDVASDLE
QYLNRKLGDRLERVLPLGRMCQLYTTDVTGNLFYSLNVGGLRRGRSELLTKTKELFNTNPRKVLDFMSVFFLPKWTGVLK
PKVFTEDYARYMRHLVDDHHEPTKGDLINQLQHFQLSRSSNHYSQHPDFVASQAGIILLAGFETSSALMGFTLYELAKAP
DIQERLRRELREAFISTATLSYDTLMTLPYLKMVCLEALRLYPAAAFVNRECTSSASEGFSLQPHVDFIVPPGMPAYISI
LGLHRDERFWPEPCVFDPERFGPERSRHIHPMTYIPFGAGPHGCIGSRLGVLQLKLGIAHILKQYWVETCERTVSEIRFN
PKSFMLESENEIYLRSA
>Amel_KAG9429572.1 cytochrome P450 9e2
MEFLSLALVLAAISIIAYYYCFVRKNFNLFQEHGILHVPPSPLVGNFGPLIRGKENVHDTIQRIYNIHPDAKYVGIFEFL
TPVIMIRDLDLIKSITMKNFDQFPDHRPMFCKSVDPMLGEMLFIMDGERWKEHRNMLSPTFTSSKIKTMFVHMSECAKRF
AHHLSKLPEKDRETEMKALLTRYTNDVIAACIYGVNVDSIKEPRNVFYMYGRVGATLIGLKKNLKIMVHRNMPWLANLLR
LNILERHVAKFFTDLVVETVEERERNGTTNSDLIQLMMDTRNKKESGKKNLTVQNMANHAFSFFFGGFDTVSSQTCVLLH
MLVENPEVQQRLQQEIDETLESNNGQLSYDVIQEMRYLDAVINEILRLHPIAVFIDRMCVKSFELPPALPGDVPFTVKPG
MNVWIPVKAIHHDPRYYDEPEKFKPERFLDNGKNIIGSGAYFPFGIGPRICIGNRFALIEMKVLVCHILAVCDIKAGART
GIPLEFEKGVFNATAKTGFWLKIEPRKYSYHSGQINGLVNNHVINGACKTGI
>Amel_XP_392000.1 cytochrome P450 9e2
MEFLSLALVLAAISIIAYYYCFVRKNFNLFQEHGILHVPPSPLVGNFGPLIRGKENVHDTIQRIYNIHPDAKYVGIFEFL
TPVIMIRDLDLIKSITMKNFDQFPDHRPMFCKSVDPMLGEMLFIMDGERWKEHRNMLSPTFTSSKIKTMFVHMSECAKRF
AHHLSKLPEKDRETEMKALLTRYTNDVIAACIYGVNVDSIKEPRNVFYMYGRVGATLIGLKKNLKIMVHRNMPWLANLLR
LNILERHIAKFFTDLVVETVEERERNGTTNSDLIQLMMDTRNKKESGKKNLTVQNMANHAFSFFFGGFDTVSSQTCVLLH
MLVENPEVQQRLQQEIDETLESNNGQLSYDVIQEMRYLDAVINEILRLHPIAVFIDRMCVKSFELPPALPGDVPFTVKPG
MNVWIPVKAIHHDPRYYDEPEKFKPERFLDNGKNIIGSGAYFPFGIGPRICIGNRFALIEMKVLVCHILAVCDIKAGART
GIPLEFEKGVFNATAKTGFWLKIEPRKYSYHSGQINGLVNNHVINGACKTGI
>Cflo_XP_025263904.1 cytochrome P450 9e2-like isoform X2
MNPVVMIRDPDLIKSIAIKNFDSFTDHRSFIDEVSDPLFGKNLFSLRGEKWRDVRNLLSPAFTSSKMKAMFKLMANCAAN
FTEFLSTLPSDKSVMEMKDCFTRYTNDVIATCAFGISVDSMRNPTNEFYVYGKVATTFDTLRTIKFYLIRSMPRISKMLG
IKLLDNRISQFFKNLVRNTIDIRDKQNIVRPDMLQLMMESRGKRGSGKELTIEDMTAQAFIFFFGGFDTVSTLMCFAVHE
IAVNPSIQTKLRNEVDDVLKKTNGELTYEALNGMEYLDAVVNEALRFWPVAVFQDRLCVQDFELPPALPGDKPFIVKKGS
VVWFPVYGLHRDSKYFEKPDEFYPERFLDENKKNLNVNAYLPFGIGPRMCIGNRFALLEAKVVIFYLLARCELKPCAKTC
HPLRLSKKNFAMLAEGGFWLKVQARNDVHTSVLTSVNGTATNGHI
>Cflo_EFN68177.1 Probable cytochrome P450 6a13, partial
MDIVLISLILAAFIALYFYLVQKNKYWQNRGVFCADGVLPGVGHMLSVLCMRTTFVESCYKIYQNNRSRSMVGIYKIMSP
LLIVLEPDLVKTVLQTNFASFHLNAIKINPDLDLLMSKHPFFSHGDKWLIGRKRLTYAFSSMRLKILLESVKSVCVMLEN
YLDNKLKKTGKVELELKDLCSRYTTQVAAAAGFGVDGFCFDDEKPDKSFRKIGKQVLEPSVLNIIKFMFIFVIPPLNKIF
KMSIVPKHIDRFFRTLVADLMQQRREEKIPRNDFLHLMAELERISDEKFDLEMLTSNILTFFIDSYGTSSTAMSFVGFQL
ANHPKVQEKLRKEVMTVLDKYDDMITYDGLKEMTYMDQVLNESMRLVPVLGSMIKQCTEECELRGSDGVVCRVEPGTEIL
IPTQALHNDPRYWKDPEVFDPERFSSDKKHNIQKFTFLPFSEGPRNCVGMRMAQLQVKAGLTAILRKYSLELSPRTQIPL
KMLPGIISSPKGGLWVFFR
>Amel_KAG6794705.1 cytochrome P450 9e2
MEFLSLALVLAAISIIAYYYCFVRKNFNLFQEHGILHVPPSPLVGNFGPLIRGKENVHDTIQRIYNIHPDAKYVGIFEFL
TPVIMIRDLDLIKSITMKNFDQFPDHRPMFCKSVDPMLGEMLFIMDGERWKEHRNMLSPTFTSSKIKTMFVHMSECAKRF
AHHLSKLPEKDRETEMKALLTRYTNDVIAACIYGVNVDSIKEPRNVFYMYGRVGATLIGLKKNLKIMVHRNMPWLANLLR
LNILERHIAKFFTDLVVETVEERERNGTTNSDLIQLMMDTRNKKESGKKNLTVQNMANHAFSFFFGGFDTVSSQTCVLLH
MLVENPEVQQRLQQEIDETLESNNGQLSYDVIQEMRYLDAVINEILRLHPIAVFIDRMCVKSFELPPALPGDVPFTVKPG
MNVWIPVKAIHHDPRYYDEPEKFKPERFLDNGKNIIGSGAYFPFGIGPRICIGNRFALIEMKVLVCYILAVCDIKAGART
GIPLEFEKGVFNATAKTGFWLKIEPRKYSYHSGQINGLVNNHVINGACKTGI
>Cflo_XP_011254123.2 LOW QUALITY PROTEIN: cytochrome P450 9e2
MAIMLISSILVVLVILYFYLTKNYNYWQKRKVPCPDGILPGVGHFWNFIIMKNSFSECCRKIYNANRNHSMVGIYNFMSP
SLMILEPELIKTVMQTNFVNFHENSHKIDPDLDPLLANNPFFTYGEKWITSRKRLTYAFSSMRLKILLESVKQICEQFEN
FLDKKLSKVGKIELELKELFARFTAQVVSNAGFGVDGLSFDEKKEHESFYAMVKSFLEPSSLNNITFMLVFFLPSLNKIF
RTPFLPKRIDHFFRTIITDVMEQRRTEDKHXRIQTRNDFLQLMDELERVEGNKIDMNVLISHATSFFIDGYETSSTVLSF
VGFYLANNPAVQAKLREEVISVLNKYDNVITYDALKDMTYMDQVISESQRIIPTIGILKKICTKETELRGSDGIACHIER
GMQILIPVNGLQEDPRYWEHPEVFDPDRFGPDRKHNIERFTFLPFGEGPRICVGMRMAQLQMKACLAVFLRKYSLELSPK
TRVPLEMVATHILAAAKGGLWAFIRPI
>Mmus_AAH94062.1 Cytochrome P450, family 3, subfamily a, polypeptide 11
MDLVSALSLETWVLLAISLVLLYRYGTRKHELFKKQGIPGPKPLPFLGTVLNYYKGLWKFDMECYKKYGKTWGLFDGQTP
LLAVTDPETIKNVLVKECFSVFTNRRDFGPVGIMSKAISISKDDEWKRYRALLSPTFTSGKLKEMFPVIEQYGDILVKYL
RQKAKKGKPVTMKDVLGAYSMDVITSTSFGVNVDSLNNPEDPFVEKAKKLLRFDFFDPLLFSVVLFPFLTPVYEMLNICM
FPKDSIEFFKKFVDRMKESRLDSKQKHRVDFLQLMMNSHNNSKDKVSHKALSDMEITAQSIIFIFAGYETTSSTLSFTLH
SLATHPDIQKKLQDEIDEALPNKAPPTYDTVMEMEYLDMVLNETLRVYPIANRLERVCKKDVELNGVYIPKGSTVMIPSY
ALHHDPQHWSEPEEFQPERFSKENKGSIDPYVYLPFGNGPRNCLGMRFALMNMKLALTKIMQNFSFQPCKETQIPLKLSR
QGLLQPEKPIVLKVVPRDAVITGA
>Cflo_XP_025263634.1 probable cytochrome P450 6a14 isoform X2
MFAELIGVFIVALIIVYTYYKYVLFNYWRKRDIFYMEPVVPIGNLGAVITKKVSIVLTKEFKKFHDRGIFCNEKIDPMTG
NLFTLPGKKWRNLRVKLTPTFTSGKIKQMFAILKMCGDEFTRNLESVTQTGDLIEIKDWFGRYTTDIIMSVAFGVKSNCI
KEGDNEFRYWGKKIFETHPFWTALSVFMPQIMNFFSIPFHKRSVTDFFIKTFRENMEYRQSHNIIKHDFMNQLIQLMEKD
YVESDDMKDINNSSNMSRLTLLEAIAQAFVFFAAGFETSSTTATFCSYELAQHQDIQDKLRNEIDEILKNHGELTYNAVN
EMTYLHKVINETMRKYPPLPVLNRICTEEINLPTTNIHIPKDMFISIPVLGLHRDPLIYPDPDKFDPERFNEDKIPTRHP
YTYLPFGEGPRICIGSRFAYMQTKLGLINLVSKFKFELDPRTMIPLTYDRDSFTLAPKEGVYLTIKPR
>Mmus_NP_031844.1 cytochrome P450 3A11
MDLVSALSLETWVLLAISLVLLYRYGTRKHELFKKQGIPGPKPLPFLGTVLNYYKGLWKFDMECYKKYGKTWGLFDGQTP
LLAVTDPETIKNVLVKECFSVFTNRRDFGPVGIMSKAISISKDDEWKRYRALLSPTFTSGKLKEMFPVIEQYGDILVKYL
RQKAKKGKPVTMKDVLGAYSMDVITSTSFGVNVDSLNNPEDPFVEKAKKLLRFDFFDPLLFSVVLFPFLTPVYEMLNICM
FPKDSIEFFKKFVDRMKESRLDSKQKHRVDFLQLMMNSHNNSKDKVSHKALSDMEITAQSIIFIFAGYETTSSTLSFTLH
SLATHPDIQKKLQDEIDEALPNKAPPTYDTVMEMEYLDMVLNETLRLYPIANRLERVCKKDVELNGVYIPKGSTVMIPSY
ALHHDPQHWSEPEEFQPERFSKENKGSIDPYVYLPFGNGPRNCLGMRFALMNMKLALTKIMQNFSFQPCKETQIPLKLSR
QGLLQPEKPIVLKVVPRDAVITGA
>Dmel_NP_523646.1 cytochrome P450-9b2
MALIEICLALVVIGYLIYKWSTATFKTFEERKLYFEKPYPFVGNMAAAALQKSSFQRQLTEFYERTRQHKLVGFFNMRTP
MITLNDPELIKKVCVKDFDHFPNHQPFITSNDRLFNDMLSVMRDQRWKHMRNTLTPVFTAAKMRNMFTLMNESFAECLQH
LDSSSKTLPGRKGFEVDMKVMCNKLSNDIIATTAFGLKVNSYDNPKNEFYEIGQSLVFSRGLQFFKFMLSTLVPKLFSLL
KLTIFDSAKVDYFARLVVEAMQYREKHNITRPDMIQLLMEAKNESEDKWTDDEIVAQCFIFFFAAFENNSNLICTTTYEL
LYNPDVQERLYEEIVETKKALNGAPLTYDAVQKMTYMDMVISESLRKWTLAAATDRLCSKDYTLTDDDGTKLFDFKVGDR
INIPISGLHLDDRYFPEPRKFDPDRFSEERKGDMVPYTYLPFGVGPRNCIGNRYALMQVKGMLFNLLLHYKIEASPRTIK
DLWGSASGFNFTPRSGFWMHLVPRK
>Dmel_NP_650189.1 Cyp9f2
MLWEFFALFAIAAALFYRWASANNDFFKDRGIAYEKPVLYFGNMAGMFLRKRAMFDIVCDLYTKGGSKKFFGIFEQRQPL
LMVRDPDLIKQITIKDFDHFINHRNVFATSSDDDPHDMSNLFGSSLFSMRDARWKDMRSTLSPAFTGSKMRQMFQLMNQV
AKEAVDCLKQDDSRVQENELDMKDYCTRFTNDVIASTAFGLQVNSFKDRENTFYQMGKKLTTFTFLQSMKFMLFFALKGL
NKILKVELFDRKSTQYFVRLVLDAMKYRQEHNIVRPDMINMLMEARGIIQTEKTKASAVREWSDRDIVAQCFVFFFAGFE
TSAVLMCFTAHELMENQDVQQRLYEEVQQVDQDLEGKELTYEAIMGMKYLDQVVNEVLRKWPAAIAVDRECNKDITFDVD
GQKVEVKKGDVIWLPTCGFHRDPKYFENPMKFDPERFSDENKESIQPFTYFPFGLGQRNCIGSRFALLEAKAVIYYLLKD
YRFAPAKKSCIPLELITSGFQLSPKGGFWIKLVQRN
>Bger_PSN49032.1 Cytochrome P450 9e2
MDWTLFILGIGFLLYLYGIHTHNYFRKRKVPYVKPSPFLGSMGPVVTQRISFPDFLLSVYNDLKGNPYGGMFQFRTPYIF
LRDPDLIKTITVKDFEYFSDHTAIVSKDVDPMWGRGVFNLKDECGKQLVNFLDKCYQNYMPEKPCKVEKEGGILVVELKD
LFTRYTNDVIATAAFGVGVDSLTKPSNEFYLMGKHASNFSGIRSLIFFAHLMCPTLMKILDIPLIPKTVKKYFRSLVKDT
MSTREEKGIVRPDLVELLMQAKKLYVPDEKNPKPDTKVLEFDDLVAQAFLFFLAGFDTTATLLCFACHQIAVHPETMTKL
QNEIDEAMKANGGSISYETLHSMKYLDMVISETLRLYPPSVASDRCCNKAYTLPSNPPMEMKPGDSIWIPIYAIHRDPEH
FPNPDIFDPERFSDENKHNIKPFTFLPFGAGPRNRFVLMETKIALVKLLHSFNLKVVPRTPIPIKISKKGLNMTVDGGFW
MGLDTRRTKVSSKWTASYHGSSHNGLCLFLELESYFLNRNVPYVKPTAFIGNMGPIMAQNMTLPDFVKYMYDELKGHAYG
GMFQFRKPIIFLRDPDLIKTVTVKDFEHFTDHLFIVTEDADPMSTMEGHENHFDSSLHLQQNEDNVCSGGRVWQAAQGGI
LVVELKDLFTRYANDVIATAAFGVGVDSLAKPSNEFYLMGKEATNFKGIHTIATREEKGIIRPDLVQLLMQAKKGNLQDG
NKRVLEDDDLVAQAFLFFLAGFDTTSTLLSFSAYLLAIHPEAMAKLQKEIDEAMKANGGTVSYETLHSLKYLDMVISESL
RLYPPSVAMDRHCVKKYTLPANPPIEVNPGDGLWVPIYALHRDPEHFPNPDAFDPERFSDENKHNIKPSTYIPFGIGPRI
CIGSRFALMEAKIALVKLLYRFNLKVVSKTPIPIKICKKSMNMNIEGGYWIGLEMRNTQLNSH
>Amel_KAG9429570.1 hypothetical protein HZU67_08900
MMAIFALLLIVLGILGSYHLLKSQNPFKEHGLPYKSYLPILGSTWESILRRKSFAVVIQEIYNLAPSARYVGFYNRTTPI
VMIRDPELIKTIAVKNFDAFRNHRTVNDTQTDDVLLSGNLLLLRDNRWREVRSLNTPAFSTSKIRSMYRSMSEIAINVAR
YLSTLAPGQNIVEMKDIFTRYANDVFATCAFGISVDSLSDRENKFYELGREALDIHSTPILKLILIFAFPKLARRLGVSL
VSKEATNFFTRVVSENIKMREEKGITRPDFIQAMIDKRNGRGRDDELTVEDITAQAFVFFFGGFETTSGLLSFAVHELAA
NPEIQGKVHAEIDRVLVSNNEITFERVNGLVYLDAVINETLRMYPIIPITDRECSKRFELPPVLPDAKPYVLKEGSHVWF
PIYAIQRDPRYFEKPDCFDPDRFLDDNKKRSDAFNGDAYMPFGAGPRNCIGNRFSMVETKVALFHILARCRLDVCPKTTI
PMELRKRGVFLTAKNGFWLRIVPRHPVT
>Mmus_NP_001098629.1 cytochrome P450 3A41
MNLFSALSLDTWVLLAIILVLLYRYGTRTHGLFKKQGIPGPKPLPFLGTVLNYYKGLWKFDMECYEKYGKTWGLFDGQMP
LFVITDPEMIKNVLVKECFSVFTNRREFGPVGIMSKAISISKDEEWKRYRALLSPTFTSGKLKEMFPVIEQYGDILVKYL
MQEAEKGKPVTMKDVLGAYSIDVITSTSFGVNVDSLNNPEDPFVEKAKGILRVDFFDPLVFSVVLFPFLTPVYEMLNICM
FPKDSIEFFKKFVNRMKESRLDSKQKHRVDFLQLMMNAHNNSKDKDSHKALSDMEITAQSIVFIFAGYETTSSTLSFTLY
CLATHPDIQKKLQEEIDETLPNKAPPTYDTVMEMEYLDMVLNETLRLYPIGNRLERFCKKDVELNGVYIPKGSTVMIPSY
ALHHDPQHWPEPEEFQPERFSKENKGSIDPYLYMPFGIGPRNCIGMRFAFMTMKLALTKVMQNFSFQPCQETQIPLKLSR
QGLLQPEKPIVLKVVPRDVVITGA
>Mmus_AAI38084.1 Cytochrome P450, family 3, subfamily a, polypeptide 41B
MNLFSALSLDTWVLLAIILVLLYRYGTRTHGLFKKQGIPGPTPLPFLGTVLNYYKGLWKFDMECYEKYGKTWGLFDGQMP
LFVITDPEMIKNVLVKECFSVFTNRREFGPVGIMSKAISISKDEEWKRYRALLSPTFTSGKLKEMFPVIEQYGDILVKYL
MQEAEKGKPVTMKDVLGAYSIDVITSTSFGVNVDSLNNPEDPFVEKAKGILRVDFFDPLVFSVVLFPFLTPVYEMLNICM
FPKDSIEFFKKFVNRMKESRLDSKQKHRVDFLQLMMNAHNNSKDKDSHKALSDMEITAQSIVFIFAGYETTSSTLSFTLY
CLATHPDIQKKLQEEIDETLPNKAPPTYDTVMEMEYLDMVLNETLRLYPIGNRLERFCKKDVELNGVYIPKGSTVMIPSY
ALHHDPQHWPEPEEFQPERFSKENKGSIDPYLYMPFGIGPRNCIGMRFAFMTMKLALTKVMQNFSFQPCQETQIPLKLSR
QGLLQPEKPIVLKVVPRDVVITGA
>Bger_PSN43535.1 hypothetical protein C0J52_03712
MEGIFEAKELCSQFTTDVVATCAYGVDGNAIKDPDSEFRRMGRATINPGLLGNIKFVIGFIAPQISNLLKLRFLPMKVEN
FFIRMVKEVIQYREENNVSRNDYLQHLISIKKKTENEPSEKYHIAAGATTFFIDGFETSAGVLSFMLYCLACNSEVQEKL
REEISKATKENGGALDYDSIHKLPYLDMVFSESMRMFPPVTFMKRLCTKKITLQTSPGEELTMEEGATLVIPVYGIHNDP
KYYPDPHLFIPERFTEENKNNRHKKFEGHRYAGIFELGNPSLFIRDPELIKDVLVREFSKFHDNEIFVDPDSDAIWKVTR
SRLMPAFTVAKLKPLFPLVQGVCDELNKVISNDKKGIFEAKELSSQFTTDVVATCAYGIDGNALKDPDSEFRRMGRATID
PGLLGNIKFIISIMTPKIFDMLKLSSRVYDLGIKTFDDIDIAAGATTFFLDGFETSAGVLSFNLYCLACNPEVQEKLRQE
ISNATKENGGALDYDSIQKLPYLDMVFSESLRMFPPVVFIKRMCTKKTAIQSESGKELIIDEGDSMIIPIYSIHNDPKYY
PDPHLFIPERFTEENKNSRHKYVYLPFGEGPRTCLGMRFAIMQVKAAIVNIVSKFEIKTTDRTPIPLVASTKSIFLGAKD
GLWLQIVPLKNN
>Amel_KAG6794703.1 hypothetical protein HZU73_10268
MMAIFALLLIVLGILGSYHLLKSQNPFKEHGLPYKSYLPILGSTWESILRRKSFAVVIQEIYNLAPSARYVGFYNRTTPI
VMIRDPELIKTIAVKNFDAFRNHRTVNDTQTDDVLLSGNLLLLRDNRWREVRSLNTPAFSTSKIRSMYRSMSEIAINVAR
YLSTLAPGQNTVEMKDIFTRYANDVFAICAFGISVDSLSDRENKFYELGREALDIHSTPILKLILIFAFPKLARRLGVSL
VSKEATNFFTRVVSENIKMREEKGITRPDFIQAMIDKRNGKSRDDELTVEDITAQAFVFFFGGFETTSGLLSFAVHELAA
NPEIQGKVHAEIDRVLVSNNEITFERVNGLVYLDAVINETLRMYPIIPITDRECSKRFELPPVLPDAKPYVLKEGSHVWF
PIYAIQRDPRYFEKPDCFDPDRFLDDNKKRSDAFNGDAYMPFGAGPRNCIGNRFSMVETKVALFHILARCRLDVCPKTTI
PMELRKRGVFLTAKNEFWLRIVPRHPVT
>Amel_KAG6794702.1 cytochrome P450 9e2
MGSLVRQKSNLHDVIDRTYNLDPGAKYVGIYEFTTPIIILRDLDLIKTITMKYLDHFPDHRSFAYEGADPVFGSMLFAMK
GERWKEHRNMLTPTLTSSKIKGMFKLMTECAVRFADFLSVLPENERETEMKALLSRYANDVIASCVYGVSVDSINDPKNI
FYVYGRRGTNVVGLKKSMFVLIHRNMPWLAKLFGLRFLEKHVQKFFYDLVYETIESREKLGTNRSDVLQLLMDIRDKANS
SGKMTTMTVENVAIHAFTFFFGGFDSITSVTTLLTQMLAEHPDVQARLQQEIDETLRSNDGVLTYDAVHGMKYMDAVINE
TMRFCPVLPFLDRMCVESFQLPAPVPGGQPFTLRPGMNVWIPLAAIGRDPEYFEDPDKFDPDRFLNPEAGIKNSGAHFPF
GLGQRKCIGERFAMMEMKVLLCYVLAACNVRIGSKTTVPMKLEKGLINANVKGGFWLKIEPRKVTYYNSSRSN
>Dmel_ACH73354.1 unknown, partial
IYGNMKDWPKKRHIAMIFRDYYTKYKRSVYPFAGFYFFFTRSAVITDLELVKRVLIKDFNHFENRGIFYNEIDDPLSATL
FSIEGQKWRHLRHKLTPTFTSGKMKNMFPIIVKVGEEMEKIFSAKTTTGEGQVLEIVDLVARYTADVIGNCAFGLNCNSL
QNPNAEFVTIGKRAIIERRYGGLLDFLIFGFPKLSRRLRLKLNVQDVEDFYTSIVRNTIDYRLRTNEKRHDFMDSLIEMY
EKEQAGNTEDGLSFNEILAQAFIFFVAGFETSSTTMGFALYELALDQDIQDQLRAEINNVLSKHNNEFTYEGIKEMKYLE
QVVMETLRKYPVLAHLTRMTQTDFSPEDPKYFIAKGTTVVIPALGIHYDPEIYPEPEKFKPERFTDEAIAARPSCTWLPF
GEGPRNC
>Dmel_ACH73363.1 unknown, partial
IYGNMKDWPKKRHIAMIFRDYYTKYKRSVYPFAGFYFFFTRSAVITDLELIKRVLIKDFNHFENRGIFYNEIDDPLSATL
FSIEGQKWRHLRHKLTPTFTSGKMKNMFPIVVKVGEEMEKIFSAKTTTGEGQVLEIVDLVARYTADVIGNCAFGLNCNSL
QNPNAEFVTIGKRAIIERRYGGLLDFLIFGFPKLSRRLRLKLNVQDVEDFYTSIVRNTIDYRLRTNEKRHDFMDSLIEMY
EKEQAGNTEDGLSFNEILAQAFIFFVAGFETSSTTMGFALYELALDQDIQDQLRAEINNVLSKHNNEFTYEGIKEMKYLE
QVVMETLRKYPVLAHLTRMTQTDFSPEDPKYFIAKGTTVVIPALGIHYDPEIYPEPEKFKPERFTDEAIAARPSCTWLPF
GEGPRNC
>Cflo_XP_011268181.2 cytochrome P450 9e2
MEFSTLILIIITTCICLYYFISSKLSHFKRLNIPHVRPIPLLGHMAPFIFRRLSLEENIRRIYNLLPDVKYFGFYEFMTP
IYVIRDPEMITTIAIKNFDNFCDHRDLLNKEIEPLMSKNLFAINGDYWREMRKLLSPTFTSGKIKIMFKLICECAENLTN
FITNDSGNIGKTYDMKNVLSRYANDVVATCAFGISVDSFKHPNNEFLLLAKEAAKFTSNPLKILINKNFPLLGRLLRLKL
FSSRIQNFFKEVIADTVKTRDEQKIIRPDMIHLMMEKRDKDHGLTIDIDEMTAHAFVFLIAGFDSTSSAMCFLTHEVGTN
FDIQNKLRTEIDDILTQTNGKPTYEAISQMKYLDGVVNETLRLYPLGSFLDRLCVKEFILPPATTDGEPITVKPGDNIWF
PHYSLHRDPKYYFQPDKFDPDRFLNGEVDNSVYMPFGIGPRICIANRFALIKLKIMIFYLLWRCDLEPDIKTRIPIVLSK
KSFVMTSENGFWLKLRARKSKTPAT
>Dmel_ACH73355.1 unknown, partial
IYGNMKDWPKKRHIAMIFRDYYTKYKRSVYPFAGFYFFFTRSAVITDLELVKRVLIKDFNHFENRGVFYNEIDDPLSATL
FSIEGQKWRHLRHKLTPTFTSGKMKNMFPIIVKVGEEMEKIFSAKTTTGEGQVLEIVDLVARYTADVIGNCAFGLNCNSL
QNPNAEFVTIGKRAIIERRYGGLLDFLIFGFPKLSRRLRLKLNVQDVEDFYTSIVRNTIDYRLRTNEKRHDFMDSLIEMY
EKEQAGNTEDGLSFNEILAQAFIFFVAGFETSSTTMGFALYELALDQDIQDQLRAEINNVLSKHNNEFTYEGIKEMKYLE
QVVMETLRKYPVLAHLTRMTQTDFSPEDPKYFIAKGTTVVIPALGIHYDPEIYPEPEKFKPERFTDEAIAARPSCTWLPF
GEGPRNC
>Dmel_ACH73357.1 unknown, partial
IYGNMKDWPKKRHIAMIFRDYYTKYKRSVYPFAGFYFFFTRSAVITDLELVKRVLIKDFNHFENRGIFYNEIDDPLSATL
FSIEGQKWRHLRHKLTPTFTSGKMKNMFPIVVKVGEEMEKIFSAKTTTGEGQVLEIVDLVARYTADVIGNCAFGLNCNSL
QNPNAEFVTIGKRAIIERRYGGLLDFLIFGFPKLSRRLRLKLNVQDVEDFYTSIVRNTIDYRLRTNEKRHDFMDSLIEMY
EKEQAGNTEDGLSFNEILAQAFIFFVAGFETSSTTMGFALYELALDQDIQDQLRAEINNVLSKHNNEFTYEGIKEMKYLE
QVVMETLRKYPVLAHLTRMTQTDFSPEDPKYFIAKGTTVVIPALGIHYDPEIYPEPEKFKPERFTDEAIAARPSCTWLPF
GEGPRNC
>Dmel_ACH73352.1 unknown, partial
IYGNMKDWPKKRHIAMIFRDYYTKYKRSVYPFAGFYFFFTRSAVITDLELLKRVLIKDFNHFENRGVFYNEIDDPLSATL
FSIEGQKWRHLRHKLTPTFTSGKMKNMFPIIVKVGEEMEKIFSAKTTTGEGQVLEIVDLVARYTADVIGNCAFGLNCNSL
QNPNAEFVTIGKRAIIERRYGGLLDFLIFGFPKLSRRLRLKLNVQDVEDFYTSIVRNTIDYRLRTNEKRHDFMDSLIEMY
EKEQAGNTEDGLSFNEILAQAFIFFVAGFETSSTTMGFALYELALDQDIQDQLRTEINNVLSKHNNEFTYEGIKEMKYLE
QVVMETLRKYPVLAHLTRMTQTDFSPEDPKYFIAKGTTVVIPALGIHYDPEIYPEPEKFKPERFTDEAIAARPSCTWLPF
GEGPRNC
>Mmus_AAI13144.1 Cytochrome P450, family 3, subfamily a, polypeptide 16
MNLFSALSLDTLVLLAIILVLLYRYGTCTHGLFKKQGIPGPKPLPFLGTVLNYYKGLWKFDMECYEKYGKTWGLFDGQIP
LFVITDPETIKNVLVKECFSVFTNRQDFFPVGIMSKSISLAKDEEWKRYRALLSPTFTSGNLKEMFPVIEQYGDILVKYL
RQEAEKGKPVAVKDVLGAYSMDVIISTTFGVNIDSLNNPEDPFVENAKKVLRFDYFDPLSLSVALFPFLTPIYEMLNICM
FPKDSIEFFKKFVDRMTENRLDSKQKHRMDFIYLMMEAYNKSKDKDSHKALSEIEITAQSIIFIFAGYETTSSILSFTVY
SLATHPDIQKKLQEEIDEALPNKAPPTYDTVMAMEYLDMVLNETLRLYPITNRLQRVCKKDVEINGIYIPKGSTVIIPSY
VLHHDPQHWPEPEEFQPERFSKENKGSIDPYVYLPFGNGPRNCIGMRFALMNMKLALIKVLQNFSFQPCKETQIPLKLSR
ELLLQPVKPIVLKVVPRDAVITGA
>Mmus_BAA05133.1 cytochrome P450IIIA
MNLFSALSLDTLVLLAIILVLLYRYGTYTHGLFKKQGIPGPKPLPFLGTVLNYYKGLWKFDMECYEKYGKTWGLFDGQIP
LFVITDPETIKNVLVKECFSVFTNRQDFFPVGIMSKSISLAKDEEWKRYRALLSPTFTSGNLKEMFPVIEQYGDILVKYL
RQEAEKGKPVAVKDVLGAYSMDVIISTTFGVNIDSLNNPEDPFVENAKKVLRFDYFDPLSLSVALFPFLTPIYEMLNICM
FPKDSIEFFKKFVDRMTENRLDSKQKHRVDFIYLMMEAYNKSKDKDSHKALSEIEITAQSIIFIFAGYETTSSILSFTVY
SLATHPDIQKKLQEEIDEALPNKAPPTYDTVMAMEYLDMVLNETLRLYPITNRLQRVCKKDVEINGIYIPKGSTVIIPSY
VLHHDPQHWPEPEEFQPERFSKENKGSIDPYVYLPFGNGPRNCIGMRFALMNMKLALIKVLQNFSFQPCKETQIPLKLSR
ELLLQPVKPIVLKVVPRDAVITGA
>Dmel_ACH73360.1 unknown, partial
IYGNMKDWPKKRHIAMIFRDYYTKYKRSVYPFAGFYFFFTRSAVITDLELIKRVLIKDFNHFENRGKIYNEIDDPLSATL
FSIEGQKWRHLRHKLTPTFTSGKMKNMFPIVVKVGEEMEKIFSEKTTTGEGQVLEIVDLVARYTAEIIGNCAFGKNCNSL
QNPNAEFVTIGKRAIIERRYGGLLDFLIFGFPKLSRRLRLKLNVQDVEDFYTSIVRNTIDYRLRTNEKRHDFMDSLIEMY
EKEQAGNTEDGLSFNEILAQAFIFFVAGFETSSTTMGFALYELALDQDIQDQLRAEINNEMSKHNNEFTYEGIKEMKYLE
QVVMETLRKYPVLAHLTRMTQTDFSPEDPKKIIAKGTTVVIPALGIHYDPEIYPEPEKFKPERFTDEAIETRPSCTWLPF
GEGPRNC
>Mmus_NP_031846.2 cytochrome P450 3A16
MNLFSALSLDTLVLLAIILVLLYRYGTCTHGLFKKQGIPGPKPLPFLGTVLNYYKGLWKFDMECYEKYGKTWGLFDGQIP
LFVITDPETIKNVLVKECFSVFTNRQDFFPVGIMSKSISLAKDEEWKRYRALLSPTFTSGNLKEMFPVIEQYGDILVKYL
RQEAEKGKPVAVKDVLGAYSMDVIISTTFGVNIDSLNNPEDPFVENAKKVLRFDYFDPLSLSVALFPFLTPIYEMLNICM
FPKDSIEFFKKFVDRMTENRLDSKQKHRVDFIYLMMEAYNKSKDKDSHKALSEIEITAQSIIFIFAGYETTSSILSFTVY
SLATHPDIQKKLQEEIDEALPNKAPPTYDTVMAMEYLDMVLNETLRLYPITNRLQRVCKKDVEINGIYIPKGSTVIIPSY
VLHHDPQHWPEPEEFQPERFSKENKGSIDPYVYLPFGNGPRNCIGMRFALMNMKLALIKVLQNFSFQPCKETQIPLKLSR
ELLLQPVKPIVLKVVPRDAVITGA
>Mmus_NP_796354.1 cytochrome P450, family 3, subfamily a, polypeptide 44
MNLFSALSLDTLVLLAIILVLLYRYGTRTHGLFKKQGIPGPKPLPFLGTVLNYYTGIWKFDMECYEKYGKTWGLFDGQTP
LLVITDPETIKNVLVKDCLSVFTNRREFGPVGIMSKAISISKDEEWKRYRALLSPTFTSGRLKEMFPVIEQYGDILVKYL
RQEAEKGMPVAMKDVLGAYSMDVITSTSFGVNVDSLNNPEDPFVEEAKKFLRVDFFDPLLFSVVLFPLLTPVYEMLNICM
FPNDSIEFFKKFVDRMQESRLDSNQKHRVDFLQLMMNSHNNSKDKDSHKAFSNMEITVQSIIFISAGYETTSSTLSFTLY
CLATHPDIQKKLQAEIDKALPNKATPTCDTVMEMEYLDMVLNETLRLYPIVTRLERVCKKDVELNGVYIPKGSMVMIPSY
ALHHDPQHWPDPEEFQPERFSKENKGSIDPYVYLPFGIGPRNCIGMRFALMNMKLAVTKVLQNFSFQPCQETQIPLKLSR
QGILQPEKPIVLKVVPRDAVITGA
>Dmel_ACH73361.1 unknown, partial
IYGNMKDWPKKRHIAMIFRDYYTKYKRSVYPFAGFYFFFTRSAVITDLELVKRVLIKDFNHFENRGIFYNEIDDPLSATL
FSIEGQKWRHLRHKLTPTFTSGKMKNMFPIVVKVGEEMEKIFSAKTTTGEGQVLEIVDLVARYTADVIGNCAFGKNCNSL
QNPNAEFVTIGKRAIIERRYGGLLDFLIFGFPKLSRRLRLKLNVQDVEDFYTSIVRNTIDYRLRTNEKRHDFMDSLIEMY
EKEQAGNTEDGLSFNEILAQAFIFFVAGFETSSTTMGFALYELALDQDIQDQLRAEINNVLSKHNNEFTYEGIKEMKYLE
QVVMETLRKYPVLAHLTRMTQTDFSPEDPKKIIAKGTTVVIPALGIHYDPEIYPEPEKFKPERFTDEAIAARPSCTWLPF
GEGPRNC
>Amel_KAG9429569.1 cytochrome P450 9e2
MGSLVRQKSNLHDVIDRMYNLDPGAKYVGIYEFTTPIIILRDLDLIKTITMKYLDHFPDHRSFAYEGADPVFGSMLFAMK
GERWKEHRNMLTPTLTSSKIKGMFKLMTECAVRFADFLSVLPENERETEMKALLSRYANDVIASCVYGVSVDSINDPKNI
FYVYGRRGTNVVGLKKSMFVLIHRNMPWLAKLFDLRFLEKHVQKFFYDLVYETIESREKLGTNRSDVLQLLMDIRDKANS
SGKMTTMTVENVAIHAFTFFFGGFDSITSVTTILTQMLAEHPDVQARLQQEIDETLRSNDGVLTYDAVHGMKYMDAVINE
TMRFCPVLPFLDRMCAESFQLPPPVPGGQPFTLRPGMNVWIPLAAIGRDPEYFEDPDKFDPDRFLNPEAGIKNSGAHFPF
GLGQRKCIGERFAMMEMKVLLCYVLAACNVRIGSKTTVPMKLEKGLINANVKGGFWLKIEPRKVTYYNSSRSN
>Mmus_EDL18980.1 mCG17264, partial
HTSGGRTLRSKIADRQAEMNLFSALSLDTLVLLAIILVLLYRYGTYTHGLFKKQGIPGPKPLPFLGTVLNYYKGLWKFDM
ECYEKYGKTWGLFDGQIPLFVITDPETIKNVLVKECFSVFTNRQDFFPVGIMSKSISLAKDEEWKRYRALLSPTFTSGNL
KEMFPVIEQYGDILVKYLRQEAEKGKPVAVKDVLGAYSMDVIISTTFGVNIDSLNNPEDPFVENAKKVLRFDYFDPLSLS
VALFPFLTPIYEMLNICMFPKDSIEFFKKFVDRMTENRLDSKQKHRVDFIYLMMEAYNKSKDKDSHKALSEIEITAQSII
FIFAGYETTSSILSFTVYSLATHPDIQKKLQEEIDEALPNKAPPTYDTVMAMEYLDMVLNETLRLYPITNRLQRVCKKDV
EINGIYIPKGSTVIIPSYVLHHDPQHWPEPEEFQPERFSKENKGSIDPYVYLPFGNGPRNCIGMRFALMNMKLALIKVLQ
NFSFQPCKETQIPLKLSRELLLQPVKPIVLKVVPRDAVITGA
>Cflo_EFN73506.1 Cytochrome P450 9e2, partial
LILIIITTCICLYYFISSKLSHFKRLNIPHVRPIPLLGHMAPFIFRRLSLEENIRRIYNLFPDVKYFGFYEFMTPIYVIR
DPEMITTIAIKNFDNFCDHRDLLNKEIEPLMSKNLFAINGDYWREMRKLLSPTFTSGKIKIMFKLMCECAENLTNFITND
SGHIGKTYDMKNVLSRYANDVVATCAFGISVDSFKHPNNEFLLLAKEAAKFTSNPLKILINKNFPLLGRLLRLKLFSSRI
QNFFKEVIADTVKTRDEQKIIRPDMIHLMMEKRDKDHGLTIDIDEMTAHAFVFLIAGFDSTSSAMCFLTHEVGTNFDIQN
KLRTEIDDILTQTNGKPTYEAISQMKYLDGVVNETLRLYPLGSFLDRLCVKEFILPPATTDGEPITVKPGDNIWFPHYSL
HRDPKYYFQPDKFDPDRFLNGEVDNSVYMPFGIGPRICIANRFALIKLKIMIFYLLWRCDLEPDIKTRIPIVLSKKSFVM
TSENGFWLKLRARK
>Amel_KAG9429131.1 cytochrome P450 6A1
MAYVEILCVGIIVSMLAFYYYFTSAFNFWKIRGIPGPKPKFLFGNIRDIILSRISTPTFIKNIYDTYTNEPMVGLYMGRN
PILLLKDPELIKDVLIRDFSKFADRGFNVHEKVEPLSQHLFNLEPKRWRPLRSKLSPMFTSKKLKEMFGLILECGRHFEK
YVDGLAARRQPVDFCEVAAKYTTDVIGSCAFGINMNAMSSEGSEFREAGRKIFEPTWNSIIRLKFKITMPTLYDLLGPLV
PEREVTPFFIKVVTDAMKYRKERNVFRPDFIDTLMKLRDDPESLSDIELTDAFLTAQAYVFFAAGFETGASTISNTLYEL
AQNQGMQDRLREEIREHCDKYGGELMYENIKEMEYLDKVFKETLRKYPPGTLIPRRSVSEYTFKNTNVTIPKGTMIWIPA
FPIHRDPNIYPNPD
>Bger_PSN30124.1 hypothetical protein C0J52_26426
MTITLPRHSVSSQLASYTSSSTMSFTMYQLAINPGIQERLRYDITRVLKKHNSELTYGAIQEMKYLDMVVNEEMVEDYKR
YNNRKSWETENIAIERKEMAGIWHPRLFKSHKLQLGMHFGLMTTKTGLIRILLNYEVAPCEDTPIPLVLNKKAFSLATSK
FNYSQNLYLTFDRGTTRLHTNYRISTMVFFGPLAVEVAALFSFVFLALYFYFTRNFNFWKKRGVPYVKPLPFLGSLKYVT
LQKLSIGQQLKKFYDDYQNEPYVGIISTDQPGLIIRDLDFIKNILVKDFQSFMDHLTEVNENVDPLLARSLFLSNGQKWK
HMRINLSPTFTSGKMKNMFYLLENCAKVLDDYLDKECARGSPVEIREAAAKFTTDVIASCTFGIDSNTLKDPKAEFRQRL
RKIFEFTPLTALAGYLSFFAPKILNVLRISIIQPDVNDFCRRTLWETAKYRKEHGIVRQDFVDNLMELKEKHEIQNGSVT
VQGSRNISKKEHGIVRQDFVDNLMELKEKHEIQNGSVTVQGSRNIKFVDEDYAAQAFQFLTAGFETSSSTMSYTLYQMAL
NPEIQKRLSSEIREVLQKNNNQISYDVIQDMKYLDMVVSGMRFGLMQTKTGLIHILSRYEVSPCKDTPIPLVFDTMSFLH
STRSIPLSDPVEIKEAAAKFTTDVIASCAFGIDSNTLKDPNSEFRLQLRKVFAFSPLASLAVFLSFFAPKILNVLRIPVV
KAEVNDFVRKTLWDTAKYRYFVDDDYVALAMSFLTAGFETSSSTISFTLYQMALNPDIQRRLSSEIRDILQKNNNQVSYD
VLQEIKYLHMVISETLRLYPILPFLDRKCTADYQLPAPSGKGNITIPVGTAVYVPLLGIHHDPKYFPNPEKYDPERFTEE
NKLSRPAYSYMPFGEGPRICIGMRFGLMQTKVGLIHILSKYEVSPCKDTPIPLLIDNKSFTFAKIIGLFAIVFLGLYFYF
TRNFNFWKKRGVKFVKPSPFLGSLKDKRGVKFVKPSPFLGSLKDVTLQRISIGHQLKKLYDDYKNEPFIGIISIDQPALM
ITDLNIIKNVLVKDSQNFLDHLTEMSETVDPLFAKSAPVEIKEVTAKFTTDVIASCALGIDSNSLKDPNAEFRHQLRKVF
DFTPIKSLAFYLAFFAPKILKTLRIRIVDSEVYDFVRRTLWDTAKHR
>Mmus_AAF15303.1 cytochrome P450 3A25
MELIPNLSIETWVLLVTSLVLFYIYGTYSHGLFKKLGIPGPKPLPLLGTIFNYYDGMWKFDEDCYKKYGKIWGFYEGPQP
ILAIMDPEIIKIVLVKECYSVFTNRRFFGPVGFMKKAITISEDEEWKRLRTLLSPTFTSGKLKEMFPIMRQYGDILVRNL
RREEEKGEPISMKDIFGAYSMDVITGTSFGVNVDSLNNPQDPFVQKAKKILKFKVFDPFLLSIILFPFLTPIYEMLNFSI
FPRDSMNFFKKFVKRMKKERLASNQKNRVDFLQLMMNTQNSKGQESQKALSDLEMAAQAVIFIFGGYDATSTSISLIMYE
LATHPDVQKKLQDEIDRTLPNKAPVTYDALMDMEYLDMVVNESLRLYPIAIRLERVSKKDVEINGVFIPKGTVVMIPIYP
LHRNPEYWPEPQEFCPERFSKENKGNIDPYIYMPFGNGPRNCIGMRFALISIKLAVIGVLQNFTVQPCEETQIPLKISRE
PIFQPEKPIILKVVSRDKPRTGS
>Mmus_NP_062766.2 cytochrome P450 3A25
MELIPNLSIETWVLLVTSLVLFYIYGTYSHGLFKKLGIPGPKPLPLLGTIFNYYDGMWKFDEDCYKKYGKIWGFYEGPQP
ILAIMDPEIIKIVLVKECYSVFTNRRFFGPVGFMKKAITISEDEEWKRLRTLLSPTFTSGKLKEMFPIMRQYGDILVRNL
RREEEKGEPISMKDIFGAYSMDVITGTSFGVNVDSLNNPQDPFVQKAKKILKFKIFDPFLLSIILFPFLTPIYEMLNFSI
FPRDSMNFFKKFVKRMKKERLASNQKNRVDFLQLMMNTQNSKGQESQKALSDLEMAAQAVIFIFGGYDATSTSISLIMYE
LATHPDVQKKLQDEIDRTLPNKAPVTYDALMDMEYLDMVVNESLRLYPIAIRLERVSKKDVEINGVFIPKGTVVMIPIYP
LHRNPEYWPEPQEFCPERFSKENKGNIDPYIYMPFGNGPRNCIGMRFALISIKLAVIGVLQNFTVQPCEETQIPLKISRE
PIFQPEKPIILKVVSRDKPRTGS
>Dmel_AAL39979.1 SD07915p
MDLMHRTLLTALGALSVVYALVKFSLGYWKRRGILHEKPKFLWGNIKGVVSGKRHAQDALQDIYTAYKGRAPFVGFYACL
KPFILALDLKLVHQIIFTDAGHFTSRGLYSNPSGEPLSHNLLQLDGHKWRSLHAKSAEVFTPANMQKLLVRLSQISSRIQ
RDLGEKSLQTINISELVGAYNTDVMASMAFGLVGQDNVEFAKWTRNYWADFRMWQAYLALEFPLIARLLQYKSYAEPATA
YFQKVALSQLQEHRRRDRQPLQTFLQLYSNAEKPLTDIEIAGQAFGFVLAGLGPLNATLAFCLYELARQPEVQDRTRLEI
NKTLEEHCGQVTPECLRELRYTKQVLNETLRLHTPHPFLLRRATKEFEVPGSVFVIAKGNNVLIPTAAIHMDPGIYENPQ
RFYPERFEEQARRSRPAAAFLPFGDGLRGCIAARFAEQQLLVGLVALLRQHRYAPSSETSIPVEYDNRRLLLMPKSDIKL
SVERVDKL
>Dmel_NP_001286149.1 Cyp6u1, isoform B
MDLMHRTLLTALGALSVVYALVKFSLGYWKRRGILHEKPKFLWGNIKGVVSGKRHAQDALQDIYTAYKGRAPFVGFYACL
KPFILALDLKLVHQIIFTDAGHFTSRGLYSNPSGEPLSHNLLQLDGHKWRSLHAKSAEVFTPANMQKLLVRLSQISSRIQ
RDLGEKSLQTINISELVGAYNTDVMASMAFGLVGQDNVEFAKWTRNYWADFRMWQAYLALEFPLIARLLQYKSYAEPATA
YFQKVALSQLQLHRRRDRQPLQTFLQLYSNAEKPLTDIEIAGQAFGFVLAGLGPLNATLAFCLYELARQPEVQDRTRLEI
NKALEEHGGQVTPECLRELRYTKQVLNETLRLHTPHPFLLRRATKEFEVPGSVFVIAKGNNVLIPTAAIHMDPGIYENPQ
RFYPERFEEQARRSRPAAAFLPFGDGLRGCIAARFAEQQLLVGLVALLRQHRYAPSAETSIPVEYDNRRLLLMPKSDIKL
SVERVDKL
>Mmus_XP_006504907.1 cytochrome P450 3A41 isoform X1
MPLFVITDPEMIKNVLVKECFSVFTNRREFGPVGIMSKAISISKDEEWKRYRALLSPTFTSGKLKEMFPVIEQYGDILVK
YLMQEAEKGKPVTMKDVLGAYSIDVITSTSFGVNVDSLNNPEDPFVEKAKGILRVDFFDPLVFSVVLFPFLTPVYEMLNI
CMFPKDSIEFFKKFVNRMKESRLDSKQKHRVDFLQLMMNAHNNSKDKDSHKALSDMEITAQSIVFIFAGYETTSSTLSFT
LYCLATHPDIQKKLQEEIDETLPNKAPPTYDTVMEMEYLDMVLNETLRLYPIGNRLERFCKKDVELNGVYIPKGSTVMIP
SYALHHDPQHWPEPEEFQPERFSKENKGSIDPYLYMPFGIGPRNCIGMRFAFMTMKLALTKVMQNFSFQPCQETQIPLKL
SRQGLLQPEKPIVLKVVPRDVVITGA
>Mmus_XP_017176060.1 cytochrome P450 3A41 isoform X1
MNLFSALSLDTWVLLAIILVLLYRLFDGQMPLFVITDPEMIKNVLVKECFSVFTNRREFGPVGIMSKAISISKDEEWKRY
RALLSPTFTSGKLKEMFPVIEQYGDILVKYLMQEAEKGKPVTMKDVLGAYSIDVITSTSFGVNVDSLNNPEDPFVEKAKG
ILRVDFFDPLVFSVVLFPFLTPVYEMLNICMFPKDSIEFFKKFVNRMKESRLDSKQKHRVDFLQLMMNAHNNSKDKDSHK
ALSDMEITAQSIVFIFAGYETTSSTLSFTLYCLATHPDIQKKLQEEIDETLPNKAPPTYDTVMEMEYLDMVLNETLRLYP
IGNRLERFCKKDVELNGVYIPKGSTVMIPSYALHHDPQHWPEPEEFQPERFSKENKGSIDPYLYMPFGIGPRNCIGMRFA
FMTMKLALTKVMQNFSFQPCQETQIPLKLSRQGLLQPEKPIVLKVVPRDVVITGA
>Mmus_XP_006504862.1 cytochrome P450 3A16 isoform X1
MNLFSALSLDTLVLLAIILVLLYRYGTCTHGLFKKQGIPGPKPLPFLGTVLNYYKGLWKFDMECYEKYGKTWGLFDGQIP
LFVITDPETIKNVLVKECFSVFTNRQDFFPVGIMSKSISLAKDEEWKRYRALLSPTFTSGNLKEMFPVIEQYGDILVKYL
RQEAEKGKPVAVKDVLGAYSMDVIISTTFGVNIDSLNNPEDPFVENAKKVLRFDYFDPLSLSVALFPFLTPIYEMLNICM
FPKDSIEFFKKFVDRMTENRLDSKQKHRVDFIYLMMEAYNKSKDKDSHKALSEIEITAQSIIFIFAGYETTSSILSFTVY
SLATHPDIQKKLQEEIDEALPNKAPPTYDTVMAMEYLDMVLNETLRLYPITNRLQRVCKKDVEINGIYIPKGSTVIIPSY
VLHHDPQHWPEPEEFQPERFSKENKGSIDPYVYLPFGNGPRNCIGMRFALMNMKLALIKVLQNFSFQPCKETQKSFHKRA
DC
>Mmus_EDL05796.1 mCG49980
MELIPNLSIETWVLLVTSLVFFYIYGTYSHGLFKKLGIPGPKPLPLFGTIFNYFDGMWKFDEDCYKKYGKIWGFYVGPKP
ILAIMDPEIIKIVLVKECYSVFTNRPTLGPVGFLKKSITISEDEEWKRLRTLLSPTFTSGKLKEMFPIMRQYGDILVRNL
RREEEKGEPINMKDIFGAYSMDVITGTSFGVNIDSLNNPQNPFVQKAKKILKFKIFDPFLLSTILFPFLTPIYEMLNLSI
FPRDSMNFFKKFVKRMKKERLASKQKNRVDFLQLMMNTQNSKGQESQKALSDLEMAAQAVIFIFGGYDATSTSISLIMYE
LATHPDVQKKLQDEIDRTLPNKAPVTYDALMDMEYLDMVVNESLRLYPTAIRLERVSKKDVEINGVFIPKGTVVMIPIYP
LHRNPEYWPEPQEFCPERFSKENEGNIDPYIYMPFGNGPRNCLDMRFALISMKLAVIGVLQNFTVQPCEETQIPLKISRE
PVFQPEKPIILKVVSRDKPRTAS
>Amel_XP_001119981.4 cytochrome P450 9e2
MASAFLTLVTGALLLLCFYLYLKYTYWKRNGIPYSKGYYPIIGHFLPLIMKKQSYSEIIEEIYRDSNHSMVGMYKGMKPV
LILRDINLIKTVLQSNFSKFHENAVKIDPKLDPLLAKNPFFCYGELWQTGRKRLTYAFSNARLKILFAAVYEVCTKFRNF
LDRRLESSKKYEVELKSLFLKFTSEVVANAGLGIEGFCFEDDKVQSMFTNLDNNDFLDTFLIGIIVHFPFLTKLLRIQFL
PTKHDKFFRTVVKKNLELRKSDPIPRNDFIQLMIEMEQTGEKIDEEIVAAHAVSFYLDGVETSSVTLNFIGCQLAIHQDV
QEKLRKEVRSTLEKHGGVLTFEALKDMTYMNQVISESQRYFSALGFLGKICTDEFELQGSDGLNYRAKPGTELLIPICGL
HKDPKYWDNPEIFDPERFSDENKQRIEKMAFIPFGEGPRICVGMRMAMLQMKSCLATLMKDYKLEVSPKMQLPLKLSPTY
FLSAPLGGGWVLISKA
>Amel_KAG9429126.1 hypothetical protein HZU67_09501
MASSFEILCGIAVLFLALYYYLTSTFDFWKSRGVVGPKPVPFFGTTKDLILVKKSTAHFVKDIYEKYKNEPMVGLYATRS
PFLLLNDPELIKDILIRDFSKFANRGLGVFERTEPLSPHLLNLEVERWRPLRSRLSPIFTSGKLKEMFYLIIECSLNLEM
YLDKLIEKNEPIECRELTARFTTDVIGSCAFGIDMSSMTNENSEFRRMGREVFAVNFMNVMRMKLKQFMPRLYDLLGYVM
PDRTFAPFFTRVVTDTIKYRNDNNIVRPDFINMLMELQKNPQKLENIKLTDSLIAAQAFVFFLAGFETSSTTMSNALYEL
ALNQDVQKKLREEINTFCPQNNKELKYDDKEMEYLDKVFKETLRMYPPASILMRKAISDYTFNDTKITIT
>Mmus_NP_001098630.1 cytochrome P450, family 3, subfamily a, polypeptide 59
MELIPNLSIETWVLLVTSLVFFYIYGTYSHGLFKKLGIPGPKPLPLFGTIFNYFDGMWKFDEDCYKKYGKIWGFYVGPKP
ILAIMDPEIIKIVLVKECYSVFTNRPTLGPVGFLKKSITISEDEEWKRLRTLLSPTFTSGKLKEMFPIMRQYGDILVRNL
RREEEKGEPINMKDIFGAYSMDVITGTSFGVNIDSLNNPQNPFVQKTKKILKFKIFDPFLLSTILFPFLTPIYEMLNLSI
FPRDSMNFFKKFVKRMKKERLASKQKNRVDFLQLMMNTQNSKGQESQKALSDLEMAAQAVIFIFGGYDATSTSISLIMYE
LATHPDVQKKLQDEIDRTLPNKAPVTYDALMDMEYLDMVVNESLRLYPTAIRLERVSKKDVEINGVFIPKGTVVMIPIYP
LHRNPEYWPEPQEFCPGRFSKENEGNIDPYIYMPFGNGPRNCLDMRFALISMKLAVIGVLQNFTVQPCEETQIPLKISRE
PVFQPEKPIILKVVSRDKPRTAS
>Dmel_NP_523850.1 cytochrome P450-9c1
MVFVELSIFVAFIGLLLYKWSVYTFGYFSKRGVAHEKPIPLLGNIPWSVLMGKESYIKHSIDLHLRLKQHKVYGVFNLRD
PLYYLSDPELIRQVGIKNFDTFTNHRKGITEGFNDTSVISKSLLSLRDRRWKQMRSTLTPTFTSLKIRQMFELIHFCNVE
AVDFVQRQLDAGTSELELKDFFTRYTNDVIATAAFGIQVNSFKDPNNEFFSIGQRISEFTFWGGLKVMLYILMPKLMKAL
RVPVMDMNNVDYFKKLVFGAMKYRKEQSIVRPDMIHLLMEAQRQFKAEQEGSAESAAQQDKAEFNDDDLLAQCLLFFSAG
FETVATCLSFTSYELMMNPEVQEKLLAEILAVKEQLGEKPLDYDTLMGMKYLNCVVSESLRKWPPAFIVDRMCGSDFQLK
DEEGEVVVNLREDDLVHINVGALHHDPDNFPEPEQFRPERFDEEHKHEIRQFTYLPFGVGQRSCIGNRLALMEVKSLIFQ
LVLRYHLKPTDRTPADMMSSISGFRLLPRELFWCKLESRGPA
>Bger_PSN51918.1 hypothetical protein C0J52_12804
MFGDVTFSLIALSVGLAIFLYYYSTRNFKYWKQQNVPYIQPLPFLGSLKDITFQKTSVGHFLKRIYDDYKGQPYVGMFSF
DKLAVVVRDLDLTKQILIKESQNFQDHLIVTDSKLEPLASRNLFMLKGPKWRHMRNYLSPTFTSGKMKTMFHLVENCAKI
FDNYLDSATADGNFIDVKYATSKFTTDVISSCAFGIDSNALTDTEAEFHKHLNKAFQFDSLKAVKSVALIFAPKFLTYLR
MRLFEKNFYDFVRRTVWTTMDYRDKHGISRKDFLDSLRDLKNRVQEAQMDDPFQKTLRKFPPLPFLDRICARDYPFPAPS
GKGTVIIPAGTAVYIPLLGLHYDPEYYPDPEKFNPERFSEENKQKRPGLTYLPFGDGPRICIGMRFGLMQAKCGLIHIIS
RYNVSPCKKTQIPMILDKKSFMTAAKGGINLSFQRLK
>Mmus_NP_031845.1 cytochrome P450 3A13
MDLIPNFSMETWMLLATSLVLLYLYGTHSHGIFKKLGIPGPKPLPFLGTILAYQKGFWECDIQCHKKYGKMWGLYDGRQP
VLAITDPDIIKTVLVKECYSTFTNRRRFGPVGILKKAISISENEEWKRIRALLSPTFTSGRLKEMFPIINQFTDVLVRNM
RQGLGEGKPTSMKDIFGAYSMDVITATSFGVNIDSLNNPQDPFVEKIKKLLKFDIFDPLFLSVTLFPFLTPVFDALNVSL
FPRDVISFFTTSVERMKENRMKEKEKQRVDFLQLMINSQNYKTKESHKALSDVEIVAQSVIFIFAGYETTSSALSFALYL
LAIHPDVQKKLQDEIDAALPNKAPATYDTLLQMEYLDMVVNETLRLYPIAGRLERVCKTDVEINGLFIPKGTVVMIPTFA
LHKDPKYWPEPEEFRPERFSKKNQDSINPYMYLPFGSGPRNCIGMRFALINMKVALVRVLQNFTVQPCKETEIPLKLSKQ
GLLQPENPLLLKVVSRDETVSDE
>Dmel_AAL48660.1 RE12612p
MSFVEICLVLATIGLLLFKWSTGTFKAFEGRNLYFEKPYPFLGNMAASALQKASFQKQISEFYNRTRHHKLVGLFNLRTP
MIQINDPQLIKKICVKDFDHFPNHQTLNIPNERLVNDMLNVMRDQRWRNMRSVLTPVFTSAKMRNMFTLMNESFAQCLEH
LKSSQPIAAGENAFELDMKVLCNKLSNDVIATTAFGLKVNSFDDPENEFHTIGKTLAFSRGLPFLKFMMCLLAPKVFNFF
KLTIFDSTNVEYFVRLVVDAMQYREKHNITRPDMIQLLMEAKKESKDNWTDDEIVAQCFIFFFAAFENNSNLICTTAYEL
LRNLDIQERLYEEVKETQEALKGAPLTYDAAQEMTYMDMVISESLRKWTLSAAADRLCAKDYTLTDDEGTKLFEFKAGDN
INIPICGLHWDERFFPQPQRFDPERFSERRKKDLIPYTYLPFGVGPRSCIGNRYAVMQAKGMLYNLMLNYKIEASPRTTR
DMWESARGFNIIPTTGFWMQLVSRK
>Dmel_NP_523645.1 cytochrome P450-9b1
MSFVEICLVLATIGLLLFKWSTGTFKAFEGRNLYFEKPYPFLGNMAASALQKASFQKQISEFYNRTRHHKLVGLFNLRTP
MIQINDPQLIKKICVKDFDHFPNHQTLNIPNERLVNDMLNVMRDQHWRNMRSVLTPVFTSAKMRNMFTLMNESFAQCLEH
LKSSQPIAAGENAFELDMKVLCNKLSNDVIATTAFGLKVNSFDDPENEFHTIGKTLAFSRGLPFLKFMMCLLAPKVFNFF
KLTIFDSTNVEYFVRLVVDAMQYREKHNITRPDMIQLLMEAKKESKDNWTDDEIVAQCFIFFFAAFENNSNLICTTAYEL
LRNLDIQERLYEEVKETQEALKGAPLTYDAAQEMTYMDMVISESLRKWTLSAAADRLCAKDYTLTDDEGTKLFEFKAGDN
INIPICGLHWDERFFPQPQRFDPERFSERRKKDLIPYTYLPFGVGPRSCIGNRYAVMQAKGMLYNLMLNYKIEASPRTTR
DMWESARGFNIIPTTGFWMQLVSRK
>Dmel_ACH92173.1 FI02815p, partial
RLALIHQVIIMSFVEICLVLATIGLLLFKWSTGTFKAFEGRNLYFEKPYPFLGNMAASALQKASFQKQISEFYNRTRHHK
LVGLFNLRTPMIQINDPQLIKKICVKDFDHFPNHQTLNIPNERLVNDMLNVMRDQHWRNMRSVLTPVFTSAKMRNMFTLM
NESFAQCLEHLKSSQPIAAGENAFELDMKVLCNKLSNDVIATTAFGLKVNSFDDPENEFHTIGKTLAFSRGLPFLKFMMC
LLAPKVFNFFKLTIFDSTNVEYFVRLVVDAMQYREKHNITRPDMIQLLMEAKKESKDNWTDDEIVAQCFIFFFAAFENNS
NLICTTAYELLRNLDIQERLYEEVKETQEALKGAPLTYDAAQEMTYMDMVISESLRKWTLSAAADRLCAKDYTLTDDEGT
KLFEFKAGDNINIPICGLHWDERFFPQPQRFDPERFSERRKKDLIPYTYLPFGVGPRSCIGNRYAVMQAKGMLYNLMLNY
KIEASPRTTRDMWESARGFNIIPTTGFWMQLVSRK
>Cflo_XP_019883164.2 cytochrome P450 6a2 isoform X2
MDIMLISLILAAFIALYFYLVQKNKYWQNRGVFCADGALPGVGHMLSVLCMKTTFTEYFQKICHNNKSHSMVGIYKFMSP
LLIVLEPDLVKTVLQTNFSNFHVNAAKINPDLDPLLSKHPFFSHGDKWLIGRKRLTYAFSSMRLKILLESVKSVCVMLEN
YLDNKLKKTGKVELELKDLCSRYTTQVAAAAGFGVDGFCFDDEKPDKSFRKIGKQVLEPSVRNAIIFMLIFVIPPLNKIL
KMSIVPKHIDRFFRTLVADLMQQRREEKIPRNDFLHLMAELERISDEKFDLEMLTSNIITFFIDSYGTSSTAMSFVGFQL
ANHPKVQEKLRKEVMTVLDKYDGMITYEGLKEMTYMDQVLNESMRLVPVLGSLIKRCTEECELRGSDGVVCRVEPGTEIL
ISTQALHNDPREGPRNCVGMRMAQLQVKAGLAAILKKYSLELSPRTQVPLKMIPGANLPSPKGGLWVFFRQL
>Amel_KAG9435263.1 cytochrome P450 9e2
MVGMYKGMKPVLILRDINLIKTVLQSNFSKFHENAVKIDPKLDPLLAKNPFFCYGELWQTGRKRLTYAFSNARLKILFAA
VYEVCTKFRNFLDRRLESSKKYEVELKSLFLKFTSEVVANAGLGIEGFCFEDDKVQSMFTNLDNNDFLDTFLIGIIVHFP
FLTKLLRIQFLPTKHDKFFRTVVKKNLELRKSNPIPRNDFIQLMIEMEQTGEKIDEEIVAAHAVSFYLDGVETSSVTLNF
IGCQLAIHQDVQEKLRKEVRSTLEKHGGVLTFEALKDMTYMNQVISESQRYFSALGFLGKICTDEFELQGSDGLNYRAKP
GTELLIPICGLHKDPKYWDNPEIFDPERFSDENKQRIEKMAFIPFGEGPRICVGMRMAMLQMKSCLATLMKDYKLEVSPK
MQLPLKLSPTYFLSAPLGGGWVLISKA
>Dmel_AAL28318.1 GH23342p
MFTFTVARAKDFFVAFFLPKLVSLMRIQFFTADFSHFMRSTIGHVMEERERSGLLRNDLIDVLVSLRKEAAAEPSKPHYA
KNQDFLVAQAGVFFTAGFETSSSTMSFALYEMAKHPEMQKRLRDEINEALVEGGGSLSYEKIQSLEYLAMVVDEVLRMYP
VLPFLDREYESVEGQPDLSLKPFYDYTLENGTPVFIPIYALHHDPKYWTNPSQFDPERFSPANRKNIVAMAYQPFGSGPH
NCIGSRIGLLQSKLGLVSLLKNHSVRNCEATMKDMKFDPKGFVLQADGGIHLEIVNDRLYDQSAPSLQ
>Amel_KAG6803299.1 CYP protein
MVGMYKGMKPVLILRDINLIKTVLQSNFSKFHENAVKIDPKLDPLLAKNPFFCYGELWQTGRKRLTYAFSNARLKILFAA
VYEVCTKFRNFLDRRLESSKKYEVELKSLFLKFTSEVVANAGLGIEGFCFEDGKVQSIFTNLDNNDFLDTFLVGIIMHFP
FLTKLLRIKFLPTKHDKFFRTVVKKNLELRKSDPIPRNDFIQLMIEMEQTGEKIDEEIVAAHAVSFYLDGVETSSVTLNF
IGCQLAIHQDVQEKLRKEVRSTLEKHGGVLTFEALKDMTYMNQVISESQRYFSALGFLGKICTDEFELQGSDGLNYRAKP
GTELLIPICGLHKDPKYWDNPEIFDPERFSDENKQRIEKMAFIPFGEGPRICVGMRMAMLQMKSCLATLMKDYKLEVSPK
MQLPLKLSPTYFLSAPLGGGWVLISKA
>Dmel_NP_610820.1 Cyp9h1
MDQSMIALALFIILLVLLYKWSVAKYDVFSERGVSHEKPWPLIGNIPLKAMIGGMPVLKKMIELHTKHTGSPVYGIYALR
DAVFFVRDPELIKLIGIKEFDHFVNHNSMHNNIQESILSKSLISLRDGRWKEMRNILTPAFTGSKMRIMYDLIQSCSEEG
VIHIQEQLELSQDASIELEMKDYFTRFANDVIATVAFGISINSFRRKDNEFFRIGQAMSRISAWSVVKAMLYALFPRLMK
VLRIQVLDTKNIDYFSSLVTAAMRYRQEHKVVRPDMIHLLMEAKQQRLADLSDKSKDELYYSEFTADDLLAQCLLFFFAG
FEIISSSLCFLTHELCLNPTVQDRLYEEIISVHEELKGQPLTYDKLTKMKYLDMVVLEALRKWPPSISTDRECRQDIDLF
DENGQKLFSARKGDVLQIPIFSLHHDPENFEDPEFFNPERFADGHALESRVYMPFGVGPRNCIGNRMALMELKSIVYQLL
LNFKLLPAKRTSRDLLNDIRGHGLKPKNGFWLKFEARQ
>Mmus_NP_001093650.1 cytochrome P450, family 3, subfamily a, polypeptide 57
MELIPNLSIQTWVLLVTSLVFFYIYGTYSHGLFKKLGIPGPKPLPLFGNIINYLDGMWKFDDDCYKKYGKIWGFYEGPQP
ILAIMDPEIIKIVLVKECYSVFTNRRPFGPVGFLKKSITISEDEEWKRLRTLLSPTFTSSKLKEMFPIMRQYGDILVRNL
RREEEKEEPINMKDIFGAYSMDVITGTSCGVNIDSLNNPQDPFVQKIKKILKFKFFDPFLLSVVLFPFLTPIYEMLNLSI
FPRQSMNFFKKFVKKMKKDRLDYNQKNRVDFLQLMMNTQNSKGQESLKALSDLEMAAQTLIFIFGGYDGTSTSISFIMYE
LATHPDVQKKLQDEIDRALPNKAPVTYDALMDMEYLDMVVNESLRLYPVVSRIDRFSKKDVEIHGVFIPKGTIVMIPIYP
LHRDPEYWPEPEDFCPERFSKENKGNIDPYIYMPFGNGPRNCIGMRFALISVKLAVTGVLQNFTVQPCEETQIPVKISRQ
PIFRPEKPIILKFVSRDKPRTGP
>Dmel_AEB66929.1 IP03636p, partial
VQLVALTYDIMDQSMIALALFIILLVLLYKWSVAKYDVFSERGVSHEKPWPLIGNIPLKAMIGGMPVLKKMIELHTKHTG
SPVYGIYALRDAVFFVRDPELIKLIGIKEFDHFVNHNSMHNNIQESILSKSLISLRDGRWKEMRNILTPAFTGSKMRIMY
DLIQSCSEEGVIHIQEQLELSQDASIELEMKDYFTRFANDVIATVAFGISINSFRRKDNEFFRIGQAMSRISAWSVVKAM
LYALFPRLMKVLRIQVLDTKNIDYFSSLVTAAMRYRQEHKVVRPDMIHLLMEAKQQRLADLSDKSKDELYYSEFTADDLL
AQCLLFFFAGFEIISSSLCFLTHELCLNPTVQDRLYEEIISVHEELKGQPLTYDKLTKMKYLDMVVLEALRKWPPSISTD
RECRQDIDLFDENGQKLFSARKGDVLQIPIFSLHHDPENFEDPEFFNPERFADGHALESRVYMPFGVGPRNCIGNRMALM
ELKSIVYQLLLNFKLLPAKRTSRDLLNDIRGHGLKPKNGFWLKFEARQ
>Dmel_NP_001259943.1 Cyp309a1, isoform C
MFTLVGLCLTIVHVAFAVVYFYLTWYHKYWDKRGVVTAEPLTILGSYPGILINKSRSLILDVQDVYNKYKDKYRTVGTFI
TRQPQLLVLDPALAHEILVDKFSHFRDTITSSFVGHNPDDKYVAGSPFFSAGDKWKRLRSENVGGLTPSRLKMAYSIWEQ
SGRKLVEYIERARREQGDIIETRDLAYRFTANAMADFIWGIDAGSLSGKVGEIGDFQKTSTDWSAHAFSSMIRFNKTLVA
IFVRKLFSMRFFTKATDEFFLRLTQDAVNLRQGGSGEGRTDYLSHLIQLQQRGNSIHDSVGHALTVHLDGFETSGAVLYH
MLYSLSEHHEEQEKLRSEILEALASEGQISYDQINNLPYLDQCFNESLRLTTPIGFFMRICTKPTQINLGDDKTLDLEPG
VTVMVPAYQYHHDNDIYPEASEFRPDRFENGAASVLTKRGCFLPFGDGPRICLGMRVGQLSVKTAIVHILSNYQVEQMKK
VPLGADSGMGIFLNGDVELKYTKLQK
>Cflo_EFN73381.1 Probable cytochrome P450 6a13
MPEVTAKFTTDVIGTCGFGIEINTVLDKDSEFRRIGKMIFLPTWNNSLRFKMKELFPWLYDMLSYIIPQTEVDHFIIRFV
TEAMNYRETNNVIRHDFIDILREIKNNPDKMDDIKITQNLVAAQAFIFFAAGFETSSTTMSHALYELALDQQIQDKLREE
INQEYTKHGSNSSYENVRKMNYLDKIFKETLRKYPVATHLMRHSTSSYTFGGSTVNIPKNLKVFIPVFGIHRDRDIYPRP
DVFDPERLNDEAIQTRHPMHYLPFDDGPRNCIGARFGIHQTKIGLIKILRNYKVEVCDKTQIPYINNSKSLLLAPKDGIH
LRIIKINQT
>Bger_PSN51922.1 Cytochrome P450 6k1
MSFTLYQLALNPDIQKRLSSEIREVIQKNNNEVTYEVMQKMKYLDMAVNETLRLYPILPFLDRKCLSDYDIPAPSGKGTV
TIPAGTAVYIPLIGIQYDPEYFPDPEKYDPERFTEENKQSRPAYTHMPFGEGPRMCIGSRFAFMQTKSGLIHILSRYEVS
PCKDTPIPLILDKRSFLLSTTTGIPLTFKRIQT
>Bger_PSN32588.1 Cytochrome P450 9e2
MQLAKNETALKPSRCERKDEIGGVPGGLQGHARLLSETQVLELRQRSREESFFLCVPILLIMFLELPFLVLLIVVIVLLR
VVGSRNHNFYSKRRIPYVRPALFVGNLWPLLSGRMSQCDFLQWLYEQLNGHRLGGMYGFTTPALMIRDPDLIREVCVRHF
EHFTDRRILLTEEVDPVAGKVLPSLSGNYSIVSENRHYSFQKVGHCFKLNRFLCRGDRWRKLRTAISPAFSWSLLRAMHR
NVSTCTRHFIDYLQQQSHTLNNCGVQIISGSRPGMLQLEMRDVMSRLFTDVLAEAALGAKSNSFNSNNTLYRACHSMTNF
TGSKAIVLLGYLCCPKLMKMMKVRIIDSETMKFFISLVKELEKSNHCDDIFGVLMQARDRGQPGIETITTLLCFSTYLLA
THPDSQEKLWEEIKPINLENTSHLQKLQYLEMVIAETLRLFPPVEVIDRKCVRPLSCSDLEFQEGEGLVIPIYAIQRDPE
YFPDPERFHPERFSEENRRRIKPFTYLPFGAGPRSCLGEKFGKDIAKLTLVSLLQNYKLVTVPKTCVPLRLAKMSFNKVA
EGGFWLGLSPRDTHGV
>Bger_PSN38878.1 hypothetical protein C0J52_18965
MGIVFESILLDIGALIVVLLLAIYIRFKKAFTYWKKKNVPYIEPIFPFGNFADAVLVRRSFAEMNKCQYKSLEGHDFGGF
YIFTKPAIMFRDPELIKTVLVKDFSSFHDRGIYINEEVEPLTGHLFILPGARWRNLRVKLSPTFTSGKMKMMFQTLVDCG
IELQDLVQNMAKETEVIEIKDILARYGTDVISSYLPIDSVAAQAFVFFAAGFETSSTTMTFCLYELALNPDIQDRVRKEI
LKVLDKHDGKITYESILEMSYLDQVVSETLRKYPPVPILNRECTNEYMIPGTDVVIEKGTPIVIPVVSLQHDPKHYPNPE
KFDPDRFTEEEIQKRHPYVYLPFGEGPRICIGMRFGLMQTKVGLVSILSKFEIGVSEKTSIPLVMNKMSFILAPKGGMWL
KITKRS
>Bger_PSN29418.1 hypothetical protein C0J52_26728
MALFSVALGVVSIFAVIFISVYLFLTRNFNVWKKSGIPYEKPLPFFGSIKDAILQNLDIGQTLKKIYDKHREKPYVGFFS
FDQPSLLLIDTELVKKVLVKDAHNFINRVQTADEKGDPLTGRAIFALKNEKWKRVRSAMSPIFTLGKMKKMFYIVEEISK
KFDDFMDEETARAIDGDDFVAQSFAFLSAGFETSSTTMTFTLYEMALHPDLQTRLRKDIMGGLAKFNNELTYEAIIEMQY
LDMVVNETLRKYPIVPYLDRMTVNDFQLPSVDGKGTVTIKSGVGIYVPVYALHHDPEYFPNPAKFDPERFTEENKKKIPQ
SVYLPFGEGPRFCLGMKFGLMQTKIGLIHVFSRFEVAPCKDTPIPLKIHPKPFLIQAERLCIFISLPVIIYLFLIRHFNY
WKNQGIPYTKPVPLFGSLKDVLLQKIHVAKYFKEIYDKYKNEPYVGIFAIDQPGLLIRDLEVLKTILVKDAGNFADRMVI
VDENVSPLNAKTLMAMKGQKWRHVRTSLTPTFTSGKLKKAFYIVDKCCKQLVELVDKTAVNGEFYSANRKVYSKPSLYQE
M
>Bger_PSN49666.1 hypothetical protein C0J52_24286
MRFALMKMKAALSHILYNFEVQLCEETPIPLQVDPKALLYLPLGDVPLIFNPRDMNDPEPDIDQENNLNNDFGEEGQNYV
NRGGDVIFFSQTKMFEFGSIIVTVIAVFITIPICLYLFLTRHFNFWKKRGVIYVRPLPFFGNLKDVLLQKKYIGYYLKDI
YEENINKPYVGIFAFDQPALLVNDLEIVKNILVKDSRNFIDRMVKVDESLSPLNANAIFALRGQKWKHVRTSLTPTFTTG
KMKNMFYLVDKCGQQLVLFIEKFAKAVWNIERWFRFVAMFTSNQLLELMAQIIRAFQERFNKAPPRKATLLDWERRAFGF
DSVKYRPRSGRKKTREETCAGVAASIEQSPIESTRKRAAGTRYTEDNNARSHEGRSEKNPVAVKDAVERFTMDVIAMCAF
GIECNSLQDPKAEFSNLLHRIFQLSFTSAVANLATFFAPWVQNFFRLKLMDSEIEDRIRDIVWRAVHLREKTGEKRNDLL
DYLMELRTSETSKLDGDDFVAQAFAFLVAGFHTSSMTLTFALYELSVHQDIQTTARTEIKDVLEHHKKKVTYYSIKDMKY
LDMVVNETLRKYPAIPFLDRRCQEDYPLTQDLMLPAGTGVYIPVYALHHDSKYFPSPAKFDPERFSEKNKQNIPHFAYMP
FGEGPRNCIGTVFYLHQARFQQISSRAYKNYSQSGII
>Cflo_XP_025263913.1 cytochrome P450 9e2-like
MNMKDVFTKYTNDVIATCAFGIKINSMKDPTNKFYVYGKEATNFPIMKIIFLLTFRTFGRIFNVKIISSHVSNFFKDIIR
TTIATRDAENIIRPDMIQLMMDIRGKRERKELDIDDMAAQAFIFSFASLETTSTTISFVAHEIATNPDVQVKLRQEIDQI
LEESNGQVTFEIINQFQYLDAIIKETLRLYPAIILERVCDETYELPPALPGEKPFIMKKGMTVWIPAYAIHHDAKYYDDP
EKFRPERFLDNKMYHNSPCYIPFGLGPRMCIANRFAMLEVKVLLFHLLARCELKPCVKTTMPLKFSKKTLMLKPEGGFWL
NVQRRSDMHPVL
>Cflo_XP_025263910.1 cytochrome P450 9e2-like isoform X1
MNMKDVFTKYTNDVIATCAFGIKINSMKDPTNKFYVYGKEATNFPIMKIIFLLTFRTFGRIFNVKIISSHVSNFFKDIIR
TTIATRDAENIIRPDMIQLMMDIRGKRERKELDIDDMAAQAFIFSFASLETTSTTISFVAHEIATNPDVQVKLRQEIDQI
LEESNGQVTFEIINQFQYLDAIIKETLRLYPAIILERVCDETYELPPALPDEKPFTMKKGMTVWIPAYAIHHDAKYYDDP
EKFRPERFLDSKMYHNSPCYMPFGLGPRMCIANRFAMLEVKVLLFHLLARCELKPCAKTMFPIKFSKTSRMTPENGFWLN
VQRRSDMNPVFESTLIKGIINS
>Dmel_AAL90129.1 AT21495p
MMPERFSFDFRPIDQYWTRAKGACSNTKRGNMYILASLALILLHLLVLPIYLYLTWHHKYWRKRGLVTARPLTLLGTYPG
LLTRKSNLVFDVQKIYDKYKGKHRAVGVFVTRQPQILVLDPELAHEVLVGNFRCYKDSLQSSYLRHAKWDKYARLNPFWA
SGQSWRRLRTDAQAGISGSRLRQAYNIWEQGGQMLTEYMTQQVAEKNNILETRDLCFRYTAHVMADFIWGIDAGTLTRPL
EQPNKVQQMASKWTSYAFYMLTLFMATIVAPCSRLLLRFRFYPKETDEFFSNLTKESIELRLKAGDSTRTDYLSHLLQLR
DQKQATHDDLVGHALTVMLDGYDTSGTALLHALYYLAENPAVQQKLRVEILSSMASEKSLDFEKLSSLQYLEQVIYESLR
LSSLIPQYTKVCTLPTVIKLSESKSLDVEVGMTIMIPNYQFHHDKQYFPEPEAFKPERFDNGAYQELMRKGIFLPFSDGP
RICMGVPLAMLTLKSALVHILSNFQVVRGRDRLIPKGDSGFGVVLQGDVNLEYRRFFR
>Dmel_NP_608689.2 Cyp309a2
MMPERFSFDFRPIDQYWTRAKGACSNTKRGNMYILASLALILLHLLVLPIYLYLTWHHKYWRKRGLVTARPLTLLGTYPG
LLTRKSNLVFDVQKIYDKYKGKHRAVGVFVTRQPQILVLDPELAHEVLVSNFRCYKDSLQSSYLRHAKWDKYARLNPFWA
SGQSWRRLRTDAQAGISGSRLRQAYNIWEQGGQMLTEYMTQQVAEKNNILETRDLCFRYTAHVMADFIWGIDAGTLTRPM
EQPNKVQEMASKWTSYAFYMLTLFMATIVAPCSRLLLRFRFYPKETDEFFSNLTKESIELRLKAGDSTRTDYLSHLLQLR
DQKQATHDDLVGHALTVMLDGYDTSGTALLHALYYLAENPAVQQKLRVEILSCMASEKSLDFEKLSSLQYLEQVIYESLR
LSSLIPQYTKVCTLPTVIRLSESKSLDVEVGMTIMIPNYQFHHDKQYFPEPEAFKPERFDNGAYQELMRKGIFLPFSDGP
RICMGVPLAMLTLKSALVHILSNFQVVRGRDRLIPKGDSGFGVVLQGDVNLEYRRFFR
>Bger_PSN38873.1 putative cytochrome P450 6a14
MVGSESPSSIMAFCLYELAINTDIQERVRQEISDVLEKHDGKMSYGCVKEMTYLDQVISEILRMYPTIPMLAREVTKEYT
IPGTDIVLEKGTQIIIPIQGIHRDSKYYPNPAKFDPDRFSEEQKKKRHPQAFLPHGDGPRMCIGIRFGLMQTKVGLVSLL
SKFKFDVSKKTSLPMKIDRKSFLVMKPDGGMWLQITKH
>Bger_PSN44025.1 hypothetical protein C0J52_16970
MPLPPRRIRRFGRQTRNAVNIQRCRVNQSYTQITKRQRELCSVNLYQNPRMDCSSCLLIPAIFILCAIGFAYLHFVKIFK
YWKKKGVKYIKPIFPFGTNKDFILMRKSIGDLYADHYFSLKGEKVGGLFMVYSPQLMVRDPELIKYFLVKDFEHFHDHGF
ASDPTFDPLSGNLFMLNGEKWKYMRTKLSPTFTAGKMKMMFQTVADCGVELRDFLVTYAEKEEVFEVKDLITRFTIDVIA
SCAFGIRSNCLKNPNAEFSYWGKRALALDIEGLFRTLLYLAVPSLALKFRISMNSKDVEKFFISMVRETVGLREKHNVRR
NDFLQLLINLKNQVCEDSKGNFQNEKIEMTMEELAAQVVTFLIAGFETSAATMSFCLYELAVNPDVQKCLCK
>Dmel_NP_001286435.1 Cyp317a1, isoform B
MWIIFLIIGLLVLGLLVLLIIAARYQRDYWRYLDIPHERPKKLWPIIRQIMTQTLSTEAMKAEHYSAIYKKFKGSGPFCG
FYALLQPRALILDRELIRQIMIKDFWNFNDRGLYCNQKSDPLSGDLYALRGESWKEMRQKLDPSLEGDRMSLLYDCLYEE
AEQLLLTVNSTLMSQPHSTVHIQKIMRRYVLSSLAKCVFGLNAEQRKTYPLEDFEQMTELALNSHKHGYLMNLMMIRFPN
FCRMLRMRRTPKQAEEYFIKLLTSIVEQRETSGKPQKDYLQLLIDVKALEFITHQYEADKELGAHLQNELAAHAVVFLKA
GYEQTANTLSYVLYELALHPELQVRVREEVKKAIERHDGHITHEGIKSLSFMGQVINETLRMHPITPYILRRTLNDYAVP
DHPKYILVKELFLIIPTHAIHHDPDIYPDPEEFKPDRWSGPRDSLQEQGTWFGFGVGARSCIGIQFAQLQLRLALALLLS
EYEFSLNTRKPLINLEDGIALTLMPLGVIEPGNEERAV
>Dmel_NP_608911.1 Cyp28d2
MCPVTTFLVLVLTLLVLVYVFLTWNFNYWRKRGIKTAPTWPFVGSFPSIFTRKRNIAYDIDDIYEKYKDTDNMVGVFTTR
VPQLLVMCPEYIHKIYATDFRSFHNNEWRNFVNKKTDMILGNNPFVLTGDEWKERRSEIMPALSPNRVKAVYPVSQSVCK
KFVEYIRRQQQMATSEGLDAMDLSLCYTTEVVSDCGLGVSAQSFTDTPTPLLKMIKRVFNTSFEFIFYSVVTNLWQKVRK
FYSVPFFNKETEVFFLDIIRRCITLRLEKPEQQRDDFLNYMLQLQEKKGLHTDNILINTMTFILDGFETTALVLAHIMLM
LGRNPEEQDKVRKEIGSADLTFDQMSELPHLDACIYETLRLFSPQVAARKLVTEPFEFANKNGRTVHLKPGDVVTIPVKA
LHHDPQYYEDPLTFKPERFLESNGGGMKSYRDRGVYLAFGDGPRHCPGMRFALTQLKAALVEILRNFEIKVNPKTRSDNQ
IDDTFFMATLKGGIYLDFKDL
>Dmel_Q9V776.2 RecName: Full=Probable cytochrome P450 317a1; AltName: Full=CYPCCCXVIIA1
MWIIFLIIGLLVLGLLVLLIIAARYQRDYWRYLDIPHERPKKLWPIIRQIMTQTLSTEAMKAEHYSAIYKKFKGSGPFCG
FYALLQPRALILDRELIRQIMIKDFWNFNDRGLYCNQKSDPLSGDLYALRGESWKEMRQKLDPSLEGDRMSLLYDCLYEE
AEQLLLTVNSTLMSQPHSTVHIQKIMRRYVLSSLAKCVFGLNAEQRKTYPLEDFEQMTELALNSHKHGYLMNLMMIRFPN
FCRMLRMRRTPKQAEEYFIKLLTSIVEQRETSGKPQKDYLQLLIDVKALEFITYQYEADKELGAHLQNELAAHADVFLKA
GYEQTANTLSYVLYELALHPELQVRVREEVKKAIERHDGHITHEGIKSLSFMGQVINETLRMHPITPYILRRTLNDYAVP
DHPKYILVKELFLIIPTHAIHHDPDIYPDPEEFKPDRWSGPRDSLQEQGTWFGFGVGARSCIGIQFAQLQLRLALALLLS
EYEFSLNTRKPLINLEDGIALTLMPLGVIEPGNEERAV
>Dmel_ACH73366.1 unknown, partial
ADVIGNCAFGLNCNSLYDPKAEFVSIGKRAITEHRYGNMLDIFLFGFPKLSRRLRLKLNIQEAEDFYTKIVRETIDYRLR
TKEKRNDFMDSLIEMYKNEQSGNSEDGLTFNELLAQAFIFFVAGFETSSTTMGFALYELARNQDVQDKLREEIVNVFGKH
NKEFTYEGIKEMKYLEQVVMETLRKYPVLAHLTRMTDTDFSPEDPKYFIAKGTIVVIPALGIHYDPDIYPEPEIFKPERF
TDEEIAARPSCTWLPFGEGPRNCIGLRFGMMQTCVGLAYLIRGYKFSVSPETQIPMKIVVKNILISAENGIHLKVEKLAK
>Dmel_ACH73373.1 unknown, partial
ADVIGNCAFGLNCNSLYDPKAEFVSIGKRAITEHRYGNMLDIFLFGFPKLSRRLQMKLKIQEAEDFYTKIVRETIDYRQR
TKEKRNDFMDSLIEMYKNEQSGNSEDGLTFNELLAQAFIFFVAGFETSSTTMGFALYELARNQDVQDKLREEIGNVFGKH
NKEFTYEGIKEMKYLEQVVMETLRKYPVLAHLTRMTDTDFSPEDPKYFIAKGTIVVIPALGIHYDPDIYPEPEIFKPERF
TDEEIAARPLCTWLPFGEGPRNCIGLRFGMMQTCVGLAYLIRGYKFSVSPETQIPMKIVVKNILISAENGIHLKVEKLAK
>Dmel_ACH73370.1 unknown, partial
ADVIGNCAFGLNCNSLYDPKAEFVSIGKRAITEHRYGNMLDIFLFGFPKLSRRLRLKLNIQEAEDFYTKIVRETIDYRLR
TKEKRNDFMDSLIEMYKNEQSGNSEDGLTFNELLAQAFIFFVAGFETSSTTMGFALYELARNQDVQDKLREEIGNVFGKH
NKEFTYEGIKEMKYLEQVVMETLRKYPVLAHLTRMTDTDFSPEDPKYFIAKGTIVVIPALGIHYDPDIYPEPEIFKPERF
TDEKIAARPSCTWLPFGEGPRNCIGLRFGMMQTCVGLAYLIRGYKFSVSPETQIPMKIVVKNILISAENGIHLKVEKLAK
>Dmel_ACH73365.1 unknown, partial
ADVIGNCAFGLNCNSLYDPKAEFVSIGKRAITEHRYGNMLDIFLFGFPKLSRRLRLKLNIQEAEDFYTKIVRETIDYRLR
TKEKRNDFMDSLIEMYKNEQSGNSEDGLTFNELLAQAFIFFVAGFETSSTTMGFALYELARNQDVQDKLREEIGNVFGKH
NKEFTYEGIKEMKYLEQVVMETLRKYPVLAHLTRMTDTDFSPEDPKYFIAKGTIVVIPALGIHYDPDIYPEPEIFKPERF
TDEEIAARPSCTWLPFGEGPRNCIGLRFGMMQTCVGLAYLIRGYKFSVSPETQIPMKIVVKNILISAENGIHLKVEKLAK
>Dmel_ACH73371.1 unknown, partial
ADVIGNCAFGLNCNSLYDPKAEFVSIGKRAITEHRYGNMLDIFLFGFPKLSRRLRLKLNIQEAEDFYTKIVRETIDYRLR
TKEKRNDFMDSLIEMYKNEQSGNSEDGLTFNELLAQAFIFFVAGFETSSTTMGFALYELARNQDVQDKLREEIGNVFGKH
NKEFTYEGIKEMKYLEQVVMETLRKYPVLAHLTRMTDTDFSPEDPKYFIAKGTIVVIPALGIHYDPDIYPEPEIFKPERF
TDEEIAARPSCTWLPFGEGPRNCIGLRFGMMQTCVGLAYLIRGYKFGVSPETQIPMKIVVKNILISAENGIHLKVEKLAK
>Amel_XP_006562368.1 cytochrome P450 9e2 isoform X3
MESPTLLFSFELLAIGLTAIVLAKFVSLLHHQYNYWRKRRVPHVGAVPVLGSSWRIFTRRMSLPNFCSLVYKHRPGSRYL
GMMDCFTPVVVVRDPNLIKEIAVKNFDHFPDHHSFINEKIDPIFGKNVFSLKGDRWREMRNTLSPSFTASKMRFMFDLVS
NCSEEFVRYLYDHPEFSSSIEAKDAFTRYTNDVIATVAFGISVNSMENRDNEFYTKGADATNFGGIFRLFKFMLFRVNPR
LTRMAGLSFLSRGTATFFHRVVRETVRARDERRIVRPDMIHLLMQARDKEDRRPVATVDNRMTIDDITAQAFIFFLAGFD
TSSTLMCYVAHELALNPPVQERLREEVDRFMDGGNGAITYEALLKMEYMDMVTSETLRKYPPIVFIDRLCVEKFELPPAE
QVDLLQMLEFNLTVTFPAASLLTVLLALVGMEAIMSEFFNDTTTAFYIILIVWIADQYDAICCHTPVTKRHWLRFFYLYH
FSFYAYHYRFNGQYSSLALVTSWLFIQHSMLYFFHHYELPVILQQAQLQHLLFRNHAQAGMAEQPSPEQPSPISNRALTS
TEPTPEPSPARESAGTENQPQPTPSAAPGSDPANPPNVSEERVAAATPSSANEEQSNEATGGSTAATEQPSSDGKSDCKT
EVAISGVSSSKIGDNGSSTDSSTTEGFEVIEATEATRKETTSCQDK
>Bger_PSN49030.1 hypothetical protein C0J52_09647
MSNCFTFYYCVFIVEYKATIYTFKHIFIATLVHHVFGSFFFKYHLSWIFSQWALFILGIGLMIYLYGIRTYSYFLNRKVP
FIKPRAFIGNAGPMLTQTMSIPEYVVWLYNELKGHPYGGIYQFRTPAVLLRDPDLIKTVTVKDFEYFTDHMNRWKDMRAI
LSPAFTSSKMKTMFVLVDECGKQLVNFLEKCYSGYTPEKPCKIEKEGGKLVVELKDLFTRYTNDVIATSAFGVGVDSLML
DIPLLPKRVKKYFKSLIIDTIATREEKGIIRPDLMLDIPLLPKRVKKYFKSLIIDTIATREEKGIIRPDLVQLLMQAIKE
ALEDQKNPNSHMRATREEKGIIRPDLVQLLMQAKKEALEDQKNPNSHMRETLRLYPPSVATDRCCVKKYTLPSHPPLEIM
PGECVSIPIYAIHRDPEYFPNPDTFDPERFSDENKHNIKPSTFFPFGIGPRICIGSRFALMESKIALVKLLHKFNLKVVP
KTPIPIQISKKGFNMTRMEVPHEKPVPFLGNMLGIMWRKESYPEFVVQMYNKFTNHQYSGLYMYKAPYLLIRDPELIKSI
TIKDFEYFTDHRSILDEASVGLWNKTLVTLKVKTISLTKLLHVAGKRWRDMRATLSPAFTSSKMKTMFVLVSDVCTQVVN
HLDDFYKNPSKQDCNITKGKNCHLRSFSSSPDSIHLPLCFLSPLLCWRLMMTSKISFGKKLMQHWRKMTANSQTLRLYPP
AAAVDRMCVKPYTLHADPPQEILPDSKTRMPIKIAQNGFSMTAEGGFWLGFVSRSVSNTIKSMDLLLAVQWFLTSSLLVF
FVSYILIVICLGLFYYGFTTFIHFSRQDIPHEQPLPFLGLLGLGSILKKSYPEFILDVYNKWKGRQYASMHFFQQAVVVL
MDPDIIGAVTTKHFEYFTDRRTTFIGDQGPLLKKGLPHLKEKDVLVIEMKNLFTRFTNDVNASTVFGMQVNSFKEPNNTF
YEMGREVTRFDGASRSTLLCYVFYELALHPDIQVRLQEEVDEAMKDKGEEVAYEIVNNMTYLNMVLSETLRLHPPAASID
RVCVKEYFMDVEPEIVLKPKDSILIPIYGLHRDPDHFPNPESFDPERFSDENKNKIKPFTYLPFGLGPRGCLENNMLVLD
IKEFFTRYANDVIATTAFGISVNSLKEPRNEFFRMGQEAINLEPWRFFGFMFIPKIMEEIVLLCWKPNRF
>Dmel_NP_609694.1 Cyp28a5
MVLITLTLVSLVVGLLYAVLVWNYDYWRKRGVPGPKPKLLCGNYPNMFTMKRHAIYDLDDIYRQYKNKYDAVGIFGSRSP
QLLVINPALARRVFVSNFKNFHDNEIAKNIDEKTDFIFANNPFSLTGEKWKTRRADVTPGLTMGRIKTVYPVTNKVCQKL
TEWVEKQLRLGSKDGIDAKHMSLCFTTEMVTDCVLGLGAESFSDKPTPIMSKINDLFNQPWTFVLFFILTSSFPSLSHLI
KLRFVPVDVERFFVDLMGSAVETRRAQLAAGKQFERSDFLDYILQLGEKRNLDNRQLLAYSMTFLLDGFETTATVLAHIL
LNLGRNKEAQNLLREEIRSHLQDGTIAFEKLSDLPYLDACVQETIRLFPPGFMSNKLCTESIEIPNKEGPNFVVEKGTTV
VVPHYCFMLDEEFFPNPQSFQPERFLEPDAAKTFRERGVFMGFGDGPRVCIGMRFATVQIKAAIVELISKFNVKINDKTR
KDNDYEPGQIITGLRGGIWLDLEKL
>Dmel_NP_608912.1 Cyp28d1
MCPISTALFVIAAILALIYVFLTWNFSYWKKRGIPTAKSWPFVGSFPSVFTQKRNVVYDIDEIYEQYKNTDSIVGVFQTR
IPQLMVTTPEYAHKIYVSDFRSFHDNEMAKFTDSKTDPILANNPFVLTGEAWKERRAEVTPGLSANRVKAAYPVSLRVCK
KFVEYIRRQSLMAPAQGLNAKDLCLCYTTEVISDCVLGISAQSFTDNPTPMVGMTKRVFEQSFGFIFYTVVANLWPPITK
FYSVSLFAKDVAAFFYDLMQKCIQVRRESPAAQQRDDFLNYMLQLQEKKGLNAAELTSHTMTFLTDGFETTAQVLTHTLL
FLARNPKEQMKLREEIGTAELTFEQISELPFTEACIHETLRIFSPVLAARKVVTEPCELTNKNGVSVKLRPGDVVIIPVN
ALHHDPQYYEEPQSFKPERFLNINGGAKKYRDQGLFFGFGDGPRICPGMRFSLTQIKAALVEIVRNFDIKVNPKTRKDNE
IDDTYFMPALKGGVWLDFVERN
>Dmel_ACH73374.1 unknown, partial
ADVIGNCAFGLNCNSLYDPKAEFVSIGKRAITEHRYGNMLDIFLFGFPKLSRRLRLKLNIQEAEDFYTKIVRETIDYRLR
TKEKRNDFMDSLIEMYKNEQSGNSEDGLTFNELLAQAFIFFVAGFETSSTTMGFALYELARNQDVQDKLREEIGNVFGKH
NKEFTYEGIKEMKYLEQVVMETLRKYPVLAHLTRMTDTDFSPEDPKYFIAKGTIVVIPALGIHYDPDIYPEPEIFKPERF
TDEEIAARPLCTWLPFGEGPRNCIGLRFGMMQTCVGLAYLIRGYKFSVSPETQIPMKIVVKNILISAENGIHLKVEKLAK
>Bger_PSN52371.1 Cytochrome P450 9e2
MAFWIWVTILIIITLIIYFFGKKNHDYFSKRKVPYLKASPYIGNMGPIIFKKLPFSEFLLKMYNDLKGHPYGGIFEFMNP
TLLLRDPELIKKVTVKDFEFFLDHRQAMNGKVEPLFGKGLFSLNAVSNFFRFLVQDSIQTRESRGIIRPDMIHLLMQAKN
GTLKSEENTKMDGNSIPKPKWDADDLTAQAFLFFVAGFETASTLLSFISHLLAVYPDIQNKLQDEIDQSLTDNDGKFTYE
SIHNMKYLDMVVSETLRLYPPAVVTDRKCVKEYNLPSEPPITLKPGDLLWLPIFALHRDPEYFPNPEKFDPERFSEENKN
NIRPYTYIPFGAGPRNCIGNRFALMETKIALVHLLSSFNLKVVSKTPIPLKLTKNSFSMNVDGGFWIGLEERILT
>Dmel_AAK77274.2 GH05558p, partial
IIRLSMALTYILFQVAVALLAILTYYIHRKLTYFKRRGIPFVAPHLIRGNMEELQKTKNIHEIFQDHYNKFRESKAPFVG
FFFFQSPAAFVIDLELAKQILIKDFSNFSNKGIFYNEKDDPISAHLFNLDGAQWRLLRNKLSSTFTSGKMKLMYPTVVSV
ANEFMTVMHEKVPKNSVLEIRDLVARFTVDVIGTCAFGIQCNSLRDEKAEFLYFGKRSLVDKRHGTLLNGFMRSYPKLAR
KLGMVRTAPHIQEFYSRIVTETVAVREKEHIKRNDFMDMLIELKNQKEMTLENGDVVRGLTMEEVLAQAFVFFIAGFETS
SSTMGFALYELAKNPDIQDKVRAEVEEVIEQHDQNFTYECTKDLKYLNQVLDGM
>Bger_PSN43540.1 hypothetical protein C0J52_03717
MQKLDGHKFGGIFKFRQPVLLLRDPEIMKTVLVKEFTSFQDNDFHSNKNSYIRIRRRVGSMLCRMAIESYIFWKESRSKL
TPAFTPVKLKPVFPIIQEVCSDLMEYLRENHKNGRLTEAKELSTKFTADSVANCAYGLKQNSFQNPDSEFRKYGQFTYED
IAAQALTFFTDGYETSSSALSVLLHNLACHPTEQQRLRDEVDSALREHGKFTFEVVQGMTYLDMVLNESLRMHPIVPYMS
RLCTKPFQLPRADGTPMTVEVGTPVITPILAIHNDPQYYPEPKKFDPERFNEENNAQRPKYVHYPFGEGPRICLGMRFAQ
IQIKTAVATILSEFEIKRCEKTPEALTPVPTTFLFAPVQDIWVKFERRSDKI
>Dmel_NP_573320.1 Cyp308a1
MLPLVLFILLAATLLFWKWQGNHWRRLGLEAPFGWPLVGNMLDFALGRRSYGEIYQEIYTRNPGLKYVGFYRLFNEPAIL
VRDQELLRQILVGRNFADCADNAVYVDHQRDVLASHNPFIANGDRWRVLRADLVPLFTPSRVRQTLPHVARACQLLRDQV
PLGRFEAKDLATRYTLQVVASAIFGLDAHCLGIHMRVAHEPSRWLEWLAPLFQPSVWSLLETMSLLHTPRLGRLIGHRYV
PLPLQHWFRELVEARSGGDNLLQWLAESKRGLGKEELAGHATTLLLEGYETSAMLLAFALYELALNEDAQRRLHIELDEV
AQRHAGNLIDPVALGELRYSEAALLEALRLHPAMQALQKRCTKTFTLPDQKSGASSELKVHLGTVLVLPVQAIHLDPALY
PAPNQFRPERFLNQPPMGCRFLGFGAGPRMCPGMRLGLLQTKAALTTLLQDHCVQLADEDQCRVEVSPLTFLTASRNGIW
LSFKRRTRRY
>Bger_PSN47000.1 hypothetical protein C0J52_15328
MVLGISTEVLLIAVPLFLWAFYWYSTNTFKHWKKKGVYYKEPVMIFGNIKDRILFRRSFHEFQQDVYKMFEGHKYAGKTE
EAGEHELEMKEFFGRFTLDVIGSCAFGVECSSLKDKEAEFVNMASRFNDISFLSRIFIFIIVLFVPQFARFFPLNFFNKE
ALLFLVDVVKKTKEYRRAHKDRKWNDFLQLMIDAAEEDVKQNEKENVNVNSKNKKPSETSSTLLTHASYELALNEDIQTK
LRNEIKDTLAKHDGECSYDALSEMNYLEMVLLEALRKHPPVARVDRTCTQPYKIPGTDIELDVNTNVSIPIMGLHHDPQY
YPQPDVFDPDRFLPEAKTARSPYVFLPFGSGPRNCIDLALTKWPFVRILGIQEPASVLFSIFNFVTHFMMFKEFRRQVRK
TSPMYWLWQVYALVCLNCWFWSSVFHTRDTPFTEMMDYFSAFSTVLFSFYAMILRLLNGYSLFLAVLISFLCLGFFVHHV
TYLAFVNFDYGYNMQANIVVGVANAMGWFIWCFYHRKTQPYVWRCALFVSLVGLCMLLEIMDFPPILWLVDAHSLWHLAT
AGLPFIFYQFLIDDCKHLRDEKEYKRIHED
>Bger_PSN40749.1 hypothetical protein C0J52_13699
MFASTFLQWMLIAATVILVCIYWYFKSSYGFWKQKGIKFVEPSFPYGNVKDVFHVKKSISECYKEYYDSYPEDRYIGLFE
LSQPILLVRDPALLKHVFVKDFQHFQKRASHIFEEMDPLTLNLLYLSGSKWQSVRSKLTPTFSSGKMKMMFQLMLEVAEQ
LAETMKNAAKSGEMLEFKDIMLSYSMEIIGSCIFGLQFNAIKDPNSDFRKMEEKRRTEQQEYFFVKKMVRLHCPSLARFL
NLKFMSDDVTNFFLSSVKNTMEYRVKNNVVRNDFIQLLMELKSKGEFDFDEKDDNCYSPDGNKFYTSQNSNGTFSYTKAD
CYMAAQAFSFLVAGFDTSSSTLSFCLYELAINPEIQDKLRGTIKSTLQQYDGKITYDAVQEMSYLNKVLDGNNNFINKFF
SPKVVLHRVLCMRFGLLQVKLGIITLLLNYEFNVCEKTSIPLKLDPKEVLLSADVWLKICKIKSE
>Mmus_XP_006504912.1 cytochrome P450, family 3, subfamily a, polypeptide 57 isoform X1
MELIPNLSIQTWVLLVTSLVFFYIYGTYSHGLFKKLGIPGPKPLPLFGNIINYLDGMWKFDDDCYKKYGKIWGFYEGPQP
ILAIMDPEIIKIVLVKECYSVFTNRRMFPIMRQYGDILVRNLRREEEKEEPINMKDIFGAYSMDVITGTSCGVNIDSLNN
PQDPFVQKIKKILKFKFFDPFLLSVVLFPFLTPIYEMLNLSIFPRQSMNFFKKFVKKMKKDRLDYNQKNRVDFLQLMMNT
QNSKGQESLKALSDLEMAAQTLIFIFGGYDGTSTSISFIMYELATHPDVQKKLQDEIDRALPNKAPVTYDALMDMEYLDM
VVNESLRLYPVVSRIDRFSKKDVEIHGVFIPKGTIVMIPIYPLHRDPEYWPEPEDFCPERFSKENKGNIDPYIYMPFGNG
PRNCIGMRFALISVKLAVTGVLQNFTVQPCEETQIPVKISRQPIFRPEKPIILKFVSRDKPRTGP
>Dmel_AAY55612.1 IP03149p, partial
RKLGDRLERVLPLGRMCQLYTTDVTGNLFYSLNVGGLRRGRSELITKTKELFNTNPRKVLDFMSVFFLPKWTGVLKPKVF
TEDYARYMRHLVDDHHEPTKGDLINQLQHFQLSRSSNHYSQHPDFVASQAGIILLAGFETSSALMGFTLYELAKAPDIQE
RLRSELREAFISTATLSYDTLMTLPYLKMVCLEALRLYPAAAFVNRECTSSASEGFSLQPHVDFIVPPGMPAYISILGLH
RDERFWPEPCVFDPERFGPERSRHIHPMTYIPFGAGPHGCIGSRLGVLQLKLGIVHILKQYWVETCERTVSEIRFNPKSF
MLESENEIYLRFCRSSL
>Bger_PSN43542.1 hypothetical protein C0J52_03715
MMKVEIKMESLFSELWWMSMVFSVTTAVLLYLYLTWTHNYWSKRGVPYLKPKLIFGSLKDHIIGKKTLGQVYQDCYRELE
GHPFGGIFKFRQPVVLLRDPELMKNVLVKEFASFQDNDFHSNVDVDPLWKEQRSKLTPAFTTGKLKPVFPLIEEVCNDLM
EHLRENAKMDEDIAAQALTFFTDGYETSSTALTTLLHGLAINQTAQARLREEVDAALASNGGKMNLDMIQSMEYVDMALK
EALRMYPVLPYMNRLCTKPFELPLSDGKTVTVEVGTPVVTPILGIHYDPEYFPEPEKYEPERFTEENKAKRPKYIHFPFG
EGPRICLGMKFAQAQIKACVTSILSEFEIKPTDETPKLLTPVPTAFMIPLQK
>Dmel_NP_001286434.1 Cyp6a19, isoform B
MAILLGLVVGVLTLVAWWVLQNYTYWKRRGIPHDPPNIPLGNTGELWRTMPLAGILKRTYLKFRKQTDGPFAGFYLYAMK
YIVITDVDFVKTVLIRDFDKFHDRGVYHNEKDDPLTNNLATIEGQKWKNLRQKLTHTFTSAKMKSMFSTVLNVGDEMIRV
VDEKISSSSQTLEVTDIVSRFTSDVIGICAFGLKCNSLRDPKAEFVQMGYSALRERRHGWLVDLLIFGMPKLAVKLGFQF
LLPSVQKFYMKIVQDTIDYRMKRKVTRNDFMDTLIDMKQQYDKGDKENGLAFNEVAAQAFVFFLAGFEAGSTTMGFTLYE
LACNQDVQDKLRAEIDSVLERYNGKLEYDSMQDLFYMEKVINGNIQW
>Bger_PSN43541.1 hypothetical protein C0J52_03714
MSEMETKELCARFTTDVVATCAFGIQGNAIKDPDSEFRLEHFFRRIVEEVVTYRENNNVTRADYIQHLIMLKHKGITNET
NGYATLDKNDSWTQVAAELFTFILFTVFTDVDVAAQAITFFGDGFETSSGALSFALYALAVNPDVQIKAREEVVSVLNKY
GGKLTFDGVQDMKYLDMVLSESLRMYTPVTFMVRVCTKPFKLETPSGSNYTTEVGTPAIIPVYAIHYDPKLYPNPQHFDP
ERFSEENKKNRHKYIHLPFGFRFALMQMEIPIIGSWWALALLLLGWLLYLYLTWNHDYWKKRGVPFVKPIPLFGNFMDAM
KLDGHKYGGMFRMGQPVLVVRDPDIVKTVLLKDFNSFHDNDIDSDVNTDPLFGRNPFVLKGESWKIVRGMITPALTTGKI
KPYFPLITEVCKDFTEMIKKSGTVQFEAKEICSRFTTDVVATCGYGIKGNALQDPNCEFRQMVSTIQDISAQASTFFVDG
YETSSGVLAFSLYCLAIYPDVQARLRREVDSNIKKHNGEITYEGIQEMQYLEMVFSEVLRVYPPGTVLSKRCTKDFNLET
PSGGVYVVESGTPVAIPLYAIHHDPKYFPDPERFDPERFSEENKNNIQKYTYFPFGDGPRICLGRRFAITQVKAGIASII
HNFELRPNKKTKIPIVQDPHYFILACKGGLWMDIVELSDKYFQ
>Mmus_XP_030109863.1 cytochrome P450, family 3, subfamily a, polypeptide 59 isoform X1
MKNGRDLEHSCLQPSPVANSRSIFGAYSMDVITGTSFGVNIDSLNNPQNPFVQKTKKILKFKIFDPFLLSTILFPFLTPI
YEMLNLSIFPRDSMNFFKKFVKRMKKERLASKQKNRVDFLQLMMNTQNSKGQESQKALSDLEMAAQAVIFIFGGYDATST
SISLIMYELATHPDVQKKLQDEIDRTLPNKAPVTYDALMDMEYLDMVVNESLRLYPTAIRLERVSKKDVEINGVFIPKGT
VVMIPIYPLHRNPEYWPEPQEFCPGRFSKENEGNIDPYIYMPFGNGPRNCLDMRFALISMKLAVIGVLQNFTVQPCEETQ
IPLKISREPVFQPEKPIILKVVSRDKPRTAS
>Cflo_EFN61087.1 Cytochrome P450 9e2
MEYWSILLSIMISVLGIHYLFRNYNFFKRHDVIHIPSVPILGNMTSVIFRRISFVDFTRKIYNFNPDAKYLGFYATTNPM
FLLRDPEIIKSILLKNFDAFPNRRGFNNLNEPLFSNNLFSLHGQKWRDVRTLLSPSFTSSKMKMMFTLMSECAVDFANFL
STSIPGEKSDMDMKDVFTKYTNDVIATCAFGIKINSMQDPTNKFYVYGKKLVYFSGIRNIKFFFLRTFPTLGRILNVKLI
DSHVSDFFKDIIRTTIATRDAENIIRSDMIQLMMDIRGKEGRRELNIDDMVAQAFVFFFAGFDTSSTAMSFVAYELAANP
DVQIKLRQEIDKAVLGIHYLFRNYNFFKRHDVIHIPSVPILGNMTSVIFRRISFVDFTRKIYNFNPDAKYLGFYATTNPM
FLLRDPEIIKSILLKNFDAFPNRRGFNNLNEPLFSNNLFSLHGQKWRDVRTLLSPSFTSSKMKMMFTLMSECAVDFANFL
STSIPGEKSDMDMKDVFTKYTNDVIATCAFGIKINSMQDPTNKFYVYGKKLVYFSGIRNIKFFFLRTFPTLGRILNVKLI
DSHVSDFFKDIIRTTIATRDAENIIRSDMIQLMMDIRGPRMCIANRFATLEMKVLLFHLLARCELKPCAKTTLPLKFSKK
GVMMPENGFWLKVQRRNNMHPVLESMLSTINP
>Dmel_NP_001259464.1 Cyp28c1, isoform B
MFGSLLLGIATLLGAIYAFLVSNFGHWRRRGVTEPRALPLFGSFPNMIWPRQHFTMDMRDIYMHYRNTHSYVGCYLLRAP
KLLVLEPRLVYEIYVSAFSHFENNDASKMVDIAKDRLVALNPFVLEGEEWRHQRAVFSTLLTNGRIRTTHAIMQRVCLDL
CQFIAIKSAGGKDLDCIDLGLRFTGESLFDCVLGIQARTFTDNPLPVVRQNHEMSAENRGLAIAGAVHGLFPNLPRWLRP
KVFPRSHDRFYGQMISEALRLRRSKHQERNDFINHLLEMQRELDLSEEDMASHAMTFMFDGLDTTSNSIAHCLLLLGRNP
DCQRRLYEELQLVNPGGYLPDLDALIDLPYLSACFNESLRIYPAGGWASKTCTKEYELRGSHHSEPLKLRPGDHVMVPIY
ALHNDPDLYPEPDVFRPERFLDGGLKNCKQQGIFLGFGNGPRQCVGMRLGLAMAKAALAAIVQRFEVVVSPRTLNGTELD
PLIFVGVHKGGIWLQFVPRKNVTTK
>Cflo_EFN69387.1 Probable cytochrome P450 6g2, partial
MSLIYCTTILLIISISLFYIYAKYKLSYWKRRGVKTPPTHLLFGNFKDLLTLRKPAGEVMREIYNSADPNDPYIGFYIFH
KPMLLLRNHDLIKQVMITDFEIFPNRRFGSTKQKDSIGLDSILSIKQPRWKYLRSKLTPFLTGQKLKNMLPLIEECGKSM
LKFIENLLTNKFVDNNCEMKDLSSRYVSDVIASVAFGINTDSFNETQNTLWKNGKILCLF
>Cflo_EFN67920.1 Cytochrome P450 6k1
MGSLEMLCGIAVIFLAIYYYLTSIYDFWKSRDIRGPKPIPIVGNYKDVMLNKKCEGDYFKDIYDEYKDESMIGIFIGVTP
ALIVKDPDLIKDILIKDFSKFGNKTTIVNKNTDLLSRTLIALEYKRWRPLRIRLSPAFTSSKIKEMFPLISECADYLEQY
IEKLVSKNEPIDCCQVTAKYTTDVIGKCAFGIEMNALLDKDSEFRKIGKVIFLATWSNTLRYRIKEIFPWLGRMLSYIIP
NIKQMEINHFFVRFVKEIMNYRDTNNVIRHNFIDILREIKKNPDKVGDISK
>Cflo_EFN69096.1 Cytochrome P450 6k1
MSLTYLDMVISETLRMYPPLGYINRMPNEAYKVPNSDLVIEKGTPVYIPMLGLHYDPEYFPNPDKFDPERFNEENKRNRS
ACVYFPFGEGPHTCIDEKINFDK
>Mmus_EDL05793.1 mCG115420, isoform CRA_a
MELIPNLSIETWVLLVTSLVLFYIYGTYSHGLFKKLGIPGPKPLPLLGTIFNYYDGMWKFDEDCYKKYGKIWGFYEGPQP
ILAIMDPEIIKIVLVKECYSVFTNRRFFGPVGFMKKAITISEDEEWKRLRTLLSPTFTSGKLKEMFPIMRQYGDILVRNL
RREEEKGEPISMKDIFGAYSMDVITGTSFGVNVDSLNNPQDPFVQKAKKILKFKVFDPFLLSIILFPFLTPIYEMLNFSI
FPRDSMNFFKKFVKRMKKERLASNQKNRVDFLQLMMNTQNSKGQESQKALSDLEMAAQAVIFIFGGYDATSTSISLIMYE
LATHPDVQKKLQDEIDRTLPNKVSGWNLLCLHLSDPNMTFRVENITILDGIFVCLFVCLRHLLLFVSKTQCAYVLVSWGL
YFPSPYFHLFCGSRFSKENKGNIDPYIYMPFGNGPRNCIGMRFALISIKLAVIGVLQNFTVQPCEETQIPLKISREPIFQ
PEKPIILKVVSRDKPRTGS
>Amel_KAG9429135.1 cytochrome P450 6a13-like
MDYFQILCAISITILTIYYYYLSKYAFWKNRGISGPKPIVFLGNFGNFIIQKRSTSEDVKKWYDDYKHESVFGIFEGTIP
VLVINDLDMIKDVLIRDFSIFVDRGFHIFPKIEPLSEHLFLLEAERWRPMRMKLSPIFTSGKLKEMFFLTMESAGNLEKY
LDEVIKKDEIVECRELAAKFMTDVIGSCVFGINTNSLSEEDSEFRRMGKKIFSPSLKLMIGNTCKVFFPSLYEVIGNMFT
MKDVDEFFINLVSDTMKYRKDNNIVRLDFINMLMQLKEHPEKMDNIELTDTLLTAQAVVFFSCRI
>Bger_PSN29867.1 Cytochrome P450 6j1
MELKRKNEMENGSVTTQSFKFVEDDYTAQAFQFLIAGFETSSSTMSYTLYQMALNPDIQKRLSTEIREVLKKNNNQITYD
SLQDMKYLDMVVSETLRMYPPLPFLDRKCTEDYKLPAPSGKGNITIPAGTGIYVPLLGIHYDPEYFPNPEKYDPERFTEE
NKQHRPAYSYMPFGEGPRICIVKDSQTFLDHLTEMNESVDPLFSRSLFRIKGRKWKHMRNNLSPTFTSGKLKHMFYLVDK
CAKELDNYMDSQMSGGKNFEMLMFYASK
>Mmus_XP_006505943.1 thromboxane-A synthase isoform X6
MVADSVLLLRDRRWEEVRGALMSSFSPEKLDEMTPLISQACELLVAHLKRYAASRDAFNIQRCYCCYTIDVVASVAFGTQ
VDSQNSPEDPFVQHCRRASTFCIPRPLLVLILSFPSIMVPLARILPNKNRDELNGFFNTLIRNVIALRDQQAAEERRRDF
LQMVLDAQHSMNSVGVEGFDMVPESLSSSECTKEPPQRCHPTSTSKPFTVDEIVGQAFLFLIAGHEVITNTLSFITYLLA
THPDCQERLLKEVDLFMGKHPAPEYHSLQEGLPYLDMVISETLRMYPPAFRFTREAAQDCEVLGQRIPAGTVLEIAVGAL
HHDPEHWPNPETFDPERFTAEARLQRRPFTYLPFGAGPRSCLGVRLGLLVVKLTILQVLHKFRFEASPETQVPLQLESKS
ALGPKNGVYIKIVSR
>Bger_PSN30022.1 Cytochrome P450 9e2
MLATHPEVYEKLQNEVDKTMEENDGKLTYEAIMNMKYLDMTISETLRIYPPASVVDRVCTQNYVLEANPPAEIFPGECIY
IPIFGLHRDPRHFPEPEKFDPERFSDENRHNINPYTYLPFGVGPRSCIGNRFALLEAKSVLVYLLSKFRVQTVDKTPETI
KIIQKGFNLSIEGGFWMGLQERNQ
>Mmus_AAH29014.1 Thromboxane A synthase 1, platelet
MEVLGLLKFEVSGTIVTVTLLVALLALLKWYSMSAFSRLEKLGIRHPKPSPFVGNLMFFRQGFWESQLELRERYGPLCGY
YLGRRMHVVISEPDMIKQVLVENFSNFSNRMASGLEPKMVADSVLLLRDRRWEEVRGALMSSFSPEKLDEMTPLISQACE
LLMAHLKRYAASRDAFNIQRCYCCYTIDVVASVAFGTQVDSQNSPEDPFVQHCRRASTFCIPRPLLVLILSFPSIMVPLA
RILPNKNRDELNGFFNTLIRNVIALRDQQAAEERRRDFLQMVLDAQHSMNSVGVEGFDMVPESLSSSECTKEPPQRCHPT
STSKPFTVDEIVGQAFLFLIAGHEVITNTLSFITYLLATHPDCQERLLKEVDLFMGKHPAPEYHSLQEGLPYLDMVISET
LRMYPPAFRFTREAAQDCEVLGQRIPAGAVLEIAVGALHHDPEHWPNPETFDPERFTAEARLQRRPFTYLPFGAGPRSCL
GVRLGLLVVKLTILQVLHKFRFEASPETQVPLQLESKSALGPKNGVYIKIVSR
>Mmus_NP_035669.3 thromboxane-A synthase
MEVLGLLKFEVSGTIVTVTLLVALLALLKWYSMSAFSRLEKLGIRHPKPSPFVGNLMFFRQGFWESQLELRERYGPLCGY
YLGRRMHVVISEPDMIKQVLVENFSNFSNRMASGLEPKMVADSVLLLRDRRWEEVRGALMSSFSPEKLDEMTPLISQACE
LLVAHLKRYAASRDAFNIQRCYCCYTIDVVASVAFGTQVDSQNSPEDPFVQHCRRASTFCIPRPLLVLILSFPSIMVPLA
RILPNKNRDELNGFFNTLIRNVIALRDQQAAEERRRDFLQMVLDAQHSMNSVGVEGFDMVPESLSSSECTKEPPQRCHPT
STSKPFTVDEIVGQAFLFLIAGHEVITNTLSFITYLLATHPDCQERLLKEVDLFMGKHPAPEYHSLQEGLPYLDMVISET
LRMYPPAFRFTREAAQDCEVLGQRIPAGTVLEIAVGALHHDPEHWPNPETFDPERFTAEARLQRRPFTYLPFGAGPRSCL
GVRLGLLVVKLTILQVLHKFRFEASPETQVPLQLESKSALGPKNGVYIKIVSR
>Mmus_AAB87704.1 thromboxane synthase
MEVLGLLKFEVSGTIVTVTLLVALLALLKWYSMSAFSRLEKLGIRHPKPSPFVGNLMFFRQGFWESQLELRERYGPSVWV
LSWPSIDVVISEPDMIKQVLVENFSNFSNRMASGLEPKMVADSVLLLRDRRWEEVRGALMSSFSPEKLDEMTPLISQACE
LLVAHLKRYAASRDAFNIQRCYCCYTIDVVASVAFGTQVDSQNSPEDPFVQHCRRASTFCIPRPLLVLILSFPSIMVPLA
RILPNKNRDELNGFFNTLIRNVIALRDQQAAEERRRDFLQMVLDAQHSMNSVGVEGFDMVPESLSSSECTKEPPQRCHPT
STSKPFTVDEIVGQAFLFLIAGHEVITNTLSFITYLLATHPDCQERLLKEVDLFMGKHPAPEYHSLQEGLPYLDMVISET
LRMYPPAFRFTREAAQDCEVLGQRIPAGTVLEIAVGALHHDPEHWPNPETFDPERFTAEARLQRRPFTYLPFGAGPRSCL
GVRLGLLVVKLTILQVLHKFRFEASPETQVPLQLESKSALGPKNGVYIKIVSR
>Mmus_XP_006505939.1 thromboxane-A synthase isoform X2
MGSSINRPHFTLCFESPVFSKRWLWTIAVRYSMSAFSRLEKLGIRHPKPSPFVGNLMFFRQGFWESQLELRERYGPLCGY
YLGRRMHVVISEPDMIKQVLVENFSNFSNRMASGLEPKMVADSVLLLRDRRWEEVRGALMSSFSPEKLDEMTPLISQACE
LLVAHLKRYAASRDAFNIQRCYCCYTIDVVASVAFGTQVDSQNSPEDPFVQHCRRASTFCIPRPLLVLILSFPSIMVPLA
RILPNKNRDELNGFFNTLIRNVIALRDQQAAEERRRDFLQMVLDAQHSMNSVGVEGFDMVPESLSSSECTKEPPQRCHPT
STSKPFTVDEIVGQAFLFLIAGHEVITNTLSFITYLLATHPDCQERLLKEVDLFMGKHPAPEYHSLQEGLPYLDMVISET
LRMYPPAFRFTREAAQDCEVLGQRIPAGTVLEIAVGALHHDPEHWPNPETFDPERFTAEARLQRRPFTYLPFGAGPRSCL
GVRLGLLVVKLTILQVLHKFRFEASPETQVPLQLESKSALGPKNGVYIKIVSR
>Bger_PSN42710.1 hypothetical protein C0J52_14300
MGILLGRKSLSEFFEDSYNKFPEEPYIGVYELTRPVLIVRDPELIKHILVTDFSSFQNRGVQTYEDIDPLSANLLFLNSE
KWHALRTKLTPAFTSKKMRTMFQLMFECAEELLEVLEKPAKGGEMFDISEHVINFAVNIVGSCAFGIQFNAIKDEKSDFR
LMSKRVTSSSLVQSLKHTIASVCPFLLRLLNIKITPPGVTDFFVEVVKETVKYREQHNVVRNDFIDLLIQLKNKGILSDG
SECTREGEIATNKTAQIKTLLTAQAFVFFQAGSDTTANTITFCLYELVLNPKIQKKLREEIQHTVKQYDGKLTYEALQKM
TYLERVIDVASIQKTSALKLKVQDQIIPFYLLEKDQEYVLDIKQLKPIPLFGNYMGILLGRKSLSEFFEESYNKFPEEPY
FGVYELTRPVLLVRDPELIKHILVTDFSSFQNRGIQIHEDIDPLSANLLFLNSEKWHALRSKLSPAFTSKKMRAMFHLIV
ECAEEMLKVLDKPSEKGEMVDISDYMINLVVNIVGSCAFGLQFNAIKDEKSDFRLMSKRIRSPSLVQSLIHTIASVYPSL
LRTFKIKITPPGVTNFFVGVVKEMVNYREKHNVVRNDFMDLLIQLKNKGIISDGFEDKVEETTTKKISQIEFTETLLTAQ
AFLFFQAGTDTTANTITFCLYEMVLNPDILSRVQEELLNSAVQAAKDKFGRLDVAVNCAGIGVAFKTYNFNKKKPHSLDD
FVRVLTVNTAGTFNVIRLSVGLIGENEPNEDGQRGVIINTASVAAFDGQMGQAAYSASKGAIVGMTLPIARDLADQGIRV
CTIAPGLFDTPLLAGLPDKVRHYLAKTVPFPKRLGNPEEYAQLVQSIIENPLLNGEVIRLDGALRMQP
>Bger_PSN52373.1 Cytochrome P450 9e2
MGILDWHWSLMDWVLALTTALGVLYYLRRRSGNRFSKYNIPHIKSSFMSNLGKNVSKSFHYQVLDIYNDLKEHQYGGCFL
FNMPFFFINDPELIKTLAVKDFEYFTDHRPITEDLPGKEAIWTKGVFSLRENEMMVLELKEFFTRYTNDVIATTAFGIGV
DSLKQPKNEFFLMELEDDDIVAQALIFFLAGFDTSSSLLCFVCYMLATHSEVQKRLQGEVDRTLEENDGKFTYEIVNNMK
YLDIVVSETLRMYPPVAAIDRICNRNYTLKTDPPCEFFPGDFIYFPVFGLHYDPKYYPEPEKFDPERFSDDNKHNINPFT
YLPFGIGPRSCLGNRFALMETKLVLAYMLTKFNIRTVSKTPESLKFAQKGFNLTIEGGFWVGLEMRKS
>Cflo_EFN63655.1 Cytochrome P450 9e2
MVAQAFIFFFGGFESSSVLMCFAAHEIAVNQDIQKRLHNEIDEVLEKTNGQGSYEAINSMEYLDAVINEALRMYPAGLAL
DRLCLKDFELPPTLPGMKSFTLKKGHAIWIPIYGLHHDPQYFKEPGKFDPERSLGERKKESLNCGAYLPFGLGPRMCIGD
RFALLETKVLLFHLLARCDFEPCERTSMPLKLSKGGFTLKPEGDFWLNISPRKNPHHTIAVNVANGKL
>Cflo_EFN61701.1 Probable cytochrome P450 6a13
MGEFFCDVYMKYKEHRAFGIYVFFKPNLIITDPDLIRMVLTKEFKNFHDRGVFCNEKIDPLTGNLFSLPGKKWRNLRIKL
TPTFTSGKIKQMFAIMKMCGDEFVKNLENVAQTGDSIEIKDWFGRYTTDIIMSTVFGVKSDCIEKEDTTINRLTLSEAVA
QAFVFFAAGFETTSTTITFCLYELAQHQHLQDELRNEIDKILKNHDELTYNAVKEMTYLHKVKNETMRKYPPVTTLHRIC
TEEIDLPTTNIHVPKDTSITIPIFGLHRDPSIYPDPDRFDPERFNEDKIAARHPFTYLPFGEGPRICIGSKFGYMQTKIG
LVSLLSKFKFILDPRTMIPLTYDPNNMILTPKEGVYLTMKPR
>Bger_PSN38875.1 Cytochrome P450 6k1
MGLVFEYLLLDFGALLLLLLLVAYLYSKRAFLYWKKKNVAFIEPSFPFGNFKDGMLFRKPFHEILEMQYKMLEGEDFGGN
FQLTQHGLIFRDPDLIKTILVKDFPYFHDHGIPVNPDVEPLLGHLFMLSGTKWRNLRVKLSPTFTSGKMKMMFQTLVDCG
IELQDFLGNISNEAQDVEIKDILARYSTDVIASCAFGIQCNSLKNPDCEFREWGKKAFKMTVPQMIIAFLSVVAPSVMDF
FNLSMFDKEVSKYFRKMVKETVEYREKNNVKRNDFLQLLIQLKNKGYVAPDNESEESTTEAAEIN
>Cflo_XP_025263780.1 cytochrome P450 9e2-like
MEINRLNDRSPYPEILDFATPTISFVAHEIATNPDVQVKLRQEIDQILEESNGQVTFEIINQFQYLDAIIKETLRLYPAI
ILERVCDETYELPPALPGEKPFIMKKGMTVWIPAYAIHHDAKYYDDPEKFRPERFLDNKMYHNSPCYIPFGLGPRMCIAN
RFAMLEVKVLLFHLLARCELKPCVKTTMPLKFSKKTLMLKPEGGFWLNVQRRSDMHPVL
>Amel_KAG9434849.1 cytochrome P450 6k1
MPIINGKLSLAEFFRDIYEHNKHHRLVGIYMLYKPYLIVNDPNLIRDILTKEFTNFHDRGIFYNEEVDPLSGHLFQLPGK
KWRNLRVKLTPTFTSGKIKQFFPILNEAGNILAKYLEEEARKGSTIDVKDIFARYSTDIIMSVAFGISCDSFKEPNNEFR
YWGKKIFDPKPLWNALILFAPQILNFFSISYTEKSVTKFFTNMFKQTVKYRESNNIERKDFLNLLIQLMKNGYVDADDES
LSNNVNAAKNKLTMMEAAAQAYVFFLAGFETSSTTVTFCLYELAKNQDIQNKVREEIQTMIKKNGDLNVQCTKRYELSS
>Dmel_AAL28603.1 LD02462p
MPLAGILKRTYLKFRKQTDGPFAGFYLYAMKYIVITDVDFVKTVLIRDFDKFHDRGVYHNEKDDPLTNNLATIEGQKWKN
LRQKLTHTFTSAKMKSMFSTVLNVGDEMIRVVDEKISSSSQTLEVTDIVSRFTSDVIGICAFGLKCNSLRDPKAEFVQMG
YSALRERRHGWLVDLLIFGMPKLAVKLGFQFLLPSVQKFYMKIVQDTIDYRMKRKVTRNDFMDTLIDMKQQYDKGDKENG
LAFNEVAAQAFVFFLAGFEAGSTTMGFTLYELACNQDVQDKLRAEIDSVLERYNGKLEYDSMQDLFYMEKVINGNIQW
>Dmel_ABK57082.1 IP03021p, partial
NKKTDMILGNNPFVLTGDEWKERRSEIMPALSPNRVKAVYPVSQSVCKKFVEYIRRQQQMATSEGLDAMDLSLCYTTEVV
SDCGLGVSAQSFTDTPTPLLKMIKRVFNTSFEFIFYSVVTNLWQKVRKFYSVPFFNKETEVFFLDIIRRCITLRLEKPEQ
QRDDFLNYMLQLQEKKGLHTDNILINTMTFILDGFETTALVLAHIMLMLGRNPEEQDKVRKEIGSADLTFDQMSELPHLD
ACIYETLRLFSPQVAARKLVTEPFEFANKNGRTVHLKPGDVVTIPVKALHHDPQYYEDPLTFKPERFLESNGGGMKSYRD
RGVYLAFGDGPRHCPGMRFALTQLKAALVEILRNFEIKVNPKTRSDNQIDDTFFMATLKGGIYLDFKDL
>Dmel_ACH73364.1 unknown, partial
ADVIGNCAKKLNCNSLYDPKAEFVSIGKRAITEHRYGNMLDIFLFGFPKLSRRLRLKLNIQEAEDFYTKIVRETIDYRLR
TKEKRNDFMDSLIEMYKNEQSGNSEDGLTFNELLAQAFIFFVAGFETSSTTMGFALYELARNQDVQDKLREEIGNVFGKH
NKEFTYEGIKEMKYLEQVVMETLRKYPVLAHLTRMTDTDFSPEDPKYFIAKGTIVVIPALGIHYDPDIYPEPEIFKPERF
TEKKIAARPKCTWLKNGKKKRNCIGLKIGKKKTCIDLKKMI
>Dmel_AAL48075.1 RE70771p
MDFTLLLLTSLLSFLLGYLRYRFTYWELRGIPQLRPHFLFGHFFRLQSVHYSELLQETYDAFRGSAKVAGTYVFLRPMAV
VLDLDLVKAVLIRDFNNFVDRRSFHGDPLTANLFNLQGEEWRNLRTKLSPTFTSGKMKYMFGTVSTVAQQLGGTFDELVG
SQGAVLELHDLMARYTTDVIGSCAFGTECSSLREPQAEFRQVGRRIFRNSNRSIRWRIFKMTYLSSLAKLGLPVRILHPD
ITKFFNRIVRETVELRERENIRRNDFMDLLLDLRRKRTHHGADGRPGLCILRGRIRNQFQQHELRPIRVGQKPRCAAEAA
YGDKRFDRQARETNLRGHDGDALLGPDHHRYVYMVGFFHLEIASLKLSYLLEISHSRNDLTLNNVVPWTPVV
>Cflo_XP_019885509.2 cytochrome P450 6k1
MMLIAELIGIFIVVLIIVYTYYKYVLFNYWRKRGIFYIEPVVPTGNIGDIVTKKKTIGEFLHDVYLKYKEHRVVGIYTFF
KPNLIITDPDLIQMVLTKKFKNFHDRGVFCNEKIDVLSGHLFALSGKKWRNLRVKLTPTFTSGKIKQMFAIMKMCGDEFV
KNLENMIQIGDSIEIKDWFGRYTMDIIMSTAFGVKSNCIEEKNNQFSYWGKKVFEVHTFRNALSLFMPQILNFFSIPLFN
RSIGEFFVKLFRENVEYRQRHNIIKHDFMNLLIQLMEKGYVESDDIKDIDKSW
>Bger_PSN36236.1 Cytochrome P450 6l1
MKETAGKYATDVITSCAFGIESNCLLNPNSEFREFGRQIVDFTVYRCFEFMSFFMLPFAVKHMDVTFFSRKTTAFLRKAF
WETMSEREEKKIVRNDFMDLLLQLKNEGRIAIDKNDDEMKVIDNDDEIFDENEVFETLRKYPPLPVLDRTPNIDYTIPGT
DVILEKNTPVYISLMGLHNDPEVYPDPDDYDPERFNVDNKRARHPFMYLPFGEGPKYCIGKQFGLMASKVGLVSILSQFE
VSPCEGTPETLTLNPRAFIIAAKGGIPLKFTPLKK
>Bger_PSN29879.1 Cytochrome P450 6j1, partial
FFFKIYNFFNERKQLNISRDECESTDLSADSKPMPVKDLLSRYTADIISSFAFGVESSSLLDPKAEFSRMMMRMYKLPFL
QAFANLTTCFAPWIHSTFKIKVLEPEIEDYLREAVMSSVRFSFTLYELALNPDIQKRVRDEVKEVLDKNNNEVTYDVVQE
MKYLDMVLCETMRRHPSIPTVDRRCREDWSHPSGVKLRAGTPVYIPIYALHHDPLYFPNPEKFDPERFTDENKQKIPHFA
YMPFGEGPRSCPGKQPINYTKH
>Bger_PSN30018.1 Cytochrome P450 9e2, partial
DLKISLIPEKVNQFFKTKITNILSKFGTENSTAEMTQESILAQSLIILLSGFDTTSTLLCFAAYLLATDPEIQTRLQKEV
DSALKNQEVTYDVVKGIKYLDMVLSETLRLHPPAVSTDRICVKRYGLDAEPGIELKPGDHVLIPIYGLHRDPKHFPQPER
FDPERFSDQNRHKIKPFTYMPFGQGPRCCLGTDFAKMQVKLLLVHLLAHYNFKVISKTPVPLKLVHIGFNLTADKGFWLG
LEKRTS
