# Supplementary material for: Social isolation shortens lifespan through oxidative stress in ants
Source: Nat Commun. 2023 Sep 27;14:5493. doi: 10.1038/s41467-023-41140-w (PMC10533837; doi:10.1038/s41467-023-41140-w)
Supplement: Supplementary file 12 — Supplementary Code 7 [file 41467_2023_41140_MOESM12_ESM.txt]

(Cflo_XP_011254123.2:0.00974249979248416505,(evm.model.ctg184.2_CYP6a13_f0:0.05231784787464102693,(((((Amel_KAG9435263.1:0.00247591532329641999,Amel_XP_001119981.4:0.00000093904650884574)94:0.00000093904650884574,Amel_KAG6803299.1:0.01255461405918619107)100:0.46987108563153390239,((Dmel_NP_573320.1:1.28803952067966687167,((Dmel_NP_001259464.1:0.95346352058319139289,((Dmel_NP_608912.1:0.18643762589687856712,(Dmel_NP_608911.1:0.00000093904650884574,Dmel_ABK57082.1:0.00000093904650884574)100:0.26280808692541501870)100:0.29310469109296777290,Dmel_NP_609694.1:0.58784115192313479703)92:0.18274765390563049716)95:0.19344149428208926023,((Dmel_NP_608689.2:0.00000093904650884574,Dmel_AAL90129.1:0.00907759138561914196)100:0.49433642977390296336,Dmel_NP_001259943.1:0.43405143331987683375)100:0.70404678957038269171)100:0.27926107462355620470)70:0.14523870397438573554,(((Bger_PSN47000.1:1.31042898034587995681,(Bger_PSN36238.1:0.73003345748147230321,(((Mmus_AAB87704.1:0.01553037576207546254,(Mmus_XP_006505943.1:0.00000093904650884574,(Mmus_XP_006505939.1:0.03299404817352079300,(Mmus_AAH29014.1:0.00363538696061725718,Mmus_NP_035669.3:0.00000093904650884574)19:0.00000093904650884574)37:0.00397421669113923789)80:0.00086304061221470604)100:1.03387548524614847345,((Mmus_NP_031845.1:0.20592597078670538124,((Mmus_NP_001093650.1:0.00000093904650884574,Mmus_XP_006504912.1:0.00000093904650884574)100:0.07029396973091854572,((Mmus_NP_062766.2:0.00000093904650884574,(Mmus_EDL05793.1:0.11950927535138508584,Mmus_AAF15303.1:0.00000093904650884574)67:0.00194621334479086038)99:0.01700721188386915966,(Mmus_EDL05796.1:0.00000093904650884574,(Mmus_XP_030109863.1:0.05027115936185698464,Mmus_NP_001098630.1:0.00000093904650884574)87:0.00389983578878482732)100:0.03058629950023019836)66:0.02223158354322442645)100:0.20367738948039870728)57:0.06746983739929662827,((Mmus_AAH94062.1:0.00194694548477200493,Mmus_NP_031844.1:0.00000093904650884574)100:0.02769284879128715987,((Mmus_NP_796354.1:0.05871653293415202840,(((Mmus_XP_006504907.1:0.00000093904650884574,Mmus_AAI38084.1:0.00194150726455169812)61:0.00000093904650884574,Mmus_XP_017176060.1:0.00000093904650884574)66:0.00000093904650884574,Mmus_NP_001098629.1:0.00000093904650884574)100:0.03743883277320401992)76:0.00954706295638635231,(Mmus_XP_006504862.1:0.01891230140212222730,(Mmus_AAI13144.1:0.00194707830657064114,((Mmus_BAA05133.1:0.00000093904650884574,Mmus_EDL18980.1:0.00000093904650884574)82:0.00195781498406442283,Mmus_NP_031846.2:0.00000093904650884574)44:0.00000093904650884574)78:0.00032186371786905004)100:0.09500101962807261380)68:0.01475077926324873390)76:0.09896985114704474895)100:0.56641950137389451836)99:0.38911934697624328550,((Dmel_NP_650189.1:0.48845129165165818153,((Dmel_NP_523850.1:0.44605939393367871615,(Dmel_AEB66929.1:0.00000093904650884574,Dmel_NP_610820.1:0.00000093904650884574)100:0.54325541871516180858)100:0.26049481160373183508,(Dmel_NP_523646.1:0.12995197121994780942,(Dmel_AAL48660.1:0.00000093904650884574,(Dmel_NP_523645.1:0.00000093904650884574,Dmel_ACH92173.1:0.00000093904650884574)80:0.00189845823386679702)100:0.17418041570375511484)100:0.55761939626294898531)95:0.10080018252519609701)100:0.25955250611425728646,(((((Amel_KAG6794699.1:0.00000093904650884574,Amel_XP_006562368.1:0.23443107923520276059)100:0.23887157967522731905,(Amel_XP_006562365.2:0.00000093904650884574,(Amel_KAG9429564.1:0.00000093904650884574,Amel_KAG6794698.1:0.00185626833270058464)85:0.00370673600261673449)100:0.31377907149932393605)92:0.15530868447270235189,((Cflo_XP_011263161.2:0.00000093904650884574,Cflo_XP_011263162.2:0.00000093904650884574)100:0.04433483463146372511,Cflo_XP_011263156.2:0.01763251965413692793)100:0.38776015792369772361)100:0.30780724028269257353,((((Amel_KAG6794703.1:0.00868223176345161649,Amel_KAG9429570.1:0.00084177833639741920)100:0.58091381770907135618,((Amel_KAG9429571.1:0.00000093904650884574,Amel_XP_026300962.1:0.00000093904650884574)72:0.00000093904650884574,Amel_KAG6794704.1:0.00349601801527284206)100:0.40284806425776081840)60:0.10669346357440241679,(((Cflo_EFN73506.1:0.00000093904650884574,Cflo_XP_011268181.2:0.00588397850757767585)100:0.29387347685454795476,(Cflo_EFN73507.1:0.00196340848083209011,Cflo_XP_011268180.2:0.00000093904650884574)100:0.21383064736692136698)100:0.40892939159271091132,(((Cflo_XP_025263864.1:0.05085394448875412560,(Cflo_XP_019884431.2:0.08236325153475808347,Cflo_XP_011263152.2:0.04043153874656310598)58:0.02824281983600086809)100:0.36872005526157580757,(((Cflo_XP_011263150.2:0.00434130998109696822,Cflo_EFN63655.1:0.00967354756083589618)100:0.05325557697683157982,((Cflo_XP_011263149.2:0.00405963334541148673,Cflo_EFN63656.1:0.00205722831620057389)100:0.11959554564222042716,(Cflo_XP_011263148.2:0.00000093904650884574,Cflo_EFN63657.1:0.03314475333374870825)100:0.08930207659584694924)89:0.04255138136993375647)100:0.12095946701061868755,((Cflo_XP_019884430.2:0.04674305353311802164,(Cflo_XP_011263154.1:0.03648852377808872033,Cflo_XP_025263872.1:0.05711189911754746551)87:0.01782754406793606028)99:0.05922296934924351636,(Cflo_EFN63658.1:0.00327231324386083626,Cflo_XP_011263155.2:0.00070037625130436377)100:0.10277724916837174818)100:0.11181614444860223101)100:0.15462199065089168859)58:0.07451393220063003142,(((((Cflo_EFN61084.1:0.00000093904650884574,Cflo_XP_025263902.1:0.00363530893126631262)100:0.02222007905647806897,(Cflo_XP_025263903.1:0.00000093904650884574,Cflo_XP_025263904.1:0.00000093904650884574)100:0.02212916934113532200)100:0.06457662501739525052,((Cflo_XP_011266965.2:0.00000093904650884574,Cflo_EFN61085.1:0.00396897229543891061)100:0.10474141832669028873,Cflo_XP_025263906.1:0.11507639869447469638)49:0.02874689442489651928)36:0.02299086543368471236,Cflo_XP_025263901.1:0.08267609481802487559)100:0.20718445246426386852,((Cflo_XP_025263955.1:0.03294690134945813670,((Cflo_XP_025263909.1:0.07180294074700829809,Cflo_XP_025263961.1:0.01546696362275191104)40:0.01318886723514771028,(Cflo_XP_025263911.1:0.01405072558869382461,(((Cflo_XP_025263913.1:0.00000093904650884574,Cflo_XP_025263780.1:0.07705131567863837683)100:0.01634111473858570682,Cflo_XP_025263781.1:0.02679491719421971813)86:0.05137906563674294463,Cflo_XP_025263910.1:0.00000093904650884574)86:0.04458077382254803378)95:0.08747722033448167289)23:0.00746718104431682260)92:0.07288858674351782196,((Cflo_XP_025263908.1:0.06022470531289744744,(Cflo_XP_011266968.2:0.00000093904650884574,Cflo_EFN61086.1:0.00199688358463353914)100:0.07685268595994747265)100:0.09614981504264366596,(Cflo_XP_025263907.1:0.02380526964421602124,(Cflo_EFN61087.1:0.20847696480100039174,Cflo_XP_025263779.1:0.01813228345154175095)80:0.01310695259048722666)100:0.06801147768823230522)35:0.01631903660120982355)100:0.33913334973639952530)53:0.08432083117199616618)49:0.09538258146001071802)12:0.03868321993089679500)26:0.03281361102574634203,(Amel_XP_006562364.1:0.38480353836988190341,((Amel_KAG9429569.1:0.00365600730124139399,(Amel_XP_006562363.1:0.00000093904650884574,Amel_KAG6794702.1:0.00000093904650884574)100:0.00664018141834054210)100:0.33018313409663219149,(Amel_KAG9429572.1:0.00000093904650884574,(Amel_KAG6794705.1:0.00175257856824353217,Amel_XP_392000.1:0.00000093904650884574)63:0.00175138739383167070)100:0.28669790454535443169)46:0.07375133681151577192)100:0.36041421964680059320)100:0.17504545944253627199)100:0.14995757725989708464,((Bger_PSN30018.1:0.46207475547310855601,Bger_PSN32588.1:0.87935048854091513171)47:0.21590804937910262895,(((Bger_PSN52369.1:0.03303643152471735789,Bger_Q964T2.1:0.00000093904650884574)100:0.19916491432348473745,Bger_PSN52371.1:0.26792824436731060844)100:0.14180494219321393423,((Bger_PSN52368.1:0.44152769111970524563,(Bger_PSN30022.1:0.23160397416133440829,(Bger_PSN52373.1:0.26159622190731990354,Bger_PSN52374.1:0.23260584769682879358)48:0.04816833063137234555)99:0.20300133797121977519)18:0.04426044358858208932,(Bger_PSN49030.1:0.63293310446447181850,Bger_PSN49032.1:0.27468283293026651837)99:0.18005201592621103424)26:0.04412350481863275969)36:0.08790860629433422391)74:0.09920864773115778412)72:0.09125508338606444503)99:0.18561212907349988743)68:0.09342632197435020436)7:0.04199120034063546364)2:0.02996091333872338489,((((((Bger_PSN44032.1:0.21454108629253446083,Bger_PSN44025.1:0.56183429712760535324)92:0.12878838087481894736,Bger_PSN55897.1:0.54421688216720442988)96:0.16152656521176894655,((((Amel_KAG6804563.1:0.00000093904650884574,Amel_XP_016772837.1:0.00000093904650884574)100:0.00804476107410335463,Amel_KAG9434849.1:0.01650309570671043904)100:0.32356649445964541512,((((Cflo_XP_025263632.1:0.00000093904650884574,Cflo_XP_025263634.1:0.00000093904650884574)100:0.02478519154483364503,(Cflo_XP_025263638.1:0.00185343747382410266,Cflo_XP_025263637.1:0.05551760031531729339)100:0.02418509190538629949)100:0.09034552421643823883,(((Cflo_XP_025269399.1:0.01004618122676384853,Cflo_EFN61701.1:0.00898481904121722214)100:0.06631096219526094737,((((Cflo_XP_025263017.1:0.00000093904650884574,Cflo_XP_025263016.1:0.00000093904650884574)99:0.00000093904650884574,Cflo_XP_025263018.1:0.00000093904650884574)100:0.02556120064006897966,Cflo_XP_025263019.1:0.01263408501809061557)85:0.00884459646459838725,(Cflo_XP_025263029.1:0.01070610615970685187,Cflo_XP_025263020.1:0.01433038385120511370)73:0.01097510878093678130)85:0.02386809450148894701)51:0.02942187139225879364,Cflo_XP_019885509.2:0.10629374100201142983)84:0.04681690394144927270)100:0.15721670859770273121,Cflo_XP_011256073.3:0.16501016659611708604)100:0.17936651066846928670)100:0.41468623000241522369,(((Bger_PSN38875.1:0.35641255579663749797,Bger_PSN38878.1:0.12994864668889913317)76:0.06017864100087855217,(Bger_PSN38873.1:0.40082587830581889454,Bger_PSN38879.1:0.22790674133628652243)70:0.07178862173871036756)99:0.18726306128633102288,(Bger_PSN34611.1:0.35662710320253948604,(Bger_PSN34612.1:0.17037086318144395447,Bger_PSN34610.1:0.25029879553560557826)93:0.09876641563963463322)100:0.23404018291439401822)45:0.04261114378410812281)36:0.04411043649408161182)44:0.05680223105708754466,((Dmel_NP_650327.1:0.43580925994388236555,(Dmel_NP_651082.1:0.39176557297683772818,Dmel_NP_611698.1:0.45653319450187807016)54:0.11182860402859527704)100:0.62588836255897717376,(((Dmel_NP_610390.1:0.46816775310747027472,(Dmel_ABC86306.1:0.00000093904650884574,Dmel_NP_001286199.1:0.00000093904650884574)100:0.38228369582806659421)100:0.16574589967692862635,((Dmel_NP_001285631.1:0.00000093904650884574,Dmel_AAL48075.1:0.32420143486234531682)100:0.67118040475892926100,((((Dmel_NP_001287562.1:0.13739199085675399270,(((Dmel_NP_523749.2:0.00000093904650884574,Dmel_AEX93131.1:0.00000093904650884574)10:0.00000093904650884574,(Dmel_AAK77274.2:0.00243038650018614563,Dmel_ACV91647.1:0.00185528638060010009)59:0.00000100576442848363)5:0.00000093904650884574,(Dmel_AAK71286.1:0.00000093904650884574,Dmel_AAB05550.1:0.00386928998855019454)94:0.00192893888837101092)100:0.10839745141315217103)100:0.30465248455125165661,(((((Dmel_AGO68200.1:0.00188793034561920850,Dmel_AGO68198.1:0.00378196471534020121)13:0.00000093904650884574,Dmel_NP_523628.1:0.00000093904650884574)19:0.00000093904650884574,(Dmel_AAB36782.1:0.00000093904650884574,(Dmel_AAA28438.1:0.00569833304559046964,Dmel_AAR23114.1:0.00568030982761298132)39:0.00000093904650884574)59:0.00188514783197414994)90:0.00250256346389150265,Dmel_AGN95023.1:0.00511972963138653241)100:0.33160236143977672718,((Dmel_NP_611003.2:0.00000093904650884574,Dmel_AAL48149.1:0.00192427221688877331)100:0.08979784115411953982,(Dmel_AAM51056.1:0.00000093904650884574,(Dmel_AAB46609.1:0.01598762652055167599,Dmel_NP_523748.2:0.00192087425540936199)64:0.00194977120454545923)100:0.12385691647591810793)100:0.37703127515642953504)16:0.06494832186030245758)93:0.12113911860275672350,(((Dmel_AAL29138.2:0.00000093904650884574,(Dmel_ACH92500.1:0.00000093904650884574,Dmel_NP_611002.3:0.00577709380048315683)58:0.00191896379060967960)100:0.15506284026639988172,((Dmel_NP_611001.2:0.00000093904650884574,Dmel_ACJ13258.1:0.00000093904650884574)100:0.00000093904650884574,(Dmel_NP_001286434.1:0.00000093904650884574,Dmel_AAL28603.1:0.00000093904650884574)100:0.01300988817066346497)100:0.30284466997112713393)100:0.25009414470215796111,(((Dmel_ACH73366.1:0.00322915805807838909,(((Dmel_NP_001286433.1:0.00000093904650884574,Dmel_ACH73365.1:0.00000093904650884574)27:0.00000093904650884574,Dmel_ACH73371.1:0.00318071224744708109)15:0.00000093904650884574,(Dmel_ACH73373.1:0.01278303921768001762,Dmel_ACH73374.1:0.00000093904650884574)69:0.00318992413009708438)15:0.00000093904650884574)55:0.00000093904650884574,(Dmel_ACH73370.1:0.00000093904650884574,Dmel_ACH73364.1:0.08083081222375716746)62:0.00317335990770816357)100:0.08562402997397168536,(Dmel_ACH73352.1:0.00000093904650884574,((((Dmel_ACH73361.1:0.00000093904650884574,Dmel_ACH73360.1:0.02520641411385010980)92:0.00745167414322153374,(Dmel_ACH73363.1:0.00246227342647422969,Dmel_ACH73357.1:0.00000093904650884574)19:0.00000093904650884574)44:0.00246229503486465563,((Dmel_AAL49218.1:0.00192460502500843567,Dmel_NP_611000.2:0.00000093904650884574)99:0.00000093904650884574,Dmel_ACH73354.1:0.00000093904650884574)57:0.00000093904650884574)43:0.00253396752591184601,Dmel_ACH73355.1:0.00000093904650884574)53:0.00508923097069617202)100:0.08892229119767749990)100:0.31096957646297823663)100:0.15607193274502462188)58:0.08723699846549645698,Dmel_NP_001286431.1:0.53847110263492126148)16:0.05286916931367482975)16:0.07052183417629774576)25:0.05919933135469401114,((Dmel_Q9V776.2:0.00373875402081095794,Dmel_NP_001286435.1:0.00000093904650884574)100:1.23998991994632601354,(Dmel_NP_001286149.1:0.00000093904650884574,Dmel_AAL39979.1:0.00833095136419162441)100:1.10186119900488654899)80:0.22291127867412607877)99:0.18903281421332349121)55:0.09824533408796050360)30:0.06971875603990917991,((Cflo_XP_025266960.1:0.78770341935787580034,(((Cflo_EFN69191.1:0.00502184812603252706,Cflo_XP_025266933.1:0.00000093904650884574)100:0.16265514597046773493,(Amel_XP_026296210.1:0.00000093904650884574,Amel_KAG6798608.1:0.00000093904650884574)100:0.13886713937344022374)100:0.49642334430173029602,((Amel_XP_623362.3:0.00000093904650884574,(Amel_KAG6797211.1:0.00391608408601462881,Amel_KAG9434140.1:0.00000093904650884574)64:0.00195758529308564687)100:0.68374869856329179019,((((((Cflo_XP_011253335.1:0.00000093904650884574,(Cflo_XP_011253334.1:0.00000093904650884574,Cflo_EFN70316.1:0.00000093904650884574)89:0.00000093904650884574)93:0.00000093904650884574,Cflo_XP_011253337.1:0.06963472759143930768)100:0.24765518446858880708,(((Cflo_XP_025263440.1:0.01942306487362184877,((Cflo_XP_025263420.1:0.04286500450651505728,(Cflo_XP_025263439.1:0.00000093904650884574,Cflo_XP_025263438.1:0.00000093904650884574)100:0.06767389257875856823)47:0.00660662850592732762,Cflo_XP_025263421.1:0.01671919311118194931)58:0.01920432916974154289)100:0.13263328851755962212,(Cflo_XP_025263425.1:0.00000093904650884574,Cflo_EFN65184.1:0.00944632397881585775)100:0.08412905914371464344)91:0.04407973671321600839,(((Cflo_XP_025262192.1:0.00123650753895244840,Cflo_XP_025262188.1:0.07892801764731600944)100:0.04380388359076205912,((Cflo_XP_025269348.1:0.02256872437048111982,Cflo_XP_025269276.1:0.01036381679285140571)100:0.01986005595473211427,(Cflo_XP_025263422.1:0.04284972908587876550,(Cflo_XP_025266359.1:0.03292120600455863966,Cflo_XP_025266355.1:0.00698125215618928402)59:0.00527833512848784915)57:0.00398797604736688457)63:0.00978424268376640316)52:0.01366942756492064460,(Cflo_EFN73381.1:0.14316840202592168163,((Cflo_EFN67920.1:0.01002772375450747093,Cflo_XP_025265694.1:0.00432130457809045462)100:0.06259296772525003993,(Cflo_EFN64016.1:0.00282878193956754773,Cflo_XP_019884316.2:0.01236706160080686644)95:0.04169725272803559424)99:0.06834495405319143679)100:0.13323843589323469683)61:0.03031447901959789457)99:0.08510943692222895651)100:0.17164276195091665578,((((Amel_KAG9429777.1:0.00000093904650884574,(Amel_KAG6797839.1:0.00000093904650884574,Amel_XP_623595.1:0.00192616733663260233)60:0.00192597135028161519)100:0.20496548959569027559,(((Amel_NP_001352068.1:0.00000093904650884574,Amel_KAG9429082.1:0.00000093904650884574)71:0.00000093904650884574,Amel_KAG6801796.1:0.00194647929159096327)100:0.18825480241472414278,(Amel_XP_006565076.1:0.10867662342131961806,(Amel_NP_001352069.1:0.00197463087929607237,(((Amel_KAG6801793.1:0.00000093904650884574,(Amel_KAG6801792.1:0.00000093904650884574,Amel_XP_026300602.1:0.00392338743907692800)60:0.00586230538109962489)81:0.01988837323102883928,Amel_KAG6801794.1:0.00000093904650884574)65:0.00981052855968562142,Amel_KAG6801795.1:0.00000093904650884574)60:0.00000093904650884574)100:0.16363400929479518520)100:0.11333080083974818308)20:0.03232441109734893875)96:0.07400458150771192789,((Amel_XP_026300531.1:0.00153818832970837411,Amel_KAG6800705.1:0.00827115635743759341)100:0.19076705782513328491,(Amel_XP_026300530.1:0.00197695241044679821,Amel_KAG9429137.1:0.00000093904650884574)100:0.28691722701767474746)84:0.05956456181992652449)100:0.21349993654835491830,(Amel_KAG6800706.1:0.00000093904650884574,Amel_XP_016771320.1:0.00196147398474049578)100:0.42223336458649401992)48:0.06040103693285661657)33:0.05932727461982367084,((Amel_NP_001035324.1:0.00000093904650884574,(Amel_KAG9429128.1:0.00000093904650884574,((Amel_KAG6800697.1:0.00388645502072332413,(Amel_KAG9429126.1:0.00239628613168454008,Amel_KAG6800695.1:0.00552006177904313354)67:0.00546953402345668090)75:0.00000093904650884574,Amel_XP_026300343.1:0.00000093904650884574)67:0.00194135202651881072)75:0.00388795383802951556)100:0.23662740658655653792,(Amel_KAG6800699.1:0.00746491240020453421,(Amel_XP_006565062.2:0.00594520772199187524,Amel_KAG9429131.1:0.00000093904650884574)81:0.00454149552836088499)100:0.37981741526010354137)69:0.06084710243681352992)68:0.06982432955135933761,(((Amel_XP_395671.3:0.00000093904650884574,Amel_KAG9429129.1:0.00194486983778058287)100:0.12505252200244063032,((Amel_KAG6800694.1:0.00000093904650884574,Amel_XP_026300585.1:0.00000093904650884574)67:0.00051310468749873937,(Amel_XP_026300535.1:0.00193672276751510344,Amel_KAG6800696.1:0.00000093904650884574)97:0.00725801901697755141)100:0.12336838457250637324)100:0.25174508782108850902,((Amel_NP_001352128.1:0.00000093904650884574,Amel_KAG6800703.1:0.00195759061240458835)100:0.25762780137520802093,((Amel_KAG6800700.1:0.00751131847357719429,(Amel_KAG9429132.1:0.00000093904650884574,Amel_XP_026300532.1:0.00197936352971705585)60:0.00448908653769569850)100:0.28932277782928156329,(Amel_KAG6800702.1:0.03445683100211140160,(((Amel_XP_026300534.1:0.00189296961049238428,Amel_KAG9429133.1:0.00000093904650884574)76:0.00000093904650884574,Amel_KAG6800701.1:0.00380457833092001261)95:0.02032806100754833492,(Amel_NP_001352129.1:0.07316137568875490105,Amel_KAG9429135.1:0.03797199128006834012)74:0.02891309190491980069)38:0.00870046874885610326)100:0.21639620116681354545)61:0.05960648472865723302)99:0.13203287537000368834)56:0.04787803638463548200)65:0.11590714625172857111)100:0.23768634484598397116)60:0.05069518156554435329)72:0.09512965824962292538,((Bger_PSN57639.1:0.75167768501151688287,Bger_PSN52605.1:0.87315779120527292623)56:0.13041031575704897794,((Bger_PSN40749.1:0.50058028420061129182,Bger_PSN42710.1:0.88436238131368227755)93:0.23145314039936989992,(Bger_PSN43563.1:0.37523441906118409905,Bger_PSN40746.1:0.68017863382063048494)37:0.08535221662710361368)35:0.08478286169112798920)49:0.05460758896097980125)34:0.05817660930506089040)12:0.05212808154645865583,((Bger_PSN45875.1:0.70425330580824141435,((((Bger_PSN51919.1:0.38874227008030354247,(Bger_PSN51918.1:0.44175670616606516061,(Bger_PSN51922.1:0.12853399497352821501,(Bger_PSN29892.1:0.29072316021312155643,(Bger_PSN29867.1:0.43028097113135366225,Bger_PSN30124.1:0.25738597411032004825)83:0.05936577799187611054)76:0.04450173361084771434)99:0.14614421175302347300)53:0.03725036471569192348)83:0.12163204970116119064,((Bger_PSN29879.1:0.61741003226502122470,(Bger_PSN49666.1:0.04444213392027301229,Bger_Q964R1.1:0.01471909643506414019)100:0.33164590577004410266)91:0.10308324278753637493,Bger_PSN29418.1:0.45616022525392735387)68:0.13930639436907382711)20:0.04733055345658982588,Bger_PSN38735.1:0.49406138608544203361)44:0.06650230585624343493,Bger_PSN29383.1:0.63229775890725858911)75:0.10476927031278167324)100:0.11371416571719042410,(((((Amel_XP_006566904.2:0.00000093904650884574,Amel_NP_001191991.1:0.00000093904650884574)100:0.00000093904650884574,Amel_KAG6795833.1:0.00000093904650884574)100:0.40335771356781202623,((evm.model.ctg145.4_cyp6g2_f0:0.03274980075177780919,(Cflo_XP_011254655.1:0.00000093904650884574,Cflo_EFN69442.1:0.00000093904650884574)100:0.03724785292385351942)100:0.34342957000716078930,(((Cflo_EFN69096.1:0.14239658839268520829,(Cflo_EFN69444.1:0.01783808118530251854,(Cflo_XP_025265759.1:0.00000093904650884574,(Cflo_XP_025265760.1:0.00192508687424102279,Cflo_XP_025265758.1:0.00000093904650884574)48:0.00188250350448795596)91:0.01527726366283019450)52:0.00649769978583152660)42:0.00145696569763106051,(Cflo_XP_025265877.1:0.01724598053765924108,Cflo_EFN69443.1:0.00000093904650884574)65:0.01148955787228917759)100:0.23858121988291883242,Cflo_XP_011252140.1:0.22476076907181524733)78:0.07250458511828568320)86:0.09814752525876119238)100:0.21085231477402163747,(((Dmel_AAR88134.1:0.00184136170159302881,Dmel_NP_610744.1:0.00000093904650884574)100:0.54485719546322330942,(((Dmel_NP_001285499.1:0.65608259570425231377,Dmel_NP_001286145.1:0.64029950813182867631)30:0.09760977525919641018,(((((Dmel_ABA81842.1:0.00181389762337586815,(Dmel_AAW28870.1:0.00179693274060366065,Dmel_ABG02643.1:0.00000093904650884574)60:0.00179538252473574042)16:0.00000093904650884574,Dmel_NP_001286335.1:0.00000093904650884574)34:0.00000093904650884574,Dmel_AAC33298.1:0.05524594573277652465)48:0.00000093904650884574,Dmel_AAL28318.1:0.00000093904650884574)56:0.00360129633711938138,Dmel_ADJ57460.1:0.00000093904650884574)100:0.44566129822792721615)57:0.11913640812030452942,(Dmel_NP_608457.1:0.58861674066331548527,(((Dmel_AGA18713.1:0.00000093904650884574,(((((Dmel_AGA18712.1:0.00000093904650884574,Dmel_AGA18714.1:0.00000093904650884574)99:0.00809591561087888954,((Dmel_AGA18719.1:0.00000093904650884574,(Dmel_AGA18708.1:0.00000093904650884574,Dmel_AGA18715.1:0.00000093904650884574)6:0.00000093904650884574)8:0.00000093904650884574,((Dmel_AGA18710.1:0.00000093904650884574,Dmel_AGA18705.1:0.00201064018214017638)47:0.00200258643051946100,Dmel_AGA18716.1:0.00000093904650884574)15:0.00000093904650884574)26:0.00000093904650884574)35:0.00198679907239164609,Dmel_AGA18704.1:0.00000093904650884574)14:0.00000093904650884574,Dmel_AGA18707.1:0.00000093904650884574)1:0.00000093904650884574,Dmel_AGA18706.1:0.00000093904650884574)3:0.00000093904650884574)10:0.00000093904650884574,Dmel_AGA18703.1:0.00000093904650884574)37:0.00303276251496905399,(Dmel_AGA18718.1:0.00000093904650884574,(Dmel_NP_610745.1:0.00000093904650884574,Dmel_AAY55612.1:0.00000093904650884574)96:0.00000093904650884574)93:0.00493919856618534221)100:0.75717589335589197130)99:0.23667068598206597585)89:0.09071561513800574517)100:0.28236757570760884217,((Amel_XP_006564499.3:0.47046792561513695041,((Cflo_XP_011256433.2:0.00000093904650884574,Cflo_EFN68268.1:0.00193349612828824986)100:0.02667690886201965622,(((Cflo_XP_019883120.2:0.00000093904650884574,Cflo_XP_019883119.2:0.00000093904650884574)100:0.00000093904650884574,Cflo_EFN68266.1:0.00414678060358069939)100:0.07524877214046335472,(Cflo_EFN68267.1:0.00713824977547472105,Cflo_XP_011256437.2:0.01247335091855278355)99:0.07740882670168527935)80:0.02381561754270659567)100:0.41021669200012494949)100:0.25910430713361648491,((Cflo_XP_011254845.1:0.00000093904650884574,Cflo_EFN69386.1:0.00000093904650884574)100:0.20119516234032161495,(Cflo_XP_025269215.1:0.00242159712472125649,Cflo_EFN69387.1:0.01915294335958480157)100:0.25627063629362217823)100:0.69435803860270906007)100:0.20808711402788229727)45:0.05484537335451108997)90:0.11901467035101520597,(Bger_Q9GQM9.1:0.95066515156454767244,((Bger_PSN45873.1:0.02256431333894163768,Bger_Q964R0.1:0.00000093904650884574)100:0.42792109257463317729,Bger_PSN36236.1:0.56207907677215718234)62:0.10065856004757699205)92:0.14563474629548434081)99:0.22131216313492052539)91:0.12779973555776982796)8:0.07318803568297303774)79:0.14465099407675727217,((Bger_PSN43535.1:0.53070528176828901668,Bger_PSN43541.1:0.41069924684335856746)97:0.13646687622087191882,(Bger_PSN43540.1:0.28258727514898662747,Bger_PSN43542.1:0.23635309937388435109)100:0.44796564126016386043)99:0.13594318241320338392)79:0.15624859800023338519)100:0.55422478172051548029)100:0.22893345426755581928,(Cflo_XP_011256680.1:0.20499436918191799029,((Cflo_EFN68177.1:0.03796942232967292358,(Cflo_EFN68176.1:0.00000093904650884574,(Cflo_XP_019883164.2:0.00000093904650884574,Cflo_XP_019883163.2:0.00000093904650884574)96:0.00765883785454626702)95:0.03256613328227115495)100:0.14521389620745669968,(Cflo_XP_011256702.2:0.00000093904650884574,Cflo_EFN68178.1:0.00186926112285728673)100:0.15410130885541936663)96:0.05054840987818522841)100:0.15815465222302066417)100:0.18269770514980360199,Cflo_XP_011256679.1:0.09881056489811923527)89:0.04573591475723615130)65:0.03341862458020167237,Cflo_EFN69793.1:0.00356709977074658700);
