# Supplementary material for: Social isolation shortens lifespan through oxidative stress in ants
Source: Nat Commun. 2023 Sep 27;14:5493. doi: 10.1038/s41467-023-41140-w (PMC10533837; doi:10.1038/s41467-023-41140-w)
Supplement: Supplementary file 13 — Supplementary Code 8 [file 41467_2023_41140_MOESM13_ESM.txt]

>evm.model.ctg184.2_CYP6a13_f0
MITDIMEQRRTENKHRNDFLQLMADLERVEGNKIDINVLVSHATSFFIDGYETSSTVLSF
VGSHLANNPAVQAKLCEEVISVLNKYEGVITYDALKDMTYMDQVISESQRIIPAVGILNK
ICTEETELRGSDGIACHIERGMQILIPANGLQEDPRYWEHPEVFDPDRFGPDRKHNIEKF
TFLPFGEGPRICVGMRMAQLQMKACLAVFLRKYSLELSPKTRVPLEMVATHILAAAKGGL
WAYIRPI
>evm.model.ctg145.4_cyp6g2_f0
MTFIMPYWGLNILIVFIVVFYFYMTRKFKYWKKRGVSEIPPIPFLGSFVECIFMKKSPGH
LLKDFYDEAVGKPYVGFFVFDKPFLLIRDHKVIKNILVKDFDHFSDRYFTPDKNDRLGYA
NLFFVKNPVWKMLRLKLTPFFTPGKLKRMTGLIKECTKNLSDYLDLQNLEDKGKIIDVKE
LATKFTTDVIGSTAFGLDTNSFKDPNAEFRKHGIMMFDTDRSFELIVITFIPILCRLTGM
TVLGKQTDAFLRKVFWEMITQREKSGETRNDLLDILIDLKRNHDENIKGFTFDGDDLLAQ
AAVFFAAAYETTATTLSFTLYEVALHPEIQNRLREEIVQELAKSDGNITYEMIMSLSYLD
MVLFEVMRIYPPIEYLQRVTTKTYKVPHSDLVIEKGIPIFISLRGLHYDPQYFPDPNKFD
PERFNEENKRNRPSFVHLPFGGGPHGCIGVRMAFLELKLALVKILSKFEVAPCEKTLIPM
KLDPTAILTMPLGKVIYLNIRKINLEEL
>Cflo_XP_011254655.1 cytochrome P450 6k1
MMFIMPYWGLNGLIVFIIVFYFYMTRKFKYWKKRGVSEIPPIPFLGSFVECIFMKKSTGQLLKEFYDEAVGQPYVGFFVF
DKPFLLIRDHKLVKNILVKDFDHFSDRYFTPDKKDRLGYANLFFVKNPVWKMLRLKMTPFFTPRKLKKMVDLIKECAKNL
SDYLDLQNLEDKGKIIDVKELATKFTTDVIGSTAFGLDMNSFKDPNAEFRKHGVMMFDTDRSFELIVISFIPILCRLTGM
TVLGKQTDAFLRKVFWEMIIQREKSGEIRNDLLDILIDLKRNHDENIKDFKFDGDDLLAQAAVFFAAAYETTATTISFTL
YELALHPEIQNILREEIIQELAKSDGNITYEMIMSLSCLDMVLFEVMRIYPPIEYLQRVTTKTYKVPNSDLVIEKGTPIF
ISVRGLHYDPQYFPDPNKFDPERFNEENKRNRPSFVHLPFGEGPHGCIGIRMAFLEMKLALVKILSKFEVAPCEKTLIPM
KLDPTAILTMPLGKVIYLNIRKINLEEL
>Cflo_EFN69442.1 Cytochrome P450 6k1
MTRKFKYWKKRGVSEIPPIPFLGSFVECIFMKKSTGQLLKEFYDEAVGQPYVGFFVFDKPFLLIRDHKLVKNILVKDFDH
FSDRYFTPDKKDRLGYANLFFVKNPVWKMLRLKMTPFFTPRKLKKMVDLIKECAKNLSDYLDLQNLEDKGKIIDVKELAT
KFTTDVIGSTAFGLDMNSFKDPNAEFRKHGVMMFDTDRSFELIVISFIPILCRLTGMTVLGKQTDAFLRKVFWEMIIQRE
KSGEIRNDLLDILIDLKRNHDENIKDFKFDGDDLLAQAAVFFAAAYETTATTISFTLYELALHPEIQNILREEIIQELAK
SDGNITYEMIMSLSCLDMVLFEVMRIYPPIEYLQRVTTKTYKVPNSDLVIEKGTPIFISVRGLHYDPQYFPDPNKFDPER
FNEENKRNRPSFVHLPFGEGPHGCIGIRMAFLEMKLALVKILSKFEVAPCEKTLIPMKLDPTAILTMPLGKVIYLNIRKI
NLEEL
>Cflo_XP_025265877.1 cytochrome P450 6k1
MALITAYWGLDVIIVLTTLMVTVYLYMTRKFKYWKKRGIEEIFPPTPFLGNFTECLLLKKAPAYFLKELYDQAKGLPYIG
FYVLDKPFLLVRDRELIKNILIKDFNIFYDRYNIAYPDDQLGCNNLFFIRNPVWKMLRMKLTPFFTSGKLKKMFELMLNC
GNHLSSYIESLKEGEGETIEVRELTAKFTTDVIGSTAYGLDVNSFNDSNAEFRKYGKMIFQYDTIRGLEMLAVFFLPTIM
RLAQIKVFGKEPTSFLRKVFWETLNHRMESGIKRNDLIDILLELKKTNGDQDYYGFKFDGDNLLAQAASFFTAGFETSST
ATAFAMYELALQPDLQNTLRKEIVEALDKSGGKITYDLTMSLTYLDMVVSETLRMYPPLGYINRMPNEAYKVPNSDFVIE
KGTPVYIPMLGLHYDPEYFPNPDKFDPERFNEENKRNRPACVYFPFGEGPHNCIGTRLGLLQIKLALIIILSKCEVRPCE
KTSIPVVIDPRGAMTVPLNGVIYLNFRKIKSSAL
>Cflo_XP_011252140.1 cytochrome P450 6k1
MAFITTYWGLDGMIALTVLIITAYLYTTRKFNYWKKRNVVEVSPMPFWGNFKECALLKIPAGFLMRDLYTQAKGIPYIGF
YIIDEPCLLIRDREMIKNVLVKDFSYFSDRNGSPSPNDRLGLSNLFFLKNPAWKILRAKLTPIFTSGKLKKMFELMIECA
KNLETYLESLKVNDAGKEIDMKDLSAKFTTDMIGSTAYGLNVNSLKNPNAEFRKYGKMIFDYGYVRGFEMLASFFFPNIT
RWANIKMFGKDSSNFLRKVFWETMNQRTESGVKRNDLIDILIDLKKNYGHQDIEGFRFDGDDLLAQAVVFFTGGYETSST
TMAFTLYELALQPEIQDKLRKEILDALDKNDDTITYDMILSLPYLDMVVSETLRMYPTLPFLDRMTTETYKMPNSDLVLE
KGTPIYISMLGMHFDPEYFPDPDKFDPERFNEENKRNRPSCVYMPFGEGPRACIGTRLGLLQTKLGLIKILSKYEVTPSK
RTLIPMILNPKAPTTTPLNGGLYLNIRRINAN
>Cflo_XP_025265759.1 cytochrome P450 6k1 isoform X2
MALITAYWGLDVIIVLTTLMVTVYLYMTRKFKYWKKRGIEEIFPPTPFLGNFTECLLLKKAPAYFLKELYDQAKGLPYIG
FYVLDKPFLLVRDRELIKNILIKDFNIFYDRYNIAYPDDQLGCNNLFFIRNPVWKMLRMKLTPFFTSGKLKKMFELMLNC
GNHLSSYIESLKEGEGETIEVKELSAKFTTDVIGSTAYGLDVNSFNDPNTEFRKYGKMIFQYNTIRGLEMLAVFFLPTIM
RLAQIKVFGKEPTSFLRKVFWETLNHRMESGIKRIDLIDILLELKKTNGDQDYYGFKFDGDNLLAQAASFFSAGSETTST
TMAFSLYELALQPDLQNTVRKEIVEALDKSDGKITYDLIMTLTYLDMVISETLRMYPSLGYINRMPNEAYKVPNSDLVIE
KGTPVYIPMLGLHYDPEYFPNPDKFDPERFNEENKRNRPACVYFPFGEGPHNCIGIRLALLKIKLALIIILSKCEVRPCE
KTLIPTVIDQRGAMTMPLNGVIYLNFRKIKSSAL
>Cflo_XP_025265758.1 cytochrome P450 6k1 isoform X1
MALITAYWDLDVIIVLTTLMVTVYLYMTRKFKYWKKRGIEEIFPPTPFLGNFTECLLLKKAPAYFLKELYDQAKGLPYIG
FYVLDKPFLLVRDRELIKNILIKDFNIFYDRYNIAYPDDQLGCNNLFFIRNPVWKMLRMKLTPFFTSGKLKKMFELMLNC
GNHLSSYIESLKEGEGETIEVKELSAKFTTDVIGSTAYGLDVNSFNDPNTEFRKYGKMIFQYNTIRGLEMLAVFFLPTIM
RLAQIKVFGKEPTSFLRKVFWETLNHRMESGIKRIDLIDILLELKKTNGDQDYYGFKFDGDNLLAQAASFFSAGSETTST
TMAFSLYELALQPDLQNTVRKEIVEALDKSDGKITYDLIMTLTYLDMVISETLRMYPSLGYINRMPNEAYKVPNSDLVIE
KGTPVYIPMLGLHYDPEYFPNPDKFDPERFNEENKRNRPACVYFPFGEGPHNCIGIRLALLKIKLALIIILSKCEVRPCE
KTLIPTVIDQRGAMTMPLNGVIYLNFRKIKSSAL
>Cflo_XP_025265760.1 cytochrome P450 6k1 isoform X3
MALITAYWDLDVIIVLTTLMVTVYLYMTRKFKYWKKRGIEEIFPPTPFLGNFTECLLLKKAPAYFLKELYDQAKGLPYIG
FYVLDKPFLLVRDRELIKNILIKDFNIFYDRYNIAYPDDQLGCNNLFFIRNPVWKMLRMKLTPFFTSGKLKKMFELMLNC
GNHLSSYIESLKEGEGETIEVKELSAKFTTDVIGSTAYGLDVNSFNDPNTEFRKYGKMIFQYNTIRGLEMLAVFFLPTIM
RLAQIKVFGKEPTSFLRKVFWETLNHRMESGIKRIDLIDILLELKKTNEFDGDNLLAQAASFFSAGSETTSTTMAFSLYE
LALQPDLQNTVRKEIVEALDKSDGKITYDLIMTLTYLDMVISETLRMYPSLGYINRMPNEAYKVPNSDLVIEKGTPVYIP
MLGLHYDPEYFPNPDKFDPERFNEENKRNRPACVYFPFGEGPHNCIGIRLALLKIKLALIIILSKCEVRPCEKTLIPTVI
DQRGAMTMPLNGVIYLNFRKIKSSAL
>Cflo_EFN69443.1 Cytochrome P450 6k1
MLRMKLTPFFTSGKLKKMFELMLNCGNHLSSYIESLKEGEGETIEVRELTAKFTTDVIGSTAYGLDVNSFNDSNAEFRKY
GKMIFQYDTIRGLEMLAVFFLPTIMRLAQIKVFGKEPTSFLRKVFWETLNHRMESGIKRNDLIDILLELKKTNGDQDYYG
FKFDGDNLLAQAASFFSAGSETTSTTMAFSLYELALQPDLQNTVRKEIVEALDKSGGKITYDLTMSLTYLDMVVSETLRM
YPPLGYINRMPNEAYKVPNSDLVIEKGTPVYIPMLGLHYDPEYFPNPDKFDPERFNEENKRNRPACVYFPFGEGPHNCIG
TRLGLLQIKLALIIILSKCEVRPCEKTSIPVVIDPRGAMTVPLNGVIYLNFRKIKSSAL
>Cflo_EFN69444.1 Cytochrome P450 6k1
MIFQYNTIRGLEMLAVFFPSNAMRLAQIKVFGKEPTSFLRKVFWETLNHRMESGIKRIDLIDILLELKKTNEFDGDNLLA
QAASFFSAGSETTSTTMAFSLYELALQPDLQNTVRKEIVEALDKSDGKITYDLIMTLTYLDMVISETLRMYPSLGYINRM
PNEAYKVPNSDLVIEKGTPVYIPMLGLHYDPEYFPNPDKFDPERFNEENKRNRPACVYFPFGEGPHNCIGTRLGLLQIKL
ALIIILSKCEVRPCEKTSIPVVIDPRGAMTVPLNGVIYLNFRKIKSSAL
>Cflo_XP_025262192.1 probable cytochrome P450 6a13 isoform X2
MESFEILCGIAAICFAAYYYFTSSYDFWKSRGIRGPKPIPVFGNFKDVILNKKFAGDYLMEIYNEYKNESMIGIFTRKTP
ILIVKDPDLIKDILIKDFSKFADRGHPVFSEKADPLSQHLFSLEPKRWRPLRIKLSPVFTSGKLKEMFSLISECADHLEQ
YIEKLVSKNETIECREVTAKYTTDVIGTCAFGIEMNALSDEDSEFRRMGRMVFTPTWQNILRMKIKHAFPWLYEMLSYIL
PQSEVNQFFTRVVTETINYRETNNVIRHDFIDMLRELKKNPDKVGDIEMTESLIASQAFVFFLAGFETSSTTMSHALYEL
ALNQQIQDKLREEINQEYTKHDSNLTYENVKEMNYLDKVFKETLRKYPPATFLMRQSTSSYTFDDTTLDITKNQKVWIPI
FAIHRDPDIYPKPDIFDPERFNDEAIQTRHPMHYLPFGDGPRNCIGARFAVYQTKVGLIKILRNYKVEICDKTLIPYIID
PKAFILAPKDGIHLRIIKINRT
>Cflo_XP_025266355.1 probable cytochrome P450 6a13
MGPFEILCGIAAIFLAAYYYFTSNYDFWKSRGIRGPKPIPVFGNFKDVMLNKKFAGDYLMEIYNEYKNESMIGIFTRKTP
ILIVKDPDLIKDILIKDFSKFADRGLPVSEKTDPLSQHLFALEPKRWRPLRIKLSPVFTSGKLKEMFSLISECADHLEQY
IEKLVSKNEPIECREVTAKYTTDVIGTCAFGIEMNALSDEDSEFRRMGRMVFTPTWQNILRLRIRQSLPWLYEMLGYILP
QSEVNQFFTRVVIETMNYRETNNVIRHDFIDMLRELKKNPDKVGDIKMTESLIAAQAFVFFLAGFETSSTTMSHALYELA
LNQQIQDKLREEIDQKYTKHGSNLTYENVKEMNYLDKVFKETLRKYPPVTFLMRQSTSSYTFNDTTLDITKNQKVWIPIF
AIHRDPDIYPKPDTFDPERFNDEAIQTRHPMHYLPFGDGPRNCIGARFAVYQTKIGLIKILRNYKVEVCDKTQIPYIIDP
KAFLLAPKHGIHLRIIKINRT
>Cflo_XP_025269348.1 probable cytochrome P450 6a13
MGPFEILCGIAAILLAAYYYFTSNYDFWKSRGIRGPKPIPIFGNVKDVMLNKKFAGEYLMEIYNEYKNESMIGIFTRKTP
VLIVKDPDLIKDILIKDFSKFADRGFPVSEKADPLSQHLFALEPKRWRPLRIKLSPVFTSGKLKEMFSLISECADHLEQY
IEKLMSKNEPIECREVTAKYTTDVIGTCAFGIEMNALSDEDSEFRRMGRMIFTPTWQNILRLRIRQALPWLFEMLSYILP
QSQIKQFFTCVVIETMNYRETNNVIRHDFIDMLRELKKNPDKVGDIKLTESLIAAQAFVFFLAGFETSSTTMSHALYELA
LNQQIQDKLREEIEQEYTKHGSNLTYENVKEMNYLDKVFKETLRKYPPVTFLMRRSTSSYTFDGTTLDITKNQKIWIPIF
AIHRDPDIYPKPDTFDPERFNDEAIQTRHPMHYLPFGDGPRNCIGARFAVYQTKIGLIKMLRNYKVEVCDKTQIPYIIEP
KTFLLAPKDGIHLSIIKINRT
>Cflo_XP_025266359.1 probable cytochrome P450 6a13, partial
SNYDFWKSRGIRGPKPIPVFGNFKDVMLTKRFAGDYLMEIYNEYKNESMIGIFTSKTPILIVKDPDLIKDILIKDFSKFA
DRGFPISEKADPLSQHLFALESKRWRPLRIKLSPVFTSGKLKEMFSLISECADHLEQYIEKLVSKNEPIECREVTAKYTT
DVIGTCVFGIEMNALSDEDSEFRRMGRMVFTPTWQNILRLRISQFFPWLYEMLGYILPQSEVNQFFTRVVIETMNYRETN
NVIRHDFIDMLRELKKNPDKVGDIKMTKSLIAAQAFVFFLAGFETSSTTMSHALYELALNQQIQDKLREEIDQKYTKHGS
NLTYENVKEMNYLDKVFKETLRKYPPVTFLMRQSTSSYTFNGTTLDITKNQKVWIPIFAIHRDPDIYPKPDTFDPERFND
DAIQTRHPMHYLPFGDGPRNCIGARFAVYQTKIGLIKILRNYKVEVCDKTQIPYIIDPKALILASKGGIHLRIIKINRT
>Cflo_XP_025263422.1 probable cytochrome P450 6a13
MGPFEILCGIAAIFLAAYYYFTSNYDFWKSRGIRGPKPIPVFGNFKDVKLNKKFAGDYLMELYNEYKNESMIGIFNRKTP
ILIVKNPDLIKDILIKDFSKFADRGLPVSEKADPLSQHLIALEPKRWRPLRIKLSPVFTSGKLKEMFSLISECADHLEQY
IEKLVRKNEPIECCEVTAKYTTDVIGTCAFGIEMNALSDEDSEFRRMGRIVFTPTWQNILRMTIRQALPWLYEMLGYILP
QSEINQFFRRIVIETMNYRETNNVIRHDFIDMLRELKKNPDKEGDIKMTESLIAAQAFVFFLAGFETSSTTMSHALYELA
LNQQIQDKLREEIDHEYTKHGSNLTYENVKEMNYLDKVFKETLRKYPPATYLMRQSTSSYTFNGTTLDITKNQKVWIPIF
AIHRDPDIYPKPDTFDPERFNHEAIQTRHPMHYLPFGDGPRNCIGARFALYQTKIGLIKILRNYKVEVCDKTQIPYITDP
KAFLLVPKDGIYLRIIKINRT
>Cflo_XP_025269276.1 probable cytochrome P450 6a13
MGPFEILCGIAAIFLAAYYYFTSNYDFWKSRGIHGPKPIPVFGNVKDVMLNKKFAGEYLMDIYNEYKNESMIGIFTRKTP
VLIVKDPDLIKDILIKDFSKFADRGLPVSEKADPLSQHLFALEPKRWRPLRIKLSPVFTSGKLKEMFSLISECADHFEQY
IEKLVSKNEPIECREVTAKYTTDVIGTCAFGIEMNALSDEDSEFRRMGRMVFTPTWQNILRMRIRQALPWLDEMLSYILP
QSEVNQFFTRVVIETMNYRETNNVIRHDFIDMLRELKKNPDKVGDIKLTESLIAAQAFVFFLAGFETSSTTMSHALYELA
LNQQIQDKLREEIEQEYTKHGSNLTYENVKEMNYLDKVFKETLRKYPPVTFLMRRSTSSYTFDGTTLDITKNQKVWIPIF
AIHRDPDIYPKPDTFDPERFNDEAIQTRHPMHYLPFGDGPRNCIGARFAVYQTKIGLIKMLRNYKVEVCDKTQIPYIIEP
KTFLLAPKDGIHLSIIQINRT
>Cflo_XP_011256437.2 cytochrome P450 6k1
MAILTDCVLLDTLLVFSLLFVTLFLWLKWKHSYWQRRGVRTLPAHWFFGHLKDAMLLRKSAGVIIGELHRQAADEDNVIG
IYILYKPFLLVRNPELIKQIMIKDFHLFPNRHFDGKSNSDTLGNWSLFSVKNPEWRQLRTKMSPVFTSGKLKSLFLLMQE
SGEMMREYLQGQFADSNIVSISVKDLFSKYTTIVIASMAFGIRANCFDTPPPEFFVNSQKAFLRNLSVNFRFFFLFFLPE
IGKYLGLKTLGDYTDYFRKVFWDSMDNRNITKTKRGDLIDSLLQLKNENADDTDFRFEGDILLAQAALFFGAGRETSITT
MTYALCELAKYPEMQRRAREEILEEIQTANGVTYEAVNKMKYLHQVINETLRLYPSAPVLDRISIEDYMLPNTNITIEKG
IPIYVALYGIQRDPRFYKDPERFNPERFSDEGKNEIVPYTFLPFGEGPRNCIGMRLGILQTAIGLIAILRDYEVSLNPSW
MSITDTRRVFTSSPAGFLLDLKKI
>Cflo_XP_025263425.1 probable cytochrome P450 6a13
MGSFEILCGIAAVLLVVYYYFTSNYDFWKSRGIRGPKPIPIFGNFKDVMLGKKLPGIYLMEIYNEYKNESMIGIFNRKTP
ILIVKNPDLIKDILIKDFSKFADRGFPRGSEKVDPLSQHLFGLEPKRWRPLRTCLSPVFTSGKLKEMFSLISECADHLEQ
YIEKLVSKNEPIEFREIMAKYTTDVIGTCAFGIEMNALSDEDSEFRRMGRMVFTPTWKSILRATIKQSMPRFSEILNYII
SLQTQASQFFMRVVIEMMNYRETNNIIRHDFIDILRELKKNPDKMGDIEMTDSLIASQAFVFFLAGFETSSLTMSHALYE
LALNEQIQDKLREEIDQEYTNHDSNLTYEKIKKMNYLDKVFKETLRKYPVVTILIRQSTSSYIFDGARLDIPKDQKVWIP
VLAIHRDPDIYPKPDVFDPERFNDEAVQARHPMHYLPFGDGPRNCIGARFAIYQTKIGLVKILRNYKVEVCDKTQIPYII
NPKATMLAPKHGIHLRITKINRSRP
>Cflo_XP_019884316.2 cytochrome P450 6B1
MMGSLEMLCGIAVIFLAIYYYLTSIYDFWKSRDIRGPKPILIFGNYKDVILNKKCEADYFKDIYDEYKDESVIGIFTGVT
PALIVKDLDLIKDILIKDFSKFGNKGPIVSNNTDLLSHNLAGLEHKRWRPLRIRLSPAFTAGKIKEMFPLISECADYLEQ
YIEKLVSKNEPIDCRELTAKYTTDVIGSCGFGIEMNALLDQDSEFRKIGKMIFLPTWSNILRYRIKQIFPWLDKMLSYII
PNIIQTEVNRFFVRFVTEIMNYRETNNVIRHDFIDILREIKKNSDKVGDIKVSENFIAAQAFIFFFAGFETSSTTMSNML
YELALNQQIQDKLREEINQEYTKHGSNLSYENVKEMNYLDKVFKETLRKYPTVSYLIRQSTTSYTFGGSTLDIPKNLQVF
IPVFGIHRDPDIYPKPDVFDPERFNDEAIQTRHPMHYLPFGDGPRNCIGARFAIHQTKIGLIKILRNYKVEICDKTEIPY
INDPKSILLLAPKNGIHLRIIKIKL
>Cflo_EFN68267.1 Cytochrome P450 6k1
MAILTDCVLLDTLLVFSLLFVTLFLWLKWKHSYWQRRGVRTLPAHWFFGHLKDAMLLRKSAGVVIGELHRQAADEDNVIG
IYILYKPFLLVRNPELIKQIMIKDFHLFPNRHFDGKSNSDTLGNWSLFSVKNPEWRQLRTKMSPVFTSGKLKSLFLLMQE
SGEMMREYLQGQFADSNIVSISVKDLFSKYTTIVIASMAFGIRANCFDTPPPEFFVNYRKKQSHIVMHNPFCFLTYTAQK
AFLRNLSVNFRFFFLFFLPEIGKYLGLKTLGDYTDYFRKVFWDSMDNRSITKTKRGDLIDSLLQLKNENADDTDFRFEGD
ILLAQAALFFGAGRETSITTMTYDLCELAKYPEIQRRAREEILEEIQTANGVTYEAVNKMKYLHQVINETLRLYPSAPVL
DRISIEDYMLPNTNITIEKGTPIYVALYGIQRDPRFYKDPERFDPERFSDERKNEIVPCTFLPFGEGPRNCIGMRLGILQ
TAIGLIAILRDYEVSLNPSWMSVTDTRRVFTSSPAGFLLDLKKI
>Cflo_XP_019883119.2 cytochrome P450 6k1-like isoform X1
MAILTNCILLDTLLMFFSFFAMLFLWLKWKHTYWQRRGVRTLPAHWFFGHIKDAILMRKSIGVILGELHRQAADEDDVIG
IYILHKPFLLVRNPEVIKQIMIKDFHVFPNHYFDGKSKSDVLTNWILFTIKNPEWKHLRTKMSPVFTSGKLKSLFLLMQE
SGEMMREYLCGEFTDSNIVSIPIKDIFDKYTTIVIASLAFGIRANCFDIPPPEFFVNSHKASQRTLLRNLRFFFMFFLPE
IGKYVGAQLLGDYTDYFRKVFWDSMDNRSITKTKRGDLIDSLLQLKNENADDSHFRFEGDILLAQAAVFFVAGRETSITT
MTYALCELAKYPEMQRRAREEILEKIQTANGITYEAVNNMKYLHQVINETLRFYPIVPILDRAPIEDYTLPNTNITIEKG
TPIYVALYGIQRDPRFYEDPKRFDPERFSDERKNEIVPCTFLPFGEGPRNCIGMRLGILQTAIGLIAILRDYEVSLNPSW
MSVTDTRRVFTSSPAGFLLDLKKI
>Cflo_XP_011256433.2 cytochrome P450 6k1
MAMLTDCIFLDTLLIFFSLFATLFLWLKWKHSYWQRRGVRTLPAHWFFGHFKDAMLMRKPAGVVFGELHRQAADEDDVIG
IYILHEPFLLVRNPELIKQIMIRDFHVFPNHHFDGRSKSDTLGNWSLFTIKNPEWKQLRTKMSPVFTSGKLKSLFLLMQE
SGEMMREYLQGQFVDSNIASIPIKDIFYKYTTIVIASMAFGIRANCFDTPPPEFFINSRKAFQPTLSRTLRFFFMFFLPK
IGKYLGLKMLGDYTDYFRKVFWDSMDNRSITKTKRGDLIDSLLQLKNENADDTHFRFEGDILLAQAAIFFVAGRETSITT
MTYALCELAKYSEMQRRAREEILEKIQTANGVTYEAVNNMKYLHQVINETLRLYPSAPILDRTPIEDYTLPNTNITIEKG
TPIYVALYGIQRDLRFYEDPKRFDPERFSDERKNEIVPCTFLPFGEGPRNCIGMRLGILQTAVGLIAILRDYEVSLNPSW
MSIVDTRNVFTTPPAGFLLNLKKI
>Cflo_EFN68268.1 Cytochrome P450 6k1
MAMLTDCIFLDTLLIFFSLFATLFLWLKWKHSYWQRRGVRTLPAHWFFGHFKDAMLMRKPAGVVFGELHRQAADEDDVIG
IYILHEPFLLVRNPELIKQIMIRDFHVFPNHHFDGRSKSDTLGNWSLFTIKNPEWKQLRTKMSPVFTSGKLKSLFLLMQE
SGEMMREYLQGQFVDSNIASIPIKDIFYKYTTIVIASMAFGIRANCFDTPPPEFFINSRKAFQPTLSRTLRFFFMFFLPK
IGKYLGLKMLGDYTDYFRKVFWDSMDNRSITKTKRGDLIDSLLQLKNENADDTDFRFEGDILLAQAAIFFVAGRETSITT
MTYALCELAKYSEMQRRAREEILEKIQTANGVTYEAVNNMKYLHQVINETLRLYPSAPILDRTPIEDYTLPNTNITIEKG
TPIYVALYGIQRDLRFYEDPKRFDPERFSDERKNEIVPCTFLPFGEGPRNCIGMRLGILQTAVGLIAILRDYEVSLNPSW
MSIVDTRNVFTTPPAGFLLNLKKI
>Cflo_XP_025265694.1 probable cytochrome P450 6a17
MGSLEMLCGIVAIFLAIYYYLTSIYDFWKSRDIRGPKPIPIVGNYKDVMLNKKCEGDYFKDIYDEYKDESMIGIFIGVTP
ALIVKDPDLIKDILIKDFSKFGNKTTIVNKNTDLLSRTLIALEYKRWRPLRIRLSPAFTSSKIKEMFPLISECADYLEQY
IEKLVSKNEPIDCCQVTAKYTTDVIGKCAFGIEMNALLDKDSEFRKIGKVIFLATWSNTLRYRIKEIFPWLGRMLSYIIP
NIKQMEINHFFVRFVKEIMNYRETNNVIRHNFIDILREIKKNPDKVGDIKMSENLISAQAFAFFAAGFETSSTTMSNTLY
ELALNQQIQDKLREEINQEYTKHGSNLSYENVKEMNYLDKVFKETLRKYPTVPYLTRQSTKSYTFGGSTFDIPKNLKVFI
PIFGIHRDPDIYPKPDVFDPERFSDEAIQTRHPMHYLPFGDGPRNCIGARFAVYQTKIGLIKILRNYKVEICDKTEIPYI
NDPKSFILLTPKNGIHLRIIKIKL
>Cflo_EFN65184.1 Cytochrome P450 6a2
MGSFEILCGIAAVLLVVYYYFTSNYDFWKSRGIRGPKPIPIFGNFKDVMLGKKLPGIYLMEIYNEYKNESMIGIFNRKTP
ILIVKNPDLIKDILIKDFSKFADRGFPRGSEKVDPLSQHLFGLEPKRWRPLRTCLSPVFTSGKLKEMFSLISECADHLEQ
YIEKLVSKNEPIEFREIMAKYTTDVIGTCAFGIEMNALSDEDSELRRMGRMVFTPTWKSILRATIKQSMPRFSEILNYII
SLQTQASQFFMRVVIEMMNYRETNNIIRHDFIDILRELKKNPDKMGDIEMTDSLIASQAFVFFLAGFETSSLTMSHALYE
LALNEQIQDKLREEIDQEYTNHDSNLTYEKIKKMNYLDKVFKETLRKYPVVTILIRQSTSSYIFDGARLDIPKDQKVWIP
VLAIHRDPDIYPKPDVFDPKRFNDEAVQARHPMHYLPFGDGPRNCIGARFAIYQTRIGLVKILRNYKVEVCDKKQKPYII
NPKATMLAPKHGIHLRITKINR
>Cflo_EFN64016.1 Cytochrome P450 6A1
MMGSLEMLCGIAVIFLAIYYYLTSIYDFWKSRDIRGPKPILIFGNYKDVILNKKCEADYFKDIYDEYKDESVIGIFTGVT
PALIVKDLDLIKDILIKDFSKFGNKGPIVSNNTDLLSHNLAGLEHKRWRPLRIRLSPAFTSSKIKEMFPLISECADYLEQ
YIEKLVSKNEPIDCRELTAKYTTDVIGSCGFGIEMNALLDQDSEFRKIGKMIFLPTWSNILRYRIKQIFPWLDKMLSYII
PNIIQTEVNRFFVRFVTEIMNYRETNNVIRHDFIDILREIKKNSDKVGDIKVSENFIAAQAFIFFFAGFETSSTTMSNTL
YELALNQQIQDKLREEINQAYTKHGSNLSYENVKEMNYLDKVFKETLRKYPTVSYLIRQSTTSYTFGGSTLDIPKNLQVF
IPVFGIHRDPDIYPKPDVFDPERFSDEAIQTRHPMHYLPFGDGPRNCIGARFAIHQTKIGLIKILRNYKVEICDKTEIPY
INDPKSFILLTPKNGIHLRIIKIKL
>Cflo_EFN69191.1 Probable cytochrome P450 6a13
MLKITVAESLQMMYKQFEGYPFVGIYELTTPVLLLRDPKLIKCILVKDFTCFQSRGIVINEHADPLSANLININGQRWRK
LRMKLASVFTTSKTRHVFELITEVSETFKQFIDQCADNEEPVEFQNLAAKFTSEIIATCFFGLKTNTIQNGDSEFRRMCK
KMMDPSLEIAMKRYVRDYMPRIYKWLSVCLTPRDVTVYFMRIVKEIIIHREMNNMRRNDIMQALIDLRYKETKMKDAQSQ
NGTSESNDIVIDDKLITAQAFIFLLAGFETSSTAMSFAMYELAANPKIQEKLYDEIQTIYEKHGWFFFFTISEMKYLDCI
VHETLRKYPPVGATQRICEKSYKIPDSDVVLEKGTKVLVPIYAIHHDSLYYKNPNAFDPDRFIDENKKLHDNNTYLPFGD
GPRICIGMKFAYIQIKVGLVTLMANYKVELSEKTPIPLQFEPTGITLTMLLDPFLLIGLLLGSLYFYLSATFDFWQCRGV
PFKKPTVLVGNFGPLLLFRKSQAEGVKEMYQWFKDERFFGAFRVRSPVLILRDPDLVKSVFVKDFAYFTNRGIPINNAQD
PLSGHLFNLEGRKWKNLRSKLTPAFSSGKMKRMFYLLVECCEELQRLIDASCSGDRSTIEVREFAAKFTIDVIGSCAFGI
QINALTDEESEFHQAAKRLSRPSYKTTLWRMLRTAMPGLYRLLGVQVIDPTVTTFFKSVVSQMIGQRERNEGRRHDFMDL
LIELKNKGVLENESGAQIYDDENAQAAKEIELDEDAIAAQAFVFFAAGYETSSNTIAFCLHELALNQEIQERTRREICNA
LGMRDNKLTYDAVQDMKYLDMVILETLRKYPPAPLISRKCEYNYQIPNSKVELPSGMRVIIPIYGFHHDPNYYPDPMKFN
PERFTEENKRTRHPYTYLPFGEGPRNCIGMRFALLQIKMGIISFLKNHRVEICERSIVPIKFSRRSLVTTSERGFWLAIT
PSS
>Cflo_EFN68266.1 Cytochrome P450 6k1
MLFLWLKWKHTYWQRRGVRTLPAHWFFGHIKDAILMRKSIGVILGELHRQAADEDDVIGIYILHKPFLLVRNPEVIKQIM
IKDFHVFPNHYFDGKSKSDVLTNWILFTIKNPEWKHLRTKMSPVFTSGKLKSLFLLMQESGEMMREYLCGEFTDSNIVSI
PIKDIFDKYTTIVIASLAFGIRANCFDIPPPEFFVNSHKASQRTLLRNLRFFFMFFLPEIGKYVGAQLLGDYTDYFRKVF
WDSMDNRSITKTKRGDLIDSLLQLKNENADDSHFRFEGDILLAQAAVFFVAGRETSIPTMTYALCELAKYPEMQRRATEE
ILEKIQTANGITYEAVNNMKYLHQVINETLRFYPIVPILDRAPIEDYTLPNTNITIEKGTPIYVALYGIQRDPRFYEDPK
RFDPERFSDERKNEIVPCTFLPFGEGPRNCIGMRLGILQTAIGLIAILRDYEVSLNPSWMSVTDTRRVFTSSPAGFLLDL
KKI
>Cflo_XP_011253334.1 cytochrome P450 6A1 isoform X1
MESFEIICGIAVVFLGAYYYFTLNFGFWKSRGIRGPQPTPGFGNIKDIMLMKKSLPDFLMEIYNDYKDEPMVGIFANRTP
TLIVKDPDLIKDILIKDFTNFADRGFLFHEKLDPLSQHLFALEPKRWRPLRTRLSPVFTSGKLKEMFSLITQCADRFERY
IEKLASKNEPIECRELTAKYTTDVIGTCAFGIEMNALSDEDSEFRNMGRLVFAPTWTNIVQRRMRQLLPKRFCDILSYIL
PIKEVTKFFTRVVVETMYYRDTNNIVRHDFIDTLRDLKKHPDKVSNIDLTENLIAAQAFVFFAAGFETSSTAMSNALYEL
ALNQEIQKKLREEINEECIRHNGNFKYENVKKMNYLDKVFKETLRKYPPLVQLTRKATSSYTFHNINVNIPKGQDIWIPI
YAIQRDPDIYPKPDVFDPERFSDKVAQIKHSMFYLPFGDGPRNCIGARFAVHQTKIGLIKILRNYKVEICEKTQIPYIND
PRSSVILTPLGGIYLKMIKINRL
>Cflo_XP_025266933.1 uncharacterized protein LOC105250541
MILLLLVSSCILLLYYYWTRLYTYWLRRNVPCPKFSFFGNSRNASMLKITVAESLQMMYKQFEGYPFVGIYELTTPVLLL
RDPKLIKCILVKDFTCFQSRGIVINEHADPLSANLININGQRWRKLRMKLASVFTTSKTRHVFELITEVSETFKQFIDQC
ADNEEPVEFQNLAAKFTSEIIATCFFGLKTNTIQNGDSEFRRMCKKMMDPSLEIAMKRYVRDYMPRIYKWLSVCLTPRDV
TVYFMRIVKEIIIHREMNNMRRNDIMQALIDLRYKETKMKDAQSQNGTSESNDIVIDDKLITAQAFIFLLAGFETSSTAM
SFAMYELAANPKIQEKLYDEIQTIYEKHGCFSYDTISEMKYLDCIVHETLRKYPPVGATQRICEKSYKIPDSDVVLEKGT
KVLVPIYAIHHDSLYYKNPNAFDPDRFIDENKKLHDNNTYLPFGDGPRICIGMKFAYIQIKVGLVTLMANYKVELSEKTP
IPLQFEPTGITLTSKSGIWLKICRRLQELYKKKNISRNSCLEKKSKMLGIVLVLLDPFLLIGLLLGSLYFYLSATFDFWQ
CRGVPFKKPTVLVGNFGPLLLFRKSQAEGVKEMYQWFKDERFFGAFRVRSPVLILRDPDLVKSVFVKDFAYFTNRGIPIN
NAQDPLSGHLFNLEGRKWKNLRSKLTPAFSSGKMKRMFYLLVECCEELQRLIDASCSGDRSTIEVREFAAKFTIDVIGSC
AFGIQINALTDEESEFHQAAKRLSRPSYKTTLWRMLRTAMPGLYRLLGVQVIDPTVTTFFKSVVSQMIGQRERNEGRRHD
FMDLLIELKNKGVLENESGAQIYDDENAQAAKEIELDEDAIAAQAFVFFAAGYETSSNTIAFCLHELALNQEIQERTRRE
ICNALGMRDNKLTYDAVQDMKYLDMVILETLRKYPPAPLISRKCEYNYQIPNSKVELPSGMRVIIPIYGFHHDPNYYPDP
MKFNPERFTEENKRTRHPYTYLPFGEGPRNCIGMRFALLQIKMGIISFLKNHRVEICERSIVPIKFSRRSLVTTSERGFW
LAITPSS
>Cflo_EFN70316.1 Cytochrome P450 6a2
MIAKEQNGRAQKEEEKAKSFGFHRTSLYRSWRNIDIDLTLCETIDQHLNYKVMESFEIICGIAVVFLGAYYYFTLNFGFW
KSRGIRGPQPTPGFGNIKDIMLMKKSLPDFLMEIYNDYKDEPMVGIFANRTPTLIVKDPDLIKDILIKDFTNFADRGFLF
HEKLDPLSQHLFALEPKRWRPLRTRLSPVFTSGKLKEMFSLITQCADRFERYIEKLASKNEPIECRELTAKYTTDVIGTC
AFGIEMNALSDEDSEFRNMGRLVFAPTWTNIVQRRMRQLLPKRFCDILSYILPIKEVTKFFTRVVVETMYYRDTNNIVRH
DFIDTLRDLKKHPDKVSNIDLTENLIAAQAFVFFAAGFETSSTAMSNALYELALNQEIQKKLREEINEECIRHNGNFKYE
NVKKMNYLDKVFKETLRKYPPLVQLTRKATSSYTFHNINVNIPKGQDIWIPIYAIQRDPDIYPKPDVFDPERFSDKVAQI
KHSMFYLPFGDGPRNCIGARFAVHQTKIGLIKILRNYKVEICEKTQIPYINDPRSSVILTPLGGIYLKMIKINRL
>Cflo_XP_025269215.1 cytochrome P450 6k1
MSLIYCTTILLIISISLFYIYAKYKLSYWKRRGVKTPPTHLLFGNFKDLLTLRKPAGEVMREIYNSADPNDPYIGFYIFH
KPMLLLRNHDLIKQVMITDFEIFPNRRFGSTKQKDSIGLDSILSIKQPRWKYLRSKLTPFLTGQKLKNMLPLIEECGKSM
LKFIENLLTNKFVDNNCEMKDLSSRYVSDVIASVAFGINTDSFNETQNTLWKNGMKIFQGIKGVISFTISFFIPEWCFLM
EPFTKEPAKYFREIFWDSINTREKIGFKRGDLMDFMLTLKNGEQNPIYKFEGDNLVAQLASLYIAGFEATSNVIAFTLYH
LACHPEHQVTLYNEIQTHLTEKQLTVDLINKMSFLDCIISESLRLHPPLPIVDRTAIKDYELPGTGLIIEKDISIYISIN
ATIQDPEYFLNSNDFIPSRTVEDKKFYDSLVFGIGPRSCIGQRLAILIMKVALIRIVSNYTLNYEKDKKITLNDAIHVFT
YAAGGLYVRFKKHSHE
>Cflo_XP_025263908.1 cytochrome P450 9e2-like
MEYWLILLSIVIGALGIHYLFRSYNFFKRHDIIHVPPVPILGNMTSVIFRRISLTDFIHKLYTYNPDAKYIGFYLMGTPT
FLFRDTEIIKSVLVKNFEAFPDHYGFNDLNEPLLANNLFSLRGQKWRDVRTLLSPFFTSSKIKMMFTLMSECAVDFANYL
STVPADKGNIDMKDVFAKYTNDIIASCAFGIKINSMKDPTNKFFVYGKEATNFFATRPIKFFFLRMFPTLGRILNVKLID
KHVSDFFKDIIRTTIASRDAENITRPDMIQLMMDIRGKDDRRELDVDDMIAQAFIFFFGGFDTSSTTMCFAAHELAVNTD
IQIKLRQEIDKVLEESNGKVTYEAINRLEYLDLVINEVLRLYPPVLIDRLCNKDYELPPALPGKKPFTIKKGMNFWIVNF
EIHRDKKYYDDPEKFCPERFLDKNKMYHNSPYYMPFGLGPRMCIANRFAMLEVKVVLFHLLARCELKPCTKTTLPLKFSK
KSLTIIPEGGFWLNVHRRNDMHPVLESILFDSVTNS
>Cflo_XP_025263421.1 cytochrome P450 6A1-like
MGFFEILCIIATTFLAVYYYFTSNYDFWKSRGIRGPKPKPVFGNIKDVALNNKFIGDYLLEIYNKYKDESVIGIFTGMTP
ILIVKNPDLIKDVLIKDFSKFADRGSFPPVNEKVDPLSQHLVGLEPKKWRPLRTCLSPVFTSSKLKEMFLLISKCADHLE
QYIEKLVSKNEPIECREIAAKYMTDVIGTCAFGIEMNALSDENSEFRRIGKMLLMPTWKNNLRLKIRRYMPQLYKILSYM
IPRTEVTQFFTRLVMDTMNYRETNNIIRHDFIDILRELKKNPDKMGDIEMTDSLITSQVFVFFVAGFETSSSAMSHALYE
LALNQQIQDMLREEIHQEYTKHDNNLTYEKIKNMNYLDKVFKETLRKYPIGAHLSRKSMSSYTFNNTIFNIPKDQKIWIP
MFAIHRDPNIYPKPDVFDPERFNDEAVQARHPMHYLPFGHGPRNCIGARFAIYQTKIGLVRILQNYKVEVCDKTQIPYII
DPKATVLAPKHGIHLRITKINRT
>Cflo_XP_025262188.1 probable cytochrome P450 6a13 isoform X1
MESFEILCGIAAICFAAYYYFTSSYDFWKSRGIRGPKPIPVFGNFKDVILNKKFAGDYLMEIYNEYKNESMIGIFTRKTP
ILIVKDPDLIKDILIKDFSKFADRGHPVFSEKADPLSQHLFSLEPKRWRPLRIKLSPVFTSGKLKEMFSLISECADHLEQ
YIEKLVSKNETIECREVTAKYTTDVIGTCAFGIEMNALSDEDSEFRRMGRMVFTPTWQNILRMKIKHAFPWLYEMLSYIL
PQSEVNQFFTRVVTETINYRETNNVIRHDFIDMLRELKKNPDKVGDIEMTESLIASQAFVFFLAGFETSSTTMSHALYEL
ALNQQIQDKLREEINQEYTKHDSNLTYENVKEMNYLDKVFKETLRKYPPATFLMRQSTSSYTFDDTTLDITKNQKVWIPI
FAIHRDPDIYPKPDIFDPERFNDEAIQTRHPMHYLPFGDGPRNCIGARFAVYQTKDPSATVIGTVRILLFIRRILRDSHS
TLCRRYRFSYKARRKSACSTCEHFHRHLFGQPATFQGSSIAIGIAFIKRDANIC
>Cflo_XP_025263907.1 cytochrome P450 9e2-like
MEYWSILLSIVISVLGIHYLFRNYNFFKRHDVIHIPSVPILGNMTSVIFRRISFVDFTRKIYNFNPDAKYLGFYATTNPM
FLLRDPEIIKSILLKNFDAFPNRRGFNNLNEPLFSNNLFSLHGQKWRDVRTLLSPSFTSSKMKMMFTLMSKCAVDFANFL
STSIPREKSDMDMKDVFAKYTNDVIATCAFGIKINSMKDPTNKFYVYGKELVNSFSGIRSIKFLFLRTFPMLGRILNVKL
IDSHVSDFFKDIIRTTIATRDAENIIRSDMIQLMMDIRGKEGRRELNIDDMVAQAFVFFFAGFDTSSTAMSFVAYELAAN
PDVQIKLRQEIDKALEESNSKVTYETINQLQYLDLVINETLRLYPPIIFLERMCDKAYELPPALPGEKPFTMKKGMTFWI
PVFAIHHDAKYYDDPEKFRPERFLDNKIYHNSTCYMPFGLGPRMCIANRFAMLEVKVVLFHLLARCELKPCAKTIMPLKF
SKKSFIINPEGGFWLNVQRRSDMNLMLESSLINGVTNS
>Cflo_XP_025263440.1 probable cytochrome P450 6a13
MGFFEILCIIAITFLAVYYYFTSNYDFWKSRGIRGPKPIPVFGNIKDVALNNKFTGDYLLEIYNKYKDESVIGIFNGMTP
ILIVKNPDLIKDVFIKDFSKFADRGSFPPVSEKVDPLSQHLVGLEPKKWRPLRTCLSPIFTSSKLKEMFLLISKCADHLE
QYLEKLMSRNEPIECREIAAKYLTDVIGTCAFGIEMNALSDENSEFRRIGKMLFMPTWKNNLRLRIRRYMPQLYKIFSYM
IPRTEVTQFFTRLVMDTMNYRETNNIIRHDFIDILRELKKNPDKMGDIEMTDGLITSQAFVFFVAGFETSSSAMSHALYE
LALNQQIQDMLREEIQEYTKHGNNLTYEKIKKMNYLDKVFKETLRKYPIGAYLTRKSMSSYTFDNTTFNIPKDQKIWIPM
FAIHRDPDIYPKPDVFDPERFNDEAVQARHPMHYLPFGHGPRNCIGARFAIYQTKIGLVKILQNYKVEVCDKTQIPYIIN
PKALMLAPKHGIHLRITKINRT
>Cflo_XP_011266968.2 cytochrome P450 9e2
MEYWLILLSIVIGALGIHYLFRNYNYLERHGIIHVPPVPILGNMTSVIFRRISLTDFIHKLYTSNSDAKYIGFYFMGTPT
FVFRDPEIIKSVLVKNFEAFPDRFGFDDLNEPLLTNNLFSLRGQKWRDVRTLLSPSFTSSKMKMMFTLMSECAVDFASYL
STPISADIDMKDVFTKYTNDIIATCAFGIKINSMKDPTNKFFAYGKEATSFFGTRPIKVFFLRMFPTLGRILNVKLIDKH
VSDFFKDIIKTTIATRDAENITRPDMIQLMMDIRGKEGRRELDVDDMIAQAYVFFLGGFDTSSTTMCFAAHELAVNIDIQ
IKLQQEIDKVLEESNGKVTYETINGLEYLDLVINEVLRLYPPVPIERLCNKDYELPPALPDKKSFIMKKGMNFWIPVFSI
HRDKKYYDDPEKFRPERFLDNKTYHNSSYYMPFGLGPRMCIANRFAMLEIKILLFHLLACCELKPCAKTILPLKFNKKSL
TIMPEGGFWLNVQRRSDIHPVMGSMLFNGDTNS
>Cflo_XP_025263961.1 cytochrome P450 9e2-like
MEYWLILLSIVIGTLSIHYLFKNYNFFKRHNVIHIPSVPILGNMTSVIFRRISMIDFICKIYNFNPDAKYFGCYATTTPI
FLLRDPEIIKSILVKNFEAFPDRRGFNDLNDPLLVDNLFSLHGQKWRDVRTLLSPSFTSSKMKMMFTLMSECVLDFANFL
STISVEKNDMDMKDVFTKYTTDVIATCAFGIKINSMKDPKNKFYVYGKEATNIFGIKSLFLVTFPTLGRIFNVKLISNHV
SDFFKDIIRTTIATRDAKNIIRPDMIQLMMDIRGKEGRRELDIDDMTAQAFVFFFGGFDTTSTAMCFAAHELAINPDVQN
KLRQEIDKILEESNGEVTYEIINRFEYLDLVINETLRLYPPVGVLERLCNKSYELPPALPGEKPFTMEKGMTVWIPVYAI
HHDAKYYDDPEKFRPERFLDNKMYHNSPCYLPFGLGPRMCIANRFAMLEVKVLLFHLLARCELKPCAKTMLPIKFTKKVT
MMPENGFWLNVQRRSSESCP
>Cflo_XP_025263955.1 cytochrome P450 9e2-like
MEYWLILLSIVIGTLSIHYLFKNYNFFKRHNVIHIPSVAILGDMTSLVFRRISFFDLMCKIYNFNPDAKYIGFYATTNPI
FLLRDPEIVKSILVKNFEAFPDRRGFNDLNDPLLVDNLFSLHGQKWRDVRTLLSPSFTSSKMKMMFTLMSECAMDFANFL
STISVENNDMDMKDVFTKYTTDVIATCAFGIKINSMKDPKNKFYVYGKEATNIFGLKSLFLISFPTLGRIFNVKLISNHV
SDFFKDIIRTTIATRDAENIIRPDMIQLMMDIRGKEGRRELDIDDMTAQAFVFFFGGFDTTSTAMCFAAHELAVNPDVQN
KLRQEIDKILEESNGEITYEIINRFEYLDLVINETLRLYPPVGLLDRLCDKSYELPPALPGEKPFIMEKGMTVWIPVYAI
HHDAKYYDDPEKFRPERFLDNKMYHNSPYYMPFGLGPRMCIANRFAMLEVKVLLFHLLARCELKPCAKTMLPIKFSKNST
MMPENGFWLNVQRRSDMNPVFEST
>Cflo_XP_025263779.1 cytochrome P450 9e2-like
MEYWSILLSIMISVLGIHYLFRNYNFFKRHDVIHIPSVPILGNMTSVIFRRISFVDFTRKIYNFNPDAKYLGFYATTNPM
FLLRDPEIIKSILLKNFDAFPNRRGFNNLNEPLFSNNLFSLHGQKWRDVRTLLSPSFTSSKMKMMFTLMSECAVDFANFL
STSIPGEKSDMDMKDVFTKYTNDVIATCAFGIKINSMQDPTNKFYVYGKKLVYFSGIRNIKFFFLRTFPTLGRILNVKLI
DSHVSDFFKDIIRTTIATRDAENIIRSDMIQLMMDIKGKEDRRELNIDDMIAQAFIFFFAGFDTSSTAMSFVAYELAANP
DVQIKLRQEIDKALEESNGKVTYETINQLQYLDLVINETLRLCPPVIFLERMCDKAYELPPALPGEKPFIMKKGMTFRIP
VFAIHHDAKYYDDPEKFCPERFLDNKMYHNSSCYMPFGLGPRMCIANRFAKLEVKVVLFHLLARCELKPCAKITMPLKFS
KKSLIIKPEGGFWLNVQRRSDVNPMLESSLINGVTNS
>Cflo_EFN69386.1 Cytochrome P450 6k1
MAYLTLCLASLVIFIGLFYIYAKYKLSYWSRRGVKTPPMNLFFGNFKDCITLKKAPGEVLREIYNSADPDDPYIGFYIFH
KPMLLLRNHDLIKQMLITDFDVFPNRRFGACNQRDPIGLDSILSMKQPRWRYLRSKLSSPLTGQKLKNMLPLMEECGKPM
LKFIEKLQEDTFGHHKCEIKDFSSCYTNDVLASIAFGINTNSFDEEENAFWKNGSKVFRGFMSGITFIILFFIPAWGPLV
KPFIQGPANYFREVFWDSMNTREKIGFKRGDVIDSLLSLKNGEQNPIYKFEGDNLVAQSSSLYIAGIDTSSTTIAFALHN
LSRNPEHQTTLYNEIQTHVLGKKLTIDLINEMSFLDCVVNESLRLHPPLPVIDRIATRDYKLPGFELIIEKDVSVYVSVN
AINQDSKYFLNPHDFIPSRIKTEQKKFCDSLAFGIGPRTCVGQRFGILLVKVALIMILSNYIVCYDKNEKPILKDKNEIH
VFAYAADGLYLQFKKRQQ
>Cflo_XP_011254845.1 cytochrome P450 6k1
MQGNWGMYMDQPILPHILTNMAYLTLCLASLVIFIGLFYIYAKYKLSYWSRRGVKTPPMNLFFGNFKDCITLKKAPGEVL
REIYNSADPDDPYIGFYIFHKPMLLLRNHDLIKQMLITDFDVFPNRRFGACNQRDPIGLDSILSMKQPRWRYLRSKLSSP
LTGQKLKNMLPLMEECGKPMLKFIEKLQEDTFGHHKCEIKDFSSCYTNDVLASIAFGINTNSFDEEENAFWKNGSKVFRG
FMSGITFIILFFIPAWGPLVKPFIQGPANYFREVFWDSMNTREKIGFKRGDVIDSLLSLKNGEQNPIYKFEGDNLVAQSS
SLYIAGIDTSSTTIAFALHNLSRNPEHQTTLYNEIQTHVLGKKLTIDLINEMSFLDCVVNESLRLHPPLPVIDRIATRDY
KLPGFELIIEKDVSVYVSVNAINQDSKYFLNPHDFIPSRIKTEQKKFCDSLAFGIGPRTCVGQRFGILLVKVALIMILSN
YIVCYDKNEKPILKDKNEIHVFAYAADGLYLQFKKRQQ
>Cflo_XP_025263420.1 cytochrome P450 6a2-like
MGFFEILCIIATTFLAVYYYFTSNYDFWKSCGIRGPKPKPVFGNFKDIALNNKFIGDYLLEIYNKYKDESVIGIFTGMTP
ILIVKNPDLIKDVLIKDFSKFADRGNSPPVSEKVDPLSQHLAALEPKKWRPLRTCLSPVFTSSKLKEMFLLISKCADHLE
QYIEKLVSKNEPIECREVAAKYTTDVIGTCAFGIEMNALSDENSEFRKIGKMLFMPTWKNNLRLNIRRYMPQLYKIFSYM
IPQTEVTQFFTRLVMDTMNYRETNNIIRHDIIDALRELKKNPDKMGDIEMTDGLITSQVFVFFAAGFETSSSVISHALYE
LALNQQIQDMLREEIQEYVKHGNNLTYEKIKKMNYLDKVFKETLRKYPTGTHLSRKSMSSYTFNNTTFNIPKDQMIWIPM
FAIHRDPDIYPKPDVFDPERFNDEAVQARHPMHYLPFGDGPRNCIGARFAIYQTKIGLVRIVQNYKVEVCDKTQIPYIID
PKAPVLAPKHGIHLRITKINRT
>Cflo_EFN61086.1 Cytochrome P450 9e2, partial
ILLSIVIGALGIHYLFRNYNYLERHGIIHVPPVPILGNMTSVIFRRISLTDFIHKLYTSNSDAKYIGFYFMGTPTFVFRD
PEIIKSVLVKNFEAFPDRFGFDDLNEPLLTNNLFSLRGQKWRGVRTLLSPSFTSSKMKMMFTLMSECAVDFASYLSTPIS
ADIDMKDVFTKYTNDIIATCAFGIKINSMKDPTNKFFAYGKEATSFFGTRPIKVFFLRMFPTLGRILNVKLIDKHVSDFF
KDIIKTTIATRDAENITRPDMIQLMMDIRGKEGRRELDVDDMIAQAYVFFLGGFDTSSTTMCFAAHELAVNIDIQIKLQQ
EIDKVLEESNGKVTYETINGLEYLDLVINEVLRLYPPVPIERLCNKDYELPPALPDKKSFIMKKGMNFWIPVFSIHRDKK
YYDDPEKFRPERFLDNKTYHNSSYYMPFGLGPRMCIANRFAMLEIKILLFHLLACCELKPCAKTILPLKFNKKSLTIMPE
GGFWLNVQRR
>Cflo_XP_025263909.1 cytochrome P450 9e2-like
MEYWLILLSIVIGALSIHYLFKNYNFFKRHNIIHIPCVPMLGNMTSIVFRRISLADFICKIYNFNPDAKYFGCYAMTMPI
FLLRDPEIIKSVFVKNFEAFPDRLGFSDLNEPLLVNNLFSLHGQKWRDVRTLLSPSFTSSKMKMMFALMSECAMDFANFL
STIPVEKSDMDMKDAFTKYTTDVIATCAYGIKINSMKDPTNKFYVYGKEATNIFGFKFLFLRTFPTLGRIFNVKLINNHV
SDFFKDIIRNTIATRDAENITRSDMIQLMMDIRGKEGRRELDIDDMTAQAFIFFFGGFDTTSTAMCFAAHELAVNPDIQN
KLRQEIDKILDESNGEVTYEIINRFEYLDLVINETLRLYPPIGVLERLCDKSYELPPALPGEKPFTMEKGMTVWIPVYAI
HHDAKYYDDPEKFCPERFLDNKMYHNSPCYLPFGLGPRMCIANRFAMLEVKVLLFHLLARCELKPCAKTMLPIKFTKKGT
IMPENGFWLNVQRRSSESCP
>Cflo_XP_025263439.1 probable cytochrome P450 6a13 isoform X2
MGFFEILCFIATTFLAVYYYYFTSNYDFWKSRGIRGPNPKPVFGDYLLEIYNKYKDESVIGIFSGMTPILIVKNPDLIKD
IFIKDFSKFVDRGLPVSEKHDPLSQHLVGLEPKKWRPLRTCLSPIFTSSKLKEMFLLITECADHLEQYIEKLVSKNEPIE
CREVAAKYLTDVIGTCAFGIEMNALSDENSEFRRIGKMFFTPTWKSNLRLSIRRYMPQLFKIFSYMIPRTEVTQFFTRLV
MDTINYRETNNIIRHDFIDILREMKKNPDKLGDIEMTDSLITSQVYVFFVAGFETSSWAMSHALYELALNQQIQDMLREE
IQEYTKHGNNLTYEKIKKMNYLDKVFKETVRKYPVATHLSRKSMSSYTFNNTSFNIPKDQMIWIPMFAIHRDPDIYPKPD
VFDPERFNDEAVQARHPMHYLPFGHGPRNCIGSRFAIYQIKIGLVRILQNYKVEVCDKTQIPYIINPKATVLASKHGIHL
RITKINQVSVINHLSLRVG
>Cflo_XP_025263438.1 cytochrome P450 6a2-like isoform X1
MGFFEILCFIATTFLAVYYYYFTSNYDFWKSRGIRGPNPKPVFGNIKDFNIKDFVLNNKFIGDYLLEIYNKYKDESVIGI
FSGMTPILIVKNPDLIKDIFIKDFSKFVDRGLPVSEKHDPLSQHLVGLEPKKWRPLRTCLSPIFTSSKLKEMFLLITECA
DHLEQYIEKLVSKNEPIECREVAAKYLTDVIGTCAFGIEMNALSDENSEFRRIGKMFFTPTWKSNLRLSIRRYMPQLFKI
FSYMIPRTEVTQFFTRLVMDTINYRETNNIIRHDFIDILREMKKNPDKLGDIEMTDSLITSQVYVFFVAGFETSSWAMSH
ALYELALNQQIQDMLREEIQEYTKHGNNLTYEKIKKMNYLDKVFKETVRKYPVATHLSRKSMSSYTFNNTSFNIPKDQMI
WIPMFAIHRDPDIYPKPDVFDPERFNDEAVQARHPMHYLPFGHGPRNCIGSRFAIYQIKIGLVRILQNYKVEVCDKTQIP
YIINPKATVLASKHGIHLRITKINQVSVINHLSLRVG
>Cflo_XP_011253335.1 cytochrome P450 6A1 isoform X2
MESFEIICGIAVVFLGAYYYFTLNFGFWKSRGIRGPQPTPGFDEPMVGIFANRTPTLIVKDPDLIKDILIKDFTNFADRG
FLFHEKLDPLSQHLFALEPKRWRPLRTRLSPVFTSGKLKEMFSLITQCADRFERYIEKLASKNEPIECRELTAKYTTDVI
GTCAFGIEMNALSDEDSEFRNMGRLVFAPTWTNIVQRRMRQLLPKRFCDILSYILPIKEVTKFFTRVVVETMYYRDTNNI
VRHDFIDTLRDLKKHPDKVSNIDLTENLIAAQAFVFFAAGFETSSTAMSNALYELALNQEIQKKLREEINEECIRHNGNF
KYENVKKMNYLDKVFKETLRKYPPLVQLTRKATSSYTFHNINVNIPKGQDIWIPIYAIQRDPDIYPKPDVFDPERFSDKV
AQIKHSMFYLPFGDGPRNCIGARFAVHQTKIGLIKILRNYKVEICEKTQIPYINDPRSSVILTPLGGIYLKMIKINRL
>Cflo_XP_011263150.2 cytochrome P450 9e2
MIYIIVLSVIVGALGIYYYLFKDLNFFKKHGIPYKKPLPLLGNMGSTFFRRESVAELIKSIYDLSPNAKYVGMYDLTRPL
IVLRDPELIKSVTLKHFDMFMDRRSFIEESQDPLLGKNLSALRGERWREVRSILSPAFTSSKMKNMFKLMSDCAGKFSNY
LAEMPAEKRIMEIKEAFTRYTNDVIATCAFGVSVDSMRNPKNEFYVYGREATVFNTVALLKFYIFRSLPWLAQIMRLKLF
PEKITNFFRDLIKTTIKTRDENGIVRPDMLQLMMENRDKDNRTELTIDDMVAQAFIFFLGGFESSSVLMCFAAHEIAVNQ
DIQKRLHNEIDEVLEKTNGQGSYEAINSMEYLDAVINEALRMYPAGLALDRLCLKDFELPPTLPGMKSFTLKKGHAIWIP
IYGLHHDPQYFKEPGKFDPERFLGERKKESLNCGAYLPFGLGPRMCIGNRFALLETKVLLFHLLARCDFEPCERTSMPLK
LSKGGFTLKPEGDFWLNISPRKNPHHTIAVNVANGKL
>Cflo_XP_025263911.1 cytochrome P450 9e2-like isoform X2
MEYWLILLSIVIGTLSIHYLFKNYNFFKRHNVIHIPSVPILGSMTSVIFRRISMVDFICKLYNFNPDAKYFGCYATTMPI
FLLRDPEIIKSILVKNFEAFPDRRGFSDLNDPLLVDNLFSLHGQKWRDVRALLSPSFTSSKMKMMFTLMSECAMDFANFL
STISVEKNDMDMKDAFTKYTTDVIATCAFGIKINSMKDPKNKFYVYGKEATNIFGIKSLFLMIFPTLGRIFNVKLISSYV
TNFFKDIIRTTIATRDAENIIRPDMIQLMMDIRGKRERKELDIDDMAAQAFIFSFASLETTSTTISFVAHEIATNPDVQV
KLRQEIDQILEESNGQVTFEIINQFQYLDAIIKETLRLYPAIILERVCDETYELPPALPDEKPFTMKKGMTVWIPAYAIH
HDAKYYDDPEKFRPERFLDSKMYHNSPCYMPFGLGPRMCIANRFAMLEVKVLLFHLLARCELKPCAKTMFPIKFSKTSRM
TPENGFWLNVQRRSDMNPVFESTLIKGIINS
>Cflo_XP_025263781.1 cytochrome P450 9e2-like
MEYWSILLSIVISALGIHYLFRNYNFFKRHDVIHVPSVPILGNMTSVIFRRISMADFICKIYNFNPDAKYFGFYAMTNPI
FLLRDPEIIKSILVKNFEAFHNRRSLSVLNEPLFANNLLFLHGQKWRDVRTLLSPSFTSSKMKMMFTLMSECAVDFANFL
STSIPGEKSDMNMKDVFTKYTNDVIATCAFGIKINSMKDPTNKFYVYGKEATNFPIMKIIFLLTFRTFGRIFNVKIISSH
ISNFFKDIIRTTIATRDAENIIRPDMIQLMMDIRGKRERKELDIDDMAAQAFIFSFASFETTSTTISFVAHEIATNPDVQ
VKLRQEIDQILEESNGQVTFEIINQFQYLDAIIKETLRLYPAIILERVCDETYELPPALPDEKPFTMKKGMTVWIPAYAI
HHDAKYYDDPEKFRPERFLDNKMYHNSPCYMPFGLGPRMCIANRFAMLEVKVLLFHLLARCELKPCAKTTIPLKFSKKGV
MLKPEGGFWLNVQCRSDMHPVLQSTITNSVAKS
>Cflo_XP_011263149.2 cytochrome P450 9e2
MVYIIVLSVIVGALGIYYYLFKDLNFFKNHEIPHKTPLPLLGNMGSTFFRRQSTAEFVKSLYDLSPDAKYVGMYEFTRPP
IVIRDPELIKSITLKHFDMFMDRRAFLDEIQDPLLSKNITALRGERWREVRAILSPAFTSSKMKNMFKLMSNCAIDFANY
LMQLPTEKKTMEMKEVFTRYTNDVIASCAFGVSVDSMRNPKNEFYVYGKEATVLDTVVLLKFFIFIQLPWLARLIRLKFV
RDEIANFFRDLVKVTIKTRDENGIVRPDMLQLMMEKRDKDDKIELTIDDIVAQVFIFFFGGFDSSSSLMCFAAHEIAINQ
DVQDRLHNEIDEVLEKTNGQGSYEAINSMEYLDAVINETLRMYPIGAMLDRLCLKDFELPPTLPGVKPFTVKKGHGIWIP
VYGLHHDPQYFKEPGRFDPERFLGDRKKESLNCGAYLPFGLGPRMCIGSRFALLETKVLLFHLLARCDLEPCEKTSIPFK
FSKNIFNLMPEGGFWLNVSPRKYSHHIIAVNVSNDKSKCCKQILLI
>Cflo_XP_025263016.1 probable cytochrome P450 6a14 isoform X1
MNESEENGTDIWTLIIIYRRKLTMLFAELIGIFIVALIIAYTYYKYVLFNYWRKRNIFYIKPVVPTGNIGSIVTKKRTIG
EFFHDVYMKYKEHRAFGIYVFFKPNLIITDPDLIRIVLIKEFKNFHDRGVFCNEKIDPLIGHLFALSGQKWRNLRVKLTP
TFTSGKIKQMFAIMKMCGDEFVKNLENVAQTGDSIEIKDWFGRYTTDIIMSTAFGVKSNCIAKEDSEFRYWGKKIFDVHP
FWSTLFFLMPQILNFFSIPLHKRSITEFFTKTFRENVEYRQSHNIIKQDFMNLLIQLMEKGYVESDDIKDIDKSSTINRL
TVSEAVAQAFVFFAAGFETSSTTATFCLYELAQHQHLQDKLRNEIDEILKNHGELTYNAVNEMTYLHKVINETLRKYPPL
STLHRICTEEIDLPTTNIHVSKDTPITIPIFGLHRDPSIYPDPDRFDPERFNEDKIAGRHPYTYLPFGEGPRICIGSRFG
YMQTKIGLVSLLSKFKFKLDPRTMIPLTYDPTNFVLTPKEGVYLIMKPR
>Cflo_XP_025263017.1 probable cytochrome P450 6a14 isoform X2
MLFAELIGIFIVALIIAYTYYKYVLFNYWRKRNIFYIKPVVPTGNIGSIVTKKRTIGEFFHDVYMKYKEHRAFGIYVFFK
PNLIITDPDLIRIVLIKEFKNFHDRGVFCNEKIDPLIGHLFALSGQKWRNLRVKLTPTFTSGKIKQMFAIMKMCGDEFVK
NLENVAQTGDSIEIKDWFGRYTTDIIMSTAFGVKSNCIAKEDSEFRYWGKKIFDVHPFWSTLFFLMPQILNFFSIPLHKR
SITEFFTKTFRENVEYRQSHNIIKQDFMNLLIQLMEKGYVESDDIKDIDKSSTINRLTVSEAVAQAFVFFAAGFETSSTT
ATFCLYELAQHQHLQDKLRNEIDEILKNHGELTYNAVNEMTYLHKVINETLRKYPPLSTLHRICTEEIDLPTTNIHVSKD
TPITIPIFGLHRDPSIYPDPDRFDPERFNEDKIAGRHPYTYLPFGEGPRICIGSRFGYMQTKIGLVSLLSKFKFKLDPRT
MIPLTYDPTNFVLTPKEGVYLIMKPR
>Cflo_XP_019883120.2 cytochrome P450 6k1-like isoform X2
MAILTNCILLDTLLMFFSFFAMLFLWLKWKHTYWQRRGVRTLPAHWFFGHIKDAILMRKSIGVILGELHRQAADEDDVIG
IYILHKPFLLVRNPEVIKQIMIKDFHVFPNHYFDGKSKSDVLTNWILFTIKNPEWKHLRTKMSPVFTSGKLKSLFLLMQE
SGEMMREYLCGEFTDSNIVSIPIKDIFDKYTTIVIASLAFGIRANCFDIPPPEFFVNSHKASQRTLLRNLRFFFMFFLPE
IGKYVGAQLLGDYTDYFRKVFWDSMDNRSITKTKRGDLIDSLLQLKNENADDSHFRFEGDILLAQAAVFFVAGRETSITT
MTYALCELAKYPEMQRRAREEILEKIQTANGITYEAVNNMKYLHQVINETLRFYPIVPILDRAPIEDYTRDPRFYEDPKR
FDPERFSDERKNEIVPCTFLPFGEGPRNCIGMRLGILQTAIGLIAILRDYEVSLNPSWMSVTDTRRVFTSSPAGFLLDLK
KI
>Cflo_XP_025263903.1 cytochrome P450 9e2-like isoform X1
MDTWILLSILTSTIAIYYYFFKNLNFFKKHGILHIPPWPVMGNMAPVFLRQLSIAELIQKIYKVNPDAKYVGFFDSMNPV
VMIRDPDLIKSIAIKNFDSFTDHRSFIDEVSDPLFGKNLFSLRGEKWRDVRNLLSPAFTSSKMKAMFKLMANCAANFTEF
LSTLPSDKSVMEMKDCFTRYTNDVIATCAFGISVDSMRNPTNEFYVYGKVATTFDTLRTIKFYLIRSMPRISKMLGIKLL
DNRISQFFKNLVRNTIDIRDKQNIVRPDMLQLMMESRGKRGSGKELTIEDMTAQAFIFFFGGFDTVSTLMCFAVHEIAVN
PSIQTKLRNEVDDVLKKTNGELTYEALNGMEYLDAVVNEALRFWPVAVFQDRLCVQDFELPPALPGDKPFIVKKGSVVWF
PVYGLHRDSKYFEKPDEFYPERFLDENKKNLNVNAYLPFGIGPRMCIGNRFALLEAKVVIFYLLARCELKPCAKTCHPLR
LSKKNFAMLAEGGFWLKVQARNDVHTSVLTSVNGTATNGHI
>Cflo_EFN63656.1 Cytochrome P450 9e2, partial
IKISMVYIIVLSVIVGALGIYYYLFKDLNFFKNHEIPHKTPLPLLGNMGSTFFRRQSTAEFVKSLYDLSPDAKYVGMYEF
TRPPIVIRDPELIKSITLKHFDMFMDRRAFLDEIQDPLLSKNITALRGERWREVRSILSPAFTSSKMKNMFKLMSNCAID
FANYLMQLPTEKKTMEMKEVFTRYTNDVIATCAFGVSVDSMRNPKNEFYVYGKEATVLDTVVLLKFFIFIQLPWLARLIR
LKFVRDEIANFFRDLVKVTIKTRDENGIVRPDMLQLMMEKRDKDDKIELTIDDIVAQVFIFFFGGFDSSSSLMCFAAHEI
AINQDVQDRLHNEIDEVLEKTNGQGSYEAINSMEYLDAVINETLRMYPIGAMLDRLCLKDFELPPTLPGVKPFTVKKGHG
IWIPVYGLHHDPQYFKEPGRFDPERSLGDRKKESLNCGAYLPFGLGPRMCIGSRFALLETKVLLFHLLARCDLEPCEKTS
IPFKFSKNIFNLMPEGGFWLNVSPRK
>Cflo_XP_025269399.1 cytochrome P450 6a2
MLFAELIGIFSVALIIAYTYYKYVLFNYWRKRNIFYIEPVVPIGNIGAVVTKKRTMGEFFCDVYMKYKEHRAFGIYVFFK
PNLIITDPDLIRMVLTKEFKNFHDRGVFCNEKIDPLTGNLFSLPGKKWRNLRIKLTPTFTSGKIKQMFTIMKMCGDEFVK
NLENVAQTGDSIEIKDWFGRYTTDIIMSTVFGVKSDCIEKEDSEFRYWGKKIFETHTFWITLAFLMPQILNFFSIRFFDR
NIEEFFMKIFRENVEYRQRHNIIKHDFMNLLIQLMEKGYIESDDMRDIDKSSTINRLTLSEAVAQAFVFFAAGFETTSTT
ITFCLYELAQHQHLQDELRNEIDKILKNHDELTYNAVNEMTYLHKVINETMRKYPPVTTLHRICTEEIDLPTTNIHVPKD
TSITIPIFGLHRDPSIYPDPDRFDPERFNEDKIAARHPFTYLPFGEGPRICIGSKFGYMQTKIGLVSLLSKFKFILDPRT
MIPLTYDPNNMILTPKEGVYLTIKPL
>Cflo_XP_025266960.1 probable cytochrome P450 6a13
MILLLLLVSSCILLMYYYWRLYTYWLRRNVPCPKFSFFGNSRNASMLKITVAESLQMMYKQFEGYPFVGIYELITPVLLL
RDPKLIKYVFVKDFAYFQSRGIPINEQADPLGANLININGQRWRKLRTKLTSTFTTSKIRHLFELIMEVSEKFKQFVDQC
ADNEDPVEFQNLAAKFTSESIATCFFGLKSNAIEHDDSEFLKMCKKAADPSLELARKRYIRDYMPVLYKWLSICLIPRDV
SVYFIRIVKEIITYRQMNTVKRNDIMQSLIDLKYEETKVDNTLAQNALYESNDIVFDDKFIAAQAFVFFMAGFDTTSITI
SFAMYELAVNPKIQEKSYDEIRTIYEKHGCFSYDAISEMKYLDCVVREILRKYPPSGVVQRICGESYKIPDSDVVLEKGT
KVLVPIYAIHHDPLYYKNPNTFDPDRFFGENKKLHDNDTYLPFGNGPRICIGMKFAYLLIKVGLVTLIMNYKVELSEKTS
IPIQFEPTSFTLVNKSGIWLKIRRRLQD
>Cflo_XP_011256073.3 probable cytochrome P450 6a14
MLLEELIGISIIALSVIYIYYKYVLFNYWRKKGVFYIEPTVPAGNLTAYVIGKVSVGELFRDAYMKYKDHRVFGMYTFFK
PNLVIADLDLIRTVLAKEFGSFHDRGFFCNEKIDPLSGHLFLLPGKKWRNLRVKLTPTFTSGKIKQMFMILKECGEEFAK
SLESKAQMKDCIEIKDIFARYSTDIIMSTAFGIKSNCMEEPNNEFRRWGKKVFEERPFWNALLMFAPQVMDFFSIPTTDR
GVTKFFTKMFRDNVEYRQTHNVIRHDFMNLLIQLMDKGYIEADNEKDFNNISSNNVTKLTMLEAAGEAYVFFLAGFETSS
TTATYCLYELAQHQGIQDKIHQEIDEMLKQHGELTYNVVNEMTYLHKVVNETMRKYPPVPVLNRICTKELDLPTTNIHVS
EGTLITIPVFGLHRDPSLYPHPDKFDPERFNADKIAARHPYAYLPFGEGPRVCIGTRFGYMQTKIGLVSLLLKYKFKLHP
RTPVPLIFDEAPIVLTVKGGVHLIIESR
>Cflo_EFN61084.1 Cytochrome P450 9e2, partial
RFAIMDTWILLSILTSTIAVYYYFFKNLNFFKKHGILHIPPWPVLGNMAPVFLRQLSVAELILKIYKLNPDAKYVGFFDS
MSPVVVIRDPELIKSIAIKNFDSFTDHRGFIDEVSDPLFGKNLVSLRGEKWRDVRNLLSPAFTSSKMKAMFKLMSDCAAN
FTEFLSKLPSDKSVMEMKDCFTRYTNDVIATCAFGISVDSMRNPTNEFYVYGKVATTFDTLRTIKFYLIRSMPRISKMLG
IKLIDNRIGQFFKDLVRNTIDARDKQNIVRPDMLQLMMESRGKRGPGKELTIEDMTAQAFIFFFGGFDTVSTLMCFAVHE
IAVNPTIQTKLRNEVDDVLKKTNGELTYEALNGMEYLDAVINEALRFWPVAFFQDRLCVQDFELPPALPGDKPFIVKKGS
LVWFPVYGLHRDSKYFEKPDEFYPERFLDENKKNLNVNAYLPFGFGPRMCIGNRFALLEAKVVIFYLLARCELKPCAKTC
HPLRLSKKNFAMLAEGGFWLKVQAR
>Cflo_XP_025263019.1 probable cytochrome P450 6a14
MLFAELIGIFIVALIIAYTYYKYVLFNYWRKRNIFYIKPVVPTGNIGSIVTKKRTIGEFFHDVYMKYKEHRAFGIYVFFK
PNLIITDPDLIRIVLTKEFKNFHDRGVFCNEKIDPLTGHLFALSGQKWRNLRVKLTPTFTSGKMKQMFAIMKMCGDEFVK
NLENVAQTGDSIEIKDWFGRYTTDIIMSTAFGVKSNCIAKEDSEFRYWGKKIFEIHPFWVALFFLMPQILNFFSIPLHKR
SIREFFMKTFRENVEYRQSHNIIKQDFMNLLIQLMEKGYVESDDIKDIDKSSTINRLTVSEAVAQAFVFFAAGFETSSTT
ATFCLYELAQHQHLQDKLRNEIDEILKNHGELTYNVVNEMTYLHKVINETLRKYPPIPTLHRICTEEIDLPTTNIHVSKD
TSITIPVFGLHRDPLIYPDPDRFDPERFNEDKIAARHPYTYLPFGEGPRICIGSRFGYMQTKIGLVSLLSKFKFKLDPRT
MIPLTYDPTNFVLAPKEGVYLTTKPR
>Cflo_XP_025263902.1 cytochrome P450 9e2
MDTWILLSILTSTIAVYYYFFKNLNFFKKHGILHIPPWPVLGNMAPVFLRQLSVAELILKIYKLNPDAKYVGFFDSMSPV
VVIRDPELIKSIAIKNFDSFTDHRGFIDEVSDPLFGKNLVSLRGEKWRDVRNLLSPAFTSSKMKAMFKLMSDCAANFTEF
LSKLPSDKSVMEMKDCFTRYTNDVIATCAFGISVDSMRNPTNEFYVYGKVATTFDTLRTIKFYLIRSMPRISKMLGIKLI
DNRIGQFFKDLVRNTIDARDKQNIVRPDMLQLMMESRGKRGPGKELTIEDMTAQAFIFFFGGFDTVSTLMCFAVHEIAVN
PTIQTKLRNEVDDVLKKTNGELTYEALNGMEYLDAVINEALRFWPVAFFQDRLCVQDFELPPALPGDKPFIVKKGSLVWF
PVYGLHRDSKYFEKPDEFYPERFLDENKKNLNVNAYLPFGFGPRMCIGNRFALLEAKVVIFYLLARCELKPCAKTCHPLR
LSKKNFALLAEGGFWLQVQARNDVHTSVLTSVNGTATNGHI
>Cflo_XP_025263029.1 cytochrome P450 6a2-like
MLFAELIGIFIVALIIAYTYYKYVLFNYWRKRNIFYIEPVVPTGNIGSIVTKKRTIGEFFHDVYMKYKEHRAFGIYVFFK
PNLIITDPDLIRMVLTKEFKNFHDRGVFCNEKIDPLTGHLFALPGQKWRNLRVRLTPTFTSGKIKQMFAIMKMCGDEFVK
NLENVAQTGDLIEIKDWFGRYTTDIIMSTAFGVKSNCIAKEDSEFRYWGKKIFEIHPFWVALFLLMPQILNFFSIPLHKR
SIREFFMKTFRENVEYRQSHNIIKQDFMNLLIQLMEKGYVESDDIKDIDKSFTINRLTLSEAGAQAFVFFAAGFETSSTT
ATFCLYELAQHQHLQDKLRNEIDEILKNHGELTYNAVNEMTYLHKVINETLRKYPPVPILNRICTEEIDLPTTNIHVSKD
TSITIPIFGLHRDPSIYPDPDRFDPERFNEDKIAARHPYTYLPFGEGPRICIGSRFGYMQTKIGLVSLLSKFKFKLDPRT
MIPLTYNPNNAVLTPKEGVFLTMKPR
>Cflo_XP_025263638.1 probable cytochrome P450 6a20 isoform X2
MFIAELIGVFIVALIIVYTYYKYVLFNYWRKRDIFYIEPVVPIGNFGALITKKVSIGEFFHDLYVKYKEHRAFGIYGFFK
PNLIITDPDLIRIVLTKEFKKFHDRGIFCNEKIDPMTGNLFILPGKKWRNLRVKLTPTFTSGKIKQMFAILKMCGDEFAR
NLESVTQTGDLIEIKDWFRRYTTDIIMSVAFGVKSNCIKEGDNEFQYWGKKIFEIHPFWITLSTFMPQIMNFFSIPFYKR
SVTDFFIKTFRENMEYRQSHNIIKHDFMNLLIQLMEKGYVESDDMKDINNSSNMSRLTLLEAIAQAFVFFAAGFETSSTT
ATFCSYELAQHQDIQDKVRNEIDEILKNHDELTYNAVNEMTYLHKVINETMRKYPPVPVLNRICTEEINLPTTNIHIPKD
MFISIPVLGLHRDPLIYPDPDKFDPERFNEDKIPTRHPYTYLPFGEGPRICIGSRFGYMQTKIGLINLLSKFKFELDPRT
MVPLTYDRDSFILAPKEGVYLTIKPR
>Cflo_XP_025263901.1 cytochrome P450 9e2-like
MERFQYIKRGPLVTTAVVIQRRRRYNRRIYNCDSSQHLVIMDTWILLSILAGTIAVYYYCFKDLNFFKKHGIIHLTPWPV
LGNIAPTVLRQLSRAEVIKKIYNLNSDAKYVGFFDSMNPIVMIRDPDLIKSIGVKNFESFPDHRAFIDEVNDPLFGKNLF
SLRGDKWRDVRTLLSPAFTSSKMKAMFKLMSDCAANFTEFLAKLPSDKSVMEMKDCFTRYTNDVIATCAFGIGVDSMRNP
TNEFYVYGKDATTFNTLRTIKFYFVRSMPRITKMLGIKFVDDRVGKFFKDLVRNTIDTRDKQNIIRPDMLQLMMESRGKR
GPGKELTIEDMTSQAFIFFFGGFDTVSTLMCFAAHEIAVNPSVQTKLRDEIDEVLKKTNGELTYEALNGMQYLDAVINET
LRMWSVAVAIDRLCVQDFELPPALPGDKPFVVKKGMYVWLPIYGIHRDPKYFERPDEFYPERFLDENKKRLNINAYLPFG
IGPRMCIGNRFALLETKVVIFHLLARCELKLCAKTCHPLRLSKTSFTMLAEGGFWLKIQLRRDAHINISTNINGNAANGH
I
>Cflo_XP_025263632.1 probable cytochrome P450 6a14 isoform X1
MFAELIGVFIVALIIVYTYYKYVLFNYWRKRDIFYMEPVVPIGNLGAVITKKVSIGEFFHDLYIKYKEHRAFGIYGFFKP
NLIITDPDLIRIVLTKEFKKFHDRGIFCNEKIDPMTGNLFTLPGKKWRNLRVKLTPTFTSGKIKQMFAILKMCGDEFTRN
LESVTQTGDLIEIKDWFGRYTTDIIMSVAFGVKSNCIKEGDNEFRYWGKKIFETHPFWTALSVFMPQIMNFFSIPFHKRS
VTDFFIKTFRENMEYRQSHNIIKHDFMNQLIQLMEKDYVESDDMKDINNSSNMSRLTLLEAIAQAFVFFAAGFETSSTTA
TFCSYELAQHQDIQDKLRNEIDEILKNHGELTYNAVNEMTYLHKVINETMRKYPPLPVLNRICTEEINLPTTNIHIPKDM
FISIPVLGLHRDPLIYPDPDKFDPERFNEDKIPTRHPYTYLPFGEGPRICIGSRFAYMQTKLGLINLVSKFKFELDPRTM
IPLTYDRDSFTLAPKEGVYLTIKPR
>Cflo_XP_025263020.1 cytochrome P450 6a2-like
MLFAELIGIFIVALIIAYTYYKYVLFNYWRKRNIFYIKPVVPTGNIGSIVTKKRSIGKFFHDVYMKYKEHRAFGIYVFFK
PNLIITDPDLIRMVLTKEFKNFHDRGVFCNEKIDPLTGHLFALSGQKWRNLRVKLTPTFTSGKMKQMFAIMKMCADEFVK
NLENVAQTGDSIEIKDWFGRFTTDIIMSTAFGVKSNCIAKEDSEFRYWGKKIFEIHPFWSALFFLMPQILNFFSIPLHIR
SIREFFMKTFRENVEYRQSHNIIKQDFMNLLIQLMEKGYVESDDIKDIDKSSTINRLTLSEAGAQAFVFFAAGFETSSTT
ATFCLYELAQHQHLQDKLRNEIDEILKNHGELTYNAVNEMTYLHKVINETLRKYPPVPILNRICTEEIDLPTTNIHVSKD
TSITIPIFGLHRDPSIYPDPDRFDPERFNEDKIAARHPYTYLPFGEGPRICIGSRFGYMQTKIGLVSLLSKFKFKLDPRT
MIPLTYNPNNAVLTPKEGVFLTMKPR
>Cflo_XP_011253337.1 cytochrome P450 6a2 isoform X3
MRHCRCISWCVLLLYIELWFLEVTWYSRSTTDTRIRTPTLIVKDPDLIKDILIKDFTNFADRGFLFHEKLDPLSQHLFAL
EPKRWRPLRTRLSPVFTSGKLKEMFSLITQCADRFERYIEKLASKNEPIECRELTAKYTTDVIGTCAFGIEMNALSDEDS
EFRNMGRLVFAPTWTNIVQRRMRQLLPKRFCDILSYILPIKEVTKFFTRVVVETMYYRDTNNIVRHDFIDTLRDLKKHPD
KVSNIDLTENLIAAQAFVFFAAGFETSSTAMSNALYELALNQEIQKKLREEINEECIRHNGNFKYENVKKMNYLDKVFKE
TLRKYPPLVQLTRKATSSYTFHNINVNIPKGQDIWIPIYAIQRDPDIYPKPDVFDPERFSDKVAQIKHSMFYLPFGDGPR
NCIGARFAVHQTKIGLIKILRNYKVEICEKTQIPYINDPRSSVILTPLGGIYLKMIKINRL
>Cflo_XP_011266965.2 cytochrome P450 9e2
MDSWILLSILASTIAIYYYFFKDLNFFKKHGILYIPPWPIVGNMGPIFLRQLSLPDNIQRVYNLNPDAKYVGFFDSMNPV
VMIRDLDLIKSIAVKNFDSFVDHRGFVDEINDPLFGKNLFSLRGEKWRDVRNLLSPAFTSSKMKAMFKLMADCAVNFTEF
LSKLPSDKSVMEMKDCFTRYTNDVIATCAFGISVDSMRNPTNEFYVYGKNATNFTSSRMIKIYLIRSMPTITKMLGITFI
DNHIKYFFENLVRNTIDTRDRQNIVRPDMLQLMMESRGKRGPGKELTIEDMTAQAFLFFLGGFDAVATMMSFALHEIAVH
PSVQTKLRDEIDEVLKKTNGELTYEALNGMQYLDAVINETLRMWPVPFQDRLCVQDFELPPALPGDKPFVVKKGFNVWFP
VYNIHRDSNYFENPDEFYPERFLNENKKKLNVNAFLPFGIGPRMCIGNRFALLEIKVMIFYLLARCELKPCEKTSHPLRL
KKGSFAMLADGGFWLKIQARSDIDTNVSTSVNDTAVNGHI
>Cflo_XP_011256680.1 cytochrome P450 6j1
MAVVLISLIIGALLAFYFYLIQKNKYWQKRGVPCANGALPGVGHMLEVICMKMTLPERSRKIYKDNMNRSMIGFYNFTTP
SLIIMEPELVKTVLQTNFTNFSKNTVDIDPSLDPLLAHNPFVNTGDKWINGRKRLTYAFSSMRLKILLEGVKSVCVTMES
YLDNKMKDTGKIELELKDLYSRYTMQVVAAVGFGVEGFCFDDEKDDISIRKIGQVIFNSSKRSMLMFALIFFVPSLNKIF
RMSFIPKHVDSFFRKLVADCMEQRRKNETCKNDFLHLMAELERISGDKFDLEMVTAQAMSFFLDGYETSSTVMSFVGFQL
ATHPKVQEKLRKEIITVLDKYDGVITYEGLKEMTYMDQVLNESQRIMPAAPILQKQCTEECELRGSDGLVCRVGPETQIV
IPIHSLQEDSRYWENPEVFDPERFSPENKHNIEKYAFLPFGEGPRMCVGMRMALLQLKAGLAATLKKYSLELSPKTQVPL
KMIPNTILPTPKGGLWVIFRQL
>Cflo_XP_011263148.2 LOW QUALITY PROTEIN: cytochrome P450 9e2
MVYIIVLSIVVGALGIYYYLFKDLDFFKKHGIPYKKPSPLLGNMGSILFRRQSLAELIKSIYDLSPDAKYVGVYDSTKPL
IALRDPELIKSITLKHFDMFMDRCIVIEETQDPFFGKNVSALRGEKWREVRSILSPAFTSSKMKNMFKLMSDCGIDFVNY
LMQLPAEKRIMEMKEVFTRYTNDVIATCAFGISVDSMRNPKNEFYVYGREVTXFNTIAIIKFFIYRSLPWLARIMRLKFV
REIANFFRDLVKVTIKIRDENGIVRPDMLQLMMENRDKDDKIELTIDDMVAHAFIFFFGGFDSSSSLMCFIAHELAANQD
IQERLHNEIDEILEKTNGQVSYEAINSMEYLDAVINEVLRMYPVNLMLDRLCLKDFELPPTLPGVKPFTLKKGHGIWIPI
YGLHHDPQYFKEPEKFDPERFLGERKKESLNCGAYLPFGLGPRMCLGNRFALLETKVLFFHLLTRCDFEPCEKTSIPLKF
SKGFNLKPEGGFWLNVSPRKNPHHTIAANIANNKL
>Cflo_EFN61085.1 Cytochrome P450 9e2, partial
WILLSILASTIAIYYYFFKDLNFFKKHGILYIPPWPIVGNMGPIFLRQLSLPDNIQRVYNLNPDAKYVGFFDSMNPVVMI
RDLDLIKSIAVKNFDSFVDHRGFVDEINDPLFGKNLFSLRGEKWGDVRNLLSPAFTSSKMKAMFKLMADCAVNFTEFLSK
LPSDKSVMEMKDCFTRYTNDVIATCAFGIGVDSMRNPTNEFYVYGKNATNFTSSRMIKIYLIRSMPTITKMLGITFIDNH
IKYFFENLVRNTIDTRDRQNIVRPDMLQLMMESRGKRGPGKELTIEDMTAQAFLFFLGGFDAVATMMSFALHEIAVHPSV
QTKLRDEIDEVLKKTNGELTYEALNGMQYLDAVINETLRMWPVPFQDRLCVQDFELPPALPGDKPFVVKKGFNVWFPVYN
IHRDSNYFENPDEFYPERFLNENKKKLNVNAFLPFGIGPRMCIGNRFALLEIKVMIFYLLARCELKPCEKTSHPLRLKKG
SFAMLADGGFWLKIQAR
>Cflo_EFN73507.1 Cytochrome P450 9e2, partial
LLLTILAVGIYVYYFVLNKLSHFERLKIPHVRPIPLLGNMAPFIFQRTSLAELVSNIYNLFPEAKYIGFYDLTKPVYIIR
DLDLITTIAIKNFDNFCDHQNFVSVDERMASKNLFGLRGDHWREMRKLLSPAFTSSKMKMMFRLMCKCAENFTNFVVTQS
GKISKTYDMKETLCKYTNDVVATCAFGISVDSFKNPNNEFFLLGRNAFTFGTRLSIMFFMNNHFPKLAKLLKLKMFGPKV
EKFFKDVVSSTVKIRDEQGIVRPDMIQLMMETRNNDQGLQFDIEEMTAQAFIFFFGGFDAVSTAMSFMVHEVATKLDVQN
KLRKEIDHVVRETNGKPTYEIINSMKYLNAVVNESLRMYPVASYLDRVCVKEFELPPATVGGKSITLKPGDAVWLPSYTI
HHDPKYYSQPNKFDPDRFLNGDVDNSSYMPFGLGPRLCLGNRFALLQMKIMLFYLLWRCDLERDAKTRDPIVLDKKSPVT
MAEGGFWLKLGARK
>Cflo_XP_019884430.2 cytochrome P450 9e2
MLYIIILTVIAGALGLYYIFKDLNFFKKHNIPCRTPLPLFGNTIKLYFRRETILDYVNNIYKLHSEAKYVGLFDKTNPII
VIRDLELIKSIGLKNFDLFPDHSSFIDEDQDPLFGKNLFALKGERWRQVRPLLSPAFTSSKMKNMFILMSECAVKFSNYL
VQMPAEKKIMDIKEAFTRYTNDIIATCAFGISVDSMRNPNNEFYIYGREATAFDRVAVLKLYLYRSLPWVAKILKIRIIR
QKIADFFRDLVETTIKTRDENGIVRPDMLQLMMETRGKEGKAELSIEDMVSHAFGFFFGGFESTSTLMCFAAHEIAVNQD
VQKKLQDEIDQVLEDSNGKAPYEIVNNMEYMDAVINEALRRYPVAAALDRVCVKDFELPPTLPGIKPFTTRKGQVIWIPV
YGLHHDPQYFENPEKFDPERFIGERKKESLNCGAYLPFGLGPRMCIGNRFAIMETKVLLFHLLARCDLKTCEKTRLPLKI
AKGGINMIPEGGFWLNISPRKNIHHSIATNAVNGTRQL
>Cflo_XP_011263161.2 cytochrome P450 9e2 isoform X4
MILKEAFSLLPSWFSHDNIRAYTRLYLYVLRLIQQSHSFVRYPHVAMELFSFFTSPFGMLLTTLITIGILKWITVVYRAY
FYWWGKGIPFLPNSLRSVIVGWKIFLRQLSFADYTIFLYNYFPDVKYFGSTEFNVPVVFLRDPELIKDVMVKDFDNFHDH
RGFVDENLDPLFSKNIFALRGDRWKEMRNTLSPSFTASKMKLMYELVSKCSREFVNYLVDHPELYDNAIETKQVFRRYTT
DVIATTAFGISVNSMKDQNNEFYVRGIETTKVFRGSLAMFKFLFMRSFPRVAKLLGMTGFASSSMSEFFKRIVGETIKVR
EEQGIIRPDMIHLLMQARDKEGPSVHKMTLDDIVSQAFIFFLAGFETSSTLMCFIVHELAINQDIQDRLREEVQHLAEGN
EISYESLSKMTYMDMVISEALRKYPPSILTDRLCTKGYELPPSQPGGKSVIVEPDNTMTIFIYALHRDPKYFPNPDKFDP
ERFSEENKDKIVPYTYLPFGHGPRKCIGNRFALMETKILIAHLLQKFTLKRTEKTVEPIVYDKREFNLAPEGGFWIALEK
RETF
>Cflo_XP_019884431.2 cytochrome P450 9e2-like
MEYWTIILSILAGTLVIYYYFSSCKRSNDLEQHGIPYIRPQFVQTLWQLFVRPKSFATSIQELYNFYPDAKYTGLFNFSK
LVVVMRDLELIKSIGIKNFDSFQDHLFFGSESTNRDPLFGKNLVALRGDQWRDIRTLLSPSFTSSKMRAMFQLMSECAVN
FSEYLIKAPTDKQIVEMRDIFTRYTTDVIATCAFGISVDSMKDPDNDFYTFGAKVTNFDTIALIKILLSQHMPWLMRLLN
LKMINECTNAFFINLIADTIKIRDEKNIIRPDMIQLMMDSRGKREGKELTIVDMTSQAFIFLLGGFDSSSTLMSFLAYEI
AVNPHIQEKLQNEIDKVLEDTNGQLSYEAINEMVYLNATINETLRMHPVQALTDRLCTKDFELPPTLPGAKPYVVKAGTQ
IWIPFYGLQHDPKYFPEPEKFRPERFLDENRENKCNLNAYYPFGLGPRMCIGNRFALLETKVMLFHLLARCDLKPCEKTP
MPLKLQKGGFAMRAEGGFWMSVVPRENQYSM
>Cflo_XP_011263162.2 cytochrome P450 9e2 isoform X5
MILKEAFSLLPSWFSHDNIRAYTRLYLYVLRLIQQSHSFVRYPHVAMELFSFFTSPFGMLLTTLITIGILKWITVVYRAY
FYWWGKGIPFLPNSLRSVIVGWKIFLRQLSFADYTIFLYNYFPDVKYFGSTEFNVPVVFLRDPELIKDVMVKDFDNFHDH
RGFVDENLDPLFSKNIFALRGDRWKEMRNTLSPSFTASKMKLMYELVSKCSREFVNYLVDHPELYDNAIETKQVFRRYTT
DVIATTAFGISVNSMKDQNNEFYVRGIETTKVFRGSLAMFKFLFMRSFPRVAKLLGMTGFASSSMSEFFKRIVGETIKVR
EEQGIIRPDMIHLLMQARDKEGPSVHKMTLDDIVSQAFIFFLAGFETSSTLMCFIVHELAINQDIQDRLREEVQHLAEGN
EISYESLSKMTYMDMVISEALRKYPPSILTDRLCTKGYELPPSQPGGKSVIVEPDNTMTIFIYALHRDPKYFPNPDKFDP
ERFSEENKDKIVPYTYLPFGHGPRKCIGNRFALMETKILIAHLLQKFTLKRTEKTVEPIVYDKREFNLAPEGGFWIALEK
RET
>Cflo_XP_025263906.1 cytochrome P450 9e2-like
MDTLILLSILAGTIAVYYYFFKDLNFFKKHGILHISPWPIVGNMGPIFLRQLSIADIIQKVYNLNQDAKYVGFFDSMSPV
VVIRDPDLIKSVGVKNFESFPDHRVFIDEYAEPLLGKNLFSIRGDKWRDARTLLSPAFTSSKMKTMFKLMSDCAANFTEF
LSKLPSDKHVIEMKDCFTRYTNDVIATCAFGISVDSMRNPTNEFYVYGKDATTFTTLRTIKIYFMRSMPIITKILGITFV
SNRIRYFFKDLMRNTIDTRDKQNIVRPDMLQLMMESRGKRGPGKELTIEDMTSQAFIFFFGGFDTVSTLMCFAAHEIAVN
PSVQTKLRDEVDEVLKKTNGELTYEALNGMQYLDAVINEALRLWPVVVFQDRLCVRDFELPPALPGDKPFVVKKGSVVWF
PVYGLHRDSKYFEKPNEFYPERFLDENKKKLNIDAYLPFGIGPRMCIGNRFALLETKVVMFYLLARCELKLCGKTSHPLQ
LNRGSFAMQAKEGFWLQIKPRSDAHANVFRNVNDATTNSHA
>Cflo_XP_011268180.2 cytochrome P450 9e2
MELSTLLLTILAVGIYVYYFVLNKLSHFERLKIPHVRPIPLLGNMAPFIFQRTSLAELVSNIYNLFPEAKYIGFYDLTKP
VYIIRDLDLITTIAIKNFDNFCDHQNFVSVDERMASKNLFGLRGDHWREMRKLLSPAFTSSKMKMMFRLMCKCAENFTNF
VVTQSGKISKTYDMKETLCKYTNDVVATCAFGISVDSFKNPNNEFFLLGRNAFTFGTRLSIMFFMNNHFPKLAKLLKLKM
FGPKVEKFFKDVVSSTVKIRDEQGIVRPDMIQLMMETRNNDQGLQFDIEEMTAQAFIFFFGGFDAVSTAMSFMVHEVATK
LDVQNKLRKEIDHVVRETNGKPTYEIINSMKYLNAVVNESLRMYPVASYLDRVCVKEFELPPATVGGKSITLKPGDAVWL
PSYTIHHDPKYYSQPNKFDPDRFLNGDVDNSSYMPFGLGPRLCLGNRFALLQMKIMLFYLLWRCDLERDAKTRDPIVLDK
KSPVIMAEGGFWLKLGARKSTDLLEQYLSNENRD
>Cflo_XP_011263156.2 cytochrome P450 9e2-like
MELFSFFTSPFGLLLTTLITIGILKWIKLIYSAYFYWRGKGIPFLPNSLRSFIVGWKIFLRRLSFVDYTIFLYNYFPDAK
YFGSMEFNTPVVFLRDPELIKDVMVKDFDNFHDHRGFVDENLDPLFSKNIFALRGDRWKEMRNTLSPSFTASKMKLMYEL
VSKCSREFVNYLIDHPELYDNAIETKQVFRRYTTDVIATTAFGISVNSMEDQNNEFYVRGIESSKAFRGSLVMFKFLFMQ
AFPRVAKLLGMRGFASSSMGEFFKRIVRETIKVREEQGIIRPDMIHLLMQARDKEGPSVHKMTLDDIVSQAFIFFLAGFE
TSSTLMCFVVHELAINQDIQDRLREEVQHLAEGNEISYESLSKMTYMDMVISEALRKYPPSILTDRLCTKGYELPPSQPG
GKSVTLEPDNIMTIFIYALHRDPKYFPNPDKFDPERFSEENKDKIIPYTYLPFGHGPRKCIGNRFALMETKILIAHLLQK
FTLKRTEKTVEPIVYDKKEFNLVPEDGFWIALEKRET
>Cflo_XP_025263864.1 cytochrome P450 9e2
MEYWTIILSILAGILVIYYYSSSCKRTNDFQQHGIPYQNPQVVKRLWQVFIRPKSFAAVIQELYNFYPDAKYIGFFNFSQ
SVVVVRDLELIKSVGIKNFDSFQDHIFFSSSEDPLFGKNLLALRGDQWRDIRTLLSPSFTSSKMRAMFQLMSECAVKFSE
YLVKAPSDKRIMEMRNIFSRYTTDVIATCAFGISVDSMRDPDNDFYTFGAKAANFNTIILIKILLYQHMPWLMRLLKLKI
VSERTNTFFINLIADTIKTRDERNIIRPDMLQLMMDSRGKREGKELSILDMTSQAFIFFLGGFDSTSTLMSFLAYEIAVN
PHIQKKLQNEIDKILEDANGQPSYEAINGMVYLNATINETLRMYPVQAMTDRLCTKDFELPPTLPGAKSYVVKAGTLIWI
LFYGLQHDPKYFPEPEKFRPERFLDENRENECNLNAYYPFGIGPRMCIGNRFALLETKIMLFHLLARCDLKPCEKTTIPL
KFQKGGFSMRAEGGFWLSVVPRENQCST
>Cflo_EFN63657.1 Cytochrome P450 9e2
MLERFRVTSDITRKKTLYCKKRTRHMDTYYGLHHDPQYFKEPEKFDPEQFLGKRKKESLNCGVYIPFGLGPRMCIGHRFA
LLKTKVLLFHLLARCDFKPCEKTSIPLKFSKDSFTLKSEKDLDFFKKHGIPYKKPSPLLGNMGSILFRRQSLAELIKSIY
DLSPDAKYVGVYDSTKPLIALRDPELIKSITLKHFDMFMDRCIVIEETQDPFFGKNVSALRGEKWREVRSILSPAFTSSK
MKNMFKLMSDCGIDFVNYLMQLPAEKRIMEMKEVFTRYTNDVIATCAFGISVDSMRNPKNEFYVYGREVTDFNTIAIIKF
FIYRSLPWLARIMRLKFVRGEIAYFFRDLVKVTIKIRDENGIFRPDMLQLMMENRDKDDKIELTIDDMVAHAFIFFFGGF
DSSSSLMCFIAHELAANQDIQERLHNEIDEILEKTNGQVSYEAINSMEYLDAVINEVLRMYPVNLMLDRLCLKDFELPPT
LPGVKPFTLKKGHGIWIPIYGLHHDPQYFKEPEKFDPERFLGERKKESLNCGAYLPFGLGPRMCLGNRFALLETKVLFFH
LLTRCDFEPCEKTSIPLKFSKGFNLKPEGGFWLNVSPRKNPHHTIAANIANNKL
>Cflo_XP_025263018.1 probable cytochrome P450 6a14 isoform X3
MKYKEHRAFGIYVFFKPNLIITDPDLIRIVLIKEFKNFHDRGVFCNEKIDPLIGHLFALSGQKWRNLRVKLTPTFTSGKI
KQMFAIMKMCGDEFVKNLENVAQTGDSIEIKDWFGRYTTDIIMSTAFGVKSNCIAKEDSEFRYWGKKIFDVHPFWSTLFF
LMPQILNFFSIPLHKRSITEFFTKTFRENVEYRQSHNIIKQDFMNLLIQLMEKGYVESDDIKDIDKSSTINRLTVSEAVA
QAFVFFAAGFETSSTTATFCLYELAQHQHLQDKLRNEIDEILKNHGELTYNAVNEMTYLHKVINETLRKYPPLSTLHRIC
TEEIDLPTTNIHVSKDTPITIPIFGLHRDPSIYPDPDRFDPERFNEDKIAGRHPYTYLPFGEGPRICIGSRFGYMQTKIG
LVSLLSKFKFKLDPRTMIPLTYDPTNFVLTPKEGVYLIMKPR
>Cflo_XP_019883163.2 cytochrome P450 6a2 isoform X1
MDIMLISLILAAFIALYFYLVQKNKYWQNRGVFCADGALPGVGHMLSVLCMKTTFTEYFQKICHNNKSHSMVGIYKFMSP
LLIVLEPDLVKTVLQTNFSNFHVNAAKINPDLDPLLSKHPFFSHGDKWLIGRKRLTYAFSSMRLKILLESVKSVCVMLEN
YLDNKLKKTGKVELELKDLCSRYTTQVAAAAGFGVDGFCFDDEKPDKSFRKIGKQVLEPSVRNAIIFMLIFVIPPLNKIL
KMSIVPKHIDRFFRTLVADLMQQRREEKIPRNDFLHLMAELERISDEKFDLEMLTSNIITFFIDSYGTSSTAMSFVGFQL
ANHPKVQEKLRKEVMTVLDKYDGMITYEGLKEMTYMDQVLNESMRLVPVLGSLIKRCTEECELRGSDGVVCRVEPGTEIL
ISTQALHNDPRYWKDPEVFDPERFSTDKKHNIQKFTFLPFSEGPRNCVGMRMAQLQVKAGLAAILKKYSLELSPRTQVPL
KMIPGANLPSPKGGLWVFFRQL
>Cflo_XP_011263152.2 cytochrome P450 9e2-like
MEYWTIILSILIGILVIYYYSSSGKRSNDFQQHGIPYQKPPIVKILWQLFVHPKSFAAAIQELYNFYPDAKYTGLFNFSQ
LVVVMRDLELIKSIGIKNFDSFQDHIFFSSSKDPLFMKNLIALRGDQWRDIRTLLSPSFTSSKMRAMFQLMSECAVNFSE
YLVKAPTDKRIVEMRDIFTRYTTDVIATCAFGISVDSMRDPDNDFYMFGAKTMNFNTIALIKILLSQHMPWLTRLLNLKM
INERTNAFFINLIADTIKTRDERNIIRPDMLQLMMDSRGKREPGKELTIVDMTSQAFIFFLGGFDSTSTLMSFSAYEIAV
NPHIQKKLQNEIDKILKDTNGQPSYEAINGMVYLNATINETLRMHPAQAMTDRLCTKDFELPPTLPGAKPYIVKAGTVIW
ILFYGLQHDPKYFPEPEKFRPERFLAENRENECNLNAYYPFGLGPRMCIGNRFALLETKVMLFHLLARCDLKPCKKTSIP
LKLKKGGFSMGAEGGFWLSVVPRENRYST
>Cflo_EFN63658.1 Cytochrome P450 9e2, partial
IVLSVIVGALGIYYYFFKDLNIFKKHGIPYKTPLPLFGNMLGLFLRRDSIVNFVNNLYKLHPEAKYVGMFDLTNSIIVIR
DLELIKSIGLKNFDLFPDHISFIEEDQDPLFGKNLFALKGDRWRQMRPLLSPAFTSSKMKSMFILMSDCAVKFSNYIAQM
PAEKRVMEIKEAFTRYTNDVIATCAFGISVDSMRNPNNEFYVYGKEATNFDSVALIKFYLFRSLPWVAKILKLRLIRQKI
ADFFQETIETTIKTRDEKGIVRPDMLQLMMETRNKEGKAELSIEDMMSQAFIFFFGGFDSTSNLMCFASLELAVHQDVQK
KLQDEIDQVLEESNGKAPYEILNNMEYVDAVINEALRRYPINAPALDRVCMQDFELPPTLPGRKPFTIKKGKAVWIPVYG
LHHDPQYFEDPEKFNPDRFLGERKKEIFNSGAYLPFGMGPRMCIGNRFAIMETKVLLFHLLARCDLKPCEKTRVPIKIAK
DGFNVKPEGGFWLNV
>Cflo_XP_011263155.2 cytochrome P450 9e2
MVYIIVLSVIVGALGIYYYFFKDLNIFKKHGIPYKTPLPLFGNMLGLFLRRDSIVNFVNNLYKLHPEAKYVGMFDLTNSI
IVIRDLELIKSIGLKNFDLFPDHISFIEEDQDPLFGKNLFALKGDRWRQMRPLLSPAFTSSKMKSMFILMSDCAVKFSNY
IAQMPAEKRVMEIKEAFTRYTNDVIATCAFGISVDSMRNPNNEFYVYGKEATNFDSVALIKFYLFRSLPWVAKILKLRLI
RQKIADFFQETIETTIKTRDEKGIVRPDMLQLMMETRNKEGKAELSIEDMMSQAFIFFFGGFDSTSNLMCFASLELAVHQ
DVQKKLQDEIDQVLEESNGKAPYEILNNMEYMDAVINEALRRYPINAPALDRVCMQDFELPPTLPGRKPFTIKKGKAVWI
PVYGLHHDPQYFEDPEKFNPDRFLGERKKEIFNSGAYLPFGMGPRMCIGNRFALMETKVLLFHLLARCDLKPCEKTRVPI
KIAKDGFNVKPEGGFWLNVSPRKNIHHTIAVNGTHQL
>Cflo_EFN68176.1 Probable cytochrome P450 6a13
MDIVLISLILAAFIALYFYLVQKNKYWQNRGVFCADGVLPGVGHMLSVLCMKTTFTEYFQKICHNNKSHSMVGIYKFMSP
LLIVLEPDLVKTVLQTNFSNFHVNAAKINPDLDPLLSKHPFFSHGDKWLIGRKRLTYAFSSMRLKILLESVKSVCVMLEN
YLDNKLKKTGKVELELKDLCSRYTTQVAAAAGFGVDGFCFDDEKPDKSFRKIGKQVLEPSVRNAIIFMLIFVIPPLNKIL
KMSIVPKHIDRFFRTLVADLMQQRREEKIPRNDFLHLMAELERISDEKFDLEMLTSNIITFFIDSYGTSSTAMSFVGFQL
ANHPKVQEKLRKEVMTVLDKYDDMITYDGLKEMTYMDQVLNESMRLVPVLGSLIKRCTEECELRGSDGVVCRVEPGTEIL
ISTQALHNDPRYWKDPEVFDPERFSTDKKHNIQKFTFLPFSEGPRNCVGMRMAQLQVKAGLAAILKKYSLELSPRTQVPL
KMIPGANLPSPKGGLWVFFRQL
>Cflo_XP_011263154.1 cytochrome P450 9e2
MLYIIILTVIACALGLYYIFKDLDFFKKHKIPCRTPFPLFGNTIELFLRRETVLDFVNNIYKLHPEAKYVGMFDMTSPIV
VLRDPELIKSIALKNFEMFPHHRSFIEEDQDPLFGKNLFALKGERWRQVRPLLSPAFTSSKMKSMFILMSDCAVKFSNYL
VQMPAEKKIMDIKEAFTRYTNDIIATCAFGISVDSMRNPNNEFYVYGREATTFGTVAVLKFYLFRSLPWVAKILKIRMVR
QKIADFFQDLVETTIKTRDENGIVRPDMLQLMMESRGKESKAELSIEDMVSQAFIFFFGGFESTSTLMCFAAHEIAVNQD
VQKKLQDEIDQVLEESNGKAPYEIVNNMEYMDAVINEALRRYPVAPALDRVCVKDFELPPTLPGIKPFTIRKEQGIWIPV
YGLHHDPQYFENPEMFDPERFIGERKKESLNCGAYVPFGLGPRMCIGNRFAIMETKVLLFHLLSRCDLKTCEKTRLPLKI
AKDGFNVKPEGGFWLNISPRKNIHHSIATNAVNGTRRL
>Cflo_XP_011256679.1 probable cytochrome P450 6a13
MAIVLVSLILIVLGILYFYLTKNYNYWQKRKIPCPDGALPGVGHFWDLITMKTSFSDCCLKIYNANRSHSMMGIYNFTSP
TLMIFEPELIKTVLQTNFVNFHENGFKIDSDLDPLLANNPFFTYGEKWITGRKRLTYAFSSMRLKILLESVKQVCEKFEN
FLDKKLSKVGKIELELKDLFARFTSQVVSSAGFGVDGLSFDEEKEHESFYTMAKSFLEPTGWNNFVFTLVFFLPLLGKIF
KIPFLPKKVDHYFRTIITDVMEQRRTENKPRNDFLQLMADLERTEGNKIDINVLVSHATSFFIDGYETSSTVLSFVGFQL
ANNPDVQTKLREEVISVLNKYEDVITYDALKDMTYMDQVINESQRIIPTLGFLTKICTEEIELKGSDGIACHVERGMQIL
IPVNGLQVDPRYWEHPEVFDPDRFGPDRKHSIEKFAFLPFGEGPRMCVGMRMAQLQMKACLATFLRKYSIELSPKTRIPL
EFAPSAFLTSTKNGLWAFIRFNN
>Cflo_XP_011256702.2 probable cytochrome P450 6a13, partial
VLKATSIISIIVLVFLIVATFIALYFYLARYNKYWQNRGVFCADGALPGVGHMLSVLCMRTTFAESCYKIYQNNRSRSMV
GVYNFMSPSLMVLEPELVKKVLQTNFTSFHQNVQKADPDLDPLLANHPFVTYGDKWITGRKRLTYAFSSMRLKILFENVK
LVCVMLENYLDKKLSKNGKVELELKDFCSRYTTQIVAATGFGIDGYCFDDENADKSFREIGKQIVEPSMRTAIMVMLRIL
VPSLNKFFKVSIIPKHIDHFFRTLVADLMEQRRKDGIPRNDFLHLMAELEQIEGDKIDLEILASHALIFFIDGYDTSSTI
MSFVGFQLATHPKVQEKLRKEVMTVLDKYGGAMTYEGLKEMTYMDQVLNESQRIIAAGAVLQKECTEECELRGSDGLICC
VQPGTEILIPVQGLQEDPRYWKNPEVFDPERFSPENKHNIQKFTFLPFGEGPRMCVGMRMGLLQIKAGFVAILRKYSLEL
SPRTQVPLKMKVNTMLPAPKGGLWVFFRQL
>Cflo_XP_025263872.1 cytochrome P450 9e2-like
MLYIIILTVIAGALGLYYIFKDLNFFKKHNIPCRTPLPLFGNTIKLFFRRETILDYINNIYKLHPDAKYVGMFEMTIPIL
VLRDPELIKSIASKNFDLFPHHRSFVEEDQDPLFGNILFSLKGEKWRQVRSLLSPAFTSSKMKSMFILMSDCAVKFSNYL
AQLPAEKKITDIKDSFTRYTNDIIATCAFGISVDSMRNPNNEFYIYGREATTFGTVVVLKFYLFRILPWVTKILKIRLVR
QKIADFFRDLVETTIKTRDENGIVRPDMLQLMMETRGKKGNAELSIEDMVSQAFSFFFGGFESTSTLMCFAAHEIAVNQD
VQKKLQDEIDQVLEEANGKAPYEIVNNMEYMDAVINESLRRYPVAAILDRVCVKDFELPPTLPGIKPFTIRKEQGIWIPV
YGLHHDPQYFENPEMFDPERFIGERKKESLNCGAYVPFGLGPRMCIGNRFAIMETKVLLFHLLARCDLKTCEKTRLPLKI
AKDGFNLKPEGGFWLNISPRKNIHHSIATNAVNGTCQL
>Cflo_EFN68178.1 Probable cytochrome P450 6a13, partial
SIISIIVLVFLIVATFIALYFYLARYNKYWQNRGVFCADGALPGVGHMLSVLCMRTTFVESCYKIYQNNRSRSMVGVYNF
MSPSLMVLEPELVKKVLQTNFTSFHQNVQKADPDLDPLLANHPFVTYGDKWITGRKRLTYAFSSMRLKILFENVKLVCVM
LENYLDKKLSKNGKVELELKDFCSRYTTQIVAATGFGIDGYCFDDENADKSFREIGKQIVEPSMRTAIMVMLRILVPSLN
KFFKVSIIPKHIDHFFRTLVADLMEQRRKDGIPRNDFLHLMAELEQIEGDKIDLEILASHALIFFIDGYDTSSTIMSFVG
FQLATHPKVQEKLRKEVMTVLDKYGGAMTYEGLKEMTYMDQVLNESQRIIAAGAVLQKECTEECELRGSDGLICCVQPGT
EILIPVQGLQEDPRYWKNPEVFDPERFSPENKHNIQKFTFLPFGEGPRMCVGMRMGLLQIKAGFVAILRKYSLELSPRTQ
VPLKMKVNTMLPAPKGGLWVFFRQL
>Cflo_EFN69793.1 Cytochrome P450 9e2, partial
EAMAIMLISSILVVLVILYFYLTKNYNYWQKRKVPCPDGILPGVGHFWNFIIMKNSFSECCRKIYNANRNHSMVGIYNFM
SPSLMILEPELIKTVMQTNFVNFHENSHKIDPDLDPLLANNPFFTYGEKWITGRKRLTYAFSSMRLKILLESVKQICEQF
ENFLDKKLSKVGKIELELKELFARFTAQVVSNAGFGVDGLSFDEKKEHESFYAMVKSFLEPSSLNNITFMLVFFLPSLNK
IFRTPFLPKRIDHFFRTIITDVMEQRRTEDKHRNDFLQLMDELERVEGNKIDMNVLISHATSFFIDGYETSSTVLSFVGF
QLANNPDVQTKLREEVISVLNKYEDVITYDALKDMTYMDQVISESQRIIPTIGILKKICTKETELRGSDGIACHIERGMQ
ILIPVNGLQVDPRYWEHPEVFDPDRFGPDRKHNIERFTFLPFGEGPRICVGMRMAQLQMKACLAVFLRKYSLELSPKTRV
PLEMVATHILAAAKGGLWAFIRP
>Cflo_XP_025263637.1 probable cytochrome P450 6a14 isoform X1
MQIYIYSDLISFNCKSGASYQTVQTHVYLCARFVIIHCIIIYEYSSADWLHRYILRPLRVGEFFHDLYVKYKEHRAFGIY
GFFKPNLIITDPDLIRIVLTKEFKKFHDRGIFCNEKIDPMTGNLFILPGKKWRNLRVKLTPTFTSGKIKQMFAILKMCGD
EFARNLESVTQTGDLIEIKDWFRRYTTDIIMSVAFGVKSNCIKEGDNEFQYWGKKIFEIHPFWITLSTFMPQIMNFFSIP
FYKRSVTDFFIKTFRENMEYRQSHNIIKHDFMNLLIQLMEKGYVESDDMKDINNSSNMSRLTLLEAIAQAFVFFAAGFET
SSTTATFCSYELAQHQDIQDKVRNEIDEILKNHDELTYNAVNEMTYLHKVINETMRKYPPVPVLNRICTEEINLPTTNIH
IPKDMFISIPVLGLHRDPLIYPDPDKFDPERFNEDKIPTRHPYTYLPFGEGPRICIGSRFGYMQTKIGLINLLSKFKFEL
DPRTMVPLTYDRDSFILAPKEGVYLTIKPR
>Cflo_XP_025263904.1 cytochrome P450 9e2-like isoform X2
MNPVVMIRDPDLIKSIAIKNFDSFTDHRSFIDEVSDPLFGKNLFSLRGEKWRDVRNLLSPAFTSSKMKAMFKLMANCAAN
FTEFLSTLPSDKSVMEMKDCFTRYTNDVIATCAFGISVDSMRNPTNEFYVYGKVATTFDTLRTIKFYLIRSMPRISKMLG
IKLLDNRISQFFKNLVRNTIDIRDKQNIVRPDMLQLMMESRGKRGSGKELTIEDMTAQAFIFFFGGFDTVSTLMCFAVHE
IAVNPSIQTKLRNEVDDVLKKTNGELTYEALNGMEYLDAVVNEALRFWPVAVFQDRLCVQDFELPPALPGDKPFIVKKGS
VVWFPVYGLHRDSKYFEKPDEFYPERFLDENKKNLNVNAYLPFGIGPRMCIGNRFALLEAKVVIFYLLARCELKPCAKTC
HPLRLSKKNFAMLAEGGFWLKVQARNDVHTSVLTSVNGTATNGHI
>Cflo_EFN68177.1 Probable cytochrome P450 6a13, partial
MDIVLISLILAAFIALYFYLVQKNKYWQNRGVFCADGVLPGVGHMLSVLCMRTTFVESCYKIYQNNRSRSMVGIYKIMSP
LLIVLEPDLVKTVLQTNFASFHLNAIKINPDLDLLMSKHPFFSHGDKWLIGRKRLTYAFSSMRLKILLESVKSVCVMLEN
YLDNKLKKTGKVELELKDLCSRYTTQVAAAAGFGVDGFCFDDEKPDKSFRKIGKQVLEPSVLNIIKFMFIFVIPPLNKIF
KMSIVPKHIDRFFRTLVADLMQQRREEKIPRNDFLHLMAELERISDEKFDLEMLTSNILTFFIDSYGTSSTAMSFVGFQL
ANHPKVQEKLRKEVMTVLDKYDDMITYDGLKEMTYMDQVLNESMRLVPVLGSMIKQCTEECELRGSDGVVCRVEPGTEIL
IPTQALHNDPRYWKDPEVFDPERFSSDKKHNIQKFTFLPFSEGPRNCVGMRMAQLQVKAGLTAILRKYSLELSPRTQIPL
KMLPGIISSPKGGLWVFFR
>Cflo_XP_011254123.2 LOW QUALITY PROTEIN: cytochrome P450 9e2
MAIMLISSILVVLVILYFYLTKNYNYWQKRKVPCPDGILPGVGHFWNFIIMKNSFSECCRKIYNANRNHSMVGIYNFMSP
SLMILEPELIKTVMQTNFVNFHENSHKIDPDLDPLLANNPFFTYGEKWITSRKRLTYAFSSMRLKILLESVKQICEQFEN
FLDKKLSKVGKIELELKELFARFTAQVVSNAGFGVDGLSFDEKKEHESFYAMVKSFLEPSSLNNITFMLVFFLPSLNKIF
RTPFLPKRIDHFFRTIITDVMEQRRTEDKHXRIQTRNDFLQLMDELERVEGNKIDMNVLISHATSFFIDGYETSSTVLSF
VGFYLANNPAVQAKLREEVISVLNKYDNVITYDALKDMTYMDQVISESQRIIPTIGILKKICTKETELRGSDGIACHIER
GMQILIPVNGLQEDPRYWEHPEVFDPDRFGPDRKHNIERFTFLPFGEGPRICVGMRMAQLQMKACLAVFLRKYSLELSPK
TRVPLEMVATHILAAAKGGLWAFIRPI
>Cflo_XP_025263634.1 probable cytochrome P450 6a14 isoform X2
MFAELIGVFIVALIIVYTYYKYVLFNYWRKRDIFYMEPVVPIGNLGAVITKKVSIVLTKEFKKFHDRGIFCNEKIDPMTG
NLFTLPGKKWRNLRVKLTPTFTSGKIKQMFAILKMCGDEFTRNLESVTQTGDLIEIKDWFGRYTTDIIMSVAFGVKSNCI
KEGDNEFRYWGKKIFETHPFWTALSVFMPQIMNFFSIPFHKRSVTDFFIKTFRENMEYRQSHNIIKHDFMNQLIQLMEKD
YVESDDMKDINNSSNMSRLTLLEAIAQAFVFFAAGFETSSTTATFCSYELAQHQDIQDKLRNEIDEILKNHGELTYNAVN
EMTYLHKVINETMRKYPPLPVLNRICTEEINLPTTNIHIPKDMFISIPVLGLHRDPLIYPDPDKFDPERFNEDKIPTRHP
YTYLPFGEGPRICIGSRFAYMQTKLGLINLVSKFKFELDPRTMIPLTYDRDSFTLAPKEGVYLTIKPR
>Cflo_XP_011268181.2 cytochrome P450 9e2
MEFSTLILIIITTCICLYYFISSKLSHFKRLNIPHVRPIPLLGHMAPFIFRRLSLEENIRRIYNLLPDVKYFGFYEFMTP
IYVIRDPEMITTIAIKNFDNFCDHRDLLNKEIEPLMSKNLFAINGDYWREMRKLLSPTFTSGKIKIMFKLICECAENLTN
FITNDSGNIGKTYDMKNVLSRYANDVVATCAFGISVDSFKHPNNEFLLLAKEAAKFTSNPLKILINKNFPLLGRLLRLKL
FSSRIQNFFKEVIADTVKTRDEQKIIRPDMIHLMMEKRDKDHGLTIDIDEMTAHAFVFLIAGFDSTSSAMCFLTHEVGTN
FDIQNKLRTEIDDILTQTNGKPTYEAISQMKYLDGVVNETLRLYPLGSFLDRLCVKEFILPPATTDGEPITVKPGDNIWF
PHYSLHRDPKYYFQPDKFDPDRFLNGEVDNSVYMPFGIGPRICIANRFALIKLKIMIFYLLWRCDLEPDIKTRIPIVLSK
KSFVMTSENGFWLKLRARKSKTPAT
>Cflo_EFN73506.1 Cytochrome P450 9e2, partial
LILIIITTCICLYYFISSKLSHFKRLNIPHVRPIPLLGHMAPFIFRRLSLEENIRRIYNLFPDVKYFGFYEFMTPIYVIR
DPEMITTIAIKNFDNFCDHRDLLNKEIEPLMSKNLFAINGDYWREMRKLLSPTFTSGKIKIMFKLMCECAENLTNFITND
SGHIGKTYDMKNVLSRYANDVVATCAFGISVDSFKHPNNEFLLLAKEAAKFTSNPLKILINKNFPLLGRLLRLKLFSSRI
QNFFKEVIADTVKTRDEQKIIRPDMIHLMMEKRDKDHGLTIDIDEMTAHAFVFLIAGFDSTSSAMCFLTHEVGTNFDIQN
KLRTEIDDILTQTNGKPTYEAISQMKYLDGVVNETLRLYPLGSFLDRLCVKEFILPPATTDGEPITVKPGDNIWFPHYSL
HRDPKYYFQPDKFDPDRFLNGEVDNSVYMPFGIGPRICIANRFALIKLKIMIFYLLWRCDLEPDIKTRIPIVLSKKSFVM
TSENGFWLKLRARK
>Cflo_XP_019883164.2 cytochrome P450 6a2 isoform X2
MDIMLISLILAAFIALYFYLVQKNKYWQNRGVFCADGALPGVGHMLSVLCMKTTFTEYFQKICHNNKSHSMVGIYKFMSP
LLIVLEPDLVKTVLQTNFSNFHVNAAKINPDLDPLLSKHPFFSHGDKWLIGRKRLTYAFSSMRLKILLESVKSVCVMLEN
YLDNKLKKTGKVELELKDLCSRYTTQVAAAAGFGVDGFCFDDEKPDKSFRKIGKQVLEPSVRNAIIFMLIFVIPPLNKIL
KMSIVPKHIDRFFRTLVADLMQQRREEKIPRNDFLHLMAELERISDEKFDLEMLTSNIITFFIDSYGTSSTAMSFVGFQL
ANHPKVQEKLRKEVMTVLDKYDGMITYEGLKEMTYMDQVLNESMRLVPVLGSLIKRCTEECELRGSDGVVCRVEPGTEIL
ISTQALHNDPREGPRNCVGMRMAQLQVKAGLAAILKKYSLELSPRTQVPLKMIPGANLPSPKGGLWVFFRQL
>Cflo_EFN73381.1 Probable cytochrome P450 6a13
MPEVTAKFTTDVIGTCGFGIEINTVLDKDSEFRRIGKMIFLPTWNNSLRFKMKELFPWLYDMLSYIIPQTEVDHFIIRFV
TEAMNYRETNNVIRHDFIDILREIKNNPDKMDDIKITQNLVAAQAFIFFAAGFETSSTTMSHALYELALDQQIQDKLREE
INQEYTKHGSNSSYENVRKMNYLDKIFKETLRKYPVATHLMRHSTSSYTFGGSTVNIPKNLKVFIPVFGIHRDRDIYPRP
DVFDPERLNDEAIQTRHPMHYLPFDDGPRNCIGARFGIHQTKIGLIKILRNYKVEVCDKTQIPYINNSKSLLLAPKDGIH
LRIIKINQT
>Cflo_XP_025263913.1 cytochrome P450 9e2-like
MNMKDVFTKYTNDVIATCAFGIKINSMKDPTNKFYVYGKEATNFPIMKIIFLLTFRTFGRIFNVKIISSHVSNFFKDIIR
TTIATRDAENIIRPDMIQLMMDIRGKRERKELDIDDMAAQAFIFSFASLETTSTTISFVAHEIATNPDVQVKLRQEIDQI
LEESNGQVTFEIINQFQYLDAIIKETLRLYPAIILERVCDETYELPPALPGEKPFIMKKGMTVWIPAYAIHHDAKYYDDP
EKFRPERFLDNKMYHNSPCYIPFGLGPRMCIANRFAMLEVKVLLFHLLARCELKPCVKTTMPLKFSKKTLMLKPEGGFWL
NVQRRSDMHPVL
>Cflo_XP_025263910.1 cytochrome P450 9e2-like isoform X1
MNMKDVFTKYTNDVIATCAFGIKINSMKDPTNKFYVYGKEATNFPIMKIIFLLTFRTFGRIFNVKIISSHVSNFFKDIIR
TTIATRDAENIIRPDMIQLMMDIRGKRERKELDIDDMAAQAFIFSFASLETTSTTISFVAHEIATNPDVQVKLRQEIDQI
LEESNGQVTFEIINQFQYLDAIIKETLRLYPAIILERVCDETYELPPALPDEKPFTMKKGMTVWIPAYAIHHDAKYYDDP
EKFRPERFLDSKMYHNSPCYMPFGLGPRMCIANRFAMLEVKVLLFHLLARCELKPCAKTMFPIKFSKTSRMTPENGFWLN
VQRRSDMNPVFESTLIKGIINS
>Cflo_EFN61087.1 Cytochrome P450 9e2
MEYWSILLSIMISVLGIHYLFRNYNFFKRHDVIHIPSVPILGNMTSVIFRRISFVDFTRKIYNFNPDAKYLGFYATTNPM
FLLRDPEIIKSILLKNFDAFPNRRGFNNLNEPLFSNNLFSLHGQKWRDVRTLLSPSFTSSKMKMMFTLMSECAVDFANFL
STSIPGEKSDMDMKDVFTKYTNDVIATCAFGIKINSMQDPTNKFYVYGKKLVYFSGIRNIKFFFLRTFPTLGRILNVKLI
DSHVSDFFKDIIRTTIATRDAENIIRSDMIQLMMDIRGKEGRRELNIDDMVAQAFVFFFAGFDTSSTAMSFVAYELAANP
DVQIKLRQEIDKAVLGIHYLFRNYNFFKRHDVIHIPSVPILGNMTSVIFRRISFVDFTRKIYNFNPDAKYLGFYATTNPM
FLLRDPEIIKSILLKNFDAFPNRRGFNNLNEPLFSNNLFSLHGQKWRDVRTLLSPSFTSSKMKMMFTLMSECAVDFANFL
STSIPGEKSDMDMKDVFTKYTNDVIATCAFGIKINSMQDPTNKFYVYGKKLVYFSGIRNIKFFFLRTFPTLGRILNVKLI
DSHVSDFFKDIIRTTIATRDAENIIRSDMIQLMMDIRGPRMCIANRFATLEMKVLLFHLLARCELKPCAKTTLPLKFSKK
GVMMPENGFWLKVQRRNNMHPVLESMLSTINP
>Cflo_EFN69387.1 Probable cytochrome P450 6g2, partial
MSLIYCTTILLIISISLFYIYAKYKLSYWKRRGVKTPPTHLLFGNFKDLLTLRKPAGEVMREIYNSADPNDPYIGFYIFH
KPMLLLRNHDLIKQVMITDFEIFPNRRFGSTKQKDSIGLDSILSIKQPRWKYLRSKLTPFLTGQKLKNMLPLIEECGKSM
LKFIENLLTNKFVDNNCEMKDLSSRYVSDVIASVAFGINTDSFNETQNTLWKNGKILCLF
>Cflo_EFN67920.1 Cytochrome P450 6k1
MGSLEMLCGIAVIFLAIYYYLTSIYDFWKSRDIRGPKPIPIVGNYKDVMLNKKCEGDYFKDIYDEYKDESMIGIFIGVTP
ALIVKDPDLIKDILIKDFSKFGNKTTIVNKNTDLLSRTLIALEYKRWRPLRIRLSPAFTSSKIKEMFPLISECADYLEQY
IEKLVSKNEPIDCCQVTAKYTTDVIGKCAFGIEMNALLDKDSEFRKIGKVIFLATWSNTLRYRIKEIFPWLGRMLSYIIP
NIKQMEINHFFVRFVKEIMNYRDTNNVIRHNFIDILREIKKNPDKVGDISK
>Cflo_EFN69096.1 Cytochrome P450 6k1
MSLTYLDMVISETLRMYPPLGYINRMPNEAYKVPNSDLVIEKGTPVYIPMLGLHYDPEYFPNPDKFDPERFNEENKRNRS
ACVYFPFGEGPHTCIDEKINFDK
>Cflo_EFN63655.1 Cytochrome P450 9e2
MVAQAFIFFFGGFESSSVLMCFAAHEIAVNQDIQKRLHNEIDEVLEKTNGQGSYEAINSMEYLDAVINEALRMYPAGLAL
DRLCLKDFELPPTLPGMKSFTLKKGHAIWIPIYGLHHDPQYFKEPGKFDPERSLGERKKESLNCGAYLPFGLGPRMCIGD
RFALLETKVLLFHLLARCDFEPCERTSMPLKLSKGGFTLKPEGDFWLNISPRKNPHHTIAVNVANGKL
>Cflo_EFN61701.1 Probable cytochrome P450 6a13
MGEFFCDVYMKYKEHRAFGIYVFFKPNLIITDPDLIRMVLTKEFKNFHDRGVFCNEKIDPLTGNLFSLPGKKWRNLRIKL
TPTFTSGKIKQMFAIMKMCGDEFVKNLENVAQTGDSIEIKDWFGRYTTDIIMSTVFGVKSDCIEKEDTTINRLTLSEAVA
QAFVFFAAGFETTSTTITFCLYELAQHQHLQDELRNEIDKILKNHDELTYNAVKEMTYLHKVKNETMRKYPPVTTLHRIC
TEEIDLPTTNIHVPKDTSITIPIFGLHRDPSIYPDPDRFDPERFNEDKIAARHPFTYLPFGEGPRICIGSKFGYMQTKIG
LVSLLSKFKFILDPRTMIPLTYDPNNMILTPKEGVYLTMKPR
>Cflo_XP_025263780.1 cytochrome P450 9e2-like
MEINRLNDRSPYPEILDFATPTISFVAHEIATNPDVQVKLRQEIDQILEESNGQVTFEIINQFQYLDAIIKETLRLYPAI
ILERVCDETYELPPALPGEKPFIMKKGMTVWIPAYAIHHDAKYYDDPEKFRPERFLDNKMYHNSPCYIPFGLGPRMCIAN
RFAMLEVKVLLFHLLARCELKPCVKTTMPLKFSKKTLMLKPEGGFWLNVQRRSDMHPVL
>Cflo_XP_019885509.2 cytochrome P450 6k1
MMLIAELIGIFIVVLIIVYTYYKYVLFNYWRKRGIFYIEPVVPTGNIGDIVTKKKTIGEFLHDVYLKYKEHRVVGIYTFF
KPNLIITDPDLIQMVLTKKFKNFHDRGVFCNEKIDVLSGHLFALSGKKWRNLRVKLTPTFTSGKIKQMFAIMKMCGDEFV
KNLENMIQIGDSIEIKDWFGRYTMDIIMSTAFGVKSNCIEEKNNQFSYWGKKVFEVHTFRNALSLFMPQILNFFSIPLFN
RSIGEFFVKLFRENVEYRQRHNIIKHDFMNLLIQLMEKGYVESDDIKDIDKSW


>Pbar_CYP6AQ15
MALITAYWGLDGLIVLTALIAAAYFYMTRKFNYWKKRGVLEMPPIPFFGNFSDCVFLKKSPGHFMKEFYDQAKGMPYIG
FYILDRPCLLIRDRELVKNVLIKDFNYFADRYGSPDTKDRLGYANLFFLKNPAWKVLRTKLTPFFTSGKLKKMFELMLE
CGNNLEIYLDSLKLEGKEKELDAKEIAAKFTTDIIGSIAYGLQVNSLNNPNAEFREYGKKIFYFNFIRGFELIATFFFPSIVRLAKMKAFGKEATVFLRKVFWDTILQRMASGQKRNDLIDILVELKKSYEFDGDDLVAQAAIFFTAGYEGSSSMISFTLYEIALHREIQDRLRKEILDALNESGGKITYDMVTSLPYLDMVVSETLRMYPTLPFLDRVVMDTYKVPNTDLVLEKGTPIYISMSGMHYDPEYFPDPNKFDPERFSEENKCNIPPCVYFPFGDGPHICIGARLGLLQIKLGLIKILSKYEVEPSAQTLIPMIMNPKALLTSSLTGQIHLNFRRVNAN

>Pbar_CYP6AQ16
MALITAYWGLDGLIVLTALIAAAYFYMTRKFNYWKKRGVLEMSPIPFFGNFSDCVFLKKSPGHFMKEFYDQAKGMPYIG
FYILDTPCLLIRDRELVKNVLIKDFNYFADRYGSPDTKDRLGYANLFFLKNPAWKVLRAKLTPFFTSGKLKKMFELMLE
CGNNLEIYLDSLKLEGKGKELDAKDIAAKFTTDVIGSIAYGLQVNSLNNPNAEFREYGKTIFHFNFIRGFEFVAMFFFPSIVRLAKMKTFGKEATVFLRKVFWDTILQRMASGEKRHDLIDILVELKKSYEFDGDDLVAQAAVFFTAGYEASSSVMSFTLYEIALHREVQDRLRKEILDALDESGGKITYDMVTSLPYFDMVVSETLRMYPTLPFLDRIVMDTYKVPNTDLVLEKGTPIYISMSGMHYDPEYFPNPNKFDPERFSEENKRNIPPCVYFPFGDGPRACIGARLGLLQTKLGLIKILSKYEVEPSAQTLIPMIINPKALLTSSVTGHIHLNFRKVAN

>Pbar_CYP6AQ17
MALITSYWGLDGLIIFMAFMITAYLYMTRKFKYWKKRGVLELTPTPFFGNFMECLFLKKAPAYFLKEIYEETKGLPYVG
FYVLDKPFLLIRDRELVKNILVKDFNYFSDRYNTADPNDRIGYANLFFIRNPTWKAIRTKLTPFFTSGKMKKMFDLMLI
CVKNLDEYLESLNLDGKGKTLEVRDITARFTTDIIGSTAYGLDVNSFKDPDAEFRRYGKMIFQYDTIRGFEMLAIFFLPTIVRLTKIKMFGKEPTEFLRKVFWETLSQRMKSGVKRNDLIDILIELKNNNNDKEFKDFTFDGDDLLAQAASFFSAGFETSSTTTSFALYELAIQPELQNTLRKEILEALEKSNGKITYDMAWSLPYLDMVISETLRMYPPLGYVNRVAMETYKVPEYNLVIEKGTPCYIPMLGLHYDPEYFPNPNKFDPERFNEENKRNRPSCVYFPFGEGPHACIGNRFGLLQAKLTLLIILSKYEVTPSEKTSIPVEIDPRGAMTAPLNGVIYLNFRKVNVTTN

>Pbar_CYP6AQ18
MALITNHWSLDGIITLIILIIIVYFYMTRNFKYWQKRGVLEITPIPFMGNFTECLILKKSPGYFLKNIYDQAKGHPYIG
FYIFDKPFLLLRDHELIKNILMKDFNTFFDRYASADPSDRIGYATLFSIKNPAWKIIRMKLTPFFTSGKLKKMFGLMLE
CTKNLEDYLDSLKLKGKVIDVKDLSAKLTMNVINSTAYGLDTNPFKDPNFYKYGRMIFNNSYIRSWEILALFFLPNVVRRTRFKLFGKETTIFLRKIFWETITKRMESDTKRNDLIDILVELKKNSSNEDIEG

>Pbar_CYP6AS59
KTPVLIIKDPDLIKDVLIKNFSTFASRGIPTFEKTDPLPLHLFLLEPKRWRPLRIKLSPVFTSAKLKEMFFLISECADHLIQYTEKVASKNGLIECRELMAKYTTDVIGSCAFGIEMNSMSDKDSEFRKMGRQFFESTWSNVIRERMREIVPGLYHLLGYILPQSESTKFFTRVIMESMEYRDMNTITRHDFIDTLRELKKNSDQLDDIELTDNLIASQAFVFFLAGFETSSTTMSNALYELALNPKIQDKLRAEIDESYVKYGEHLTYDNIKQLDYLDKVFKETLRKYPPLSTLMRQATSNYTFENTKISIPKGMMVSIPAYAIHRDPNIYPEPDVFDPERFDDEAVKSRHSMVYLPFGAGPRNCIG
ARFAIYQSKIGLIKMLRNYKVETCEKTVKRYINDPKTFILSPIGGIHLKIVKIDRT

>Pbar_CYP6AS60
MDYFQVLCSIAAVILALYYFFTSTFDFWKSRGVPGPQPIVGFGNLKDVMLGKIAMSKFLMKMYTDYKDEPLIGIFVHRT
PILIIKDLDLIKDVLIKDFNSFGNRAFTVHEKAEPLSQNIFNLDLKKWRPLRAKLTPFFTTRKLKYMFFLISECADHLVDYVEQLVSKNEIVECYALTSKYTTDVIGSCAFGIEMNSMTDETSEFCRIGRNIFIQPFTDYLRTKIKQNSPWLYDILGHILPQTEITKFFIRLVMDNIKYRDKNNIVRNDFIDILRELREQSDNDIEFTDSFLVSQAFLFFSAGFETSSTAMTNAFYELALNQKIQDRLREEINQSFAKYGNNLSYENIKEMIYLDKVFKETLRKYPAGLFLNKIATSDYTFKGTKVSILKGQNIWIPFYTIQHDPNIYPQPDIFDPERFNEEIVENRHPMAYLPFSDGPRNCIGLRFAIYETKLGLIKMLRNFKFEPCEKTQIPYITNESTFVLSPKDGIYLKISKINQA

>Pbar_CYP6AS61
TDPLSLHLFLLEPKRWRPLRIKLSPVFTSGKLKEMFFLISECADHLIQYTEKVASKNGLIECRELMAKYTTDVIGSCAF
GIEMNSMSDKDGEFRKMGKKFFEPTWSNVIRERMREIVPGLYHLLGYILPQSESTKFFTRVIMESMEYRDMNNITRHDF
IDTLRELKKNSDQLDDIG

>Pbar_CYP6AS62
MELFEILCGIAVIILGLYYFLTSSYDFWKSRGVPGPRPIPGFGNFKDIMLIKLSIGDYSLKVYNDYKDEPMVGIYSRKT
PILVIKDPNLIKDVLIKDFPTFASRGIPTFDKADPLSQHLFSLEPKRWRPLRIRLSPVFTSGKLKEMFSLISKCADHLVQYTEKVASKNEPIECRELTAKYTTDVIGSCAFGIEMNSMSDEDGEFRKMGRKIFTPSWSNVMRARFRQMMPGLYSILGYILPQSEITKFFIRVIMESIDYRNTHNITRHDFIDILRELKKNPDKLELTDSLIASQAFVFFLAGFETSSTTMSNALYELAVNPKVQVKLRAEIDESYVKHGGNLTYDNVKQLDYLDKVFKETLRKYPPVTILMRESTSNYTFEDTKISIPKGTRIWIPIYAIQRDPNIYPDPDVFDPERFDDEAMESRHSMVYLPFGDGPRNCIGSRFAVYQTKIGLIKILRNYKIETCEKTQKHYVNNPKAFLLAPKDGIHLKIIKIDRI

>Pbar_CYP6AS63
MELFEILCGIAVIILGLYYFLTSSYDFWKSRGVPGPRPIPGFGNFKDVMLTKISMGDYLMKVYNDYKDEPMIGIYTRKT
PVLIIKDPDLIKDVLIKDFSKFADRGIPISEKADPLSLHLFSLEPKRWRPLRMKLSPVFTSGKLKEMFSLISECADHLVQYTEKVTSKNEPIECRELMAKYTTDVIGSCAFGIEMNSMSDEDSEFRKMGRKVFKPNWTNVMRARIRQIVPGLYNLLGYILPQSEITKFFTRVIVESMEYRDMNNITRHDFIDTLRELKKNPDQLDDIKLTDNLIASQAFVFFLAGFETSSTTMSNALYELALNPKIQDKLRAEIDECYAKHGERLTYDNIKQLDYLDKVSK

>Pbar_CYP6AS64
LTDNLIASQAFVFFLAGFETSSTTMSNALYELALNPKIQDKLRAEIDECYAKHGERLTYDNIKQLDYLDKVFKE
TLRKYPPGSILMRQTTSNYTFEGTKISIPKGMRVWIPVYAIHRDPNIYPEPDVFDPERFDDEAVKSRHSMVYLPFGDGP
RNCIGARFAVYQSKVGLIKILRNYKVETCEKTMKRYINDPKAFILSPIGGIHLKIVKIDRT

>Pbar_CYP6AS65
MFEILCVCVMILWLLYYYLTADFDYWTSRGINGPKPIPFFGNIAEFMLGKNCLGNFYKKIYDRYTKEPMVGLFLRGNPA
LMLRDPDYIKQVLIKDFTVFSDRDGKVYEKADPMSMHLFRIDAARWRPLRIRLSPVFTSGKLKDMFHLLLNCSDHFEKYLNEIVPKDGIVECRDLTSKFTVDVIGSCVFGIEMNALKEENNQFQKMGRRIFRNTLKSFLKNILKEIPWLYQRIGYILDDHVVTKFMTNLTRETIEYRKQNNIRRHDFIDTLIDFKDNPEKLDITDELVAAQAFVFFAAGFETSSTTMSNAMYELAKNQSIQEKVREEIKDILKSSNGEILYDDIKKMSYLDKIFQETLRKYPPVMYLTRKPLQDYVFEETKITLRKGLRVIIPIYAIQNDPNIYPDPDVFDPERFSAENVSQRNAMHYLPFGNGPRNCIGARFAINQTKVGLIKVLMNYKIDVCEKTQIPVLAPLSSLMLQTTHGIYVKLTKFT

>Pbar_CYP6BC4
MLGILAILLDPFLLIGFFLGILYLYLTATFDFWECRGVPFKKPTVLVGNFGSLLLFRKSQPEGVKEMYQWFKDERFFGA
FRVRSPVLILRDPELVKSVCVKDFSHFLNRGIPINNAQDPLSGHLFNLEGHKWKGLRSKLTPAFSSGKLKRMFYLLGECGEELQRLIKEASRNVDRAVEVRELATKFTIDVIGSCAFGIQINALTDEESEFHRAAKTLSKPSYKATLWRMLRTSMPRLYRLLGVQIVDPGVTKFFMDVVSQMIDQREDNGTTRHDFMDLLIELKNKGTLENEVSNPRVCNDEDVQAAKEIDESTIAAQAFVFFAAGYETSSNTIAFCLYELALNQDIQDKTRREVCGAIEAQGGKLTYDAVQEMKYLDMVILETLRKYPPAPLLSRRCEHKYQIPNTEVELPVGIRVIIPIYGLHHDPTYYPDPSRFDPERFTEENKRTRHPYTYLPFGEGPRNCIGMRFALLQIKMGIISFLKDHRVEICGKSTVPIKFSRRSLVTTSEEGFWLAITPSS

>Pbar_CYP6BD8
MAILTQCALLDTLAILSSLFATLYLWMKWKHTYWQRRGIRSLPAHWFFGHFKDAILMRKSAGVVLGDLHHQGTDEDDVL
GIYILHKPFLLVRNPELIKQIMIKDFHIFPNHHFSARSSTDKVSKWSLFTIDNPEWKYLRAKMSPVFTSGKLKNLFLLMQESGEKMRDYLRDYVGKESKAVPIIIKDTFYKYTTDVISSVAFGIRTNCFDTPPPEFYVGRKAFTPSLRRSIQFFFLFFLPKIGKYVGASMLGDYTDYFRKIFWNSMDNRSATKMKRGDLIDSLLQLKDEKPDNNFHALLAQAAIFFVAGRETSITTMICVLFELAKQPELQKRVREEIFEKIQEANGVTYEAVQNMKYLHQVMNETLRLYPPAPILDRLPLSDYTFPGTKITIEKDTPVFVALRGLHSDPRYYRDPMCFDPERFSDERKNEIVPCTFLPFGEGPRNCIGLRLGILQTAVGLIAILRDYEVTLNPSWPSPIDPRSVFTSPVMKFLLNLKKI

>Pbar_CYP6BD9
MLVSLILVFTIVILFWVYTS
YKLNYWKRRGVEFLPPHRIFGNFKDAVLFRSAPGWHIGDLHKMARSDAPFVGFYIFHKPCLLLRDPEIIKYFMIRDFDN
FSDRHFAGSTQKDSIGMKNLFGLKNPAWKYLRTKITPTLTRGKLKQMLPLMLDTANPMMEYIKEQPINSDNVRVIDAQD
LNYKFTTDLIASVALGTKIDSFHYPNYEFSAAVQEFFYGFKRMVALVTVFFMPELVEVIGTRMLFNSSFVGKIFWNAMENREKTGEKRGDFIDSLLQLKNSEQDPVYSIPNTDITIEKGTPIYISLYGLGVDPRFWDEPEVFNPDRFAENKNIPDAYMPFGSGPRMCVGMKVGQLHAKVVLALLLKDYEVWQTKEHTSFLDPRSTFTASGNGINLHFRKI

>Pbar_CYP6BE9P
CSTDIIMFAVFGIKSNCINEPNSEFRLWGKKFFEENSFWIALCIFAPQILNFFSILFTNRQLSNFFFMFRENVEYRHA
HKIVRYDFMNLLIQLMEEGYIEPDDG

>Pbar_CYP6BE10P
DFSPEKVRNRHPYSYLP

>Pbar_CYP6BE11P
GMYTFFKPNLVIVDLDLIQTLLTKNFVNFHDYGMYCNKKIDSLSDRLVLLSGKKWQNLRVKLTPTFTSGKIKMFPILK
ECSEEFVKYLDNAQMKNCIEMKNMFA

>Pbar_CYP6EL7 
FEGENLLYQSGTFFSGFESSSTCTSFTLMELANHPECQKLARKDINRAIEEHGWTYEAFTDMKYLDQAILESLRLHPPV
STIDRYTRQDYQ

>Pbar_CYP6ES2
MEYLIYITILSVSLFYLYAKLSYWSRRGVKTPPTHWLFGNFKDCITFKKAPGQVMQEIYNSADSNDPYIGFYIFHKPML
LLRNSDLIKQTMIKDFEIFPNRRFGSLNERDFVGLDSILSIKQPRWKYLKSKLTPTLTGQKLKNMIPLMIESGKPMIKF
IENLKITETGQSKGEIRDISSRYVSDILASLFFGINTNSFEERENAFWENGLKSSIIFIILFFIPEWAFLLGPFIIKTKNNFRNIFWESMNARQKKEFNREDFTDSMLMLKNGEQNPIYEFKGDNLVAQPSSLYAAGFEATATAIAFVLYELARHPEHQVTVYEEIQTHLSGKELTIDLINKMTFLDRVITEALRLHPP
LPVVDRTALKNYKLPNTGLIIEENVSIYICVSAMGYDSNNFSNPQEFIPLRIEIENNKFYENMIFGIGPRACIGQRLARTLTKVPLIIILSNYFVSYEKNVSNAKALHLFTYVEDGLYINFKKREMIN

>Pbar_CYP6ES3
MDFLICTTALIIFLSLFYVYAKYRLSYWSRRGVKSPPTHLLFGNFKDCFIFKKPPSEILREIYNSANPDDPYIGFYIFH
KPILLLRDHDVIKQIMNKDFDVFPNRRFGSGLERDSVNLDSILSIKQPRWKYLRNKLTPILTGQKLKNMLPLMVECGKP
MIDFIEKSPINETGQNKCEVKDISSRYSTDVIASLAFGIAINSFDEKETDFWNNGMKIFKGFKRSIVFIILFFIPEWDFLIGPFIREPANYFRQVFWDSMNTRERLAFKRGDMIDYMLALKNGEQDPIYTFEGDRLLAHPTSFYIAGLEATATAIAFVLYDLACYPEHQTTLYNEIQTYLSGKELTMDLINEMSFLDSVVVESLRLHPPLPVTDRIALRDYKLPNTELIIEKDIPVYISVNASNQDPKYFSHPQDFDPRRIKTGDKKFYESLAFGIGPRSCIGQRFALIIIKVALIMILSNYIMSYETKTTLNNNQAIHVFTYAADGLHVLFKKRN

>Pbar_CYP9P15
MDWSWFSTPFGLLLTTLIVIVVSKVIATMNRMYFYWKGKGIPYMPNSLSSAIMGWKMLAGRFHFTEWCDYLYYYFPNAK
YFGMVDFATPAILLRDPELIKDTMVKDFEHFQDHRAFVDENLEPLFGKAVFFMHGDRWKEMRNVLSPSFTASKMKLMFD
LISDCAHDFANYFVEHPELCSEVELKGTFRRYTNDVIATAAFGLSVNSMKEQDNEFYIRGIEATKFSSGFLMMLKFIFL
RSFPRFSKMIGLTLFTNETSTFFRKIVADTIKMREEKGIVRPDMIHLLMQAREKEGTSAQVTLDDIVSQAFIFFFAGFD
TSSTLMCFVAHELAVHQDIQDRLREEIKQYLAEGNGKISYDSLSQMSYMDMVVSEALRKYSPVVILDRVCTKKYELPPA
QPGCKSLTIEPGTIIMYPGYSLQRDPTYFPNPEKFDPERFSDENKDKIVPYSYLPFGLGPRKCIGNRFALMETKILLAH
LLQKFTLKTTPKTVEPIVFNKKEFALQPVGGFWIRLEKRET

>Pbar_CYP9P16
MDWSWFSTPFGLLLTTLIVIVVSKVIATVKRIYFYWKGKGIPYIPNSLSSAMIGWKMLAGRLHFTEWSDYLYYYFPNAK
YIGMVDVATPAIFLRDPELIKDTMVKDFEHFQDHRAFVDENLEPLFGKAVFFMHGDRWKEMRNVLSPSFTASKMKLMFD
LISECAHEFTNYFVEHPELCSDVELKKTFRRYTNDVIATAAFGLSVNSMKEQDNEFYARGIEATKFSNGFLMMLKFILL
RSFPKFSKMIGLTLFSNETSTFFRKIVADTIKMREEKGIVRPDMIQLLMQAREKEDAQMTLDGIVSQAFVFFFAGFETS
ATLMCFVAHELAVHQDIQNRLREEVKQHLAEGNGKISYDSLSQMSYMDMIVSEALRKYAPTVLLDRVCTKKYELPPAQP
GCKSLTIEPGTIIMYPAYSIQRDPNYFPDPEKFDPERFSDENKDKIVPYSYLPFGLGPRKCIGNRFVLMETKILLTHLL
QKFTLKTTPKTAEPITFNKKDFMLQPVDGFWIRLEKRET

>Pbar_CYP9P17
MDWSWFSTPFGLLLTTLIVIVVSKVIATMNRMYFYWKGKGIPYMPNSLSSAIMGWKMLAGRFHFTEWCDYLYYYFPNAK
YFGMVDFATPAILLRDPELIKDTMVKDFEHFQDHRAFVDENLEPLFGKAVFFMHGDRWKEMRNVLSPSFTASKMKLMFD
LISDCAHDFANYFVEHPELCSEVELKGTFRRYTNDVIATAAFGLSVNSMKEQDNEFYIRGIEATKFSSGFLMMLKFIFL
RSFPRFSKMIGLTLFTNETSTFFRKIVADTIKMREEKGIVRPDMIHLLMQAREKEGTSAQVTLDDIVSQAFIFFFAGFD
TSSTLMCFVAHELAVHQDIQDRLREEIKQYLAEGNGKISYDSLSQMSYMDMVVSEALRKYSPVVILDRVCTKKYELPPA
QPGCKSLTIEPGTIIMYPGYSLQRDPTYFPNPEKFDPERFSDENKDKIVPYSYLPFGLGPRKCIGNRFALMETKILLAH
LLQKFTLKTTPKTVEPIVFNKKEFALQPVGGFWIRLEKRET

>Pbar_CYP9P18
MDWSWFSTPFGLLLTTLIVIVVSKVIATVKRIYFYWKGKGIPYIPNSLSSAMIGWKMLAGRLHFTEWSDYLYYYFPNAK
YIGMVDVATPAIFLRDPELIKDTMVKDFEHFQDHRAFVDENLEPLFGKAVFFMHGDRWKEMRNVLSPSFTASKMKLMFD
LISECAHEFTNYFVEHPELCSDVELKKTFRRYTNDVIATAAFGLSVNSMKEQDNEFYARGIEATKFSNGFLMMLKFILL
RSFPKFSKMIGLTLFSNETSTFFRKIVADTIKMREEKGIVRPDMIQLLMQAREKEDAQMTLDGIVSQAFVFFFAGFETS
ATLMCFVAHELAVHQDIQNRLREEVKQHLAEGNGKISYDSLSQMSYMDMIVSEALRKYAPTVLLDRVCTKKYELPPAQP
GCKSLTIEPGTIIMYPAYSIQRDPNYFPDPEKFDPERFSDENKDKIVPYSYLPFGLGPRKCIGNRFVLMETKILLTHLL
QKFTLKTTPKTAEPITFNKKDFMLQPVDGFWIRLEKRET

>Pbar_CYP9P19
MDWSWFSTPFGLLLTTLIVIVASKVIAMVYRMHFYWKGKGIPYMSNSLSSIIMSWKMLTGRLHFTEWCDYLYNYLPNAK
YFGTTDFLTPVILLRDPELIKDTMVKDFEHFQDHRAFVDENLEPLLGKTIFFMHGDRWKEMRNVLSPSFTASKMKHMFD
LISECAHDFANYFVEHPELCSEVELKGTFRRYTNDVIATAAFGLKVNSMKEQDNEFYMRGIEAANFSNGFLMILKFILL
RSFPRFSKMIGLTFFSKETSTFFRKIVADTIKMREEKGIVRPDMIQLLMQAREKEGTNVQMTLDGIVSQAFIFFLAGFD
TSSTLMCFVAHELAVHQDIQDRLREEIKQHLAEGNGKISYDSLSKMSYMDMVVSEALRKYSPAVFLDRVCTKKYELPPA
QPGCKSLTIEPGTILLYPGYSLQRDPNYFPNPEKFDPERFSDENKDKIVPYSYLPFGLGPRMCIGNRFALMETKILLAH
LLQKFTLKTTPKTIEPIVFNKKEFALQPVGGFWIRLEKRET

>Pbar_CYP9P20P
MDSLLSSLFVLLLITLIVISVLKFVVLLYHMYFYWKDKGVTYQIRYLLITDWKLFVNRISFPDYCQYLYRYFPDAKYVG
VMNFSTPAVLLREPELIKDAVKDFKYFHDHRSFVDETVEPLFGKNIFSLRGDHWREMRNTLNTSSFTGSKMKFMFELIA
KCSHDFVDYLVVHPKLCHSIETKEIFRWYTTDVIATTAFGINVNFMKDPNNEFYIRGVETKFVNGLLTFVKVMILRAFP
RFASTVGLSFFPLATTKFFRRLVRETPVKTHEEQDIIRLDMIYLLMLGTGEKCQCSQNNIGRHRFASFHFFFASFEISS
TLICFVAHELTINSDIQDRLRKEIHCVKSNSEISYESLLKTSYGYGDFSSQRKYPSVVFTDRLCTKKYELPLSQSGYKN
IIIELDNVLMFFVYALHHNPQYFPNSNKFDPETFSDENKDNILPYIYLPHFHGPRKCIGNRFALMETKILIAHLLQKFT
LKTMEKTVEPIVYSKKDFSLQLLTDFRSAWRRKKYENIVCKTLFSQSSI

>Pbar_CYP9R18
MIYVIALSIIAGALGLYYYFFKDLNYFKKHGIVHIPPLPILGNMAPGILHRKPPAEHITEIYNLHSEAKYIGMYDLLCA
PIILLRDLELIKSITLKHFDMFPDHRGLVEDETQDPLFGKNLFFLRGEKWRQVRALLSPAFTSSKMKNMFKLMSECGAD
FGTFLAQLPPEQRMMQMKDAFNRYTNDVIATCAFGINVDSMRNPKNEFYVYGKEATTFDNIAFVLKICTFRLLPWLARL
IKLRLIRQKVADFFRDLVKITIKTRDEKHIVRPDMLQLMMENRDKEGKIELSIEDMVAQAFIFFFGGFETTSTLMSFVA
HEIAVNQDVQVKLQNEIDRVLEENNGQVLYEAVNAMEYLDAVICEALRMYPVLVVVDRVCVKDFELPPSLPGLKPFTIK
KGQSAWIPIYALHHDPKYFEEPEKFDPERFLGEKRKDSLNCGAYLPFGLGPRMCIGNRFALLETKVLLFHLLARCNLKT
CEKTPIPIKLGKGGFTIMPEGGFWLNVEPRNNTHRSLATNSIN

>Pbar_CYP9R19
MIYIIVLSIIASVLSFYYYFFKDLNYFKKHGILYKPPLPILGNMGPSIFGLKSSAELIKEFYDLNSEAKYVGVFDMPTT
PMIVVRDPELIKSITIKYFDTFPDHQSILADETMEDPLFGKNLIFLHGERWRQIRSLLSPAFTSSQMKSMFKLMSEYAA
DFSTFLAQLPPEQRMMQMKDAFNRYTNDVIATCAFGIIVDSMRNPNNEFYVHGKEATVFNAMVLKLCIYRFLPWLARLI
KLRLIHQKVTDFFRDLVEITIKTRNEKHIVRPDMLQLMMENRDKEGKIELSIEDMVAQAFIFFFAGFETTSTLMSFVAH
EIAVNQDVQVKLQNEIDRVLEENNGQVLYEAVNAMEYLDAVICEALRMYPILVAVNRVCVKDFELPPSLPGLKPFTIKK
GQSAWIPIYALHHDPKYFEDPEKFDPERFLGKKRKDSLNCGAYLPFGLGPRMCIGNRFALLETKVLLFHLLGRCNLKIC
EKTPIPIKLTKSCFTLVPEGGFWLNVKPRKNMHYTIAANLSN

>Pbar_CYP9R20
MIYIIVLSVTAGVLGFYYYFFKDLNYFKKHGILHKPPLPILGNMGSACLRLKPIVEFVKDFYNLYPEAKYIGIYDIPTI
PVIAVRDPELIKSIMLKHFDMFPDHRNFIDETQDPLFGKNLFSIRGERWRQVRSLLSPAFTSSKMKNMFKLMSEYSADF
TTFLAQLPPEQRMMQMKDIFTKYTNDVIATCVFGISINSMKNPKNEFYVYGKEATTLSSVTFLKFYIFRNLPLLARLIN
LKFVRQKIADFFRDLVETTIKTRDENGIVRPDMLQLMMENRSKEDKVQLTIEDMVAQAFVFFFNGFESTSTLMCFAAHE
IAVNQDIQKKLQNQIDQVLKENNGQVLYEAVNAMEYLDAVIYETLRMYPIVAVIDRSCAKDFELPPALPGKKSFTIKKG
RGIWIPAYALHHDAKYFEEPEKFDPERFLGEKRKHIFNCGAYLPFGLGPRMCIGNRFALLETKVLLFHLLARCDLKICE
KTPIPLKLAKGFNMKPEGGFWLNVEPRKNIDYILAANLNNGTLRCKKVDLI

>Pbar_CYP9R21
MEYWTIILSILTVVLAIYYYSSRKNLNVFQQHGIPYLKTSFVKRIWKTFVRPESFAKLIQETYNVHSEAKYIGVFDLSN
PVMVIRDVELIKFIAIKNFDSFEDHRFFGNETQDPLFGTNLIALRGDKWRDYRALVSPAFTASKMKMMYHLITECAVNF
SEYLMDVPSDKRIMEMKDIFTRYANDVIATCAFGINVDSMTNPENEFYAFGKKATNFNMIALLKILMYQYTPILIRLLN
IKIIDDRTNAFFVNLVDETIRTRDEKGITRPDVIQLLMDSRSKREPGKELSILDMTSQAFIFFLAGFESSSTLMSFAAH
EIAINPDVQEKLQNEIDQVLEDMNGQPSYEAINGMKYLNAVINETLRKYPVQPMTDRLCVKDFELPATLPNAKPFLVKE
GMMVWFPFYGLQHDPKYFPEPDKFKPERFLEEGKEKDNLNAYHPFGLGPRMCIGNRFALLETRTVFFHLLARCqlkpce
ktssssklqkggfsmrlegGFWLSILPREKRHPTIMNRN

>Pbar_CYP9R22P
MIYVIALSVIAGVLGFYYFFLKIITLKNMAYLHKPPIPILGNMGPSIFRLQSLAELVKDIYNLHSEAKYVGMFDMTNPL
IMVRDLELIKSVTLKHFDMFPDHLSVVETQDPLLGKNLFSIRGEKWRQVRPLLSPAFTSSKMKSMFKLMLECADDFGTF
LVQLPPEQRMIQVKDIFTRYTNDVIATCAFGITVDSMRNPKNQFYVYGKEATTFGSIALIKLYIIQSLPTLARLINLKF
IRQEIADFFRDLVETTIKTRDENGIVRPDMLQLMMENRGKEGKLELSIEDMVSQAFIFFFGGFDSTSTLMCFAAHEIAV
NPDVQKRLQDEIDQVLEENNREAPYEAVNSMEYLDAVICEALRMYPVVVAMDRLCEKDFELPPALPGMKPFTIKKGQGI
WIPVYGLQHDPKYFEEPEKFDPERFLGEKRKDSLNCGAYLPFGLGPRMCLGNRFALLETKVLLFHLLARCNLKVCEKTP
IPLKIARDGFNMKPEGGFWLNVEPRESIHHILSAKLVNGTRYM

>Pbar_CYP9R23P
MIYIIILSMIAGSLGLYYYLFEDFNFFKKHGIPKPLPLLGNMGSTLTRRQSVAELIKSIYILDAKYVGMYDLTKLLVMI
RDPELIKFITLKHFDMFMDHRSFFDETQDPFFVKNLVALRDDRWREMRFLDSRSILSPAFTSSKKNEKYIQVDVGLWYL
QVFGTITRPDRRKMEMKDVFTRYTNDIIAICAFGISVDSMRNPNNEFYIYGKEVIIFGILLVLKFYTFTIYNFILAGTN
TVETFSRTSNFFSDILSKSLKRESYRSTRHVLQLMMESRDKYGKTDLTMIAQAFTFFFGGFDISLTLMCFTAHEIAVNQ
DVQKRLQNEIDQVLKDNDGQVLYETVNSMEYLDAVINEILRMYPGGLALARVCVKDFELPSTLPGMKHFIIKKGQDIWI
PVYGLHHDSKYFEEPEKFDPKFLGERKKHTLNTMELSFLSVLGSRMCIGNRFALLETKDLLFHLLLLAHCENLTLNADT
TQVSRFQYEG

>Pbar_CYP9R24P
YFLNIDNNYTIIKIQNLFSGKNLVVLRDEKWEMQIIFSPAFMFSKMKNI(2)
YQINITFSNYLASEKRVMKMKDVFTRYTNDVIVTCVTASMRNPNNEFYMYVPIITAANKFLLLKLYIFR(9)
PNMLQLMMKSRSKDSKTNLVIDEIVVQVCTFSFDNNLTLMCFAAHEIVVNQDVRGLNGIVVSVYNNRRARYEVVND
ME(9)
EKERYTIPIHGLHHDSKYFN

>Pbar_CYP9R25P
MYVIALSVIAGVLGFYYYFFKDLNYFKKHNILYKPPIPLVGNMGPSVFRLHSIQAELSKDIYNLHSETNYVRIFDMTKL
YIIMRDPLLIKSITLNTSIPFVFPDHRFVNESQDSKYLAKIFFQFAERGSDKYDLYLQSSRRKMKNMFKLMSKYAADFG
SFLTQLEYASEQRMMQMKDIFARLMTLLLALLALLLIPETQRTNFTYMARKRLLSTILPNYTWIIFGNFSLLARLINLK
LIRQKIIDYFRDLAETTIKTRDENDIVRPNILQLLMESRNKEDKAKLTVEDMIHAFIFFFSGFDTASTVILYCSRKRSE
SRYIKKDFRIRSTESKKTMEKHLMKLMLRNIMLFTKLSECSLLLQRIDYAKISSYRQHYQGRIWTGVNKVSYYQERTKH
MNTDLRTSLCIFRKARNLIPNGFLMKEGKTVSIAEPIFFSGLVPECAFALLEIKVLFFHLLARCNLKVCEKTSLLLKLA
KSGIINEA

>Pbar_CYP9R26
MIYIIILSTIAGALILYYFLFKNMNYFKKYGIPHVKPLPIVGNMGPAIFRQQSLTDFVKMMYNLNPNAKYVGMYDFWQN
PIIVLRDLELIKSVTLKHFDNFMDHFGVLDEQQDPFFGKNLIALRGDRWREVRSILSPAFTSSKMKSMFKLMSNCGVNF
STYLTQLPPEKRTMELKNIFTRYTNDVIATCAFGISVDSMRNPKNEFFVYGTEATNFSGFSLLKFFIMRNFPWLARIVK
LTFIREKITHFFRDLVKTTIKIRDDNGIVRPDMLQLMMENRSKDKAELSIDDMVAQAFIFFFGGFESTSTLMCFVAHEI
AVNQDIQKRLQNEINQVLEETNGEASYEAVNGMEYLDAVINEALRMYPIVVALDRLCLKDFELPPTLPGMKSFTVKKGH
GIWIPVHGLHHDPNYFEEPEKFDPERFLDEQKKDSLNCGAYLPFGIGPRMCIGNRFALLETKVLLFHLLARCDLKPCEK
TAIPLKIAKGGLTIKPESGFWLSIMPRNNIHHTPAVNAANKTG

>Pbar_CYP9R27
MIYIIALSVIAGVLGFYYYFFKDLNYFKKHGILHKPPFPILGNMGPSVLRLQSVAELVKDIYNLHSEAKYVGMFDMTNP
LIMVRDPELIKSITLKHFDMFPDHRSFVDETQDPLFGKNLFSIRGERWRQVRSLLSPAFTSSKMKSMFKLMSECADDFA
TFLAQLPPEQRMIQVKDVFTRYTNDVIATCAFGITVDSMRNPKNQFYIYGKEATTFNSIALIKLYIFRSLPTLARLINL
KIVRQKIADFFRDLVETTIKTRDENSIVRPDMLQLMMENRGKEGKPELSIEDMVSQAFIFFFGGFDSTSTLMCFAAHEI
AVNPDIQKRLQDEIDRILEENNGEAPYEAVNGMEYLDAVICEALRMYPVAVAMDRLCEKDFELPPALPGMKPFTIKKGQ
GIWIPIYGLQHDPKYFEEPEKFDPERFLGEKRKHSLNCGAYIPFGLGPRMCIGNRFALLETKVLLFYLLARCDLKVCEK
TPIPIKIAKDGFNMKPEGGFWLNVEPRENIHHTLSTKLVNGTC

>Pbar_CYP9R28P
MIYIIILSMIVGSLGLYYYLFKDFNFFKKHGIPYIKLLLLLGNGIHHPPPIHSAFKLIYYIHPDAKYVGMIKSLVMIR
DPELIKSMLKHFDMFMNHSSFFNETQGPFFAKNLISVYRCSIEMRFILSPAFTFSKMKSMFKLMSNYDIDFSKYLAQ
LSAERRKMEMKDVFMTYANDVIATCAFGVCRLNEKSKILCLRQESDYFRHSACFTHLQFYLGWHEYLSNFFVKKP
IFLEILSKSYKNHIKIREGIVSDMLQLMMESRSKNGRTDTNLSVHQTFTFFFGGFDSNSMLMCFAAHKIAVND
VQKKLQNEIDVLKNNDGQVLVRVNSMEYLDAI(9)
INKTLRIYPGDLTLNRICVKDFELPSTLPGMKSFIIKKGQGIPVYGLYHDSKYFEKPEKFDPKRFLSKRKKHTLNCGAS
FPFGLGPRMSIGNIFVLLESFAVSNEMKNYKINMK

>Pbar_CYP9R29
MMYVIALSVIAGVLGFYYYFFKDWNYFKKHNILHKPPIPIVGNMGPSVFRLQSIAELIKDIYNLHSEAKYIGIFDMTKP
CIIVRDPELIKSIALKHFDIFPDHRSFVNESQDSIFGKNLFSIRGEKWRQVRSLLTPVFTSHKMKSMFKLMSKCAADFG
SFLTQLPPEQRMMQMKDIFARYTNDMIATCAFGITVDSMRNPKNEFYVYGKEATSFDGIALIKLYIFRNFPLLARLINL
KLIRQKIVDYFRDLVEITIKTRDENGIVRPDILQLLMENRNKEDKAKLTIEDMVSHAFIFFFGGFDTASTVMSFTAHEI AVNQDIQKKLQNEIDRILKENNGEASYEAINAMEYLDAVIHEALRMYPPAATTDRLCVKDFELPPALSGMNSFTIKKGQ
NIWIPIYALHHDPKYFEKPEKFDPERFLGERRKDSLNCGAYIPFGLGPRMCIGNRFALLEIKVLFFHLLARCNLKVCEK
TPIPLKLARSGIIMKPEGGFWLNVEPREITLVDVRSLMI

>Pbar_CYP9R30
MEYWSILLSIVIGVISIHYLFKNFNFFKRHGVIHMPVVPILGSMTPFIFRQMAFTDLIMRMYNFNPNAKYYGFYATITP
TFLLRDPELIKSVLVKDFETFPNRHGFNSSAEPLLGKNLFSLRGEKWRNVRTLLSPSFTLSKMKMMFSLMSDCAVEFAE
FLSTLSADRSEIDMKDAFTKYTNDVIATCAYGIKINTMKDPTNKFYVYGKEAINFTGFRSLKFFFLRSFPTLSQILNIK
FLNDHVANFFKDTIMTTIATRDADHITRPDMLQLMMDIRGKEGRRQLDIDEMTAQAFIFFFGGFDTSSTAMSFAAHEIA
VNPEVQKKLQQEIDKGLEESNGEVTYEAINRLEYLDAVISEVLRLYPPVPFLERKCEGSYELPPTLPGEKSFTMKKDML
FWIPVFAIHRDEKYYDNPEKFYPERFLNNRTYHNSSCYIPFGLGPRMCIANRFALLEIKVLLFHLLARCELKPCAKTTY
PMKFSKKGLVFKPENGFWLNIQRRTNPMIDSKVDS

>Pbar_CYP9R31
MDTWILLSLLAGTIAIYYYFFKNLKFFEKQGILHISPWPLVGNMAPAFLRQLSLAELIQKIYILNRDAKYVGFFDGMNP
VVIIRDPELIKAIGVKNFEAFPDHRAFIDEVNDPLFGKNLFSLRGDKWRDVRTLLSPAFTSSKMKTMFKLMSECAVSFT
DFLSKLPPDKSVMELKNSFTRYTNDVIATCAFGINVDSMKNPNNEFYVYGKEATTFNTLRTIKFYFVRSMPVITKMLGV
KFISERVAQFFKDLIRSTIYTRDTKNIVRPDMLQLMMETRGKRGPGKELTIEDMTAQAFIFFFGGFDTVSTLMCFVAHE
IGVNPDVQAKLRDEVDEVMKTTNGELTYEALNGMQYLDAVVNETLRMWPVAVFLDRISAEDFQLPPALPGDKPFLLKKG
MSVWFPVYGLHRDPKYFEKPDEFRPERFLDENKKEINSAAYIPFGIGPRMCIGNRFALLETKVMLFHLLARCELKPCVK
TTHPMRLSKSNFTMLAEGGFWLKIQARNNTNVSSNTANDYI

>Pbar_CYP9R32
MEYWSILLSIVIGVISIYYLFKNFNFFKRHGLIHMPVVPILGSMSSIIFRQIAFVDSIVKMYNFNPNAKYYGFYATTTP
TFLLRDPELIKSVLVKDFEAFPNRRGFSSADPLLGKNLFSLHGEKWRNVRTLLSPSFTLSKMKMMFSLMSDCAVEFAEF
LSTLSADRSEIDMKDAFTKYTNDVIATCAYGIKINTMKDPTNKFYVYGKEATSFIGSRSLKFLFLRSFPALSQILNIKL
ISDHVANFFKDTIMTTIATRDTEHITRPDMLQLMMDIRGKEGRRQLDIDEMTAQAFIFFFGGFDTSSTAMSFAAHEIAV
NPEVQKKLQQEIDKVLEESNGEVTYETISRLEYLDAVISEVLRLYPPVPFLERKCEGSYELPPTLPGEKSFTMKKDMLF
WIPVFAIHRDEKYYDNPEKFYPERFLNNRTYHNSSCYIPFGLGPRMCIANRFALLEVKVLLFHLLARCELKLCAKTTYP
MKFSKKGLVMMPENGFWLNIQRRTNPMIDSKVDS

>Pbar_CYP9R33P
FGSVIPIIFRQLSFSDFILKMYNFYSMQNILYIILQPNILYLYYICKSHNRTDGRXTFPERQSFSNLNYSVLEKNILLI
FSLRGEKRRTMRALLNPSFIFSKMKMMFTLISEYAVEFVEFLTLPTDKDVMDMKNIFSKYMSVIIIHMAYGIEINFMKN
PMNKFYDFGQNAINFLLNQPIKFIFLRTFPTLGRILNIRFIKHNIKFLRYYIYYSCYYRAYADMLQLMMKIRERIERSK
TGYRNDRARVHFFFGGFETTSISMSFAAYEIAVNLKVQSKLEIDKILEELNEDITYEAINRFKYLYAVISETLKLHISX
PVVFLEKKFRGSYEFPPSLPGGKSFIVKKDMIINDSDFXAIHCDENYYDDLEKFYPEGFTSNKTYLNFLCYMPFELGPR
MCIANRYAILVMKDLLFHLLTRCELKSYAKTTYPMKWSKKGLVIILENS

>Pbar_CYP9R34P
MDVKSLPIVENMRPAIFRQQLTDFVKIMYNLNSNVKYVNSSACMTFGKNPIVVLRDFEFVKSVVKTFQLYRPPWTTRSI
FGKNLIALCGHKREVRFILNPAFTSSKMKMFKLISNIVCLNSNCGVNFSTYLTGNCHKRTIEFKNIYLYKVHKRNRYLR
FWYQRCINLLSVYEKPEKICVRYRNITNFSGFSLLKFFIMRNFPRLARIIKLTFIQKKIYKEITHFFRDLVEKLLKEII
MISFVQTCYNWRSKDKAKLSIDDMVAAFIFSEASKVPPHCFAAHKIAVNQNIKRLNEIDQVLKEINETPYETLNDMEYL
NAMINEVLRMYPVAVALNKLYLKDFESLLLLSRANIIRTLLLRKPHMKPFTVKKRHGIKRFIILHHDPNYFEVPEKFYP
KRFLDEVRKDSLNCTYLPFAIDPIDCCIGNRFALLKRKVLLFHLARCDLKLCEKTVIPLKIVKDSSIKA

>Pbar_CYP9AS11v1
MEPFTLLLTIITASICICLYYFVLSKISYFEQLKIPHERPIPLIGNMAPFIFRQMSPAENVQRLYKLFSHAKYFGMFDC
ITPVYVIRDPDLINTIAIKEFDNFCDHLGFVNETLDPIASRNLFNLQGDHWREMRKLLSPSFTSSKMKIMFELMCQCGE
NFANSIVQSGKNGKLYDMKEILSRYANDVVATCAFGINIDSFKHPNNEFYLLGKKALNFDGRLSFVFFINRNFPTLSKF
LKLRMFGPKVENFFKNIVSETVKVRDEQGIFRPDMIQLMMETRNKDSGPEFDINEMTAQAFIFFLAGFDSVSTAMCFMV
HEVGVNPNVQSKLKEEIDDVLKQTDGKPTYEAINRMKYLDAVVNESLRLYPIASFLDRKCIKKFELPPATPDSKSLILK
PGDNIWFPSYSLHRDPKYYPEPDKFNPERFVNGEVDNSVYMPFGLGPRMCIGNRFALMEAKVMLFYLLWHCDLLPDVKT
RNPMVLNKKAFVMMAEGGFWLKVRARMSKAPVT

>Pbar_CYP9AS12Pv1
MLFSIIFLAKICLYSYTLYKLSYFELKIPHDSILLISNIGCIVFSTYGFPKRLQRLCKLFSDVKYFGYYEFIISTYVI
RDPNLFNTIVIKQFDNFCDHDVLWKLLNSSFTASKIKTMFELMCQCAENSIDFMITQSKKKTESYMT

>Pbar_CYP9AS13v1
MEPSTWFLAIVTASIGLYYYILYKLSYFERLKVPHERPTPLIGNMGSYIFRRMSIPENIQRLYNLFSDAKYFGFYDFMT
PTYVIRDPDLINTIAIKQFDNFCDHRSFANKILDPMASRNLFDLKGDYWREMRKILSPSFTSSKMKMMFGLMCQCAENL
ADFIVTQSGKNGKSYNMKEILSRYANDVIATCAFGISVDSFKHPNNEFFLVGQKCKFDSWLTFIFVVQRNIPLLAKLLK
LRMFGPHVENFFKNLVSNTVKIRDEQGIVRPDMIQLMMESRNKDTKLAYDINEMTAQAFVFFVAGFDATSTAMCFMAHE
IGVNPDVQNKLREEIDNVLKQTNGKPTYEAINHMKYLDAVVNETLRMYPLGSFIDRKCVKEYELPPATSDGKPIMLKPG
DNIWLSHYPLHRDPKYYSQPDKFNPERFVNGEIDNSIYMPFGIGPRMCIGNKFALMEAKILLFYLLWHCDLESDVKTKV
PMVINKHSLTMLAEGGFWLKVRARK

>Pbar_CYP9AS14v1
MELSTWLLTILTASIGLYYYILYKLSYFKRLKVPHERPTPLIGNMGPFIFRRMSIPENIQRLYNLFSDAKYFGFYDFMT
PTYVIRDPDLINTIAIKQFDNFCDHRSFANEILDPMASRNLFDLKGDHWREMRKLLSPSFTVSKMKTMFGLMSQCAENL
IDFMITQSGKNGKSYDMKEILSRYANDVIATCAFGISVDSFKHPNNEFFLLGQKSKFDGWLTFVFFMQRNIPALAKLLK
LRMFGPYVENFFKNIVSNTVKIRDEQGIVRPDMIQLMMETRNKDTGPAYDINEMTAQAFVFFLAGFDATSTAMCFMAHE
IGVNPDVQNKLREEIDNVLKQTNGKPTYEAINHMKYLDAVVNETLRMYPIGSFIDRRCVKEYELPPATPDGKPITLKPG
DNIWLSHYPLHRDPKYYSQPDKFNPERFVSGKVDNSIYMPFGIGPRMCIGNRFALMEAKILLFYLLWHCDLLPDVKTKV
PIVISKHSFTTLAEGGFWLKVRARK

>Pbar_CYP9AS14v3
MELSTWLLTILTASIGLYYYILYKLSYFKRLKVPHERPTPLIGNMGPFIFRRMSIPENIQRLYNLFSDAKYFGFYDFMT
PTYVIRDPDLINTIAIKQFDNFCDHRSFANEILDPMASRNLFDLKGDHWREMRKLLSPSFTVSKMKTMFGLMSQCAENL
IDFMITQSGKNGKSYDMKEILSRYANDVIATCAFGISVDSFKHPNNEFFLLGQKSKFDGWLTFVFFMQRNIPALAKLLK
LRMFGPYVENFFKNIVSNTVKIRDEQGIVRPDMIQLMMETRNKDTGPAYDINEMTAQAFVFFLAGFDATSTAMCFMAHE
IGVNPDVQNKLREEIDNVLKQTNGKPTYEAINHMKYLDAVVNETLRMYPIGSFIDRRCVKEYELPPATPDGKPITLKPG
DNIWLSHYPLHRDPKYYSQPDKFNPERFVSGKVDNSIYMPFGIGPRMCIGNRFALMEAKILLFYLLWHCDLLPDVKTKV
PIVISKHSFTTLAEGGFWLKVRARK

>Pbar_CYP9AS15Pv 1
MEPSTWLLTILTASICLYYYILYKLSYFERLKVPHERPIPLIGNMDPFICRRMSISKNLQRLYNFFSDAKYFGFYDFYD
EYLINTIAIKFDNFCDHRSFTNEVLDPMAKENLFDLKKDHWREMRKLLSPSFTSSKMKTMFGLMCQCAENLVDFIITQA
GKNGMSYDMKEILSRYANLDFYSKAQYLECDNFNIEQF

>Pbar_CYP9AS11v2
MEPFTLLLTIITASICICLYYFVLSKISYFEQLKIPHERPIPLIGNMAPFIFRQMSPAENVQRLYKLFSHAKYFGMFDC
ITPVYVIRDPDLINTIAIKEFDNFCDHLGFVNETLDPIASRNLFNLQGDHWREMRKLLSPSFTSSKMKIMFELMCQCGE
NFANSIVQSGKNGKLYDMKEILSRYANDVVATCAFGINIDSFKHPNNEFYLLGKKALNFDGRLSFVFFINRNFPTLSKF
LKLRMFGPKVENFFKNIVSETVKVRDEQGIFRPDMIQLMMETRNKDSGPEFDINEMTAQAFIFFLAGFDSVSTAMCFMV
HEVGVNPNVQSKLKEEIDDVLKQTDGKPTYEAINRMKYLDAVVNESLRLYPIASFLDRKCIKKFELPPATPDSKSLILK
PGDNIWFPSYSLHRDPKYYPEPDKFNPERFVNGEVDNSVYMPFGLGPRMCIGNRFALMEAKVMLFYLLWHCDLLPDVKT
RNPMVLNKKAFVMMAEGGFWLKVRARMSKAPVT

>Pbar_CYP9AS12Pv2
MLFSIIFLAKICLYSYTLYKLSYFELKIPHDSILLISNIGCIVFSTYGFPKRLQRLCKLFSDVKYFGYYEFIISTYVI
RDPNLFNTIVIKQFDNFCDHGTFLLNSSFTASKIKTMFELMCQCAENSIDF

>Pbar_CYP9AS13v2 
MEPSTWFLAIVTASIGLYYYILYKLSYFERLKVPHERPTPLIGNMGSYIFRRMSIPENIQRLYNLFSDAKYFGFYDFMT
PTYVIRDPDLINTIAIKQFDNFCDHRSFANKILDPMASRNLFDLKGDYWREMRKILSPSFTSSKMKMMFGLMCQCAENL
ADFIVTQSGKNGKSYNMKEILSRYANDVIATCAFGISVDSFKHPNNEFFLVGQKCKFDSWLTFIFVVQRNIPLLAKLLK
LRMFGPHVENFFKNLVSNTVKIRDEQGIVRPDMIQLMMESRNKDTKLAYDINEMTAQAFVFFVAGFDATSTAMCFMAHE
IGVNPDVQNKLREEIDNVLKQTNGKPTYEAINHMKYLDAVVNETLRMYPLGSFIDRKCVKEYELPPATSDGKPIMLKPG
DNIWLSHYPLHRDPKYYSQPDKFNPERFVNGEIDNSIYMPFGIGPRMCIGNKFALMEAKILLFYLLWHCDLESDVKTKV
PMVINKHSLTMLAEGGFWLKVRARKKALIT

>Pbar_CYP9AS14v2
MELSTWLLTILTASIGLYYYILYKLSYFKRLKVPHERPTPLIGNMGPFIFRRMSIPENIQRLYNLFSDAKYFGFYDFMT
PTYVIRDPDLINTIAIKQFDNFCDHRSFANEILDPMASRNLFDLKGDHWREMRKLLSPSFTVSKMKTMFGLMSQCAENL
IDFMITQSGKNGKSYDMKEILSRYANDVIATCAFGISVDSFKHPNNEFFLLGQKSKFDGWLTFVFFMQRNIPALAKLLK
LRMFGPYVENFFKNIVSNTVKIRDEQGIVRPDMIQLMMETRNKDTGPAYDINEMTAQAFVFFLAGFDATSTAMCFMAHE
IGVNPDVQNKLREEIDNVLKQTNGKPTYEAINHMKYLDAVVNETLRMYPIGSFIDRRCVKEYELPPATPDGKPITLKPG
DNIWLSHYPLHRDPKYYSQPDKFNPERFVSGKVDNSIYMPFGIGPRMCIGNRFALMEAKILLFYLLWHCDLLPDVKTKV
PIVISKHSFTTLAEGGFWLKVRARK

>Pbar_CYP9AS15Pv2
MEPSTWLLTILTASICLYYYILYKLSYFERLKVPHERPIPLIGNMDPFICRRMSISKNLQRLYNFFSDAKYFGFYDFXY
DEYLINTIAIKFDNFCDHRSFTNEVLDPMAKXNLFDLKKDHWREMRKLLSPSFTSSKMKTMFGLMCQCAENLVDFIIT
QAGKNGMSYDMKEILSRYAN

>Pbar_CYP336A15
MDVTVVLLSLVVLVILYFYLTRNFKYWQKRGVPCASGAVPGLGHMWDVVRMKINFSEFSNKIYDDNRNHSMVGFYNFMT
PSLFVLEPELVKTVLQTNFTNFHENGLKINPDLDPLLANNPFFNYGEKWIIGRKRLTYAFSSMRLKILLESVKQVCEKF
ENYVDKKLGKTGRAELELKELFARFTSQVVAGAGFGVDGMSFDDEKEKESFYTMGKSFLEGSSLNNLIFTFVLFIPSLG
KMLRMRLVPKKIDHFFRTLVVDIMEQRRRETTRRNDFLQLMVDLEKTEGDEFDSTVLASHAMSFFVDGNETSNTTLSFI
GYNLATNPKVQEKLREEVISVLNKYDGVITYEALREMTYMDQVISESQRITPALGFLSKICTEDIEIKGSDGVVCRVER
GTPVLIPIHALAKDPRYWENPEEFDPDRFGPDRKNSIERFAFLPFGEGPRICVGMRMALLQMKACLATFLRKYSLELSP
KTQLPLKYNSALLNTVEGGIWGIIRPL

>Pbar_CYP336A16
MAIVLVSLIVGVFVALYLYLTRNYKHWQKHGIPTIDGALPGFGHMLPVISMKTYFGDFCRKIYDDAKGHSMVGIYDFTV
PALMIRDPELIKTVLQTNFSNFSENAIFVDPKLDPLIAHNPFVLTGEKWLASRKRLTYAFSSMRLKILLESVKKVCGMF
EDYIDGKMINGKAEFEIKSLCARYTAQVVAGAGFGVDGYCFDDSKKEISFREKSQAIFEPSTRHSIMFSLVFLIPSLNK
IFQMGFVPKHVDHFFRTLVADLMEQRRKDRIPRNDFLQLMAELELAEGDKFDIETLTGQSLSFIIDGYETSSTVMSFIC
FHLASYPKVQEKLREEVLSMLNKYDGAITYEGLKEMTYMDQVLNESMRKVPAGTIIKKRCTEEFELRGSDGLVYRIKPG
MEVLIPIQGLHEDPQYWENPEVYDPERFNPERKKNIEKFVYLPFGEGPRICVGMRMAQLQIKAGLTIILRKYSMEVSPK
TRLPIQLIPGAILPTVKGGLWISFREL

>Pbar_CYP336A17
MTIVLVSLIVGVFVALYLYLTRNYKHWQKHGIPTIDGVLPGFGHMLPVISMKTYFGDFFGKIYDNAKGHSMVGIYDFTM
PALMIRDPQLIKTVLQTNFSNFSENVGFFDPKLDLLVAHNPLVLTGEKWLASRKRLTYGFSSMRLKILLESVKKVCGMF
EDYIDGKMINGKAEFEIKSLCARYIAQVAAGAGFGVDGYCFDDSKKEISFRKKSRAIFELSTRHLIMFSLVFLIPSLNK
IFQMGFVPKHVDHFFRTLVADLMEQRRKDRIPRKDFLQLMAELELAKGDKFDIEMLMGQSLSFIINGYETSSTVMSFIC
FHLASYPKVQEKLREEVLSMLNKYDGVITYEGLKEMTYMDQVLNESLRKVPAGTIMKKRCTEEFELRGSDGLVYRIKPG
MEILLPIQGLHEDPHYWENPEVFDPERFNPERKKNIERFIYFPFGEGPRICVGMRMAQLQIKAGLTIILRKYSMEVSPK
TRLPVQLIPRAILPTVKGGLWVNFREL

>Pbar_CYP336A18P
NFKYWQKRGVPCASGAVPGLGHMWDVVRMKINFSEFSNKIYDDNRNHSMVEFYNFMTPSLGIMCIERI

>Pbar_CYP336A19
MVILLSLVALVILYFYLTRNFKYWQKRGVPCASGAVPGLGHMWDVVRMKINFSEFSNKIYNDNRNHSMVGFYNFMTPSL
FVLEPELVKTVLQTNFTNFHENGLKINPDLDPLLANNPFFNYGEKWTIGRKRLTYAFSSMRLKILLESVKQVCEKFENY
VDKKLDKTGRAELELKELFARFTSQVVAGAGFGVDGMSFDDEKEKESFYTMGKSFLEGSTLNNLIYTFVLFIPSLSKML
RMRLIPKKIDHFFRTLVVDIMEQRRRETTRRNDFLQLMVDLEKTEDDKFDSTVLASHAMSFFVDGNETSNTTLSFIGYN
LATNPKVQEKLREEVISVLNKYDGVITYEALREMTYMDQVISESQRITPALGFLRKICTEDIEIKGSDGVICRVERGTP
VLISTQALAKDPRYWENPEEFDPDRFGPDRKNSIERFAFLPFGEGPRICVGMRMALLQIKACLAAFLRKYSLELSPKTQ
LPLKYNSVLLNIVEDGIWGIIRPL

>Pbar_CYP336A20
MAIVLVSLIVRVFVALYLYLTRNYKHWQKHGIPTIDEALPGFGHILPVISMKIYFGDFCRKIYDDAKGYSMVGIYDFTV
PVLMIRETELIKTVLQTNFSNFSENAVFLDPKLDPLVAHNPFVLIGEKWLASRKRLTYAFSSMRVKILLESIKKVCGMF
EDYIDGKMINGKAEFEIKSLCARYTAQVVAGAGFGVDGYCFDDSKKEISFRKKSLAIFEPSTRSCXFSLLFFIPSLNKI
FQMSFVPKHVDHFFRTLVADLMEQRRKDRIPRNDFLQLMAELELAEGDKFDIETLTGQSLSFIIDGYETSSNVMSFICF
HLASYPKVQKLHEEVLSMLNKYDDTITYEGLKEMTYMDQILNESLRKVPAGTVIKKRCTEKFELRESDGLVYRIKPGME
VLIPIQGLHKDPQYENPEVYDPERFNPERKKNIERFVYFPFGEGPRICVEMRMAQLQIKAGLTIILRKYSMEVSPKTRL
PLQLIPGAILPTVKSGLWVNFRKL

>Pbar_CYP336A21
MVILLSLVALVILYFYLTRNFKYWQKRGVPCASGAVPGLGHMWDVVRMKITFSEFSNKIDGVVCRVERGTPVLIPAQAL
AKDPRYWENPEEFDPDRFGPDRKNSIERFAFLPFGEGPRICVGMRMALLQMKACLATFLRKYSLELSPKTQLPLKYNSA
LLNTVEGGIWGIIRPL

>Lhum_CYP6AQ10
MAFITAHWGLDGIIVLTTLMIAVYLYMTRKLNYWKKRGVTEVVSPTLFLGNFTDCVLFKKSPGYLIKDFYDRAKGLPYAGFFILNKPALLIRDRELVKNILVKDFSNFENRYGSPDTKDRLGYANLFFINNPAWKILRSKLSPIFTSGKLKKMFELMLVCAQNLDTYLESLKLEGKGKELETKDLAAKFATDMIGVTAYGLNVNSLNNPDAEFRRHGKKIFEYSYIRGFEMLSIFFFPSLVRWTRMRVFGKDSSVFLRKAFWDTLLQRIESGTKRHDLIDILIELKKNHVDQDLNGIKFDGDDLVAQAAIFFTGGYETSSSTVSFTLYELAMYPEVQNRLRKEIHNALKENNNKVTYDMIMSLPYLDMVVSEVLRKYPPLPFLDRVAGDTYKVPDSDLVLEKDTPIYVSMLGMHYDPEYFPDPDKFDPERFNEENKHNIPSCAYFPFGEGPRICIGARLGLLQSKLGLVTILNKYEVTPSKKTLIPMVLDPRGTTTTALGGGVYLNLRRLNIST

>Lhum_CYP6AQ11
MALITAHWGLDGIIVLTTLVTAAYLFMTRKFNYWKNRGVTELQPTPFFGNFTDCMLFKKSPGYLMKDFYDQGKGLPYLGFFILDKPVLLIRDRELVKDVLIKDFNYFADRYSTADTKDRMGYVNLFFLKNPAWKILRGKLTPFFSSGKLKKMFELMVEVAKNVDTCLESLELVGEGKEMEVKDITAKYSIDMIACTAFGFNVNSLNNPDAEFLKYAKIIFEIDIVRGLEFFAMFFLPSIIKWTGTKSFGKATEFLREVFWQAINERIKSDVKRHDLIDILIELKKSHGDQDVGGFKFDGDDLVAQAAIFFTGGFESSTTTITFTLYELAVYPEIQDRVRKEIFDALERSDGKITYDMIMSLSYLDMVVSEILRKYPPLPFLDRVTTNTYKVPDSDLVLEKDTPIYVSMLGMHYDPEYFPDPEKFDPERFNEENKRNIPSCAYFPFGEGPHSCIGLRLGLLQSKLGIIKILINYEVTPSRKTLIPMVFDPKALATSPLGGGMYLNIRKVKNGTNLK

>Lhum_CYP6AQ12
MAYITAYWSLDGIIVLTAIITVFYLYMIRNFNYWKKRGILEVAPPTPFLGNFSDCLRFKKAPADFLKEFYDQAKGLLCVGFYILDKPILLIRDRELVKQILVKDFNHFNNRYALADPKDRLNYANLFFIKDTDWKNLRTKLTPFFTSGKMKKMFDLMCQCGNHLDDYLDSLEFEGDGKTIEMKELAIKFTTDLIGSTAFGLEVNSFKDPNAEFCKYSKMLFRFSIIRAYEMLAVFFIPNIVSLVGIKFFGEEPTKFLRKVFWETITARLKSGEKRNDLIEMLIELKQNPDNKLEDFSYDGDDLMAQAASFFSAGSDTSATTLSFALYSLAIRPEMQDKLRKEILEGLDASDGKITYDMTMSLPYLDMVISESLRMHPPLGHINRITTKTYKVPNSNIVIEKGTPIFISMLGMHYDPEYFPNPEKFDPERFNEENKRNRPSCVYFPFGEGPHACIGNRFASLQTKLGLIQILSKFEVTPCEKTAIPIKVDPRGTLLSPVNGVIYLNIRRINNVKI

>Lhum_CYP6AQ13
MAFITAYWGLDGIIVLAAIITVFYLYMIRNFNYWKKRGIVEMTPPTPFLGNFSDCLRFKKAPADFLKELYDQAKGLPYIGFYVLDKPFLLICDRELVKQILVKDFNHFSDRYIEADENDRLGCANLFLIKNPAWKLLRTKLTPFFTSGKMRKMFDLILQCGENLDAYLDKSEFEDNGSIVDVKELTAKFTTDVVGSTAFGLEVNSFKYPDAEFSKCRRMIFDYSTVRAFELLMVFFIPSIVSLFSIRIFGKEPTIFLRKVFWETFTQRINSGVKRNDLIDILVKLKENNENQNTENFTYDGDDLMAQAASFFSAGSDTSATTIAFALYELAVKPEIQNRLREEILHALDQSNGKITYDMIQSLPYLDMVLSETLRMYPPLGYLNRVANKTYKMSDSDLVLEKNIPVYISALGLHYDAEYFPNPEQFDPERFDEKNRHNRPSCVYLPFGDGPHSCIGNRFALLQSKLGLIQILKKCEITPCEKTTIPIRADPRAAMLAPLNGVIYLNIRKINTNTKI

>Lhum_CYP6AQ14
MALLTSYWGLDGILVLTTLMVVFYLYMTRKFKYWKKRGISETAPPTPFFGNFADCLLFKKAPADFLKELYDQAKGLPYIGFYVLDKPILLIRDRELVKNILVKDFNYFSNRYVLADPKDRLGYATLFFLRNQAWKIIRTKMTPFFTSGKMKKMFELMIQCGKHLDEHLNSPEFEGKGKTIEIKELTAKFTTDVIGSTAFGLEVNSFKDPDAEFRKYGKMIFHYNAIRGFEMLAIFFLPEIVRLAKVKMFGKEPTEFLRKVFWETINQRMKSGAKRNDLIDILVELKQNANDQNTLEDFTYDGDDLMAQAASFFSAGFETSATTISFALYELALCPEMQNRLRKEILEALEQSNGKITYDLVMSLPYLDMVVSESLRMYPPLGYLNRITTEPYKLPNSNLVLEKDTPVYISMLGMHYDPEYFPNPEK
FDPERFNEENKRNRPSTVYFPFGEGPHACIGNRFGLLQSKLGIMEILKKCEVTPSEKTTIPVQIDPRGAMLAPLNGVLYLNIRKLNTNAN

>Lhum_CYP6AS39
MLGLLELLYGFIAFFLALYYYYKIKFNFWKKRGVPGPEPILFFGTMKDVILQRMSRKDYHKKIYNTYKSEPLIGFFDQTVPILMVNNPELIKDVLITDSAIFSRRGFNYSKKAEPLDHQIFYMNTDEVQPIRAKVSPIFTPSKLKSMVPLLLQRSEIFKDWLDTLLLQNEQINYSQVTAKYTADLSATCLFGYDMQTLRNGESKVLQYIKKRMNANKLKTMLTDLLPNIVIYNKLYDLFGYYMFNNAEDLQFFTELVKDIDGYRKKYGIVRHDITDAVMGLQENGKLIKPESTNNFIAANMFTFFFGAYETSSVTMTHTMYELAVNQSIQDRLRKEIKRVRAANNRNKAEEITYDDINTMSYLDAVFKETLRKYPLIELLKRQASSAYTFRNSEVTIPKNQLIGIPVHGIHHNPEIYPNPEVYDPERFMDEAAKSRPLMYFLPFGHGPRNCIGERFGILQTKISLITIVENYKIDTCENTRIVHSKDIIVQQTACMYLKLTKIN

>Lhum_CYP6AS40
PLDHHIFYMKTDKAQPIRAKVSPMFTPSKLRSMVPICLERSKNFKDWLDTLLSRNEEINYSDMIEKYISDLSTTCLFGYDLEALKDGENKVLQQIRKAVSANTWKNICKSLLPNIVMQNKLYDLIGYYMFGNAQEWQFFTALVKNIDSYRKKHGIDRHDLTNVIMGLKQNEITDQLVVANIFAFMAASETSSATATNTMYELALNQSIQDKLREEIKSVRASNKEKQITYDDINTMSYLDAVFKETLRKYPIADVIGRQAISCYTFRNSKVTIPKNQLVGIPVCGIHYNPDIYPKPEVYDPERFIDPKTKNSMHYFPFGHGPRNCIGERFGILETKIVLITIIENYKVEPCENTKMIYNWEKIVQQTRSMYLKLTKIN

>Lhum_CYP6AS41P
MLGFLEILYVFIAFFIVLYYYYKIKFNFWKKRGIPGPKPILFFGNTKDVILRRMNIMDFHKELYNKYRNEPLIGFFYQTEPFLFVNDPELIKDVLITDSAVFAGRGSNYSEK

>Lhum_CYP6AS42
MAAGAFEILCGCVAILFLLYYYLTADFDYWRSRGVNGPKPIPFFGNIAKFILGKRSLGDVLKDVYEEFPKEPIVGMFWHGEPILVLRDTEFIKKVLIKDFSVFPERRLIVFEKAEPLSMHLFRLDAVRWRPLRTRLSPIFTSGKLKDMFHLLLNCSEHFESYMSKIIPKDGIVECRNLTAKFT
IDVIGSCAFGIEINALKEENNRFHEMGRMMFRNDLKTAIRNLLRQFSWLFKHFGHIIDDHDLNQFMTDLTRDTIDYRKQNNVCRHDFVDTLIDLKDNPDKLGENNVTDMFIAAQAMVFFAAGFETSSTTMSNAMYELALNQVIQDKVREEIREVLSSADGVILYDDLKKLKYLNKIFQETLRKYPPVMYLSRKTIRNYTFENTKISLRKGQKVFIPIYAIQNDPNIYPNPDIFDPERFSDDNVAQRDSMHYLPFGDGPRNCIGARFAINQMKIGLIKVLMNYKIDVCEKTQMPIVNHPLSIMMLQPNHGIYVKLTRLA

>Lhum_CYP6AS43
MVYGDYSILLGCVAFVLIVYYYITVKYNYWKVRDVKGPAPLPIVGNFGRIILGKISLSTLFERVYEKYKRESLIGIHWGSEPILIVKDPVLIKDILIKDFSVFIDRGVDSNERVDLFGVNIFSVEGKRWRPLRTKVSPIFSSGKLKQMFHIMVQCSNKFGQYLDQLISKESIVDCHMITAKYT
GDVIGTCFFGIDLHILNDGECEFLRIMKKLMKPNLKGFLREFIRGWLPSLYNFIGYYLQPHDVNAYFMQTVTNVIEYRLKNNAIKHDFADILVDLKKHPEKLPELELTNEILVAQAFILFVAGYFTSYTTMSHILHELALNPHIQKQLKEEITNELEKTGGAIEYESIKRMSYLDAIFKETLRKHPAVTHIMRHAVTDYTFSGIKQLRIRKGQRIWIPIRQFQHDPDIFCNPEVFDPERFMGNTELIDSMYYLPFGTGSRNCIGARFGTYEIKVGIVRIIRNFKLDVCEESGSQATNQPRSFLLSPSSMYLKFTKINHD

>Lhum_CYP6AS44
INLNTMSNDEFLIAKRYRTLSSKLCFRESLRSWLQWLYDYIGYYLIDHVTTVEHFNKKVISITEYRKNNLVKHEFTSILIDLKKNSQKLLNTMTDKVCHIFSAGFFAFYMRISHILRKLVTNSRTKPLRKKIMNYIQKYDVLSFQTVKNRIKLEIRLNRYLPVKREKIYSCFFFILEVLGKHSPVRYLMRRAVADSTFSGIKVHICKRQQIWIPVYAIHLTSDIYPDPEVFDPERFYYLPFGVDSRNCIKQYFAKISKTKIFNII

>Lhum_CYP6AS45P
MLGFLEILYVFIAFFIVLYYYYKIKFNFWKKRGIPGPKPILFFGNTKDVILRRMNIMDFHKELYNKYRNEPLIGFFYQTEPFLFVNDPEMIKDVLITDSAVFAGRGSNYSEKADPLDHHIFNMKSDKAKLIRAKVSPMFTASKLKTMVPLCLERSEIFKDWLDTLLSRNEKINYSDVIEKYTNDLSTTCLFGYDLEALKNGENKVLQQIRKKVNANTWKNICKSLLPNIVMQKKLYDLIGYYMFGNAQKWQFFTALVKDIDSYRKKYGIDRHDLTDVIMGLKQNDQLVVANVFTFLLGACDTTSGTITNIMYELALNQSIQDKLREEIKSVRERINGKEITYDDMNTMAYLDAVFKETLRKYPLGEIIMRQAMSLYTFRNSEVTIPKNQLVGIPVCGIHYNPDIYPKPEVYDPERFITIDPKTSKNSMYYFPFGHGPRNWY

>Lhum_CYP6AS46
METFEILCGIAAIIVVFYYYFTSTFNFWSSRGVRGPRPIPVFGTYKDVILGKKCANHYSMEVYNEFKDEIFIGIFDKRTPILIVKDLDLIQDILIKDFLKFPDRGIIRTIHEKAEPWSASLLHLEFRRWRPIRTKLSPAFSPSKLKKMFSLILECSNRLKQYTEELVNRNEPIECCDLMAKYTTEVIGTCGFGIDMNSLSDVDSEFRRMGRMMFYSPWRVIRDSLRNNVPLFYDILSSIVPLAEFVEFIRNLILKSIDYRDKNNVSRQDFVDALRELKKQSKEMGDIEITETLLISQAYIFFAAGFETSSMALSHALYELALNQKIQDKLREEIDQKYATHGSNLKDKNIKKMEYLDKVVKETLRKYPVIAFLPRKSVSNYTFKGTNVSIPKNLNIWIPMYSIHRDSRFYPDPEVFDPERFSKEIKQTRHPMTFLPFGDGPRNCIGLNFAFYQVKVGLITILRNFKVEPCEKTPIPYVINPITFLSAPKSGIHLRFTKVNRA

>Lhum_CYP6AS47
METFEILCGIAAIIVVFYYYFTSTFNFWSSRGVRGPRPIPVFGTYKDVILGKKCANHYSMEVYNEFKDEIFIGIFDKRTPILIVKDLDLIQDILITDFLKFSERGIKNLHEKAEPWSASLLHLEFRRWRPIRTKLSPAFSPSKLKKMFSLILECSNRLKQYTELVNRNEPIECCDLMAKYTTEVIGTCGFGIDMNSLSDVDSEFRRMGRMMFYSPWRVIRDSLRNNVPLFYDILLRNFKVEPCEKTPIPYVINPITFLSAPKSGIHLRFTKVNRA

>Lhum_CYP6AS48
MALFEILCGVVAVVLAFYYYLTSNFDFWKSRGIRGPQPIPIFGNVKDVMLAKKFIGDYTLELYNNYKDESMIGIFTRGKPILVLKDLDLIKDVLIKDFSNFTERDFANIHEKAEPLSQHLVALETKRWRLLRAKLSPVFTSGKLKEMVSLISECADKLDGYIEKLASKSDSIECRELTAKYTTDVIGTCAFGIEMNALSDEDSEFRKMGREIFTPRWYKSVKNILREATPWLYNTLGYILPQTKATKFFIRLTMDNINYREKNNIFRHDFIDTLRELKKHPETVGNIELTDGLLASQAFVFFLAGFETSSTTMSNALYELALNFQIQDKLREEINQQYAKHGNNLIYENIKDMTYLDKIFKETLRKYPPATLLRRKSTSNYTFKDTKLSISKDQVLFIPIYAIQRDPSIYPEPEVFDPERFSEEVVKTRHPMSYFPFGDGPRNCIGARFAIYQTKIGLIKILRKYKVETCEKTPIPYINNPKAFLLAPTGGMHLRLTKIDQD

>Lhum_CYP6AS49
MYFEILCGIVTVIVLLYYYFTSNYNFWKLHGVRGPQPIPIFGTFKDVMLAKKFLGDYLKEVYNDYKEEAMIGIYHKKTPILILKDPDLIKDVLIKDFSAFSDRGAKNISEKTDPLSQHIFNLDTKRWRIIRTRLSPVFTTSKIREMFFLISKCANQLDKYVEKLTSKDKLIECRELATMYTTDVIGTCAFGIEMDALSDEGNEFRRIGKQVFNHTWNVIIRNEIRQSIPWLYDILGNFLPHLEHHTFYTRLTVENMNYREANNIVKHDFIDTLRELRNHPDKVRDIDLTDSFLASQAYSFFIAGFETSASTISYALYELALNQQIQNKLHEEINQAYLKHGDITYENIKELIYLDKVVKETLRKHTPSPLLMRQSTTNYNFNGTKVSIPKGQKVWIPIYAIQRDPSIYPEPDVFDPERFSEEAVQTRHAMYYLPFGDGPRNCIGLRFANYQTKLGLIKILQKYKFETCEKTDIPYTNKPNTNLLTPINGITLKISKIDCV

>Lhum_CYP6AS50P
AEPLSQHLFALEPKRWRLFRISLTPIFTSNKLKEMFLLISCADNLEQYVENMVNRKEPINCHDLMAKYATDVIGTCAFGIDMNAISNEDSEFRVMGKKFALNWKDFIRSRFRAFLPKFYNMLGHVLPQREITKFFIRIVVETINYREKNNIVKHDFIDALRELRKHPEKLGDIAYVFFIAGFETSSTAMSHTLYELASNQQVQDKLCEEINEEYVKHGNNVIYDNIKRMNYLDKVFKETLRKYPPVTFLMRQSISSYTFDGTKISILKDQSVWIPAIAIHNDPDIYPEPDVFGPERFSEDETRNPMFYLPFGDGPRNCIGLLRNYKFETCEKTQISYKNSSKHPFLLAPKNGIHLKVTKIERV

>Lhum_CYP6AS51
MGLFEILCGIGVVLIALYYYFTSTFDFWNAHGVRGPRPLPVFGNIKDVMLGNKALGFYLKDLYDEYKNESIVGIFLRRTPVLVVKDPDLIKDILIKDFSKFADRGGLAFILCLQTDPLSQHLFALESKRWRPLRTSMSPVFTSGKLKEMFFLITECASHLEQYLEKLVSKNEPIECRELMAKYTTDVIGTCAFGIEMNAISNEDSEFRKMGRKIFAASWSNYIRFRLANYTPKLYDLLGYVLPQREVTTFFIRVVTETLDYREKNNVVRHDFVDVLRELKKHPEKLGDIKLTDNLIAAQAFVFFLAGFETSSTATSQALYELALNQEIQDKLREEIDEEYTKHGSNLIYDNVKNMNYLDKVFKETLRKYPPVLYLMRKSTSSYTFEDTKVSVPKGQNVFIPVLAIHRDPDIYPEPEVFDPERFSEEVAKSRNPIFYLPFGDGPRNCIGARFAVHQSKVGLIKILRNYKVEPCEKTQIPYISSAVHQFLLAPKDGIYLKITKIKRG

>Lhum_CYP6AS52-de5b 
LPYEYYPKTFILASKDGIHLKITKIERLKNLNSFTMYVP

>Lhum_CYP6AS52
MESFEILCGIALVLIALYYYFTSTYDFWNSRGVRGPQPIPLFGNAKDVLLGKKGMGHYLMEVYNEYKNESMIGIFLRKTPILIVKDPELIKDVLIKDFSKFADRGFTVHEKADPLSQHLFSLEPKRWRPLRTNLSPVFTSGKLKEMFSLISECADHLEKYIEKLANKKEPVECRELTAKYTTDVIGTCAFGIEMNAMSNEDSEFRKMGREAFAPTWKNILRMRIRTSMPWLYDIFGYILPQNKVTKFFIHVIVETLNYREKNNIVRHDFVDMLRELKKSPEKLGDIDLTDSLIASQAFVFFLAGFETSSTTMSHALYELALNQHIQDKLREEINQEYAKHGSKLLYDDIKKMNYLDKVFKETLRKYPPGTFLMRNSTTSYTFDGTKVSLPKNQRVWIPTYAIQHDPSIYPEPDVFDPERFTEEAVQSRNAMFYLPFGDGPRNCIGARFAIYQSKVGLIRILHNYRVETCEKTQIPYQYDPKAFVLAPIGGIHLKITKIE

>Lhum_CYP6AS53
MDPFEILCGIAVALIALYYYFTSSYDFWNSRGVRGPQPSIPFGNVKDVMLTKKAMGHYLKEVYNEYKNESVIGIFLRKTPVLVVKDPELIKDVLIKDFSTFADRGFTIHERAEPLSQHLFGLEPKRWRPLRTNLSPVFTSGKLKEMFSLISECADHLEKYIKKLANKKEPVECRELTAKYTTDVIGTCAFGIEMNAMSNEDSEFRKMGREAFAPTWKNILRMRIRTSMPWLYDILGYILPHTEVTKFFIRVIVETLDYRERNNIVRHDFVDMLRELKKHPEKLGDIDLTDSLIASQAFVFFLAGFETSSTTMSHALYELAINQQIQDKLREEIEQEYASHGSNLTYDNVKKMSYLDKVFKETLRKYPPVTFLLRKSLSDYTFDGTKVSIPKNQSVWIPVYAIHHDPSIYPEPDVFDPERFTEEAVQSRHAMFYLPFGDGPRNCIGARFGVHQTKIGLIKMLRNYKVETCEKTR

>Lhum_CYP6AS54
MDPFEILCGIAVALIVLYYYFTSTYDFWSSRGVRGPQPSLLFGTVKDVMLTKKAMGHYLPAYILMRKSVSDYTFDGTKVSIPKNQSVWIPSYAIHYDPSIYPEPDVFDPERFTEEAERSRHAMFYLPFGDGPRNCIGARFAVHQTKIGLIKMLRNYKVETCEKTRIPYETDPKAFLLAPIDGIHLRITKIERI

>Lhum_CYP6AS55
MDPFEILCGIAVALIVLYYYFTSTYDFWNSRGVRGPQPSLLFGTVKDVMLTKKAMGHYLKEVYDEYKDESMIGIFLRKTPILIVKIPELIKDVLIKDFSKFADRGFTVLEKAEPLSQHLFLLEPKRWRPLRTNLSPVFTSGKLKEMFSLISECADHLEKYIEKLANIKEPVECRELTAKYTTDVIGTCAFGIEMNAMSNDDSEFRRMGRQVFAPTWKNIIRTRIRSIIPSLYNMLGYILPQNEVTKFFTRVIVETLDYREKNNVIRHDFVDMLRELKKHPEKLGDIDLTDSLIAAQAFVFFIAGFETSSTTMSHALYELAINQHIQDKLRKEIDQEYAIHGSNLTYDNVKKMIYLDKVFKETLRKYPPLTFMRKSVSDYTFDGTKVSIPKNQSVWIPSYAIHYDPSIYPEPDVFDPERFTEEAERSRHAMFYLPFGDGPRNCIGARFAVHQTKIGLIKMLRNYKVETCEKTRIPYKNDPKAFLLAPIDGIHLRITKIERI

>Lhum_CYP6AS56
MDPFEILCGIAVTLIVLYYYFTSTYDFWSSRGVRGPQPSLLFGNVKDVMLTKKAMGHYLKEVYDEYKDESMIGIFLRKTPILIVKNPELIKDVLIKDFSKFADRGFTVLEKAEPLSQHLFHLEPKRWRPLRINLSPVFTSGKLKEMFSLISECADHLEKYIEKLANKKEPVECRELTAKYTTDVIGTCAFGIEMNAMSNDDSEFRRMGRKVFAPSWKKIIQSRLRSIIPSLCNMLGYLLPQNEVTKFFTRVIVETLDYREKNNVIRHDFVDILRELKKHPQKLGDIDLTDSLIAAQAFGFFVAGFETSSTTMSHALYELAINQQIQDKLREEIEQKYAIHGSNLTYDNVKKMSYLDKVFKETLRKYPPLTFLTRKSVSDYTFNGTKVSIPKNQSVWIPAYAIHHDPSIYPEPDVFDLERFTEEAVQSRHAMFYLPFGDGPRNCIGARFAVYQTKIGLIKMLRNYKVETCERTRIPYENNPNTFFLTPIDGIHLRITKIERI

>Lhum_CYP6AS57
MESWTTLCGIAIAILLFYYYFTSTFNFWKSRGVRGPRPIPIFGNIKNVMLGKKFIGDYLTDVYNDYKDEPLIGIFAKRTPILIVNNPEFIKDILIKDFSTFCERGVLNISKKNDPLTHNLLNLEYKNWKPLRKMLTPIFTSGKLKKMFPLILECADHLEQNVKEMVNQEKLVECRELTAKYTTDVIGICAFGIDINALSDENSEFRKMGKAIVTPSWSNLLWYLTKQSAPWLYDILANVIPESEATKFFSHTALETINHRQMHNIIRHDFIDILIELKNRPDKFKDIELTDSLLAAQAFLFFVTGFEGSSTTMSFALYELALNQKIQDKLHEEIDEEYTKHGSDLIYDNINKMTYLDKVYKETLRKYPPVTAHFRKSTSNYTFRGTNVNIPKGQEVWIPIYAIQQDPNIYPEPDVFNPERFNEENTQTRQATSYLPFGDGPKSCIGVRFADYQIKVGIIKILRNYKVKTCEKTEIPINNPKAFFLAPKNEIYLKLTKIDRD

>Lhum_CYP6AS58
MLGLLELLYGFIAFFLALYYYYKIKFNFWKKRGVPGPEPILFFGTMKDVILQRMSKKDYHKKIYNTYKSEPLIGFFDQTVPILMVNNPELIKDVLITDSAIFSRRGFNYSKKAEPLSHQIFYMNTDEVQPIRAKVSPIFTPSKLKSIVPLLLQRSEIFKDWLDTLLLQNEQINYSQVTAKYTADLSATCLFGYDMQTLGDGESKVLQYIKKKMNANKLKIMLIDLLPDIVIYNKLYDLLGYYMFNNAEELHFFTELVKDIDGYRKKYGIVRHDITDAVMKLQENGKLIKPESTNNFIAANMFAFFFAAYETSSVTMTHTMYELAVNQSIQDRLRKEIKSVRAANNRKKAEEITYDDINTMSYLDAVFKETLRKYPVIELLKRQASSAYTFRNSKVTIPKNQLIGIPVHGIHYNSEIYPKPEVYDPERFMGEAAKSRPSMYFLPFGHGPRNCIGERFGILQTKISLITIVENYKIDTCENTQIVHNKEIIVQQTARMYLKLTKIN

>Lhum_CYP6AS58v2
KRCESIPVIELLKRQASSAYTFRNSKVTIPKNQLIGIPVHGIHYNSEIYPKPEVYDPERFMGEAAKSRPSMYFLPFGHGPRNCIG

>Lhum_CYP6BC3
MLAIVALLLHPFLLIGLVLGSLYFYLTATFDFWKCRGVPYKKPTVLVGNFGPLLLFRQSLPEGVKEMYQWFKDERFFGVFRVRSPALILRDPDLVKSICIKDFSCFPYRGIPINNEDPLNEHLFHLEGRKWKSLRSKLTPAFSSGKLKRMFYLLVECCEELQKLISASCAADRTVEVRELATKFTIDVIGSCAFGIQINALTNEESEFHKAAKKLSRPSYKATLWRMLRTAMPRLYKLLGVQVIDPSVTHFFKDVVSQVISQRESNGVRRHDFMDLLLDLKNKGAVENETGSAQICSDEDAQAAKEIELDENAIAAQAFVFFAAGYETSSNTIAFCLYELALNQEIQEKTRREIRNAIKPLGGKLTYDTVQEMKYLDMVILETLRKYPSAPLLSRKCAFKYQIPNSKVELPAGMRVIIPIYGFHHDPNYYPNPAKFDPERFTEENKRTRHPNTYLPFGEGPRNCIGMRFALLQIKIGIISFLKDHQVEICDKSIVPIKFSRRSLVTTSEKGFWLAITPVS

>Lhum_CYP6BD7
MAILTNCIYLDILLIFSSLLATLYLWMKWKHSYWQRRGIRSLPTHWFFGHFKDAILMRKPPGVILGELYQQGNDEDDVLGIYILFKPFLLVRNSELIKQIMIKDFNVFPNHHFVARSNADKMSGYNLFGIGNPEWKYLRTKMSPVFTSGKLKSLFLLMVESGELMGAHLRSQISNDSKFKSISIKDVFYKYTTNIVASLAFGIQTNCFDTPNPEFYVKSREAFNLTFVRAIKFFFLFFLPNIGKHLRNKMLGDSTEYFRKVFWESMDNRTITKMKRGDLIDSLLQLKNEQPDRFEGDVLLAQAAIFFVAGRETSITTLTYVLCELAKHPEMQKRVRQEILEKIEAANGVTNEAVHDMKYLHQVINETLRLYPPAPILDRVPIRDYTFPGTNISIEKGTPVYVALRGLHSDPKYHPDPKRFDPERFSDEKKDEIAPCTFMPFGDGPRNCIGVLQTAVGLITILRDYEVALNPKWLTTVETRNPFTTPPAGFLLDLKKI

>Lhum_CYP6EL
MQLNTPVFGVSNIRFTLYSCRGKLNYWKKRGVESLESDLIFGNFKDAILFRSAPGWHIGQLYKAARADAAYVGFYIFHKPCLLLRDPNVIRQFMIRDFKNFSDRHFAGPSQKDSIGMRNLFGVKNPVWKYLRTKIAPTLTRNKLRQMFPLMMEIGTPMMEYLEKQPAVRGNAKLVDVQELSYKYTTDLIASVAFGTKMDTFHHPNTEFSSGVYKYFHSFKRMVALVTVFFMPELVELIGTKILFDFSFARKVFWSAMENREKTGEKRGDFIDSLLQLKYGEQNPVYKFEGENLLHQSGTLFSGFESSSTCMSFTLMELANYPECQDLARQDINQAIAKHGWSYEAFNDMKYLDQVIAEALRLHPPVSTIDRYTRQDYRISGTDIIIEKGTPVFISLYGLGEDPKFWHAPEVFNPNRFAENNRDMSVYLPFGLGPRMCVG

>Lhum_CYP6EL3
SPLRWPSQKDSIGMRNLFGVKNPVWKYLRTKIAPTLTRNKLRQMFPLMMEIGTPMMEYLEKQPAVRGNAKLVDVQELSYKYTTDLIASVAFGTKMDTFHNPNTEFSSGVYKYFHSFKRMVALVTVFFMPELVELIGTKILFDFSFARKVFWSAMENREKTGDKRGDFIDSLLQLKYGEQNPVYKFEGENLLHQSGTLFSGFESSSTCMSFTLMELANYPECQDLARQDINQAIAKHGWSYEAFNDMKYLDQVIAEALRLHPPVSTIDRYTRQDYRISGTDIIIEKGTPVFISLYGLGEDPKFWHAPEVFNPDRFAENNCDTSVYLPFGLGPRMCVGMKVGQLHAKVVLALLIHNYEIWQTQEHKSVLDSRSTLTAAGNGINLYFKKIVQ

>Lhum_CYP6EL4P
LCSVFQIYASLYSCRGKLNYWKKRGVESLEGDLIFGNFKDAILFRSAPGWHIGQLYKAARADAAYVGFYIFHKPCLLLRDPDVIRQFMIHDFENFSDRHFAGPNQKDSIGMRNLFGVKNPVWKYLRTKIAPTLTRNKLRQMFPLMMEIGTPMMEYLEKQPAVRDNAKLVDAQELSYKYTTDLIASVALGTKMDTFHHPNTEFSSGVYKFFHSFKRMVALVTVFFMPELVELIGAKILFDSSFVRKVFWSAMENREKTGEKRGDFIDSLLQLKYGEQNPVYKFEGENLLHQSGTLFSGFESSSTCMSFTLMELANYPECQDLARQDINQAIAKHGWSYEAFNDMKYLDQVIAEALRLHPPVSTIDRYTRQDYRISGTDIIIEKGTPVFISLYGLGEDPKFWHAPEVFNPNRFAENNRDMSVYLPFGLGPRMCVG

>Lhum_CYP6EL5P
MQLNTPMFSVSNIRFTLYSCRGKLNYWKKRGVESLEGDLIFGNFKDAILFRSAPGWHIGQLYKAAWADAAYVGFYIFHKPCLLLRDPDVIRQFMIHDFKNFSDRHFASSNQKDSIGMRNLFGVKNPVWKYLLYKFFHSFKRMVALVTVFFMPELVELIGAKILFDSSFVRKVFWSAMENREKTGEKRGDFIDSLLQLKYGEQNPVYS

>Lhum_CYP6EL6
MQLNTPVFSVSNIRFTLYSCRGKLNYWKKRGVESLEGDLIFGNFKDAILFRSAPGWHIGQLYKAARADAAYVGFYIFHKPCLLLRDPDVIKQFMIRDFKNFSDRHFAGPNQKDSIGMKNLFGVKNLVWKYLRTKIAPTLMRNKLRQMFPLMMEIGTPMMEYLEKQPAVRGNAKLVDVQELSYKYTTDLIASVALGTKMDTFHHPNTEFSSGGISRMIALVTVFFMPELVELIRAKILFDFSFVRKVFWSAMENREKTGEKRDDFIDSLLQLKYGEQNPVYKFEGENLLHQSGTFISGFETSGTCMSFTLMELANYPECQDLARQDINQAIAKHGWSYEAFNNMKYLNQVIAEALRLHPPVSTIDRYTRQDYRISGTDIIIEKGTPVFISLYGLGEDPKFWHAPEVFNPDRFAENNRNTSVYLPFGLGPRMCIGMKVGQLHAKIVLALLLHNYEIWQTQEHKSVLDPRSTFTAAANGINLYFKKIVR

>Lhum_CYP6ES1
MNLSIVDIFIYCSTALVICISLFYAYAKYKLSYWSRRGVKTPPTHLIFGNFGDSLTLKKPPSEVLREIYNYADPDDPYIGFYIFHKPMLLLRNHDVMKQIFIKDFDVFPNRRFGSANQRDALGLDSILSIQQPRWKYLRNKLTVALSGQRLKNMFPLIIECGQPMLNFMKNLSMSSSNKTEVKELSGRYVTDIIASVIFGINATSFDEKKDAFWKNSNILSIFAFAIVTFSFLEKDTFVILKFAGLNIFYGFMRSMIMIMIFFIPEWIPLFGPTIKIYTNYFRKIFWDSMNSREKSGYKRGDFIDFLLTLKNEEQDPIYSKDYRERLIKMLILLFCCINNLVLEFEGDHLLAQSASLLIAGIEATADAIAFALYNLARHPELQATLYDEIQTHISGKELTMDLITEMSFLDSVLIETLRLHPPLPIVDRIATRNYKLLSTGLIIEKDIPVYISINATNQDPKYFSNPHDFIPLRAETGNKKFYESLAFGLGQRSCIGQRLGLLIAKVALITILSNYILDYEPSKKDDKGIIHVFTYAADGLYVQLKKREKGA

>Lhum_CYP6BE2
MFIELLEFLVIVISAVYIYYKYVLFNYWRKKGVFYVKPIVPAGNLTAFVTGKKSLGELYLDVYVRYKGHRAFGMYSFFKPNLVIADLDLIRTVLIKEFESFHDRGTFCNEKIDPLSGNLFNLPGKKWRNLRNKLIPTFTSAKIKQMFMTLKEHGRQLTQSVENEGRATDCIEMKDMFARYSTDVIMSTAFGIEANCIKDPNSEFRRWGKQIFKENSFWIALFLFFPQFMNFFSVPTTNKNITQFFIKMFRDNVNYRQTFNVVRHDFMNLLIQLMEKGYVEPDDKKDTTKDTINVSPTTNRITMLEATAQSYVFFLAGFETSSTTATFSLYELAQQQHIQDKVYNEIDKVLKKHGELTYDSVNEMTYLHKVINETLRKYPAVPILNRVCTKDINVPTTNIHVPKGTLISIPVFGVHRDPSIYPDPDKFDPERFNADEIAARHPYAYLPFGEGPRICIGARFGYLQVKIVLVSLLSKFKFKLHPRTPVPLSFDERSPVLVAKGGVYFIIEQR

>Lhum_CYP6BE2-de2b
RGTAMNEHVDPLSANLINLSGQRWRNLRTKLAPQLREQ

>Lhum_CYP6BE3
MYMELLGFFIIAVSAVYIYYKYVLFNFWRKKGVFYVEPVVPAGNLTAYVTGRKSLGELYLDAYIKYKNHRAFGMYSFFKPNLVITDLDLIRTVLTKEFPSFHDRGFFCNEKTDPLSGHLFSLPGKKWRNLRFKLGPTFTPAKIKQMFTILKEFGRELTRCIDNKSQETDCIEMKDIFSRYSADVIMSTAFGIEANCIKDPNSEFRRWGKRVFEENSFWVALFVFMPQFMNFFSIPITDRGVTRFFTKIFRENVNYRQTSNVVRHDFMNLLIQLMEKGYVEPDDEKDTNKDTVNVTPTMNRITMSEATAQSYIFYLAGFETSSTTATYCVYELAQHQHLQDKVRSEIDKVLEKHGELTYDAVNEMTYLHKVVNETLEKYPSVPVLNRICTKDINIPTTNIHVPKGTLISIPVFGVHRDPSIYPDPDKFDPERFNADEIATRHPCAHLPFGEGPRNCIGARFGYLQVKVGLVSLLSKFKFKLHPRTAIPLSYDERPFLLIPKGGVYFNIEPR

>Lhum_CYP6BE4P
MGLFDVKKCGTEWKLYCIAELYLDAYVKYKNHRAGMYSFFKPNLVITDLDLIRTVLTKEFPSFHDRKFFCNEKTDPLSGHLFSLPGKKWRKLRFKLGPTFTPIKIKQMFTILKEYGRELTRYSTDVIISTAFGIEANCIKDPNSEFRRGKRVFEENSFWVALFVCSNLISFPFLSLIEASHISLQKYFGRMIRQTSNVVRHDFINLLILMEKGYTLSKYPTVLVLNRVCTKDTDAISWSFSKRQISIRMSSRYLIRVESLGIK

>Lhum_CYP6BE5P
SYIVPSGTIIFIPIKMIHRNPDWPNPEVFDPDRFFPENIQNLHPFSYLPFSAGSRNCIG

>Lhum_CYP6BE6
MLVAELIGILIVALSVVYIYYKYVLFNFWRKKGVFYVEPLVPAGNLTAFVTGKLSVDLSTGELFRDAYLKYKHHRAFGMYTFFKPNLVIADLDLIRTVLTKDFGSFHDRGMYCNEKIDPLSGHLFLLPGKKWRNLRVKLTPTFTSGKIKQMFMILKECSEEFAKSLESKAQTKDCIEIKDIFARYSTDIIMSAAFGIKSDCISQPDNEFRYWGKKVFEEKPFWNAILMFAPQVMDFFSIPFNDRGVSNFFTKMFRDNVEYRQTHNVIRHDFMNLLIQLMEKGYVEPDDEKDINNESSTATKLTILEAAAQAYVFFLAGFETSSTTATYCLYELAQNQDLQNKVCKEIDEMLKKHGELNYNAVNDMTYLHKVINETMRKYPPVPVLNRVCTKNIKLPTTNIHVPEGTLITIPVFGLHRDPSIYPDPDKFDPERFNADKVAARHPYAYLPFGEGPRVCIGTRFGYIQTKVGLISLLSKFKFTLHPQTPVPLSFEEAPIVLTAKGGINLTIELR

>Lhum_CYP6BE7
MFIELLEFLVIVISAVYIYYKYVLFNYWRKKGVFYVKPVVPAGNLTAFVTGKKSLGELYLDVYVRYKDHRAFGMYSFFKPNLVIADLDLIRTVLIREFESFHDRGTFCNEKYDPLSGNLFNLSGKKWKNMRSKLIPAFTSAKIKQMFMIMEKYGEQVTQSVENQGQATDCIEMKEIFARYSTDVIMSTAFGIEANCMKDPNSEFRRRGKKVFEENSFWLALFYSCPQFMNFLSIPTTDKKITQFFTKIFRENVNYRQTSNVVRHDFMNLLIQLIEKGYVEPDDEKDTSKNTVNVSPATNRITMMEAAAQSYVFYLAGFETSSTTATYSLYELAQQQHIQDKVYNEIDKVLKKHGELTYDAVNEMTYLHKVVNETLRKYPTVPVLNRVCTKDINIPTTNIHVSKGTLISIPVLGVHRDPLIYPDPDKFDPERFNADEIAARHPYAYLPFGEGPRNCIGARVGYLQVKIALVSLLSKFKFKLHPRTPVPLSFDERPLAFVPKGGVYFIIEQR

>Lhum_CYP6BE7-de6b
ARVGYLQVKIALVSLLSKFKFKLHPRTPVSLSFDERPLAFVPKGGVYFIIEQR

>Lhum_CYP6BE
MLIEILVTIIITFLIFTYFYHKYVISNFWRKKNVFYVDPSAAKNYMAASFGQVALGNVISTGEFFRDVYLKYKDHHAFGMCMYFNPMLMVADLDFIRTVLTKDFSNFHDRGMFCDEKHDPLSCNLFNLTGTKWKNLRIKMTPIFTPGKIKQQFPYINEISQRLVKYLEKEAQMKSTIEMKDLFERYTTDVIMSTVFGVNSDCIENPNNEFGHWKRRVIEPSQLRIVLSAYAAKIIKIWQFLSIPITPNDVTNYFINLFQVNMENRKAHNIVKQDFLNLLIQLVDTGYIKSDDVKNTVDMSCIATEKLTMIEGAAQAFIFFIAGYETSATTASNCMYELAQNQDIQDKLRNEIDEIIKKHNGLSYDALNEMTYLHKVINETMRKYPPVPSIHRICTEDTIFPPNIQVSKGTAIIIPVFGLHRDPLIYPDPDKFDPDRFNAEEIAARHPYAYLPFGEGPRICIAAKLGYLQTKIGIINVLSKYKFKLAPQTPVPLTFKSAPIVLRVKDDIHVIIEPR

>Lhum_CYP9AS1
MEFSTLLLTVLTAGACLYYFVLSKLSYFEQLKIPHVRPIPLLGNMAPCILRRVTMADNLLNIYNLFNDAKYFGFFEFMQPKYVIRDPDLINSLAIKNFDYFCDHINFVNEELEPMASKNLFGLRGDHWREMRKLLSPSFTSSKMKMMFELMCQCAKNFTDFLIAESGNIGKTYNMQDILPRYSNDVVATCAFGISVDSFKHPNNEFYLLGKKAMNFASPRVMFAFLMHRNFPKIANFFRIRMFSAEVDNFFKNVVTSTVKARDEQGIVRPDMIQLMMETRNKNHGPTFDINEMTAQAFVFFLGGFDTVSRAMCFAVHEVAVNADIQNKLREEIEDVLRETDNKPTYEAINNMKYMDAIVNEIMRIYPPAIFIDRVCVKEFELPPATPDGKPITLKPGDSILFPTYALHHDSKYYSQPEKFDPDRFLNGEVDNSVYLPFGVGPRICIGNRFALMEAKIMLFYLLWHCDLEPDAKTRNPIVLDKKALAMTSENGFWLKVRARKSSVSTKKFLSNGQKI

>Lhum_CYP9AS2 
MEFSTLLLTVFTAVACLYYFVLSKLSYFERLKIPHLRPIPLLGNMLPLILQRVTMADNLLNTYNSFADAKYFGFFEFMSPRYVIRDPDLINSIAIKNFDYFCDHNNFVNEKLEPMASRNLFGLRGDHWREMRKLLSPSFTSSKMKTMFELICQCAKNFTNFLIAESGNTGKTYDMQDILPRYSNDVVATCAFGISVDSFKHPNNEFYLLGKKAMNFASPRVMFAFLMHRNFPKIANFFRIRMFSAEVDNFFKNVVTSTVKARDEQGIVRSDMIQLMMETRNKNHGPAFDINEMTAQAFVFFLAGFDTVSKAMCFAVHEVAVNLDIQSKLREEIEDVLRETNNKPTYEAINGMKYLDAVVNETLRLYPPVIFLDRLCVKEFELPPATSDGKPTTLKPGDNIWLPTYALHHDSQYYSQPKKFDPDRFLNGEVDNSVYLTFGIGPRICIGNRFALMEAKIMLFYLLWHCDLEPDAKTRNPIVLEKKSFAMTSENGLWLKVRARKSSISTK

>Lhum_CYP9AS3
MEFSTLLLTVLTAVVCLYYFVLSKLSYFERLKIPHFRPIPLLGNMAPFILRRVTMADNLLNIYNLFPDTKYFGFFEFMQPIYVIRDPNLINSIAIKNFDYFCDHKGFINEELEPMASRNLFALRGDHWREMRKLLSPSFTSSKMKAMFELMCQCAKNFTDFLIAESGNTGKTYDMEDMMPRYSNDVVATCAFGISVDSFKHPNNEFYLLGKKAMNFASPRVMFAFLMHRNFPKIANFFRIRIFSTEVDKFFKDVVTSTVKARDEQGIVRPDMIQLMMEARNNDHGPIFDIDEMTAQAFVFFLAGFDTVSKAMCFAVHEVAVNPDIQSKLREEIEDVLRETNNKPTYEAINGMKYLDAVVNETLRLYPPAVFADRVCVKEFELPPVTPDEKPITLKPGDNIWFPVYALHHDSQYYSQPKKFDPDRFLNGEVDNSVYLTFGIGPRNCIGNRFALMEAKIMLFYMLWHCNLEPDAKTRNPIVLDKKALAMTSENGFWLKVRARKSSVSTE

>Lhum_CYP9AS4
METSTLLLTILTAGICLYYFVLSKLFHYKRLKIPHTRPIPLLGNMASLIFQRESAPHSLRNMYNQFCDAKYYCFYEFTTPTYIIRDPDLINMIAIKNFDSFCDRRNVVNEDIEPMAGRNLLGMRGDHWREMRKLLSPSFTSSKMKMMFELMCHCAKNFIDFLTIESGKTGKTYDMLDILSRYANDVVATCAFGINVDSFKYPNNDFFLLGKEVINFNSPRMLFAFLMHRNFPKIAKLFKLRMFSAKVDKFFKGVVTSTVKARDEQGIVRPDMIQLMMETRNKNHGATFDINEMTAQAFIFFSAGFETVTKTMCFMAHEITVNPDVQRKLREEIDDVLKVTNGKPTYEAINGMKYLDAVVNETLRFYPPSFSTDRICVKEFVLPPATPDSEPLTLKPGDNVWFPIYALHHDSKYYPEPEKFDPDRFLNGKVDNSVYIPFGIGPRLCIGNRFALMEAKIMLFHLLWHCDLELDIKTRNPLVFDKKTMVMMVEGGFWLKLRMRKSLIPVV

>Lhum_CYP9AS5
MEISTLLLTILTASVCFYYFIVSKLSHFEQLKIPHVRPIPLLGNMVSYIFGHKSLMDNLGSISNLFPDAKYFGFYEFMRPTYVIRDPDLINTIAIKHFDNFCDHLNFTNEEIEPMASKNLFGLRGDHWREMRKLLSPSFTSSKMKMMFGLMCQCADNFANFLATESGSTGKTYDMKNVLSRYANDVVATCAFGISVDSFKHPKNEFFLLGKTLIFNTWMSFVFLMHRNFPKISKFINLRMFGSKVDKFFKDVVTSTVKARDEQGIIRPDMIQLMMETRDKNHGPAFDIDEMTAQAFVFFLGGFDTVSTIMSFAAHEVAVNPNIQSKLREEIDDVLKMTNGKPTYEAINNMKLLDAIINETLRLYPPGFFIDRLCVKEFELPSATPNSKSVILKPGDNIWFPVFALHRDSKYYSQPEKFDPDRFLNDEVDNSVYMPFGIGPRICIGNRFAIMETKIMLFYLLWHCDVEPDTKTTNPMVLNKRSFVVMPENGFWLKLRTRKSTVPVA

>Lhum_CYP9AS6
MEFSTLLLIILTAGIFLYYFVLSKLSHFERLKIPHVRPVPYLGNLAPFIFRRVSLMDNLRDIYNLFPDAKYFGFYEFMRPVYVIRDPDMINTIAIKNFDNFCDHNNFVNEEIEPMASRNLFGLRGDHWREMRKLLSPSFTASKMKMMFELICQCAENFTNFLVIESGNTGKTYEMKDIVSRYANDVIATCAFGISVDSFKHPKNEFFLLGKTLNVGGWQSFIFFMHRNFPKVAKFFGLRMFSTRIDNFFKEVVTSTVKARDEQGIIRPDMIQLMMETRDKNHGPVFDINEMTAQAFTFFLGGFDSVATVMCFAAHEIAVNRDVQNKLRKEVDDVLKETNGKPTYEAINGMKYMDAVVNEVLRLYPLSAFLDRLCVKEFELPPATSDGEPVTVKPGDSIWFPSYAIQRDSKYYSQSEKFDPDRFLNSEMDNSVYIPFGIGPRICIGNRFALMEIKIMLLYLLRRCDVEADVKTKNPMVLNKKTFIMNAEDGFWLKVRTRKSAASFAK

>Lhum_CYP9AS7P
PSTDIGNRFALMEENIMLLYLLHYDLELKTRNPIVLNNKMFVVAKGGFLKLRGRKSTVTVA

>Lhum_CYP9AS8
METSTLLLTILTAGVCFYYFILSKLSHFERLKIPHIRPIPLLGNMVSYVFGHASLMDNLRNIYNLFPDAKYFGFYEFMRPIYVIRDPDLINTITIKNFDNFCDHLNLTNEKIEPIASKNLFGLRGDHWREMRKLLSPSFTSSKMKMMFGLMCQCAENFANFLITESGSTGKTYNMKDVLSKYANDVIATCAFGISVDSFKHPRNEFFLLGKTLNFGTWMSFVFLMNRSFPKISQFINLRMFGLKVEKFFKDIVSSTVKTRDEQRIFRPDMIQLMMDTRDKNHGPTFDIDEMTAQAFVFFLGGFDTVSTIMSFAAHEVAVNPDIQSKLREEIDDVLKMTNGKPTYEAINNMKYLDAVINETLRVYPPGFFLDRLCVKEFELPSATPDSEPVILKPGDSIWVPVFALHRDSKYFSQPEKFDPDRFLNDEVDNSVYMPFGIGPRICIGNRFALMEAKIMLFYLLWHCDVEPDIKTTNPMVLNKKSFVVMPENGFWLKLQTRKSAVT

>Lhum_CYP9AS9
LYYFVLSKLSHFERLKIPHVRPVPYLGNLAPFIFRRVSLMDNLRDIYNLFPDAKYFGFYEFMRPVYVIRDPDMINTIAIKNFDNFCDHNNFVNEEIEPMASRNLFGLRGDHWREMRKLLSPSFTASKMKMMFELICQCAENFTNFLVIESGNTGKTYEMKDIVSRYANDVIATCAFGISVDSFKHPKNEFFLLGKTLNVGGWQSFIFFMHRNFPKVAKFFRTQNVYEDRHFFKEVVTSTVKARDEQGIIRPDMIQLMMETRDKNHGPVFDINEMTAQAFTFFLGGFDSVATVMCFAAHEIAVNRDVQNKLRKEVDDVLKETNGKPTYEAINGMKYMDAVVNEVLRLYPLSAFLDRLCVKEFELPPATSDGEPVTVKPGDSIWFPSYAIQRDSKYYSQSEKFDPDRFLNSEMDNSVYIPFGIGPRICIGNRFALMEIKIMLLYLLRRCDVEADVKTKNPMVLNKKTFIMNAEDGFWLKVRTRKSAASFAK

>Lhum_CYP9AS10P
YANDVVAICAFGISVDSFKYPKNEFFLLDKTLNVGGWQSFTFFMNRNFPKVAKFFGLRMFSTRIDNFFKEVVTRTVKARDEQGFIRPDMIQLMMETRDKNHGPVFDINEMTAVFIFFLGGFDSVATVIYFATHKIAVNRDIQNKLRKEVDDVLKETNGKPTYETINGMKYMDAVVNKVLRFYPLAAFLDRLCVKEFELPPATSDGEPVTVKPGDSIFPSYAIQRDSKYYSQSEKFDSDRFLNSEMDNSVYIPFGIGPRICIGNRFALMEIKIMLLYLLRRCDVEPDVRPKSHDIEQKTFIMNAEDGFWLKVQTRKSAVPFTK

>Lhum_CYP9P6
MELYQLFLSPFALLLITLILIGVVKIVPHVNRAYFYWKKKDAPYLPLSWSSFTTGWKLFMRRISIVDYNNFLYNYFPDAKYVGISSFSTPVILLRDPELIKDIMVKHFEHFPDHRSFVNEDVEPLFAKNVASLRGDRWKEMRNTLSPSFTASKMKFMFELISKCSSDFVDYLVEHPEICLAIETKQAFRRYTTDVIATAAFGINVNSMKEQNNEFYTRGVEVTTFSSGALALLKFTLLRFFPRFAKSLGISFFPSATSKFFKKIVGETIEVRQKHGIIRPDMIHLLMQARDKENSHKITLDDIVSQAVVFFFAGFETSATLMCFVAHELAVNRDVQDRLREEVEQHLSEENDTISYESLSKMVYMDMVVSETLRKYPPATFTDRLCVKNYELPPSQSGYKSVTVESNAMMLIPVYGLHHDPKYFPNPQKFDPERFSDENKDNIFPYTYLPFGHGPRKCIGNRFALMETKLLIAHLLRKFILKTTEKTVEPVVFDKKEFTLKPVGGFWIGLEKRKI

>Lhum_CYP9P7
MELSQIFSSPFALLLTTLILIGVVKIVPYVNCAYSYWNKKGVPYLPDSWSSFIAGWKLFMGRMSFVDYTNYIYNYFPDAKYVGISDFATPGILLRDPELIKDVMVKDFEHFPDHRSFVTEEVDPLFGKNVFSLRGDRWKEMRNTLSPSFTASKMKFMFELISKCSSDFVDYLVEHPEICLAIEAKQAFRRYTNDVIATAAFGINVNSMKEQNNEFYTRGVEATTFSSGALALLKFTLLRFFPRLAKSIGVAFFPLATSKFFKKVVGETIEAREKHGIIRPDMIHLLMQARDKENSHKMTLDDIVSQAFIFFFAGFDTSATLMCFVAHELAVKSDIQDRLREEVEQHLSEEDDTISYESLSKMVYLDMVVSETLRKYPPVLILDRLCFKDYELPPSQPGYKGVTVKSNEVIMIPVYGLHHDPKYFPNPQNFDPERFSDENKDNIFPYTYLPFGHGPRKCIGNRFALMETKLLIAHLLRKFIIKTTEKTVEPVVFDKKEFSLKPVSGFWIGLEKRKT

>Lhum_CYP9P8
MTALFQLFSSPFALILTTLILIGVVKIVPYVNLAYFYWKKKGIPYLPDSWLSFITGWKLFTGHLSIVEYNNFLYNYFPDAKYVGISDFATPTILLRDPELIKDIMVKDFEHFPDHRSFVDEEVDPLFAKNIFALRGDRWKEMRNTLSPSFTASKMKFMFELVSKCSSDFVDYLVEHPEICLAIETKQAFRRYTNDVIATAAFGINVNSMKDQNNEFYTRGAEATTFSSGILVMLKFMFLRLFPRLGNLFGLSFSPLAMSKFFKKVVGETIEAREKHGIIRPDMIHLLLQARDKENSHKITLDDIVSQAVVFFFAGFDTSATLMCFIAHELAVNRDIQDRLREEVEQHLSVENDTISYESLSKMVYMDMVVSETLRKYPPAPTTDRLCVKDYELPPSQPGYKSVTVKSNDVMMIPVYGLHHDPKYFPNPQKFDPERFSDENKDNIFPCTYLPFGHGPRKCIGNRFALMETKLLIAHLLQKFILKTTEKTIEPVLFDKKEFALKPVGGFWIGLEKRKI

>Lhum_CYP9P9
MELSQIFSSPFALLLTTLILIGVVKIVSYMNHAYFYWKKKGVPNLSNSWSFSIVGWKLFMGRISFVDYSRYIYNYFPDAKYVGMMEFSTPGIFLRDPELIKDIMVKDFEHFPDHRSFVNEEVDPLFGKNVFSLRGDRWKEMRNTLSPSFTASKMKFMFGLISKCSSDFVDYLVEHPEICLAIETKQAFRRYTNDVIATAAFGINVNSMKEQNNEFYTRGVEATTFFSGTLAMLKFMFLRLSPRLAKSLGISLLPLATSKFFKKVVGETIEAREKHGIIRPDMIHLLMQARDKENSHKMTLDDIVSQAFTFFFAGFDTSATLMCFVAHELAVNRDIQDRLREEVEQHLSEENDTISYESLSKMVYMDMVVSETLRKYPPVLFIDRLCVKNYELPPSQPGYKSITVESNSLVMIPAYSLHHDPKYFPNPQKFDPERFSDENKDNIFPYTYLPFGHGPRKCIGNRFVLMETKLLIAHLLRKFILKTTEKTVEPVVFDKKEFTLKPVGGFWIGLEKRKL

>Lhum_CYP9P10
MVELPQLFSSSFALLLTTLFLIGVVKVVPYVNLAYFYWKKKGIPYLPDSWSSFIAGWKLFMGRMSLADYTNYLYNYFPDAKYVGMSDFATPTILLRDPELIKDITVKDFEHFPDHRSFVDEELDPLFGKNVFSLRGDRWKEMRNTLSPSFTASKMKFMFELVSKCSFDFVDYLVEHPEICLAIETKQAFRRYTNDVIATAAFGINVNSMKEQNNEFYTRGAEATTFSSGFLVMLKFVFLRFFPRLGSLIGLSFFPSATSKFFKKVVGETIETREKHGIIRPDMIHLLMQARDKESFRKMTLDDIVSQAFIFFFAGFESSATLMCFVAHELAVNRDIQDRLREEVEQHLSEENDTISYESLSKMAYMDMVVSEALRKYPPSPTTDRLCVKDYELPPSQPGYKSVIVKSNDVMMISIYGLHHDPKYFPNPQKFDPERFSDENKDNIFPYTYLPFGHGPRKCIGNRFALMETKLLIANLLRKFILKTTEKTVEPVVFDKKEFALKPMGGFWIGLEKRKI

>Lhum_CYP9P11
MELAQIFSSPFGLLLTTLILIGVVKIVSSVNHAYSYWRKKGVPYLPDSWSSSIVGWKLFMGRISFVDYSRYIYNYFPDAKYVGMMEFSTPGILLRDPELIKDIMVKDFEHFPDHRSFVTEEVDPLFGKNVFSLRGDRWKEMRNTLSPSFTASKMKFIYELISKCSSDFVDYLVEHPEICLTIETKQVFRRYTNDVIATAAFGIDVNSMKEQNNEFYTRGVEATAFFGGILAMLKIMFLRFFPRVSNLIGLSFFPSATSKFFKKIVGETIEAREKHGIIRPDMIHLLMQALDKENSHKMTLDDIVSQAFIFFLAGFDTSATLMCFIAHELAVNRDIQDRLREEVDQHFSEENDTISYESLSKMFYMDMVVSETLRKYPPALLIDRLCVKNYELPPSQPGYKNATVESNSLVMIPVYSLHHDPKYFPNPQKFDPERFSDENKDNIFPYTYLPFGHGPRKCIGNRFALMETKLLIAHLLRKFIIKTTEKTVEPVVFDKKEFTLKPVGGFWIGLEKRKT

>Lhum_CYP9P12
MELSQIFSSPFALLLNTLLLIGIVKIVPYVNLAYFYWKKKGIPYLPDSWSSFIAGWKLFTGHMSIVDYSNYMYNYFSDAKYVGISEFATPVLLLRDPELIKDITVKDFEHFPDHRSFVDEEVEPLFAKNIFSLRGDRWKEMRNTLSPCFTASKMKFMFELISKCSSDFVSYLVEHPEICLAIETKQAFRRYTNDVIATAAFGINVNSMKEQNNEFYTRGAEATTFSSGFLVMLKFMFLRFFPRLGSLIGLSFFPSATSKFFKKVVGETIETREKHGIIRPDMIHLLMQARDKESSRKMTLDDIVSQAFIFFFAGFESSATLMCFVAHELAVNRDIQDRLREEVEQHLSEENDTISYESLSKMVYMDMVVSEALRKYPPAPTLDRLCVKDYELPPSQPGYKSVTVKSNEVIMIPVYGLHHDPKYFPNPQKFDPERFSDENKDNIFPYTYLPFGHGPRKCIGNRFALMETKLLIAHLLRKFILKTTEKTVEPVVFDKKEFALKPVGGFWISLEKRKT

>Lhum_CYP9P13
MELPQLFLSPFALLLTTLFLIGIVKIVPYVNLAYFTWKKKGIPYLPDSWSSFIAGWKLFTGHLSIVDYSNYIYNYFPDAKYVGISEFGGPAILLRDPEIIKDITVKSFEHFPDHRIFVDEEVEPLFCKNVFALRGDRWKEMRNTLSPSFTASKMKFMFELISKCSSDFVDYLVEHPEICLSIEAKQAFRRYTNDVIATAAFGINVNSMKDQNNEFYTRGVEASLFGGILVMLKIMFLRFYPRVSKLIGLSLFPSATSKFFKTIVGETIEAREKHGIIRPDMIHLLMQARDKESSHKMTLDDIVSQAFIFFFAGFDTSATLMCFVAHELAVNRDIQDRLREEVEQHLSEENDTISYESLSKMVYMDMVISETLRKYPPAPSIDRLCVRDYELPPSQPGYKSIIVKSNDAMIIPVYGLHHDPKYFPNPQKFDPERFSDENKDNILPCTYLPFGHGPRKCIGNRFVLMETKLLIARLLQKFILKTTEKTVEPVVFDKREFALKPVGGFWISLEKRKT

>Lhum_CYP9P14
MELPQLFSSPFALLLTTLFLIGIVKIVPYMNLAYFSWKKKGIPYLPNSWSSFIVGWKLFRGHLSIV\DYSHYIYNYLPDAKYVGISEFAMPVILLRDPELIKDIMVKDFEHFPDHRSFVNEEVEPLFAKNIFSLRGDRWKEMRNTLSPSFTASKMKFMFELISKCSSDFVDYLVEHPEICLAIETKQAFRRYTNDVIATTAFGINVNSMKEQNNEFYTRGVEATTFSVGILAMLKFIFLRFFPRFAKLLGLSFIPLATSKFFKKVVGETIEAREKHGIIRPDMIHLLMQARDKENSHRMTLDDIVSQAFIFFFAGFDTSATLMCFVAHELAVNRDIQDRLRKELEQHLSEENDTISYESLSKMVYMDMVVSEALRKYPPVPSIDRLCFKDYELPPSQPGYKSVTIKSNDVMTIPVYGLHHDPKYFPNPQKFDPERFSDENKDNIFPCTYLPFGHGPRKCIGNRFALMETKLLIAHLVRKFILKTTEKTVEPVVFDKKEFALKPVGGFWIGLEKRKT

>Lhum_CYP9R2P
TNIVNLPSDKSLINIKNCFTRYTNDVIATCAFGISVDSMRNPDNKFYISGKETMSFNTMRAIKLYLIRSMPFITKRLGIKLINDCIGRFLKNIIKNTIQTRDKQNIVRLDMLQLMMESRGKRSGKELTTEDMISQAFSFFFGGFDSVSTSMCFAAHEIAVNPNIQAKLREEIDQVLQTTNGNLTYEAVNEMQYLNAVNETLRLWPVAAFFDRICTQDFELLPALPGDKPFVAKTIPVCGLYRYSKYFERLNEFDPDRFLDQNKKNMNEMAAYIPFGIGPRRCIGYRFALLEIKVIIFHLLARCELKPCAKTNQPVHIICVRIKN

>Lhum_CYP9R3
METWILLSILAGTIAVYYCFLKDLNFFKKHGILHISPWPVLGNMGPVFLRQLSMVELVKKIYNLNQDAKYVGFFDSTNPVVMIRDLDIIKSISVRNFEMFSDHRNFITEDSEPLIAKSLFLLRGEKWLNMRTLLSPAFTPNKMKVMFKLMSDSGANFADFLVNLPSDKSVVDMKNCFTRYTNDVIATCAFGISVDSMRNPDNEFYVFGKKAMSFETFRAIKFYIIRSMPLVSKLLKIKLINDRIGRFFKNIIKNTIQTRIEQNIVRPDMLQLMMESRGKRPGNELTIEDMISQAFSFFFGGFDTVSTSMCFAAHEIAVNPNIQAKLREEVDQVLQTMNGNLTYEAVNRMQYLDAVINETLRLWPVTALFDRICTQDFELPPALPGDKPFVIKKGMSVWFPVCGLHRDPKYFERPNEFDPDRFLDQNKKNMNMAAYIPFGIGPRKCIGYRFALLEIKVMVFHLLARCELKPCAKTNQPIRLCKTSFDMQPEGGFWLKIEKRSNAYIKY

>Lhum_CYP9R4
METWILLSILAGTIAVYYCFLKDLNFFKKHGILHISPWPVLGNMGPVFLRQLSMVELVRKIYNLNQDAKYVGFFDSMNPVVVIRDLDIIKSISVTNFEKFSDHRNFITEDSEPLIAKSLFLLRGEKWHNMRTLLSPAFTPNKMKVMFKLMSDSGANFADFLVNLPSDKSVVDMKNCFMRYANDVIATCAFGISVDSMRNPDNEFYVFGKKAMSFETSRALKLYIIRSMPLVSKLLKIKLINDRIGRFFKNIIKNTIQTRDEQNIVRPDMLQLMMESRGKRPGKELTIEDMISQAFSFFFGGFDTVSTSMCFVAHEIAINKKIQAKLQEEVDEVLQTTNGNLSFEELNNMQYLDAIVKETLRLWPVTALFERICTQQFKLPPALPGDKPFVIKKGMSVWFPVCGLHRDPKYFERPNEFDPDRFLDQNKKNMNMAAYIPFGIGPRKCIGYRFALLEIKVMV

>Lhum_CYP9R5
MVYVIALSVLAGALGLYYFLLKNLNFFKKHEIPHFKPLPLLGNMAPSLFRRQSAVDLIKSIYDLNPDAKYVGLYELNRPLIVIRDPELIKSITLKHFDTFMDHIGFFDETQDALLGKNLFSLRGERWRQIRSLLSPAFTSSKMKSMFKLMSDCGAKFGNYLAQLPPEQRMMETKDAFTRYTNDVIATCAFGITVDSMRNPKNEFYVYGKEASGFDSIILLKIYIFRTFPWLGRIFGLKIIREKIANFFRDLVEVTIKTRDENGIVRPDMLQLMMDNRGKESKTELSIEDMVSQAFIFFFGGFDSTSTLMCFAAHEIAVNRNIQERLQTEIDQVLEETNGQVPYEAVNNMEYLDAVISETLRMYPVAAILDRICMKDFELPPTLPGKKPFTMKKGQGLWIPVYGLHQDPKYFEEPEKFDPERFLGERKNESLHSEAYLPFGSGPRMCIGNRFALLETKVLLFHLLARCDLKPCEKTPIPLKIAKDAFNMKPEGGFWLSVTPRQKPHKTVVINETH

>Lhum_CYP9R6
MVYIIALSVIAGALGIYYFLLKDLNFFKKHGIPHIKPLPVVGNMGPSLFRRQSVADLVKSIYDLNPDAKYVGLYDLTTPLTVIRDPELIKSITLKHFDTFMDHIAFVEETQDPLFGKNLFSLRGERWRQIRFLLSPAFTSSKMKNMFKLMSDCSAKFGNYLAQLPPEQKTMETKDAFTRYTSDVIATCAFGITVDSMRNPNNEFYVYGKEATTFDSIALLKFYIFRSLPWLARVLRLRFIREKIANFFGDLVKDTIKTRDEKGIVRPDMLQLMMDNRAKENKTELSIEDMVSQAFIFFFGGFETTSTLMCFAAHEIAVNRDIQERLQTEIDQVLEETNGQAPYEAVNNMEYLDAVIYEALRRYPVVVALDRICMKDFELPPTLPGIKPHTIKKGQGIWIPVYGLHHDPKYFEEPEKFDPERFLGERKNDSLHCGAYLPFGLGPRMCIGNRFALLETKVLLFHLLARCDLKSCEKTPIPLKIAKDGFNMKPEGGFWLSVVPRQKPQ

>Lhum_CYP9R7
MVYLIVLSVIAGALGIYYFLLKDLNIFKKHGIPHIKPLPLLGNSAPMLLRRQSPADFIKLIYNLNPDAKYVGIYDLTKPTTVIRDPELIKSVTLKHFDTFMDHVGFVEETQDPLFGKNLFSLRGERWRQMRSLLSPAFTSSKMKTMFKLMSDYGAKFGNYLAQLPPEQRTMETKNVFTRYTNDVIATCAFGVTVDSMRNPKNEFYVYGKEATNFDGIVILKFFIFRIFPWLARILRLRLFREKMASFFRDLVKDTIKTRDEKGIVRPDMLQLMMDNRGTESKTQLNIEDMVSQAFIFFFGGFESTSTLMCFAAHEIAMNRDIQERLQNEIDQVLEKTNGQAPYEAVNNMEYLDAVINEALRIYPVSVALDRICIKDFELPPTLPGIKPYTIKKGQGIWIPVYGLHHDPKYFEEPEKFDPERFLGERKNESLHCGAYLPFGSGPRMCIGNRFALLETKVLLFHLLARCDLKPCEKTPIPLIIGKNPFNIQPEGGFWLSVTPRQKPHKTVVINETH

>Lhum_CYP9R8
MEYWSILLSIVIGALGIYCLFKNFNFFKRHGVIHIPLDTMLCIVVSVLFRRISFVDFMKKIYNFNPDAKYFGFYAITTPFILLRDPELIKTVLIKNFDAFPNRRGFSELNELFAKNLFSLRGEKWRDVRNLLSPSFTSSKLKTMFTLMSECAVDFVKFLSTLPTDKSDMDIKDAFTKYTNDVIATCAFGIKVDSMKDPANKFYIYGKDATDFSGMRSIKFLLLTNFPRLGRILNLKLINDYVTNFFRDIIKTTIATRDAENITRPDMIQLMMDIRGKEGRRELSIDDMTAQAFNFFFGGFETSSVAMSFAAHAIATNLDVQVKLREEIDKALEESNGEVTYEVINQLEYLDAVINETLRLYSPVPFLERLCEKDYELPPALTGEKAFTVKKGMMLWIPVSSIHYDENYYDNPDKFYPERFLNNKTHQNSLFYMPFGLGPRMCIANRFAVLEIKVLLFYLLARCELKPCGKTVLPLKFSKKDIIITPEGGFWLNIQRRSDMHSALEPKN

>Lhum_CYP9R9
MIYAIALSVIVGALGIYYYLFKDLNFYKKHGIPHAKPLPFLGNMGPSLFRRQSVAELVKWIYDLNPDAKYVGMYDLTRPLTVIRDPELIKSITLKHFDTFPDHRAFIDETQDPLFGKNLVALRGKRWHEVRSILSPAFTSSKMKSMFKLMSDYGANFSDYLAQMPSEKRKMEMKDVFTRYTNDVIATCAFGVTVDSMKNPKNEFYVYGREATVFSALMFLKFYIFRSLPWLARILRLRFVREKIGNFFRDLVKDTIKTRDEKGIVRPDMLQLMMESRGKEGKAALTIEDMVSQAFIFFFGGFESTSTLMCFAAHEIAVNQDVQERLQNEIDEVLEKTNGQAPYEAVNSMEYLDAVINEALRMYPVGVALDRACVEDFELPPTLPGIKPFTLKKGDGIWIPVYGLHHDPKYFEEPEKFDPERFLGERKNNSLHCGAYLPFGLGPRMCIGNRFALLETKVLLFHLLARCDLKPYEKTSIPLKIAKDGFNMKPEGGFWLNVVPRKNPHHTITKKI

>Lhum_CYP9R10
MEYWSILLSIIIGALSIHYLFRNFNVFKRHGLLHIPPFPILGNMTSIIFRRVSFADFSLTLYNTYPDAKYFGFYATTNPIILLRDPELIKTVLVKNFDAFPDRRGLRDLNEPLFANNLFSLHGEKWRNIRNLLSPSFTSSKMKTMFTLMSECAADFVKFLSTLPTDKSDLDMKDAFTKYTNDVIATCAFGIKIDSMKDPTNKFYVNGKEATNFLSGLRTIKFLFLRTFPKLGALLNIKLIDNYVSTFFKDIIQTTIDTRDAEHITRPDMIQLMMDIRGKEGRRQLDIDDMVAQAFIFFFGGFDTSSTAMCFAAHEIAANPDVQAKLRQEIDNVLEESNGEVTYEIINRLEYLDAVINEALRMYPPVAFLERLCDRDYELPPTLPGEKPFIMKKNMNFWIPVFSIHQDEKYYENPKQFNPERFYNNKTYHNTSHYIPFGLGPRMCIANRFALLEVKVVLFYLLAKCELKPCKKTSLPLKFSKTGLVMMPEGGFWLNIQGRKDVKVNNVSNS

>Lhum_CYP9R11
METWILLSILAGTIAIYHYFFKGLNFFKKHGILHIPPWPVVSNLGPVFLRQLPLAELVGKVYNLNQDAKYVGFFDGMNPVVVIRDPDIIKSISVKNFDMFPEHRSFIDEDSEPLFGKNLFSLRGEKWRDVRTLLSPAFTSSKMKAMFKLMSDCGANFADFLVSLPSDKSITEMKDCFTRYTNDVIATCAFGISVDSMRNHDNEFYVFGKEATTFGVLRTIKFYLIRSLPFTIKMFRIKLIDDHIVEFFKNLVRSTIQTRDEQNIVRPDMLQLMMESRGKRGPGKELTIDDMTAQAFIFFFGGFETVSTLMCFAAHEIAVNPSVQAKLHDEIDQVLKTTNGDLTYESVNGMQYLDAVINEALRLWPVQVFVDRLCVQDFELPPALPGDKSFVVKKGRSIWFPVYGLHRDPKYFERPNEFDPNRFLDENKKNMNLAAYIPFGIGPRMCIGNRFALLETKVLIFHLLARCELKPCAKTTHPMRLNKASFPMMAEGGFWLKIEKRSNTYIDTFANIVKDG

>Lhum_CYP9R12
METWILLFILAGTIAIYRYFFKDLNFFKKHGILHIPPWPVLGNMGPTFLRQLSLAELVEKIYNINQDAKYVGFFDIMNPVVMIRDPDIIKSIGVKNFEMFPDHRTFIDENSDPLIGKNLFSLRGEKWRDVRTLLSPAFTSSKMKVMFKLMSDCGANFADFLVSLPSDKSITEMKDCFTRYTNDVIATCAFGISVDSMRNPDNEFYVNGKEATYFNILRAIKIYCIRSMPFITKMLGIKFINDRIGGFFKNLIKSTIQTRDEQNIVRPDMLQLMMESRGKRGPGKDLTIEDITSQAFIFFLGGFDTVATLMCFAAHEIAVNPNVQAKLHDEVDQVLKATNGDLTYESVNGMQYLDAVINETLRLWPVQVFVDRLCVQDFELPPALPGDKPFVIKKGMNVWFPVYGLHRDLKYFERPNEFDPDRFLDENKKNINMAAYIPFGIGPRMCIGNRFALLETKVLIFHLLARCELKPCAKTTYPMRLSKTSFVMQAEGGFWLKIEKRSNAYIDTFANIVKDG

>Lhum_CYP9R13
METWILLSILAGTIAIYHFFFKGLNFFKKHGILHIPPWPVVGNMGPAFLRQLSLAELVGKIYNLNQDAKYVGFFDGMNPVVVIRDPDIIKSIGVKNFEMFPDHRSFIDEVNDPLFGKNLFSLRGEKWRDVRTLLSPAFTSSKMKTMFQLMSDCGANFADFLVNLPSDKSIIEMKNCFTRYTNDVIATCAFGISVDSMRNPDNEFYVYGKEATSFDTVRTIKFYLVRSMPYITKMLGLKFVNDHIGRFFKNLVRSMIQTRDEQNIVRPDMLQLMMESRGKRGPGKELTIEDMTSQAFIFFFGGFDTVSTLMCFAVHEIAVNPNIQAKLRDEIDQVLKTTNGDLTYEAVNGTQYLDAIINETLRVWPVAVFLDRICAQDFELPPALPGDKPFVIKKGRSVWFPVYGLHRDSKYFERPNEFDPDRFLDENRKNMNMAAYIPFGLGPRMCIGNRFALLETKVMIFHLLARCELKPCAKTTHPMRLNKASLTMLAEGGFWLKIEKRSNSYIDTLVKNVKNGVANGSTNK

>Lhum_CYP9R14
MECWTIVLSILAGALAIYYYSSRKKSNDFQQHGIPHVEKPSLLKRLWMIFIFPKSFAQIIQEVYNLHSEAKYIGLFDFTRLVVVIRDLELIKSVAIKNFDSFEDHLFFSSENQDPLFGKNLIALRGDQWRDVRALLSPSFTSSKMKAMFQLASECAINFSDYLMNVPSEKRIMEMKDIFSRYTNDVIATCAFGINIDSMRNPENDFYTYGKKASNFNTLAIIKILIYQHAPRLARLLNLKMLDEHTNAFFMNLVADSIKFRDENGITRPDMLQLLMDSRDKREPGKELTIVDMTSQAFIFFLGGFDSSSTLLSFAAYEIGVKPKVQERLQNEIDQVLEDTNGQPTYEAINGMAYLNAVINETLRMYPVQPMTDRLCVKDFELPAALPDAKPYLVKEGTILWIPFYGLQRDAKYFPEPDKFKPERFLDENKKDQCNLNAYYPFGLGPRVCIGNRFALLETRIVLFHLLARCDLKPCEKTPIPLK
LKKGGFSTRAEGGCWLNIVPRENRYSNITDAKQQH

>Lhum_CYP9R15
MECWTIVLSILAGALAIYYYSSRKKSNDFQQHGIPHVEKPSLLKRLWMIFIFPKSFAQIIQEVYNLHSEAKYIGLFDFTRLVVVIRDLELIKSVAIKNFDSFEDHLFFSSENQDPLFGKNLIALRGDQWRDVRALLSPSFTSSKMKAMFQLASECAINFSDYLMNVPSEKRIMEMKDIFSRYTNDVIATCAFGINIDSMRNPENDFYTYGKKASNFNTLAIIKILIYQHAPRLARLLNLKMLDEHTNAFFMNLVADSIKFRDENGITRPDMLQLLMDSRDKREPGKELTIVDMTSQAFIFFLGGFDSSSTLLSFAAYEIGVKPKVQERLQNEIDQVLEDTNGQPTYEAINGMAYLNAVINETLRMYPVQPMTDRLCVKDFELPAALPDAKPYLVKEGTILWIPFYGLQRDAKYFPEPDKFKPERFLDENKKDQCNLNAYYPFGLGPRVCIGNRFALLETRIVLFHLLARCDLKPCEKTPIPLKLKKGGFSTRAEGGCWLNIVPRENRYSNITDAKQQH

>Lhum_CYP9R16
MVYVIALSVLAGALGLYYFLLKNLNFFKKHEIPHFKPLPLLGNMAPSLFRRQSAVDLIKSIYDLNPDAKYVGLYELNRPLIVIRDPELIKSITLKHFDTFMDHIGFFDETQDALLGKNLFSLRGERWRQIRSLLSPAFTSSKMKSMFKLMSDCGAKFGNYLAQLPPEQKTMEMKDAFTRYTSDVIATCAFGITVDSMRNPKNEFYVYGKEASGFDSIILLKIYIFRTFPWLGRIFGLKIIREKIANFFRDLVEVTIKTRDENGIVRPDMLQLMMDNRGKESKTELSIEDMVSQAFIFVFGGFESTSTLMCFAAHEIAMNRDIQEKLQTEIDQVLEKTNGQAPYEAVNNMEYLDAVINEALRIYPVSVALDRICMKDFELPPTLPGIKPYTIKKGQGIWIPVYGLHHDPKYFEEPEKFDPERFLGERKNDSLHSGAYLPFGLGPRMCIGNRFALLETKILLFHLLARCNLKPCEKTPIPLKIANDGFNMKPEGGFWLSVVPRQKPHNTVVINETH

>Lhum_CYP9R17
MVYVIALSVIAGALGLYYFLLKDLNFFKKHGIPHVKPLPIFGNMAPSIFRRQSVADLVKSIYDLNPNAKYVGMYDLTRPLTVIRDPELIKSVTLKHFDMFMDHLAFVEETQDPLFGKNLFSLRGERWRQMRSLLSPAFTSSKMKNMFKLMSDCGAKFGNYLTQLPSEQKIIQTKDVFTRYTNDVIATCAFGVTVDSMRNPKNEFYVYGKEATNFGGIALLKFYIFRSLPWLARVLRLRFIREKIANFFGDLVKDTIKTRDEKGIVRPDMLQLMMDNRGTESKTELNIEDMVSQAFIFFFGGFESTSTLMCFAAHEIAVNRDIQEKLQTEIDQVLEETNGQAPYEAVNNMEYLDAVIYEALRRYPVVVALDRICMKDFELPPTLPGIKPHTIKKGQGIWIPVYGLHHDPKYFEEPEKFDPERFLGERKNDSLHCGAYLPFGLGPRMCIGNRFALLETKVLLFHLLARCD

>Lhum_CYP336A4
MTIMLVSLILGAFAALYYYLTQNYKYWQKRGIPCADGALPGVGHMLPAICFRTSFPELFNKIYNDNKNRSMVGFYNFTSPSLLVIEPQLVKTVLQTNFASFNKPIFPIDPDLDPLTALNPFALTGDKWLAARKRLTYAFSSMRLKILLESVKPVCVLFENYLNNKLSKTEKIEVELKDLFSKFTAQVVAGAGFGVDGYCFNEEKENLSFQKIGAVILEPNLRTKIATMLIFLVPSLNKIFKISFVPKHVDNFFRTLVAELMEQRRKDAIPRNDFLHLMTELEKQDGIKFDVELLTAQALSFVLDGYETSSTVMSLVGYQLAVHQEIQKKLREEVMSVFKKYDGEITYEGLKEMTYMDQVLNESQRIIPTIGFQGRICTEEFELRGSDGLICRVQPNTEIRISIDGLHHDSRYWNNPEIFDPERFNSENKQNIDRFAFLPFGEGPRICPGMRMALLQIKAGLATLLRKYSLELSPKTKLPLQMTPGVILASPKGGLWVKIRQL

>Lhum_CYP336A5
MSIILISLILGALVALYFYLTQNFKYWQKRGIPCPNGAWPVVGHMLPVVCMRTTASEHIAKIYKDYKNQSLVGFYNFSSPSLIVIEPELVKTVLQTNFASFNKNSFQADPDLDPLVAHNPFSLTGDKWLAARKRLTYAFSSMRLKILLENVKPVCVLFENYLDSKISKTGKVELELKDLFSRFTAQVVANAGFGVDGYCFDDEKENVSFRKIGAAILEPNLRTKIVFTIIFVAPVLKKLLKLRFIPKHIDHFFRTLVAELIEQRRTDKIPRNDFLHLMVELEKLEGDKFDLEIIASHALSFVVDGYETSSTVMSFVVYQLATHSEVQEKLREEIVSVLNKYNDEITYEGLKEMTYMDQILSETQRLTPAAGFLTKICTEEFELKGSDGLVCRVQPGTQVQICLDGLHNDPQYWSNPEIFDPERFTPENKQSINRFAFLPFGEGPRICPGMRMAVLQIKAGLAAFLRKYSLELSPKTKVPLEMIPGSILPSPIGGLWATIRKL

>Lhum_CYP336A6
MEIVILFLILVGIVAYYFYLVRNYNYWRDRGIPCARDVLPGFGHMWPVVSLKMSMHDLIRCIYDSHPNCSMVGLYDKTVPALVVREPELVKTVMQTNFASFAENQLKLDSQLDPLLSLNPFFTAGNVWITSRKRFTHAFSGMRLKLLFDCVERVCEKFENYLDRKLKSGALEVELKDLFSRYTGEVVADAAFGVEGFCFEDDIRRESFLTIGRSIFEPSFLSKIVQTLNFFLPQFNRIFQMPFLPKEADRFFRDIVKQVLQHRQRESVRRNDFFQLMMDLEKSANNHYDEEVLASHALGFFFDGYETSSITMSFIGYQLARHPQIVQKLRDEVESVLARYDNQLTYESLKEMTYMDQVINESQRLYSALAIFGKICTEEIELKGSDGLSCRVRPGTLILMSVDGLHRDPKYWREPHIFDPDRFAADKKAEITKYTFLPFGEGPRICVGMRMGLLQMKACLATLVRKYTLELSPKTKEPLKMLPGSFLTAPVGGLWVNIKRL

>Lhum_CYP336A7
MAVTLVFLIFASLIVLYFYLTRNYKYWQKRGVPSAEDVFPGIGNMWDFFTMKTTFSENCRNIYNKYKGYSMVGFYNFTMPTLMVLEPQLVKTVLQTNFASFHENTLKVDPDLDPLVANNPFFTYGEKWATGRKRLTYAFSSMRLKMLLESVKQVCVTFEEYLNREVNKVAKLEVELKDLFSKFTAQVVTGAAFGVDGLCFDEERQSESFYSLGKAFINPSLLNNIIFNIVFFLPSLGKIFKARFLPKKADHFFKSLVTEIFEQRRTDGVHRNDFLQLMAELERIEGNKFDLDLLTSHAVSFFIDGYETSSTVLSFVGFQLASHPEVQKKLREEVLSVFARHDGVITYEGLKEMTYMDQVISESQRIIPTLGFQSRNCTEEFELKGSDGLVCRVQRGTPILIPVHGLQEDDRYWENPEVYDPDRFSPDSKHSIEKFAFLPFGEGPRICPGMRMAQLEMKACLATLLRKYSLELSPKTQVPLKLTSSAFLNAPVGGLWAFIQPI

>Lhum_CYP336A8
MAVTLVFLIFASLIVLYFYLTRNYKYWQKRGVPSPEDVFPGIGNMWDFFTMKTTFSENCRNIYNKYKGYSMVGFYNFTMPTLMVLEPQLVKTVLQTNFASFHENTLKIDPDLDPLLANNPFFTYGEKWAIGRKRLTYAFSSMRLKMLLESVKQVCVTFEDYLNRNLNKVAKKEVELKDLFSKFTAQVVSGAGFGVDGLCFDEERQSESFYSLGKTFLDPSLLNNIIFNIVFFLPSLGKILRARFLPKKADHFFRSLVTEVFEQRRSDGVRRNDFLQLMAELERMEGDKFDLGVLTSHAVSFFIDGYETSSNVLSFVGFQLASHPEVQKRLREEVLSVFARHDGVITYEGLKEMTYMDQVISESQRIIPTLGFLTKVCTEDIELKGSDGLVCRVQRGTPILIPVHGLQEDDRYWKNPEIYDPDRFSPDSKHSIEKFAFLPFGEGPRICPGMRMAQLQMKACLATLLRKYSLELSPKTQVPLKMTASSFLSAAVGGLWAIIQPI

>Lhum_CYP336A9
MTIVLVSLILGAFAILYYYLTHNYKYWQKRGIPCADGILPGIGHMLPAITLRTTFPEFLSKMYNDNKNCSMVGFYSFTKPSLVVIEPQLVKTVLQANFSSFNRNVFQVDPDLDPLFALNPFNLIGEKWQAARKRLTYAFSSMRLKILLESVKTVCVVFENYLDNKLKETRKIEVELKDLCSKFTAQVVAGAGFGVDGYCFNEEKKDLSFQKVGTAILQPNLRTKIVMMLTFIAPSLNKILRVKAIPKHIDNFFRTLVAELIEQRRKDGKPRNDFLHLMTELEKQEGTKFDLEVLTAHAMSFFIDGYETSSTVMSLVLYQLAVHQEIQKKLREEVMSVFEKYNGEITYEGLKEMTYMDQVLCESQRIIPTVGFQSKMCTEEFELKGSDGLVCRVQPTTEIQIPVDGLHRDPKYWNNPEIFDPDRFSPENKQSIDRFAFLPFGEGPRICPGMRMALLQIKAGLAVLLRKYSLELSPKTKLPLKMIPGAILASPEGGLWVKIQQL

>Lhum_CYP336A10P
MSIILLSLILGAFVALYFYLMQNFKYWQKRVPCPDPGKDIFRRRHSTFLPVFVVPRIEI

>Lhum_CYP336A11P
MTIVLVSLIFGAFAVLYYYLTQNYKYWQKRGIPCADGILPGIGYMLPAITLRTTFCEFLSKIYNDNKNCSMVGFYNFTKPSLIVTEPQLVKTVLQTNFASFNRNVFVDPDLDPLIAINPFNIGEKWQAARKRLTYAFFSMRLKILLESVKTVCVVFENYLDNKLRETGKVEVELKDLCSKFTAQVVAGAGLGVDGYCFNEKKKDLSFQKIGALILEPNLRSKIVIMLSFVAPSLKKIFKVSVVPKHIDNFFRTLVAELMEQRRKDGKPRNDFLHLMTELEKQKGTKFDLEVLTVQAMSFVIDGYETSSTVMSLVLYQLAVHQEIQKNLREEVMSVFKKYNGEITYESRLKEMTYMDQVLNESQRIIPTAGFQSKICTEEFELRGSDGLVCRVQPKTEIQIPVHGLHHDPRYWNNPEIFDPDRFSPENKQSIDRFAFLPFGEGPRMCPAMRMAVLQIKAGLAAFLRKYSLELSPKTKVPLEIISGSILTSLKGGLWAVIRKL

>Lhum_CYP336A12P
ELKGSDELAFCVQHIIKFYLILIHGLQEDNYKNFEVFDLERFSDNKHGIEKLTCLPFDKGSRIPIMRMALQMKACLATLLRKYSLKLSAKTILLKMTSFFLNSPFNSLWDFIDIKIH

>Lhum_CYP336A13
MTIMLVSLILGAFAALYYYLTQNYKYWQKRGIPCPDGALPGIGHMLPAITLRTTFSEFLRKMYNNNKNCSMVGFYSFTKPSLIVIEPQLVKTVLQTNFASFNRNVFQVDPDLDPLVALNPFNLFDEKWQTARKRLTYAFSSMRLKILLESVKPVCVLFENYLNNKLSKTEKVEVELKDLFAKFTAQVVAGAGFGVDGYCFNEEKKNLSFQKIGEVVLEPSLRTKIATMLLFLVPSLNKIFKISFVPKHIDNFFRTLVAELMEQRRKDGKPRNDFLHLMTELEKQEGIKFDVELLTAQAFSFVVDGYETSSIVMSLVGYQLAVHQEIQEKLRKEVMSVFKKYNDEITYEGLKEMTYMDQVLNESQRIIPTAGFQSKICTEEFELRGSDGLVCRVQPSTEIQIPVHGLQHDPRYWNNPEVFDPERFNPENKQNIDRFVFLPFGEGPRICPGMRMALLQIKAGLATLLRKYSLELSPKTKLPLKMIPGVILASPEGGLWVKIRQL

>Lhum_CYP336A14P
MCIVLISLILGAVVALYLYLTQNFKYWQKREIPCPDGALPVVSHMLSAVCLRTTVSHFAKIYRNNKNHSMVGFYNFSSPSLIVIEPELVKTLQTNFASFNKNSFQADPNLDPLVTHNLFSLTDKLAARKRLTYAFFSMRLKILLENVKLVCMLLENYLDSKISKTGKVELELKDLFSRFTALAVVNAGFGVDRYCFDDEKKNVSFRKIGAAVVEPNLRIKIVFTILFVAPVLKKLLKLRFIPKHIDHFYRTLVAELIEQRRTDKIPRNDFLYLMVELEKLEGDKFCLEIASHTLSFVVDGYETSSTVISFVVYQLATHSEVQEKLREEVVSVLNKYIGKITYKGLKEITYMDQILNETQRLTSAAGFLTKVCTEEFELKGSDGLLCRVQLGTQIQICLDGLHNDSQYWSNFKIFDTERFTPETLKKIFR

>Nvit_CYP336B1
MDLSCLLLVAILALSILYWFCTKTFDHWKQQNVPSVPNPRPFFGHFLPVLFIKESLISFVHKIYQQTDASMIGLFLLRKPILLVRDPELVKSIFQTSFNKFHVNGFDLSEKNDPILVKNPFFTADLHLWKTRRARIVNHLSGSKLRQLFVIAEEVCSKMCQFNDRKIKENGDYFECELKEFFVKYTGEIVANAAFAIQGQSYEDNPDRLAFAVIARKLLKPSLMNALKQAMLFYFPEVGSALGIGIMEKSTDNYFRENIKLVLKERKRSNVAPKDFLQSAIEANGIDDIDSIIADAIIFYGDVYETSSTTLAIVIYYLSEYKDIQNKLRTDISSKLQASGGAVNYDFLKSMNYLDQVIQESMRLLTPAGTLMKVCTEEITLKGFDGITCNLKPGTRVFISLTGLHLDSNYWPEPDVFDPERFAPENQANRHKFTFMPFGEGPRMCVGMRLALMIIKLAIVKLLLRYSIEQSSKTKKPLVLDATSFLTYPKGGWWARFKK
LSD
>Nvit_CYP336C1
MDTSCALLFLVAVLSVVYYYLKWPYTHWKKQKVKCVPGTIPAFGHLLPILFSRESSSDLFTKVYRDYEKSSMVGMYFFRTPAVLVREPELVKRVLVSDFQSFQNNLLLLNPKMDPFMSKNPFFCWDEDWKAMRSQMINNMSQKKLKIFFGIMHRVSDKFDDYLSKQVGKAADLEVDIKYVILRLTGELVANTAFGIEGGGFESEISPHSFTGRVENMLKPTFTTIYRQMLVLYLPEFASALGLGFLTNSLDSFLISTVDNIMRHRKEQGLVVDDLLQMIIEASDDLDPKVVAGKLSGYYFDAYETAATMASFACFELSHNSQAQDKARSEIKEILDNYEGTLSYEALKDMKYLEQVIHETIRLYPIIGAAYKVCTRKITLEGSDGQSCCLEPGNIVVVPILGLHTDDEYWENPHSFDPDRFNEEKKNVTKFSFLPFSEGPRMCAGMRYGIMTVKTILATIIKSYTIETSQKTSRPPK
LETGSVLTLPAEGLYVKLKRIG

>Nvit_CYP336-un1
MIDITCLLIVLVLISVYLYLTKNYNYWKNQNVPCASYALPGIGHGLSLILIWDNLAMWVTKLYKMQKHSMYGCYFIQTPALIIRDPELIKCVLLSDFANFPNNMITLNDQLDPAMARNPFFAKDDIWKESRMVLGNNSSGKILRSVSKILFQVCKKFTSFVDEHITENKGYAEFELKDFFARIIGEMVANSAFGIEGQSFSRSPSPQAFTNVAKEIFDPKKINGIEEAIRFCFPKLADKLGLRMIPKETDTYFRQTTKTIIKAPLQSNESRSDFLQYIIERMYKEINEDMAISQAISLFFDGYETSSSALSFVIYHLAENPGVQEKLRKEVFTVLKRFDNKVTYEAIKMMHYLEQVIYESIRLNPPLGEFVKVCNKQIQLKGYDGLRCNLKPGDLIIISVFGLHMDHEFWPNPSKFDPERFSTINKATRNKFTYLGFGEGPRMYIGKRMGLMIVKAVTAIILQQYFLVPCSKTRVPLQMNPNTFASVVRGGLWARFKSLNTKNY

>Nvit_CYP6AQ4
MALITSDWSLDAWIFISAVLLGLYLYFRRNLDYWKKRGVKYVEPTLFFGNTVPCLLARKTPDVLIREIYEKGAGEQFIGFHVFNKPYLVVRDPELIKNVFIKDFNNFTNKVLCGNHTDVMSSTNLFVASNPPWKSIRTKLSPIFTSGKLRKMYELMEEICDDLQVYLDKLDIDVGKPIEIKEICAKFTTDLIGTTAFGMRLNSLTDPNAEFRKNGRRVFRSSFKRYLQLLALFFIPPLRPYTNAKFFDEKATDFLRTEFWNVINERIKSGFKRDDLLDMLIEIKNNQDNGTDNTFRLEGDALVAQAAIFFTGGFETSSTTMSFALYELARNPESQTKLRNEILNALETTGGKVTYEMMTTLPYLHMVTLEALRLYPVIAWLDRIPETDYTFPGTNVTVEKGVPVVLPLRALQLSPQYFPNPNQWDPERFSEENKKNIVPFTYFPFGEGPRSCIGIRLGYIQTKLGILNFISKYELTVSKESANLQPEPLNIITQAKGGIYLNLRKLTA

>Nvit_CYP6AQ5
MAVITSNWSLDAWIFISAVLLGLYLYFARKFSYWKKRGVKYVEPTFLFGNAAPCLIAAKKPDDLIREFYEEGAGEKVIGFYVFDKPYLVVRDPELIRHVFVKDFSNFSNKLLCGKNTDVMGSTNLFQVMNPPWKSIRNKLSPFFTSGKLKKMYELMEEICTDLQVYLDKLEIDVGKPIEIKEICAKFTTDLIGTTAYGMRLNSLTDPNAEFRKSGREMFRSSFMRYLQMLAIFFIPPLRPYINAKFFDVRPTEFLRKAFWHVINERIATGIKRPDLLDMLIEIKNNQDNGTDDTFKLEGDALVAQAAIFFTGGFETSSTTMSFALYELARNPETQTKLRNEILSALETTGGKVTYDMITTLPYLNMVTLEALRLYPVISWLDRLPEADYTFPGTNITVEKDVPVILPMRTLHLDPQYFPNPDQWDPERFSEENKKNIVPFTYFPFGEGPRSCIGTRLGYIQTKLGILNFISKYEVTTLKETNVKIDKLNIFTQAEDGIYLNLRKLSA
>Nvit_CYP6AQ6P	
MAVITSNWGLDLAISIFALMLSLLYLCIAKNSNYWKNRGVRDVKPNFIFGNVAPCIFAKKTLDELIREVCDKGAGEKLIGFYVFDKPYLLIRDPELIRNVFIKDFSNFSNKIMGGKHTDVMSQYYNLFLANNPPWKYISLKLAPIFTSGKLKKMYELMIAICDDLQVHLDKLDIDVGKPVEIKEICAKFTTHLIGTTAFGMQFNSLKNPEAEFRKYGREIYRSSFKRYLQMASEFLRKTFWRVIDRRIESGTKRADLLDLLIEIKNNQEREANNQYKLEGDALLAQAAVFFTGGFETSSNTTSFALYELARNPETQTKLRNEILDALETSGGKVTYEILTTLPYLNMVTQETLRMYRILPWLDRISEADYTFPGTNVTVEKGVPVILPMKTLHLDPQYFPDPDNIIPERFSEENKKNIIPFTYFPFGEGPRSCIG
>Nvit_CYP6AQ7
MAVLTSDWCLEAAICASALLLGLCLHARRKHDYWRKRGVKYAEPRFLFGNVAACLLGKKSPHDLIRETYEKGAGEKVIGLYVFDKPYLILRDPELIKYVFIKDFGNFSNKVLCGKHTDVMSAANLFLVNNPPWKYIRTKISPIFTSGKLKKMYELMMEICVDLQDHLDKFDIDEKVGKPLEIKEICSRFTTDLIGATAYGLQLNSLKDPDAIFRKNGRQVFRSSFKRYLQLLALFFIPSLRPYTNAKFFDEKATEFLRNTFGDVINRRMESGDKRADLVDMLIEIKKKQDRDPNAHYKLEGDALIAQAAVFFTGGFETSSTTMSFALYALARHPEIQAKLRTEILNALETPGGQMSYEKLMSLPYLNMVVNEALRLYPVLPWIDRIPETDYTFPGTNITVEKGVPLILPMRTLHLDPDYFPDPDKFIPERFSEENKKNIVPCTFFPFGEGPRNCIGLRLGIIQSKLGIVNFLSRYELSICKETDFKIDHMHVLTQAKGGICLNFRKLPA
>Nvit_CYP6AQ8
MALLTHHWGLDGLILLSSLLVGIYLYFTRNFKYWQKRGIKQVPPTALFGNIGAPLLGQKPFIKLLSDMYKAGEDEPYIGYYVLDKPFLLLRDPELIKYVLIKDFNNFPNRVAASRKTDVVGSMNLFVVNNPEWKYIRQKLSPIFTSGRLKKMFDLILEVDKDLDVHMNSLKLEGSGRDIEVKDICSKFTTDIIGLTAYGMKFNSLTDPDAMIRKVGKDIFGRSYRRYLEFFAVLQVPTLVNVFGFEVFGKAATKFLRYIFWNAINERIQSGAKRADLIDLLVGLKKEQESDSNQNSFKLEGDTLVAQAAVFFTGGFETSSSTMSFGLYELAKNPTIQDKLRKEIRDTLDANNKKVTYDMIMSSLPYLDMVISEVLRMYPILPYLDRNTEADYQLPGTKLVLKAGTPVVIPMQAMHMDSRYFPKPEIFDPERFSPENKKNILPNTYFPFGDGPRICIGMRLGLMQTKLGLIHLISKYEFSPCKDTLIPMEFDKYSVFTTSRNDIILNVRKLRD
>Nvit_CYP6AQ9
MAFITHCWTLDILITLVCALMVAYVYLTKSHSYWKKRGVKSVPEPNIFGNFSDCLFARKPLRDFLSNVYFVGEGEKFIGFYVFDKPFLILRDPEAIKNVLVRDFKNFSNRCVAPNHSDYIGNVNIFSLRNPAWKVLRQKLSPVFTSSKLKNMLDLIVETGVDLDTHLQNIISNEVKELCEKFTTDVIGSTMFGLKLNALNNPKAEFHNEGKKHFQNSYGRYFSLLSMFFMPQLAKLFGITFFDPDVPNFFKRVIPEAMNERQKDGIKRNDLLDVFMEMKESFEDEKNDLHYYFQVNGLVATAIVFFTGGFEPSASMMYLVLYELSKQSEIQDKLRKEILDALEETEGKITYDMMMNLPYLDMVVSEGLRKYPLLHFLDREAEHDYTFPDTDVTIDKGTPIIIPMSAVHMDPKHFPDPHVFDPQRFSPENKRKIAPFTYFPFGEGPRNCIGMRIGLAQSKIGLMQILSKYEVAPCKETPIPLEFDSYTLFTKSRHNMKLNVRRVRSI


>Bter_CYP336A22
MASAFVTLLIGAFLLFCFYLYLVYNHWKRNGIPTAKGCIPIVGHLLPVVIRRMNLAGLIRQIYEDYKDYSMVGVYKGIVPALVVRDPELVKIVLQNNFSSFHENGFHVDPDADPLLYTNPFFCSGDIWSTGRKRITYAFSNVRLKILFAAISGVCQKFENFLNRRLERNNKYEIELKTLFLKFTGEIVANAGLGIEGHCFEDEPRSNAFDKLSGEAFAESLLSIIRFHFPSVNRFLKIKFLPKHVDQFFRKVVAENLEVRRSESTPRKDFLQLMIDMEKAGEHIAEEIVAAHAVSFYLDGIETSSVTMNYVGYDLAARPEIQEKVRNEVISTIEKHGGLTYEALKEMTYMSQVISESQRCHAALGFMHKVCTEEFELQGSDGLTYRAKPGTDIFLSVHGLHNDPNYWVDPEVFDPERFSDERRQTIEKMVYLPFGEGPRICVGMRMGLLQVKACFATLLRNYKLELSPKMQLPLKMSPHYFLTHPRGGAWVYISKL

>Bter_CYP336A23
MVSAFFTLLTGLFLLLCSYLYLRYNHWKRNGIPTAKEHVPILGHMLPVLMKRIHFGQFIRKVYDEHKDYSMVGIYNGTIPTLILREPNLVKTVLQSNFSSFHENAFKIDPDVDPLAAKNPFFCAGDAWLNGRKRLTYAFSNARLKVLFVAVNGVCKKFEDFLNRQLETKNKFEVELKPLFLRFTGEVVANAGLGIEGHCFADETTPNAFDQLTGNALVASLTSLIWRYFPAIGSLLKLKLLPKRLDEFFRKVVAENLEIRRSEPIYRNDFLQLMIDMEKIGEKVDEDAIAAHALSFFLDGTETSSLTLNYIGYDLAVHPDVQEKLRKEVMSKIEKHGGFTYEALKEMTYMNQVISESQRCHTVAGFMHKICTEKFELQGSDGLTYRAKPGTNIIIPAEGLHCDPKYWIDPEVFDPERFNEERRQTIEKMTFLPFGDGPRICVGMRMAMLQMKACIASLLRNYRLELSPKTQVPLKISPKYLLSEIDGGIWVYISKL

>Bter_CYP336A24
MTYPFFTLLVGAFLLLCFYLYLKHNHWKRNGIPTVKGCIPIMGHLLPLITGKMNFAKFIQGAYKEYKDYSMVGMYKGIKPMLLVRDPNVVKTVLQSNFTSFHENGLKIEPDVDPLVSKNPFFCYGDVWSNGRKRLTYAFSNVRLKILFVSVTGVCKKFENFLNKQLQKNNKYEVELKSLFLKFTGEVVANAGFGIEGHCFEDARNANSFDQLFGDTFAESLVSIIRFYFPSINRFLKIKFLPKRLDQFFRNIVTENLEVRRKELVPRNDFLQLMIDMEKAGEHIDEEVVAAHAVSFFVDGVETSSVTLRFVGYDLAIHPDIQDKLRNEVISTIEKHGGLTYEALKDMTYMNQVISESQRCHAAICYMHKVCTEESELQGSDGLTYRVKPGTDIFISVHGLHSDPTYWIDPEVFDPERFNEERKQTIEKMTFLPFGEGPRICVGMRMAMLQMKACLANLLRNYKLELSPKTHIPLKISANHILSEVPDGIWVYISKL

>Bter_CYP336A25
MVSAFFTLLTGLFLLLCSYLYLRYNHWKRNGIPTAKGYVPILGHMLPVLMKRIHFGQFIRKVYDEHKDYSMVGIYNGTIPTLILREPNLVKTVLQSNFSSFHENAFKINPNVDPLLAKNLFFCTGDAWLNGRKRLTYAFSNTRLKVLFAAVNGVCHKFEDFLNRQLETKNKFEVELKPLFLRFTGEVVANAGLGIEGHCFADETTPNAFDQLTGDTLTTSLTNLIWQYFPSIGSLLKLKILPKRLDQFFRKVVAENLEIRRSESIYRNDFLQLMIDMEKIGEKVDEDAIAAHALSFFLDGTETSSLTLNYIGYDLAIHPDVQEKLRKEVMSKIEKHGGFTYEALKEMTYMNQVISESQRCHTIAGFLHKICTDEFELQGSDGLTYRAKPGTNIIISSDGLQCDPKYWIDPEVFDPERFNEERRQTIEKMTFLPFSDGPRICVGMRMAMLQMKACLACLLRNYKLELSPRTQVPLKILPNYFMMEVVGGIWVYITKL

>Bter_CYP6AQ26
MALLTPYWGLDGILILSSLMVCAYLFVTRKFNYWSKRGVKELAPTPFVGNFMDCILSRTSASEFVRDLYNYGEGLPFLGFYIFDKPYLLVRDPELVKHVLVKDFNYFADRYASADEKNDRLGYANVFMMKNPEWKSLRAKLTPIFTSGKLKKMFELMQIVADDLGKHLDSLHLEGEGKVIEFKDICANFTTDMIGSTAFGLKVDSLENPKAPFREYGRKIFDYDFYRNMEFLTIFFFPGLVKYLKPKFFGKKATNFLRSLFWDVIEQRVGSGQKRNDLIDLLIEMREKYRNDESLKDYKFEGDDLVSQAAIFFTGGFETSSTTMSFTLHELAMNQDVQKTLRAEIHDALAKTDGKITYDMLMTLPYLDMVISETLRKYPPLAFLDRVTLADYKMPNSDLVLEKGTPIFISMMGSHYDPRYFPNPEKYDPLRFTDEAKSARPNFVYFPFGEGPHICIGMRLGLMQSKLGVVQVLKDYEISPCEKTKSPVILDAKALTTTALGGLYLNIRKTTTAAG

>Bter_CYP6AQ27
MALITPYWGLDGILIVSSLMAAAYLFVTRKFNYWSKRGVKELPPTPFVGNFMDCLLSRTSASEFVRDLYEHGEGLPFLGFYIFDKPYLLIRDPQLVKHVLVKDFSYFADRYASGDEKNDRLGYANVFLMKNPGWKSLRAKLTPIFTSGKLKKMFELMLAVADDLGTHLDSLHLKGDGKVIEFKDICANFTTDMIGSTAFGLKVGSLENSKAPFRECGRKVFDYDFYRNMEFLIIFFIPGLVKYLKPKFFGKKATNFLRSVFWDVIEQRVDSGQKRNDVIDLLIEMREKYKNDESLKHYKFEGDDLVSQAAIFFTAGFETSSTTMSFTLHEVALNPDIQKRLRAEIHDALEKTGGKITYEMIMTLPYLDMVISETLRKYPPLAFLDRVTVADYKVPNSDLVLEKGTPIFISMMGSHYDPRYFPNPEKYDPLRFTEEAKXSRPDFVYFPFGEGPHICIGMRLGLMQSKLGVVQVLKDYEVSPCEKTKTPIVLDPKALTTTALGGLYLNIRKTTTAAG

>Bter_CYP6AQ28
MALLTLHWSLDGIIILSSLIIAAYLFVTRKFNYWSKRGVKELAPTPFVGNFMDCLLSKKSAPQFLKDLYNYGRDLSLLGFYIFDKPYLLIRDPELIKHVLVKDFDYFPDRYSCADEKDDRLGYANVFMMKNPRWKSLRQKLTPFFTPGKLKKMFDIMLAVTDDLGKHLGSLHLEGEGKVIEFKDICGNFTTDMIGSTAFGLKVGSLENPKAPFRECGRKIFDYDFHRSMEFLIIFFIPGLVKYLKPKFFGKKATNFLRSVFWDVIEQRVDSDQKRNDLIDLLIEMREKYKNDESLKDYKFDGDDLVSQAAIFYIGGSETSATTMSFTLYELALNLDVQKTLRAEIHDALVKTDGKITYDMITTLPYLNMVISETLRKYPSIAYLDRVTLADYKVPNSDLVLEKGTPIFISIMGSHYDPRYFPNPEKYDPLRFTEEAKRARPSFVYLPFGEGPRVCIGMRLGLMQSKLGVVQVLKDYEVSPCEKTETPVTLDPKAIVTTALGGLYLNVRKTTTAAG

>Bter_CYP6AQ29
MALLTLYCALCGILIVSSLTVAAYLFLMWRYNYWSKRGIIQLKPTPFVGNFMDCLLLKKSSAQFLSDAYNYGEGFPLLGFYIFHKPCLLVRDPEFAKHVLVKDFEYFADRYATADENNDRLGYANMILMKNPAWKSLRPKMTPIFTPGKLKKMFVLMAMVADDLGKYLDSFHLEGDGKAMEFKDICASFATDIISGIAFGLKVGSLENPEAPFRECGRRIFDSNSERNMDFLTITFMPQLSKFLKPKFFGKKATNFLRSVFWDMIEQRDNSGQKRNDLIDVLTEIRETYKNDERLKNYRFDGEDLVAQAAIFFAAGFETSAATMSFTLYELALNTDIQKTLRAEIHDALEENDGKITYNMITTLPYLDMVISETLRKYPSVPNLNRVTLADYKVPDSDLVIQKGTPIFISIVALHYDSRYFPNPEKYDPLRFTEEAKSNRPSSAYLPFGAGPRICLGMRLGLMQAKLGVVQILKDYEVSPCEKTKIPIVLDPNAVISTALGGVHLNIRKTTTAVN

>Bter_CYP6AQ31
LLTLYWSLDGILILSSLMIVAYLYMTRKFNHWSKRGITELAPTPFVGNFMDCLLSRKSGSEFLKDVYEYGKNLPLLGFYVFDKPHLLIRDPELVKHVLVKDFDYFPDRYACADEKDDRLGYANVVMMKNPGWKSLRPKLTPIFTPGKLRTMFDLMLVVADELGMYLDSLHLEGDGKVVEFKDICASFATDTIGSVAFGLKLGSLENPKTPFREYGRKIFYSNFYRNVELLIISFSPQLIKYMKPKFFGRKATNFLRSVFWDAIDQRVDSAQKRNDLIDVLLEIRKTYMNDENLKDYDFDGEDLLAQAAILFAAGFETSSSTMSFTLHELAVNPDVQKTLRAEIQDALEKTGGKITYDMIMTLPYLDMVISESLRKYPVVGYTDRNTLADYKVPNSDLVLEKGTPIYISIMGLHYDSRYFPNPNKYDPHRFTEEAKSTRPSFAYLPFGAGPRICLGMRLGLMQSKLGVVQILKDYEVLPCEKTKIPIVLDPKGIMTTALGGVHLNIRKITTAVN

>Bter_CYP6AQ33
MALLTPYWSLDGILIVSSLMVAAYLFVTRKFNYWSKRGVKELPPTPFVGNFMDCLLSRVSAAEFIKDLYKYGEGLPFLGFYIFDKPYLLIRDPELVKHVLVSDFNYFADRYACADEKNDRLGYANLFMMKNPGWKSLRSKLTPIFTVGKLKKMFELMLVVADDLAKYLDSLHLDGNGKVIEFKDICGNFTTDIIGSTAYGLKVGSLENPKATFRVYGRTILNYDFYRNIDLLTIFFFPGFVKYLKPKFFGKQATNFLRSIFWDVIEQRINSGQKRNDVIDLLIEMREKYKNDENLKDYKFDGDDLVSQASIFFAAGFETSSSTISFTLYELALNPDVQKTLRAELQDALAKTDGKITYDMIMTLPYLDMVISETLRKYPVLAFLDRITLADYKVPNSDLMIEKGTPIFISMTGSHYDPRYFPNPEKYDPLRFTEEAKRARQNFVYFPFGEGPHSCIGMRLGLMQSKLGVVQILKDHEVSPCGKTKIPMVLDPNGLSTTALGGIYLNIQKIATTAG

>Amel_CYP6AQ1 
MNLLTPYWSLDILIVSSSLMIAVYLYASWKLKYWSRRGIMQITPSPLFGNFKKCILFQKSV
SEIIRELYGQNEGLPFMGFYIFYKPFFLVRDIELVKHILVKDFNTFANKHTSADSKNDRIG
YSNLFIIKNPAWKYLRGKLTSVFTSGKLKKMFDLMLIIGKNLEKHLELLNLDGNGKEVELKDLCANFTTDLIGTTAFGVNLNSLKDPNSDFRENGRLVFDYNLKRAFEFFSIFFFPNLSKYVSIKFFGKATDYFRNSFWSVINQRIESNVKRNDLIDCLIELREKHKNDESFEGFRFDGDDLVSQAAIFFTGGFETSSTTISFTLYELALNKDIQKTVRTEIHEALAQTDGKITYDMITNLPYLDMVVSETLRKYPPLGFLDRVALHDYKIPNSDVTIDKDTPVIIPMIAFHYDPKYFPNPEKYDPLRFSEEVKKTRPSYVYMPFGEGPHICIGMRLGLLQSKLGIIEILKDYEVSPCEKTKIPMVLDPKGLTTTALGGLYLNIRKITIAAG

>Amel_CYP6AR1 
MIETVGLIATVFFLLYYYSMSKLDYWRKRGVKGPKPLPFLGNFKDVLLAKESTMDCFERAY
KEFKDEPMVGMYGSHEPLLILRDLDLIKDVLIKDFNKFAQRTQGAIREVEPLSEQLFRLDAERWRPLRLKLSSFFSSGKLKEMFHLFVECSDNFEKYLEKMVEKGGLVECRDAAAKFSTDVIGACAFSIHTNALTDENSQFRKMGKQALATNLQQFLNDRLREYPFLFKIFGRFFVDHEVTNFFANSIKDAMDYRIQNNVHLRDVIDILADIRENPTKCGLKEADNLFLTSQAVLFFLAGFENASLTISNALYELAWKPEIQEKARAEIVNVLQKYDGKITYDGLEEMKYLEACIFETLRMYPVLQWLSREAMETYTFTGTKVTIPKGQQVFLPIYAIQRDPDIYPNPDNFDPERFTDDKIKTRHSMTHLPFGDGPRHCSGIRLAKKQLKVGLVTVLSKFKVEVCEKTRKIYQKDKKPLFLLQPVDGIHLKISKVSV

>Amel_CYP6AS1 
MDYFQILCAISIVILTIYYYYSSKYTFWKKRGISGPKPIIFFGNFVDSIIQKRSTSEAVKK
WYDDYKHESVFGIFGGTTPLLVINDLDMIKDVLIRDFSLFVDRGFHIFPKIEPLSEHLFLLEAERWRPMRMKLSPIFTSGKLKEMFFLIMESAGNLEKYLDEVIKKDEMVECRELAAKFMTDVIGSCAFGINTNSLLEEDSEFRRMGKKISTPNLKVMLGNICKEFFPPLYEIVGSIFTLKDVNEFFINLVSDTMKYRKDNNIIRSDFINMLMQLKEHPEKMENIELTNTLLTAQAVVFFVAGFETSSSTMAFSLYELAQNQEIQDKLREEIRNMHEKNKGVLTYTDVKEMKYLDKVFKETLRKYPILPMLFRQAMENYTFKDTKITIPKGMKLWVPVHGIHHDPNIYPEPEVFDPERFEDDAFASRHPMSYLPFGDGPRNCIGARFAHYQSKVGLITILRHHKVNVCEKTTIPFKADERSFLLTLKGGVHLKITKI

>Amel_CYP6AS2 
MDYFQILCAISIVILTIYYYYSLKYAFWKDRGISGPKPIIFFGNFGNSIIKKKSLSETVKK
WYDDYKHESVFGIFEGTIPVLVINDLDMIKDILIRDFSLFVDRGFHIFPKIEPLTQHLFLLEAERWRPMRMKLSPIFTSGKLKEMFSLIVESAGNLEKYLDEVIKKNEMVECRDLAAKFTTDVIGSCAFGINTNSLLEEDSEFRRMGKKIFSPSLKLMIGNTCKVFFPSLYEVIGNIFTMKDVDEFFINLVSDTMKYRKDNDIVRSDFINMLMQLKEHPEKMDNIELTDTLLTAQAVVFFIAGFETSSSTIAFGLYELAQNQEIQDKLREEIRKMHEKNKGILTYTDIKEMKYLDKVFKETLRKYPILSTLSRKAMENYTFKGTKITIPKGTKVWVPVYGIQHDPNIYPKPEVFDPERFEDDAFASRHPMSYLPFGDGPRNCIGARFAHYQSKVGLITILRNHKVNVCEKTTIPFKADERSFLLALKGGVHLKITKI

>Amel_CYP6AS3 
MDYFQLLCVIGALLFAIYYYLTLTFDTWKNRGIPGPKPTIFFGNFQEVILKKISLAEKTKQ
LYQEYKNELVFGIFQGRTPILVINDLEMIKDVLIRDFSVFPDRGIHVNPKVEPIFQTLFSLKSKTWRPLRMKLSPVFTSGKLKDMFPLILDCAKNLEEFVEKVRNSGEPVDCRDMAAKFTTDVIGSCAFGVCMNSLSPEGSEFRRMGEQLGKFSFKKLARDFTRLYMPFLFDIIGGYLQSHEVNNFFINLIRDSIKYRQENNVYRPDFVNTLKELKEHPEKLENIELTDALLTSQALVFFLAGFETSSTTISNALYELAQNPEMQDKLRKEIKEVYENNGGALSYTDVKEMKYLDKVFKETLRKYPVLAALSRQATENYTFKDTKIKISKGTRIWIPVYGIQHDPNIYPEPEVFDPERFEDDAFASRHPMTYLPFGDGPRNCIGARFAHYQSKVGLITILRNNKVEVCAKTLIPYKSEPRNILMIPKGGKVELRITKV

>Amel_CYP6AS4 
MLHHFHILTAFVAIFLALYYYLTSKFDFWKNRGVSGPRPVPFFGNAKDVLLRKIGIGSFIA
ELYKRYDNEAMFGIFIGRSPNLVLRDLDLIKDVLIKDFSIFDNRGLNIPERAEPFSVNLFSVDATRWRPLRMRLSPVFTSGKLKEMFPLILECAEHLEQCLEDAVKRGGPVDCFEIPARYTTDVIGSCAFGINMNALSDERSEFRKMGRNMFDQNMIKFTRNLLRDFFPRFYNLLGFVLPYTESTVFMTKLIKGTIKYREENDVVRPDFVNLLMELKKHPEKLKNIEITDTLLAAQASVFFAAGFETSSTTMAHALYEMALNPDIQDKLRNEMKEFHAKNNGNLKYEDIKEMKYLDKVFRETLRKYPPGMLLRRKCNSNYTFHGTKVSIPAGTSVIIPLYAIQIDPKFYENPDVFDPERFNEDAVAARHPMTYLPFGDGPRNCVGARFAVYQTKVGLIKILQNFRVDVCEKTMIPYVKKINSITLAPRDGIFLKIEKITD

>Amel_CYP6AS5 
MASSFEILCGIAVLFLALYYYLTSTFDFWKSRGVVGPKPVPFFGTTKDLILVKKSTAHFVK
DIYEKYKNEPMVGLYATRSPFLLLNDPELIKDILIRDFSKFANRGLGVFERTEPLSPHLLNLEVERWRPLRSRLSPIFTSGKLKEMFYLIIECSLNLEMYLDKLIEKNEPIECRELTARFTTDVIGSCAFGIDMSSMTNENSEFRRMGREVFAVNFMNVMRMKLKQFMPRLYDLLGYVMPDRTFAPFFTRVVTDTIKYRNDNNIVRPDFINMLMELQKNPQKLENIKLTDSLIAAQAFVFFLAGFETSSTTMSNALYELALNQDVQKKLREEINTFCPKNNKELKYDDIKEMEYLDKVFKETLRMYPPASILMRKAISDYTFNDTKITIPKEMKIWIPAFAIHRDSAIYPNPDSFDPERFDKDAMASRHPMHYLPFGDGPRNCIGARFAVYQTKVGLITILRNHKVEVCEKTVIPYEFDPGAFLLSPKDGIYLKITKI

>Amel_CYP6AS7 
MPSLEIIFGIILLFPAIYYYFTSTFDFWKVRGVPGPKPIPIFGNIKNVMLLKTSMCHYLKK
LCEEYKHEPMIGIFTRKTPILIIQDPDLIKDVLIRDFSKFANRGIPIHEKAEPLSPHLFNLEVERWRPLRTRLSPVFTSGKLKEMFPLILDCAKHLEQYLDKLVLREEFIECRELTAKYTTDVIGSCAFGIEMNALSDEESEFRRIGRKVFSNSFGQILRFRFRQIFPRIYNLLGFVLPPMEVTKFLTNIIVSTMKYRQENNIVRPDFVNMLIELKKHPDKLENIKLTDTLLTAQAFVFFIAGFETSSSAISNALYELALNPEVQNKLRQEIKEYFNKHNELKYEYIKNMIYLDLVFRETLRKYPPGPLILRKSITNYTFNNTKVSIPEESFVWIPLYAIHHDPKIYPNPDAFIPERFNDDAIATRHPMHYLPFGDGPRNCIGARFAVYQSKIGLITILWNYKVEVCDKTMIPYEINPAAFLLTPKGGIYLKFTKIKNNEEILN

>Amel_CYP6AS8 
MYISLEIFCGIVVALIALYYYLTVNNNFWKNRGIAGPEPVLGFGNMKKVLLGKESMSQFLT
KIYHEYKNEPIIGIFTTRTPQLIIKDPDLIKTILIKDFSKIMNRGLLPMVSGEPISQHLFNIEAERWRPLRIHLTPVFTANKLRGMFSLILECSMHFVSYVDSLVKKGEPVNVREVAARFTTDVVGSCGFGVEMNSLSEKESEFRRVGKSVFATNYARIIKHRIREFMPRLYNYILYLWPTDEMAEKIIKLTRETLEYREKNNLFRPDFMNILLDLKKHPEKIGLDVTNEFLAAQAFIFFVAGFETSSSTISNALYELALNPDVQDKLRKEIKEFAAKNDGEWRYETIKEMEYLGKVFQETLRKYPSLPFLTRELIEDYTFESNKVTIPKGLKIWIPTYAIHNDPDIYPDPDKFDPERFSDDKIKQRHPMHFLPFGHGPRNCIGARFAIYQTKIGLINILRNFKLDVCDKTLIPYKHHPRGLLLMPLTDLYLKITRLTN

>Amel_CYP6AS9P_PSEUDOGENE?
MFINLETLCGFVIVLIAFYYYLTINNNFWKNRGIPGPKPTIGFGNMWTVMFGKESFSQLLT
TIYNKYKDEPMIGIFFRRRPVLLLKDFDLIKDVLIKDFSKFANRGFLKTNPKVPLTNHLFALEVKRWRPLRNHLXSPVFTSGKLKGTFAQILNCSNDLVTHIDTLSKMEDSINMREVAAKFTTDVIGSCVFGIKMNSLSEIENEFRRIGRNIFATNFTNILKIRLLQSTPFLHSLLCKILPDEEMEMFMRITKETMEYREKNNLVRPDFMNILLELKKHPERIADIELTDDLLAAQAYIFFAAGFETSSTTISNALYELALNHDMQDKLREEIKEFEAKNDGEWRYETIKEMQYLGKIFGGTLRKYPALSFLSRESIIDDYTFRDTKLTISKGTLVWIPVFPIHHDPNIYPDPEKFDPERFTEDKIKERNLMHYFPFGHGPRNCIGARFAIYQTKIGLIKILRNYKVDVCSKTLIPYKYDPFSFILVPLGGLYLKITRI

>Amel_CYP6AS10 
MAAFEILCGFIIFIFAFYYYLIKPQEYWKNRGVPGPKPIPIFGNFFRLTFARISIGDLMTK
FYKEYKHEPVFGLYMRNVRVLAINNPDLIKTVLIKDFSKFAHRGLALNEVTEPLSQHLFVLEPKRWRPLRTKLSPIFTSGKLKDMFSLIIECSNTLENYVEHLISKNDRVEVRDLAAKFTTDVIGSCGFGVDMNAMSDVQCKFRDIGREFFGPSFKQILKIRLRENLPRLYTFLGYILPRDETTTFFTNVVLDMIKYRKTNDIYRPDFINALINIQNHPEKLDIELTEPLLVAQAFLFFVAGFETSSLTIATALYELAQNQDIQDKLRDEITEHHKLNNGEWQYENIKNMPYLDAVFKETLRKYVPLTVLMRQSLEDYTFESINLTIPKDTRIFIPIYAIHRDPDIYPNPEVFDINRFSKEAEATRHPMHYLPFGDGPRNCIGARFAIFQTKIGLIKILRTYKVDVCNETQIPFINEPRTFTLAPKHDLTLKITKIEN

>Amel_CYP6AS11 
MYINLEIFCAIVIAFIAFYYYLTINNNFWKHRGISGPKPVLGFGNMKKIILGEESMSQYLT
KLYHKYKNESMIGIFRLRTPALIIKDPDLIKIVLIKDFSKFMNRGLLPIISTEPISHHLFALEAERWHPLRKHLTSGFTSNKLKGMFCMIHECSKHLVNYLDILVRKEEPVNVREVAARFTTDVVGSCGFGVEMNSLSEQESEFRRLGKSIFNTNVQKIIKDRIRELTPQVYNFLLYILPLDGISPKILKLMKETIKYRKKYDIFRPDFMNIILELKKHPEKINIDITNELLAAQIFIFFAAGFETSSTLISNALYELALNPNIQDKLREEIKKFESQNDEEWKYETIKKMDYLEKVIQETLRKYPPVPFLNRELIDDYTFESNKVTIPKGLKIWIPTYAIHNDPDIYPDPDKFDPERFSEDNIKQRHPMHFLPFGHGPRNCIGIRFAEYQTKIGLINILRNFKLDVCDKTLIPYKLHPRGLILIPLTDLYLKITRLTN

>Amel_CYP6AS12 
MAYIEILCGIIVSMLVFYYYFTSVFNFWKIRGIPGPKPKFLFGNIRDIILSRISTPTFIKN
IYDTYTNEPMVGLYMGRNPILLLKDPELIKDVLIRDFSKFADRGFNVHEKVEPLSQHLFNLEPKRWRPLRSKLSPMFTSKKLKEMFGLILECGHHFEKYVDGLAARRQPVDFCEVAAKYTTDVIGSCAFGINMNAMSSEGSEFREAGRKIFEPTWNSIIRLKFKITMPTLYDLLGPLVPEREVTPFFIKVVTDAMKYRKERNVFRPDFIDTLMKLRDDPESLSDIELTDAFLTAQAYVFFAAGFETGASTISNTLYELAQNQGMQDRLREEIREHCDKYGGELMYENIKEMEYLDKVFKETLRKYPPGTLIPRRSVSEYTFKNTNVTIPKGTMIWIPAFPIHRDPNIYPNPDDFNPENFTEDAINNRHPMNYLAFSNGPRNCIGARFANYQVKIGLIMILRNYKVEVCEKTVIPYQFDPNLFLLGPKGGIYLRVTKVE 

>Amel_CYP6AS13 
MDFFQIFCAICIMLLAIYYYYTSIYNYWKVRGIPGPEPTIIIGNFMEVFLKKISINDKLRF
LYNKYKNEPMFGIFEGSSPILVLNDLDLIKDVLIKDFSIFSNRGFRIFPKAEPLGEHLFALETERWRPMRAKLSPIFTSGKLKEMFPLIIECSKNMEPYLDKIAERGKYIECRDLAAKFTTDVIGSCAFGIDMNSISDKDSEFRIIGRKLFTPTFKTIVRDVCRQFLPGLYDVIGHKLQIEEVNEFLTNLIKDTINYRKENKIVRPDFVNTLIELKDHPEKLETIKLTDSMIASQAFVFFVAGFETSSSTISHALYELAQNQEIQDKLREEIREVYEKHGELTYDVIKNMKYLDKVLKETLRKYPIMAMLTREAQENYTFKGTKVTIEKGIKVWILPYGIQNDPDIFPNPDIFDPERFDEEAVAARHPMSYLPFGDGPRNCIGARFAQFQSKIGIITIVRNHKIDVCEQTKIPYESDPFQFLLALKGGINLKISKI

>Amel_CYP6AS14 
MYIGLEILCGIVITLIAFYCYLTINNNYWKNRGIPGPKPVPGFGNMKNVIFGKESVSQFLT
RMYNEYKDEPMIGVFSKRTPVLIVKDVDLIKTILIKEFPKFANRGLFPIFSRDPLTHHLFNLEVERWKPLRTQFTPLFTSSKLKEMFSLILECSNHLESYMDTLIKKGEPIDMREVSARYTTDVVGSCAFGIDMNSLSEKESVFRRLGKLIFATNLRKILSIRIQDMLPWLYNSFLYVLPRDEKTRIIMKLMTETMEYREENNVFRPDFINMLLNLKKHPEKIDIELTDDLLAAQIFIFFAAGFETSSSTISNALYELALNPDIQEKLRKEIKEFEARNNGEWRYEIMKEMEYLEKVFQETLRKYPSLPFLNRKLINDYTFESNNVTVSKDLKIWIPVYGIHHDPDIYPDPEKFDPERFSKKEEIMKRHPMHFLPFGHGPRNCIGARFAVYQTKIGLIKILRNFEVQVCNKTLIPYKVNPYTSLLIPITGLYLNVVKLEN

>Amel_CYP6AS15 
MNISLEILCGIIVALIVFYYYLIINNNFWKNRKISGPKPVIGFGNMLSIILGKESTSQFLT
RIYNEYKNEPMIGIFSKNNPALVIKNPDLIKTVLIKDFHKFANRGLFPVNSREPLSQNLFGLEVERWRPLRIHFSPIFTTNKLKGLCSLILECSEQLEKYMDILIRKGEPLDIREIAARFTTDVIGSCAFGIEMNSLSENESEFRRLGKGVFNTTFRRIVKTRIRNLMPWLYNFFLRILPWDEITKKIVKLTTETIEYRNKNNIVRSDFINVLLNLKKHPEKIAEIELTNDLLSAQTFVFFGAGFETSSTTISNALYELALNHDIQYKLREEIKEFEKKNDGKWTYESIKEMQYLNKIFQETLRKYPVVPFLNRELISDYTFENSKITIPKGLKIWIPVYGIHHDPDIYPNPEKFDPERFSEDKIKERHSMHYLPFGHGPRNCIGSRFGTYQTKIGLVKIIRKYKVEICDKTLIPYKFNSFANFLMPSTGLYLMITDVEN

>Amel_CYP6AS16P
MIANLEIFCGIIVILIAFYYYIRLEQFWKFXGIPGPEPLPGFGNVLMIVLGKEAPFQFLT
RVYNEFKNEALIGVFMKTYPALVVKDPDLIKDIMIKDFYKFPNRGFPKSDSXNPLTQHLFLVEEEKWRPLRTQLSPVFSTGKLRGTFTQILDCSNHLVTYMDKLVEIGEPIDVREVTAKFTTDVIGSCVFGIKMNSLSGKESEFRRFGRQIFAMNFLKILRLRIKQFLPMLHYLLVRILPPDEETKIMLKLTRDTFKFREAHNIVRPDFMNILMELKKHPEKVPSLDLTDGLLAAQAFIFFAAGFETSSTTVANTLYELALNPDIQEKLRQEIKEFEANNDGEWKYETIQEMKYLDKTFKETLRKYPVLPYLSRRSIEDYTFEGTKVSIPKNTLICIPVYPIHHDSSIYPNPEKFDPERFSEDEVKKRHSMHYFPFGHGPRNCIGLRFAIYQSKIALIKILSNYKIEICDKTLIPYKYDPFSFISLPLTGIFLKITKLQN

>Amel_CYP6AS17
MFDYFQILIAFVASFLALYYYLTSNFDFWKNRNVVAPKPIPFFGNTKDVVLKKIEISNFIA
ELYKKYENEAMFGIFFGGSPNLILRDLDLIKDVLIKDFSTFDERGFKISERADPLNANLFNMDVTRWRPLRIKLSPVFTSGKLKEMFPLILKCAERLEQCLEDAVKRGGPVDCFEISARYTTDVIGSCAFGINMNALSDERSEFRRIGKRIFDLDKNILRSFLRQFFPRFYNLLGFVIPYSETSKFVTKFISEMIKYREENNVVKADFVNLLMELKKHPEKLQNIKITDNLLAAQAFVFFAAGFETSSTTMAHALYEMALNPNIQDKLRKEIKEFYANNNFTYEEVKKMKYLDKVFKETLRKYPPGVFLKRKCNSNYTFKGTKVSIPAGTSVIIPVYSIQTDPKFYENPDVFDPERFNEDAVAARHPMTYLPFGDGPRKCIGIRFGVYQTKVGLIKMLKNFKVNVCEKTMIPYIKKINSFTLAPKDGIFLKIEKNN

>Amel_CYP6AS18
MFDYFQILIAFVASFLALYYYLTSNFDFWKNRNVVAPKPIPFFGNTKDVVLKKIEISNFIA
ELYKKYENEAMFGIFFGGSPNLILRDLDLIKDVLIKDFSTFDERGFKISERADPLNANLFNLDVTRWRSLRIKLSPVFTSGKLKEIFPLILKCAERLEQCLEDAVKRGGSVDCFEISARYTTDVIGSCAFGINMNALSDERSEFRRIGKRIFDLDKNILRSFLRQFFPRFYNLLGFVIPYSETSKFVTKFISEMIKYREENNVVKADFVNLLMELKKHPEKLQNIKITDNLLAAQAFVFFAAGFETSSTTMAHALYEMALNPNIQDKLRKEIKEFYANNNFTYEEVKKMKYLDKVFKETLRKYPPGVFLKRKCNSNYTFKGTKVSIPAGTSVIIPVYSIQTDPKFYENPDVFDPERFNEDAVAARHPMTYLPFGDGPRKCIGIRFGVYQTKVGLIKMLKNFKVNVCEKTMIPYIKKINSFTLAPKDGIFLKVEKNN

>Amel_CYP6BC1 MWNIIRELLEQFLLPGLFLGILYCFLTSTFDFWKNRGVPFRKPTVLFGNFAPMLLFRKSLP
EGIKEMYEWFKDERYFGAFRVRSPVLILRDPDLVKNICVKNFTSFSNRGIPVNSQDPLSAHLFNLEGKKWKSLRSKLTPAFSSGKLKRMFYLLAECGEEFEKLIDISSETDRPYEIRELAAKFTIDVIGTCAFGIQINALTDEESEFHRAAKKLSKPSYKATLWRMLRTAMPRLYKFLGVQVIDPGVTKFFKDVVSQMIKQRGEYGIKRHDFMDLLIELKNKGTLDEFGKLDENSIAAQAFVFFAAGYETSSNTIAFCLHELALNTEIQEKTRRDIQDAIDSRNGNLTYDAVQDMKYLDMVIAETLRKYPPASMLSRRCEYQYQIPNSKVELPAGIRVIIPIYGLHHDPDYYPSPAIFNPERFTEENKRTRHPYAYLPFGEGPRNCIGMRFALLQIKVGIISFLRNHRVETCQKTITPIKFSRRSLVTTSEKGFWLRIK

>Amel_CYP6BD1 
MAMQNSLFMPIIFSIAFFVIILILYLKYTRTYWLRRGVPTVPGHWLFGNIKKILDLKKPPA
YVISDIYQKCSENDDILGIYIFFKPFLLIKDPAIIKQILIKDFNYFPDRNFTIQSFYDEIG
NKSLFTLKNPQWKYLRTKLSPIFSSAKVKKLFHLMVEAANSMNKYLDDEFSNDTKTKTIMIKDVTLKYTTNVISSVAFGIQVNSFNPKTIQFYEEAQKGLKTTFSRSMQLCISFFFPKLSPYLNTRMLGSSTNFFRKVFWNSMDNREITKTKREDLIDSLMELKNAKQDKDFKFEGDALLSQSAIFFIAGRETSISIICLTLYELAKHPEIQKRTREEINEKLKEHGMTYEGVQSMKYLHQVVSEILRIYPPTPIIDRVAVADYKIPGTDIVIEKGTSVFIVLTALHNDPKYHPDPLRFNPDRFSDENKENIKPFTYIPFGEGPRICIGARIGQLQSIIGLITIIKNYEISFISKCKGDLDVRNIFITPINDFSLNLTKI

>Amel_CYP6BE1 
MFLTTWLIPDIIAVASLITVGLYFYYKLYLFKFWHKKGIFYVKPSFPTGNIMPIINGKLSL
AEFFRDIYEHNKHHRLVGIYMLYKPYLIVNDPNLIRDILTKEFTNFHDRGIFYNEEVDPLS
GHLFQLPGKKWRNLRVKLTPTFTSGKIKQFFPILNEAGNILAKYLEEEARKGSTIDVKDIF
AR(2)YSTDIIMSVAFGISCDSFKEPNNEFRYWGKKIFDPKPLWNALILFAPQILNFFSIS
YTEKSVTKFFTNMFKQTVKYRESNNIERKDFLNLLIQLMKNGYVDADDESLSNNVNAAKNKLTMMEAAAQAYVFFLAGFETSSTTVTFCLYELAKNQDIQNKVREEIQTMIKKNGDLTYNALNDMNYLHKVISETLRKYPPVVILNRICTNDVKLSTTDFCIPKGTCIAIPVFGLHRDSNIFPNPEKFDPERFSEENIKTRHPYVYLPFGEGPRICIGLRFGLIQTKIAIINALLKNKFKFGPNTPSTLEFEKGSLILIGKGGIHLNIEPI

>Amel_CYP9P1_old 335A1
MEVSHLTTFELLLLTLIFIILAKLVSILYTQFTYWKRNKVPYIRSSPLFGTAWRVFFRLVSFPNYCKYIYNYYPDARYVGVMDFATPTVIVRDPKLIKEIAVKNFNNFPDHRSFVTEEMDPVFGKNVFSLKGDRWREMRNTLSPSFTANKMRFMFDLVSKCSHDFVSCLHDRLESSSSEIEGKNLFTRYSNDVIATVAFGISVNSIEHPDNEFYRRGIDVSTFSGTFRFIKFMLFRLNPRLTRMAGFTFLSRATSKFFWRVISETVTARKRRGIVRPDMIHLLMQATDSKKKSIHQTMTIDDIVAQAFIFFLAGFDTTSTLMCYVVHELALHQDVQRRLREEVDRVLDDGTEISYEDTLGMEYLEMVISETLRMHPPTLLIDRQCAKEFHLPPAGPGYESVTIHPGENIWFPVLAIHRDPAHFPDPDKFDPERFNRENRNGIDPYTYIPFGVGPRKCIGNRFALMETKLLIIRLLRKFVIKPCERTMDPIVYKKGNFTLMPKDGFWVTFEKRNDH

>Amel_CYP9P2_old 335A2
MESPTLLFSFELLAIGLTAIVLAKFVSLLHHQYNYWRKRRVPHVGAVPVLGSSWRIFTRRMSLPNFCSLVYKHRPGSRYLGMMDCFTPVVVVRDPNLIKEIAVKNFDHFPDHHSFINEKIDPIFGKNVFSLKGDRWREMRNTLSPSFTASKMRFMFDLVSNCSEEFVRYLYDHPEFSSSIEAKDAFTRYTNDVIATVAFGISVNSMENRDNEFYTKGADATNFGGIFRLFKFMLFRVNPRLTRMAGLSFLSRGTATFFHRVVRETVRARDERRIVRPDMIHLLMQARDKEDRRPVATVDNRMTIDDITAQAFIFFLAGFDTSSTLMCYVAHELALNPPVQERLREEVDRFMDGGNGAITYEALLKMEYMDMVTSETLRKYPPIVFIDRLCVEKFELPPAEQGYDHLIVHPDNIVWFPVYGLHHDPKYFPEPEKFDPERFNDANKRNIVPYTYMPFGLGPRKCIGNRFALMETKILIAYMLRKFRIKRTEKTRASIEFSKTNFSLTPDHGFWIGLEKRDP

>Amel_CYP9Q1_old 335B1
MDYLQLGLTLLAILVAVYYLSTRNHKLLKRHGIVHIPPTPLFGNLGPLVRRKCHMEDVIQRVYDLDPDARYVGMYEFTTPLIIIRDPELIKTIGVKEITNFTNHRPFVDVGVDPMLGEVLFAMQGDRWREHRTMLTTLFTSSKIKSMFVLMSDCAKRFADYLSKVEREIELKSVLTRYTNDVIARCVYGVSVDSVNEPENIFYRYGQVASQLSTFKQNLMIFVHRNSPRLARLFNLKILPVHIEKFFHRLVMDTIETRRREGVHGLDMLQQLMDMQSRRKESEEGKRGMTVTDIANHAFSFFFGSVDTMATQISLISHMLAVNPDVQQRLQEEIDEVLSASEDKQVGYDVIQEMKYLDAVMSEAMRYHPILLFVDRVCGETFELPPALPGARPFKLERGMNIWFPVKAIHHDPKYFENPDRFDPDRFLRDGKGIASSGAYMPFGMGPRKCIGSRFALTEMKILLFNILAKCSFKVGSKTMVPLKFKEGVFNPVAKNGFWLKIERRENSCC

>Amel_CYP9Q2_old name 335B2
MEFLSLALVLAAISIIAYYYCFVRKNFNLFQEHGILHVPPSPLVGNFGPLIRGKENVHDTIQRIYNIHPDAKYVGIFEFLTPVIMIRDLDLIKSITMKNFDQFPDHRPMFCKSVDPMLGEMLFIMDGERWKEHRNMLSPTFTSSKIKTMFVHMSECAKRFAHHLSKLPEKDRETEMKALLTRYTNDVIAACIYGVNVDSIKEPRNVFYMYGRVGATLIGLKKNLKIMVHRNMPWLANLLRLNILERHIAKFFTDLVVETVEERERNGTTNSDLIQLMMDTRNKKESGKKNLTVQNMANHAFSFFFGGFDTVSSQTCVLLHMLVENPEVQQRLQQEIDETLESNNGQLSYDVIQEMRYLDAVINEILRLHPIAVFIDRMCVKSFELPPALPGDVPFTVKPGMNVWIPVKAIHHDPRYYDEPEKFKPERFLDNGKNIIGSGAYFPFGIGPRICIGNRFALIEMKVLVCHILAVCDIKAGARTGIPLEFEKGVFNATAKTGFWLKIEPRKYSYHSGQINGLVNNHVINGACKTGI

>Amel_CYP9Q3_old 335B3
MDYLTISLSLITVFVAVYYLATRNNDFFKKHGIPHVPPVPFLGNMGSLVRQKSNLHDVIDRTYNLDPGAKYVGIYEFTTPIIILRDLDLIKTITMKYLDHFPDHRSFAYEGADPVFGSMLFAMKGERWKEHRNMLTPTLTSSKIKGMFKLMTECAVRFADFLSVLPENERETEMKALLSRYANDVIASCVYGVSVDSINDPKNIFYVYGRRGTNVVGLKKSMFVLIHRNMPWLAKLFGLRFLEKHVQKFFYDLVYETIESREKLGTNRSDVLQLLMDIRDKANSSGKMTTMTVENVAIHAFTFFFGGFDSITSVTTLLTQMLAEHPDVQARLQQEIDETLRSNDGVLTYDAVHGMKYMDAVINETMRFCPVLPFLDRMCVESFQLPAPVPGGQPFTLRPGMNVWIPLAAIGRDPEYFEDPDKFDPDRFLNPEAGIKNSGAHFPFGLGQRKCIGERFAMMEMKVLLCYVLAACNVRIGSKTTVPMKLEKGLINANVKGGFWLKIEPRKVTYYNSSRSN

>Amel_CYP9R1_old 335C1
MLDSWSITAAIVAVLAIAYYQLIWKYKHFERIGIPCYHSIPLLGSFWEAVIQRNNFAEISRKIYNSYPDTKYMGMYDTTTPVLLIRDTELIKAISVKHFEQFPDHRSFQNEATDPLFAKNLFALRGDRWREIRNLLSPAFTSSKMKSMFILMRDCAKEYGDYFASLTGDESTIELKDAFTRYTNDVIATCAFGVEVNSMKDRKNKFYVYGREGTTFGSWASIKFFVTRVLPVSVCTLLRIRLIRKEISDFFIDLVSTTIKTREEKGIVRPDMIQLMMESKGKLGAGKEMSMIDICAQAFVFFFGGFESTSTLMCFAAYEIAVNEDIQRRLQNEIDQVLEERDGEVTYAAVNEMKFLDAIIYEALRMYPVVVATDRVCMKPFELPPNRPGEKPYLLKEGDNVWFPIYAIQRDPQYYPEPDKFDPDRFLNDTKQMINSGLFLTFGIGPRMCIGNRFAMLETKVLLFHLFARCNLVPCSKTTIPMKLNRKGFSMTAENGFWFKIEPRSAKKEEKIAVPGTTMLIDKIPDRYPDN

>Amel_CYP9S1_old 335D1
MAIFALLLIVLGILGSYHLLKSQNPFKEHGLPYKSYLPILGSTWESILRRKSFAVVIQEIYNLAPSARYVGFYNRTTPIVMIRDPELIKTIAVKNFDAFRNHRTVNDTQTDDVLLSGNLLLLRDNRWREVRSLNTPAFSTSKIRSMYRSMSEIAINVARYLSTLAPGQNIVEMKDIFTRYANDVFATCAFGISVDSLSDRENKFYELGREALDIHSTPILKLILIFAFPKLARRLGVSLVSKEATNFFTRVVSENIKMREEKGITRPDFIQAMIDKRNGRGRDDELTVEDITAQAFVFFFGGFETTSGLLSFAVHELAANPEIQGKVHAEIDRVLVSNNEITFERVNGLMYLDAVINETLRMYPIIPITDRECSKRFELPPVLPDAKPYVLKEGSHVWFPIYAIQRDPRYFEKPDCFDPDRFLDDNKKRSDAFNGDAYMPFGAGPRNCIGNRFSMVETKVALFHILAKCRLDVCPKTTIPMELRKRGVFLTAKNGFWLRIVPRHPVT

>Amel_CYP336A1 
MASAFLTLVTGALLLLCFYLYLKYTYWKRNGIPYSKGYYPIIGHFLPLIMKKQSYSEIIEEIYRDSNHSMVGMYKGMKPVLILRDINLIKTVLQSNFSKFHENAVKIDPKLDPLLAKNPFFCYGELWQTGRKRLTYAFSNARLKILFAAVYEVCTKFRNFLDRRLESSKKYEVELKSLFLKFTSEVVANAGLGIEGFCFEDDKVQSMFTNLDNNDFLDTFLIGIIVHFPFLTKLLRIQFLPTKHDKFFRTVVKKNLELRKSDPIPRNDFIQLMIEMEQTGEKIDEEIVAAHAVSFYLDGVETSSVTLNFIGCQLAIHQDVQEKLRKEVRSTLEKHGGVLTFEALKDMTYMNQVISESQRYFSALGFLGKICTDEFELQGSDGLNYRAKPGTELLIPICGLHKDPKYWDNPEIFDPERFSDENKQRIEKMAFIPFGEGPRICVGMRMAMLQMKSCLATLMKDYKLEVSPKMQLPLKLSPTYFLSAPLGGGWVLISKA


>Acep_CYP6AQaP
GLDGMIVLMILIITVRLYMTHKFNYWKKRNVLHALPIVLGNFKDSLLLKRSLLKDFYDQGKRMPYIGFYILDKSSLLIRDVELIKNILIKDFDYFIDRYTPNMTDRLNYSNLFFIKNPAWKIIRTKLSPIFTSGKLKKMFELMLECDDNLDTYLESLKLEKDIELDMKDLPSKFFMNIVSTTAYGLSVNMMNSPDIEFPKYGKQSFKISILRAFEFLAILFLQYAILLSLVHFINAKLFNKKVTIF


>Acep_CYP6AQb
MGLVTAYWGLDGMIILMTLIISAYLYMTRKFKYWKKRGILEITPIPFFGNFKECLFQKKAPAYFLKDIYDEMKDLPYVGFYVLDKPFLLVRDRELVKNILVKDFNYFSDRYNTADPIDRIGYANLFFIKNPAWKVVRTKLTPFFTSGKMKKMFDLMLICVKNLDEYLDTLELKGNGKTIEVRELTAKFATDIIGSTAYGLDVNSFKDPNAEFRKYGKMIFYYNTYRSFEMLAIFFLPTIVRLTRIKMFGKEPTDFMRKVFWETLTERMKSGLKRNDLIDILLELKNNNNNDQDLKDFTFDGDDLLAQAASFFSAGFETSSTTTTFALYELAIQPEIQKTLRKEIFEALKKSNGKITYDMVWSLPYLDMVMSETLRMYPPLGYLNRKPNQTYKVPEFNLVIEKDTPVYISMLGLHYDPEYFPNPNKFDPERFNEENKRNRPSCVYFPFGEGPHACIGNRFGLLQTKLTLLKILSKCEVTLCKETLVPVVIDPKGAMTVPLNGILHLNFRKINTCAI

>Acep_CYP6AQc
MALMTDCWALDGIIILTILIITAYLYMTRNFKYWKKRGVLEITPSSFMECLFRKKAPAYFLKELYDRAKGEPYIGFHILDKPILLVCDREIIKSILIKDFNIFYDRYATGNPKDRIGYTSLFLINNPAWKILRTKLSPFFTSGKMKNMFDLMLECTNHLDEYLDSLKLDGKGQIIEAKDISSRLTIDIISNTIYGLDVNTFKNPNLDFLKCGKKIFTNNYLRALEILAMFFLPNISRIARLKLFGTEATAFLRKFFWETLTRRMESGEKRHDLINILIELKKNNHDHKIEDFEFDEDVLMAQAISFFAAGFDTTAQPIVFTLYELALQPDIQNTLRKEIHQALNNFDGKITYDMIISLPYMDMVVSETLRKYPPLGFLNRNTMETYQIPNFNLVLEKDTPIYIPMLALHYDPEYFPNPEKFDPERFNEENKRNIPSCVYFPFGDGPHSCIGNRFALLMIKLILFKMLNKYEVTPCEKTIIPVIIDSAVALTGPLNGVIYLNMRKANTVTD

>Acep_CYP6ASa
MESFEILCGIAVVILFLYYFLTSTFDFWKSRGVPGPQPIPGFGNFKDVMFNKISSGDYLTKIYNTYKDEPLVGIFSIKTPILIIKDPNLIKDVLIKDFTKFADRGLPIFEKTEPLSQHLFSLEPKRWRPLRTNLSPIFTSGKLKEMFSLMSECADHLIQYIEKISSKNEPIECRELSAKYTTDVIGNCAFGIDMNALSNEESEFRRMGRKVFALTWTRILRIRIRQISPWLYNMLGYVLPHTDVTRFFTRVITENMDYRETNNIIRNDFIDILRELKKHPDKFGDFDLTDNLITSQAFVFFIAGFETSSTTISNALYELALNQNIQNSLRKEINEVYVKYDGDLIYDNIKKMSYLDKVFKETLRKYPVVTFLMRQSITSYTFDGTKVNIPEGQKVWIPVYAIHRDPSIYPKPDVFDPERFNDDTMQSRHPMSYLPFGDGPRNCIGSRFAIYQSKVGLLKILRNYKIETCEKTPIPYVNDPRSFILAPKDGLYLKIIKINQI

>Acep_CYP6ASb
MESFEILCGIAAVVLAIYYFLTSTFDFWKSRGVPGPRPIPGLGNFKDVMLTKKFAGDFVKEIYNTYKNEPLIGIFARKTPILIVKDLDLIKNILIKDFSNFADRGLPSFKKAEPLSQHLFTLESKRWRPLRMRLSPVFTSGKLKEMFSLISECADHLILYMEKIASRNEPVECRELMAKYATDVIGTCAFGIEMNALSNEDSEFRKMGRKIFIPTWTNVLRLRMRESFPRLYEMLGYILPQTEITKFFTRIIMETMNYREMNNITRNDFIDMLRELKKHPDKLGDNFDLTDGLITAQAFVFFVAGFETSSSTISHALYELALNEKIQSNLRKEINEVYAKHGEDLTYDNVKKMDYLDKVFKETLRKYPPVTFLVRRSLSNYTFDGTKVSIPKNQQIWIPIYAIQRDSDIFPKPDIFDPERFCDDAVQSRHSMTYLPFGDGPRNCIGARFGVYQSKIGLIKVLRNYKFETCEKTPIPYVNNPKTILLAPKDGLHLKIIKINRT

>Acep_CYP6AScP
IKAKLSPLFTPSKLKSMLSLLIQRSEVFKNWLDNSLLLRNKYINCSELTEKLTADYSSVCLLNYEIKTFQDKEIEICKYAKKFNKGSWKYILKQLLPDKVTHNKLYDLISYYLFDAELMQFCFRFATDIVNYRKKHNISKYDAFNVLKELKKNQKLTEKEMSDQRFVCELFMLFLAGFDTSATTICNTLYELALNHTIQNRLREEIRNMYIKSNGEITLDDINTMFYLDTICKETMRKYPVIDIITRQASSDYTFRNSQLTIPKGQVIHIPVYSIHFDPDIYPKPEIYDPKRFDEVARFRRSMHY
MPFGFGPRNCIGERFGLLQLKMGLITFLRNYKFDVCEKTPRKLKYISTVLIQHPKDIYLKITKI 

>Acep_CYP6ASd
MATGMFEILCAFVVILYLLYYYLTSDFDYWTSCGINGPKPIPFFGNIVDFLMGKKNMGDFYKEIYDRYPKESMVGVFLRGNPVLVIKDPEYIKQVLIKDFTTFADRHSIVYEKAEPMSMHLFRLDAVRWRSLRMRLSSVFTSGKLKDMFHLLLKCSDHFEKYLDEIVSKDSIVECRHLTSKFTIDVIGSCAFGLEMNALKEENNQFQRMGYKIFRFGPKVMIRNVLKDIPWFYKNFGYFFNDHDVTKFMIDITRETIDYRKRNNVRRNDFIDTLIDLKDNPDKLGVNSVTDEFIAAQSFVFFAAGFETSSITMSLAMYELAKNQSIQEKVRKEIKEVLDNVDGVISYDSIKKINYLEKIFQETLRKYPPVTFLIRKPIKNYTFEGTKITLRKGQDVIIPNYAIQHDPNIYPDPEVFDPERFSAENIKQRNPMYYLPFGDGPRNCIGARFAINQIKIGLIKVLMNYKIDVCEMTQIPLIRAPWTNFMFQTTHGIYVKLTKLV

>Acep_CYP6ASe
GPFEILCGIAAAVLALYYFLTSTFDFWKSRGVPGPRPIPGLGNFKDIMLNNISAGDYLAEMYNTYKNEPLIGIFARKTPILIIKDLDLIKDILIKDFTKFADRGFPVLEKADPLSQHLFFLEPKRWRPLRMKLSPAFTSGKLKEMFALMSECADHLIQYMDKITNTGNPIECRELTAKYTTDVIGNCVFGIEMNALSDENSEFRKMGREAFNPSWLNILRIRIRQIFPWFYNILFGYFLPQTNVTKFFTRVIVENMDYRETNNINRNDFIDILRELRNHPDKLDGIDPTDSLIASQAFVFFLAGFETSSTTISNVLYELALNPEIQDKLREEIDEVYAKHGGNLIYDNIKKMNYLDMVFKEILRKYPPGTIVMRQSTSSYTFDGTKVSIPKDQKVWIPIYAIHRDPNIYPKPDVFDPERFNDEVVQSRHSMSYLPFGDGPRNCIGARFAIYQSKLGLTKILRNYKIETCEETPIPYVNDPKAFILAPKGGLHLKMVKINRI

>Acep_CYP6ASfP
MELFEILCSIVATVLAFYYFLTSTFDFWKSRGIPGPRPIPGLDNFKDIMLNKISAGDYSTEIYNTYKNESLIGIFARKTLILIIKDLDILIKDFTTFIDRGFTSSEKGKNKTKTDPQNLFFLEPKRFWSRSLRMKLSPVFTFSKVKKMFGLISKYADHLIQYIDKVINTGNAVECHELTAKYATDVIGNCSFSIEMNALSDENSEFRKMGRELFRKISQTDFSWFYNILFGYFMP
CRNVTKFFIYIIMKNINYRETNNIIRNDFINILKNHRELKNHPDKDLTDGLIASQAIAFFVGSFDTSSTTISAFYELVLNQEVQDKLREEIDQIYAKHDEDLIYDIKKYMILKNKLFRETLRKYPPGTIIMRQSTSSYTFDGTKVSIPKDQKVWIPIYAIHQDSNIYPKLDVFDPERFNNEVVQSRHSMSYLSFGDGPRNCISSFGIYQSKLGLTKIFRNYKIETCEKTPIPYVNDPRAFILAPKDGLHLKMIKLTR

>Acep_CYP6BC
MLDVVAILLDPFLLIGFVLGSLYFYLTATFDFWKCRGVPFKKPTVLVGNFGPLLLFRTSQPEGVKEMYQWFKNERFFGAFRVRSPVLILRDPDLVRSVCVKDFACFVNRGIPINNDQDPLSGHLFNLEGRKWKGLRSKLTPAFSSGKLKRMFYLLVECCEELQRLINEASNFADQTVEVRELAAKFIIDVIGSCAFGIQINALTDEESEFHRAVKKLSKPSYKATLWRMLRTAMPRLYRLMGVQLVDPSVTQFFTHVVSQMISQRENNGTTRYDFMDLLIELKNKGTLESEATNSRICSDEDAQAAKEIELDENTIAAQAFGFFAAGYETSSNTIAFCLYELALNQEIQDKTRREVHNAIGTRDGKLTYDAVQEMKYLDMVILETLRKYPPAPLFARRCEYKYRIPDSNVELPAGLRVVIPIYGLHHDPNYYPDPARFDPERFTEKNKRTRHPYTYLPFGEGPRNCIGMRFALLQIKMGIIAFLKDHRVEICEKSPVPIKFSRRSLVTASETGYWLTITSSS 

>Acep_CYP6BD MAILYEYVLLDALVIFSSLFATLYLWMKWKHTYWQRHGVPTLSAHFFGHFKDAMLFRR
SAEVILRELHKLRMKMSGSTSYISHSYIIPFLILRNPELIKIMIKDFNIFLNHYFK
GANNSDTISKWNLFSIYPERSKMTLVFTSGKLKSLFQLMQESGEKRDHLHDQIKDNSKIVSIKVKDTFYKYITDVISSVAFGIWTNCFDTPSPEFYVTVSKIINISNEFKHAIHYISLFFV
XXXXXXXXXXMLGKYTVLPQNLLGLMDNRSVTKIKREDLXxxxxxxxxxxxxxxFEGDALLAQAAIFFVAGRETSIVIMICALFELVKQPEMQRRVREEIIKDTNDVTYEALHNMKYLHQVINETLRPPAPIIDRFPLSDYTXXXX112802SFLAQKYVTVKKDVPIYVLHGIQTDPRYYLNPMHFDLEQFSDERKDEIVLCTFLSFGESPRNCILQTIMGLITILHDYEVALH
PLWKNSIDPRNVFISSSAGF

>Acep_CYP6BE
MVLAELIGVFILALSILYVYYKFVIFNFWHKRGVFYVKPVVPIGNLTELVTGKISLGEFFQNAYMKYKDHRAFGMYTFFRPNLVITDPDLIRTVLTKEFGSFHDRGMYFNEKVDPLSGHLFLMPGKKWRNLRVKLTPTFTSGKIKQMFPIMKEYSEKLAKYLKEKAQMKDPIEMKEMLARYTTDVIMSTAFGIESDCIENPNNQYRSYQKKILEINPIWIALSVFTPKIMDFFSIPFTDRTVISFYMNMFQETVEYRQSHNIVRYDFVNLLLQLMKRDYVDPDENKITNHVSSTVNKLTMTEATAQSYVFFIAGFETSSTTGSYALYELAQHQDIQDKVRKEIDEILEKHGELTYDAVNEMTYLHKVVNETMRKYPPVPILNRICTKEITLPTTNIRVPEGTLITIPVLGLHRDPSLFPNPDKFDPERFNADKIEERHAYTYLPFGEGPRNCIGSRFGYTQTKIGLVSLLSRYIFKLHSQTPIPLTFSKNSFILTAKNGMHFIIEPRK 

>Acep_CYP6ES
MDCLIYYTSALIISFSLFYAYAKYKLSYWNRRGVKSPPTHLFFGNFKDCIMLKKSPGDKIREIYNSADPDDPYIGFYIFHKPLLILRDHDLIKQIMIKDFDNFPNRRFGSGSQMDPIGLDSILSMPQPRWKYVRNKLTPVLTGQKLKNMIPLMIENGKSMLNFIENLPTNEDGWSEYEVKDISSRYITDVLASLTFGININSFDDNETAFCKTGVTVFRGFMRGIIFIIQFFLPDWDFLVVPFIKKPANYFRNIFWDSMNTRERLGFKRGDMIDSMLALKNGKQNPIYKFEGDNLVAQPSSLYLAGFETTAIAIAYVLHDLGHHPEHQDTIYNEIQTQLSGKELTMDLINGLSFLDSVVIESLRLHPPLPITDRITTRDYELNSGLIIEKNVPVYVSINGTNQDPKYFSNPQDFIPSRTEMKEKKFYESLAFGIGPRSCIAQRFALLIIKVAIIIIISNYTIFYKTNKEYDNKVIHVFTYTPDLYVKFKKRN

>Acep_CYP9Ra
YWSILLFIDRCEYSLSFRNFNFFKRHDIIHILPIPIFGTIIPPIFFRISFIIISLFIDYFLNIYIIQHIYNFNPNTKYYGFYLMITPVIFLLRNPELIKNILVKNFESFPNRFDFSGNDPLRKNNLFSLCGEKRNVRNLLIPSFTSSKMKMIYDFTKFITTLPADERNINTKDAFSKTNDVIALCAFGIKINSMKDPTNEFYINSKKIVFNFKEIRALKFLLLRTFLNLKIVDDYLSDLFKDIDLKTTIATRDAEHITRDMLQLIMNIRDKGDHKELNIDDMITQAFIFFLGGFKTSSTAMCFAHEIAANPEIQLKLQQEIDKGLKESNREVFYEIINRLKYLDAIINEILRLYRDYIEILHFLSKEYAKKNEPYKLPHCLTKNLLSKSMTIWLPAFAIQRDEKYYDNLKKFDPERFLDNKMHTSSCFMLPFRLGPRMCIANRFAMLKKIKSFLFHLLARCELKSSAKTASPIKFCKGLMIMLKNRFLNIQCKKDHPAL

>Acep_CYP9Rb
MEYWSILLSIVISVMSIHYLFRNFNFFKRHGIIHIPVPRFGAMTSVIFHRISIVDFLLKIYNFNPNAKYIGFYLATTLIFLLRDPELIKNILVKNFESFPNRNGFSDLNDSLFEKNLFSLQGEKWRNVRALLSPSFTSSKMKMMLMSECAMDFVKFMPTSLADEESINTKDVFSKYTNDVIATCAFGIKVNSMKDPTNKFYVYGKEASNFRVIRGIKFLFLGTFPRFSRILNIKILNDYVSNFFKDIIKTTIMTRDAEHITRSDMLDNKMHSSSWYMPFGCEPRMCIANRFGLLEIKVLLFHILARYDLKSCIKTMSPIKFCKDFTIMPENGFWLNIRRRKDKHSAL

>Acep_CYP9R
MEFYWSMLLSIVIGVISIHYLFKNFNFFKRNGIIHLPPLPLFGSTISMVFRRISFFDFMLKIYNCYPNAKYFGFYFTTTPVFLLRDLELIKSVLVKNFDAFPDRRGFADFNDPLFEKNLFSLHGEKWRNVRNLLSPSFTSSKMKMMFTLMSECAVDFAKFLSTSADKGGINMKDVCSKYTTDVIATCAFGIKVNSMKDPTNKFYIYGKEASNFTGVLRGIKFFFLETFPKLGRILNLKIMKDYVSDFFKDIIRTTIATRDAEHITRPDMLQLMMDIRGKEGRRELDIDDMTAQAFIFFLGGFETTSTAMCFAAHEIAANPEVQTKLQQEIDKVLEESNGKVSYEVINRLEYLDAVISEALRLYPPITNLERLCEKTFELPPALPDEKPFMMKKGMLVWIPVLAIHHDEKYYDNPKKFDPERFLNNKMNNSSNYMPFGLGPRMCIANRFAMLEVKVLLFHLLAQCELKPSVKTMSPIKFCKDLITMPENGFWLNIQRRKKYSFCTGINNG

>Acep_CYP9R_a
MEYWSILLSIVIGVISIHYLFKNFNFFKRNDIIHLPPVPLFGSTMSVVFRRISIFDFILKKYNFTPNAKYFGFYMMTTPVFLLRDLELIKTVLVKNFEAFPNHRGFVDFNEPLFENNLFSLRGEKWRNVRNLLSPSFTSSKMKMMFTLMSECAVDFAKFLSTSPADKGSIDMKDICTKYTNDVIATCAFGIKINSIKDPTNKFYIYGKEATNFRGIIRGIKFFFLSIFPRLGRILNLKIINNYVSDFFKDIVRNTIATRDAEHITRLDMLQLMMDIRGKGGHRELDIDDMTAQAFIFFLGGFETSSTTMCYAAHEIAANPEIQTKLQQEIDKVLEESNGEVSYEVINRLEYLDAVICEALRLYPPVAALERICEKTFELPFIIKKGMLVWIPVLAIHRDEKYYDNPEKFDPERFLNNKMRNSSCYMPFGLGPRMCIAYRFAMLEVKVLLFHLLARCELKPSVKTTSPMKFCKDVIVMIPEDGFWLNIQRRRNMHSVLESTIIEASEIFSNTK

>Acep_CYP9R_b
MEYWSILLSIVIGVISIYYLFRNFNFFKRHGVIHVPPVPIFGSMASVIFGRTSFFDFIFKIYNFNQDAKYFGIYVTTNPIFLLRDPELIKTILVKNFDVFPNRRGFNELNEPLLAKNLFSLRGEKWRNVRTLLSPSFTSSKMKMMFTLMSECAVDFVKFLSTLPANKSDMNIKDAFSKYTNDVIATCAFGIKVDSMKDPTNKFYVYGKEATSFLGSRSLKFIFLRTFPSLGRILNIKLINDYVLNFFKDIIKTTIVTRDAEHITRPDMLQLMMDIRGEESRRELDIDDMVAQAFVFFFGGFDTSSTAMSFVAHEIAANPEVQNKLQQEIDKVLEESNGKVSYEVINRLEYLDAVINETLRLYPPVTFLERMCEKTFELPPALPDEKPFIMKKGMTFWIPIFAIHRDKKYYDNPEKFDPERFLNNKMHNSLCYMPFGLGPRMCIANRFALLEVKILLFHLLARCELKPSTKTTSPIKFSKTLSMIPENGLWLNIQRRKNMYPVLESV

>Acep_CYP9R_c
MIYIIVLLIAGILSLYYLLFKDLNYFKKHGIPYMKPFPIVGSMKSTFLRRESIPDFIKSVYNLYPNAKYIGLYNVKNPIIMLRDPELIKSVTLKHFDMFMDHVSFVDENQDPVFGSKEKTSVLRGERWREIRSILSPTFTSSKMKSMYKLMFDCGVDFGSYLAQLPSEERIMEIKDVFTRFTNDVIATCAFGVKILEIEKIISMCMARKQPILQEIFFRCTYLELCPGLHEYLNHSFVKRRIFFESLKPLKLDENGIVRPDMLQLMIESRGKDGKTELTIDDMVSQAFIFFFRGFENTSTLMCFAAHEIAINQNIHKRLQNEIDQVLEDTNGQATYEAVNSMIDAIINETLRMYPVAVMLDRLCLKDFELSPPLPGIKPFTIKKGHGIWIPVYGLHHDSKYFEKPKKFDPERFLGERKKDNLNCGAYLPFGLGPRMCVGNRFALLETKVLLFQLLVCCDLKPCEKTSVPIKITKNSLFMKPEDGF

>Acep_CYP9R_d
MEYWSILLSIVIGVISIHYLFKNFNFFKRNGIIHIPSVPLFGSATFLFRRMSFFDFMLKIYNFNPNAKYFGLYFTTTPVFLLRDLELIKTVLVKNFEAFPDRRGFADFNDSLFKKNLFSLRGEKWRNVRNLLSPSFTSSKMKMMFTLMSECAVDFAKFLSTSPADKGDIDMKDICSKYTNDVIATCAFGIKVDSIKDPTNKFYTYGKEASNFRGVIRGIKLFLIGTFPILVQILNMKFLDDYLSNFFKDIVRTTIATRDAEHITRPDMLQLMMDVRGKEGRRELDIDDMTAQAFIFFLGGFETSSTAMCFATHEIAANPEIQTKLQQEIDKVLEESNGEVSYEVINRLEYLDAVISETLRLYPPITNLERLCEKTFELPPALPDEKPFMMKKGMLVWIPVLAIHHDEKYYDNPKKFDPERFLNNKMNNSSNYMPFGLGPRMCIANRFAMLGIKILLFHLLARCELKPSAKTTSPIQFGKGFMIMPKNGFWLNIQRRKNMHPVMESISVVMNS

>Acep_CYP9R_e
MEYWSILLSIVIGVISIHYLFKNFNFFKRNDIIHLSPIPLFGSTMSIVFRRMSFFDFMLKIYNFNPNAKYLGLYFTTTPVFLLRDLELIKTVLVKNFEAFPDRRGFADFNDSLFKKNLFSLRGEKWRNVRNLLSPSFTSSKMKMMFTLMSECAVDFAKFLSTSPVNKGDIDMKDICSKYTNDVIATCAFGIKVNSMKDPTNKFYTYGKEASNFRGVIHSIKFFFIGTFPTLVRIFNMKFLDDYISNFFKDIIKTTIATRDAEHIKRPDMLQLMMDIRGKEGRRELDIDDMTAQAFIFFLGGFETSSTAMCFATHEIAANPEIQLKLQQEIDKVLEESNGEVSYEVINRLEYLDAVICEALRLYPPVAALERICEKTFELPPALPDEKPFIMKKGMLVWIPVLAIHRDEKYYDNPKKFDPERFLNNKMNNSSNYMPFGLGPRMCIANRFAMLEVKILLFHLLAQCELKPSPKTTSPIQFCKDFMIMPKNGFWLNIQRRKNMHPVLESTPVVDS

>Acep_CYP9R_f
MEYWSILLSIIIGVISIHYLFKNFNFFKRHDIVHIPPVPIFGSAISVIFRRISLIDFILKVYYFNPNSKYLGFYFMTNPILVIRDLEVIKNILVKNFEAFPDRQGFSNTNDFLFKNNLFSLHGEKWRNVRNLLSPSFTSSKMKMMFTLMSECAVDFVKFMPTSLADEESINTKDVFSKYTNDVIATCAFGIKVNSMKDPTNKFYVYGKEASNFRGVIRGIKFLFLGTFPRFSRILNIKILNDYVSNFFKDIIKTTIMTRDAEHITRPDMLQLMMDIRGKEGHRELDIDDMTAQAFIFFLGGFETSSTEMCFAAHEIAANPDIQTKLQQEIDNLLEKSNGEVSYEVINRLEYLDAVINETLRLYPPIGFLDRMCKKTYELPSALPDKKPFIIKKDMLVWIPIFAIQRDEKYYDNPEKFDPERFLDNKMHNSSCYMPFGLGPRMCIANRFAMLEVKILLFHLLARYELKPSMKTVSPIKFCKDGLLMPESGFWLNIQRRKDVHPVLTSYNCE

>Acep_CYP336A_AC17499-PA
MTVVLVSLIFGALIAFYFYLTRNYKYWQKRGIPYVDGALPGFGNMLSVILMKTDLSELCRKIYNDNKGHSMVGIYDFMSPALMILEPELVKTITQTNYSSFAENAIDINPDVDPLLSHNPFVLTGEKWVYNRKRLSYAFSSMRLKILLESVKQVCTTFENYMNEKLNNNQTEFELKSLFAKYTAQVVAAAGFGVDGFCFDDEKKDMSFRKLGQTIFEPSLRNSIVFVVTFLVPSLNKIFKLGVIPKHIDNFFRTLVAELMEQRRKDGIPRNDFLHLMVEQERAEDDKFDLEMITAHAMSFIIDGYETTSSVMSFIGFDLARHPEIQNKLREEVLSVINKYNGEITYEGLKEMTYMDQVLNETLRLLPAGVIMKKRCTEEFELKGSDGIVCRVEPGMEILIPVQGLQRDPQYWENPEEYDPERFSSDRKHSIDRFVFLPFGGGPRACVGMRMAQLQIKAVLSVILRKYRMKLSPKTQIPLKIIPGTVLPTPLGGLWVYFQKL

>Acep_CYP336A_AC17498-PA
MTVMLVSLILGALIVFYFYLTRNYKYWQKREVPYVDGALPGFGNMLSVICMKTHIADFYCKIYKDNKDHSMVGIYNFTSPALMIIEPALVKMVLQTHFSSFAENAVHIDKESDSLLSYNPFGLSGEKWLKSRKRLTYAFSSMRLKILLESVKKVCATMENYMDKKLSNKETEFELKSLFSKYSAQVVAASGFGVDGYCFDDDKKDISFRKLGQAIFKPSKRSIIAYVLVFLIPSLNKIFKLSLIPKHVDNFFRTLVAELMEQRRKDGIPRNDFLYLMAELERTEGDKFDNEMLTGQAMSFVLDGYETSSSVMSFVGFYLARYPKIQEKLREEVIAVFNKYNSEITYEGLREMTYMDQVINETLRLIPAELLMKKRCTQEFELKGSDGVVCRVSPGMEIFIPVQALHKDPQYWENPKEYDPERFNSDRKQIDKFTFLPFGEGPRICVGMRMAQLQMKAGLAMIVRKYKLELSPKTQMPLKFIPGTILPTPKCGVWAYFRQL

>Acep_CYP336A_AC17497-PA
MIIVLVCLILGALIAFYFYLTRNYKYWQKRGIPCVDGALPGFGNMLSVICMKTHIADFCCKIYKDNKGHSMVGIYDFTSPALIIIEPALIKMVLQTHFSSFAENAVHIDEESDSLLSYNPFGLSGEKWLNSRKRLTYAFSSMRLKILLESVKKVCATMENYMDKKLSNKETEFELKSLFSKYSAQVVAAAGFGVDGYCFDDDKKDISFRKLGQAIFKPSKRSTIMFVLIFLIPSLNKILKQDLIPKHVDNFFRTLVADLMEQRRKDGIPRNDFLHLMVEQERAEGDKFDIEMITGHAMSFIIDGYETSSSIMSFIGFHLAQYPDVQEKLREEVTSVLNRYGGEITYEGLKDMTYMDQVFNETMRIMPAGALMKKRCTEEFELKGSDGVVCRVQPGMEILIPLQALHTDPQYWENPEEYDPERFNSDRKHNIERFTFLPFGEGPRICVGMRMAQLQIKAGLTMILRKYRMELSSRTQIPLKMILGTFLPSPKGGLWVYFRQL

>Aflo_CYP336A1
MVSAFLTLVTGALLLLCFYLYLKHTYWKRNGIPCGKGWLPIIGHLLPVMIKKKSYSEMIDQIYRDSNHSMVGMYKGTNPVLVLRDIDLIKTVLQSNFSKFHENAFKIDSKLDPLLSKNPFFCYGELWQIGRKRLTYAFSNMRLKILFAAVNEVCKKFQNFLNRRLESSKKYEVELKSLFLKFTSEVVANAGLGIEAYCFEDGVQSMFNELNNNEFLNTFLIGIVVHFPFLSKMLRIKFLSDKIDRFFRTVVRKNLELRRSDPIPRNDFIQLMIDMEQTGEKIDEESVAAHAVSFYIDGVETSSVTLNFVGCQLAIHQDVQEKLRKEVRSTIEKHGGELTFDALKDMTYMNQVISESQRCFSALGFLGKVCTAEFELQGSDGLNYRAKPGTEIAIPIFGLHKDPKYWDNPEIFDPERFNDENKQSIEKMAFLPFGEGPRICVGMRMAMLQMKSCLATLIKDYKLEVSPKMQLPLRLSPSFFLSMPIGGGWVLISKA

>Aflo_CYP6AQ1
MTLLTPYWSLDILIVSSSLMIAAYLFMTRKFKYWSKKGVMEITPTPFLGNFGDCLLLKKSASEFIKELYEQSEGLPFMGFYIFDKPFLLVRDPELIKHILVKDFNIFADKFASTDSKNDRIGYSNLFIMKNPAWKYLRTKLTPIFTSGKIKKMFDLMLMISKNLENHLESLNLDGNGKVIEFKDLCANFTTDLIASTAFGVNLNSLKDPNADFRVYGRIIFDYNIKRAIDFLSIFFAPYLTKYLSVKFFGKATNLLRNAFWNVINERIESNVKRNDLIDCLIELREKHKDEQIHDFKFDGDDLVSQAGVFFTGGFETSSTTISFTLYELALNQEVQKTLRTEIHEALTQTDGKITYDMITNLPYLDMVISETLRKYPPLGFLDRVALQNYKIPNSDVTLEKGTPIYIPMIGLHYDPKYFPNPEKYDPLRFSENVKKSRPNFVYMPFGEGPHICIGMRLGLLQSKLGIIEILKNYEITPCEKTRIPMVLDPKGLTTTALGGLYLNIRKITIAGG
