# Supplementary material for: Social isolation shortens lifespan through oxidative stress in ants
Source: Nat Commun. 2023 Sep 27;14:5493. doi: 10.1038/s41467-023-41140-w (PMC10533837; doi:10.1038/s41467-023-41140-w)
Supplement: Supplementary file 14 — Supplementary Code 9 [file 41467_2023_41140_MOESM14_ESM.txt]

(Cflo_XP_011254123.2:0.01152930407572537105,(evm.model.ctg184.2_CYP6a13_f0:0.06291967524793096178,(Cflo_XP_011256679.1:0.10182794737060554824,(((Pbar_CYP336A18P:0.16402330692382971478,Pbar_CYP336A15:0.00000093904650884574)74:0.01040197211525641097,(Pbar_CYP336A21:0.01314555892409487690,Pbar_CYP336A19:0.03529319612770218800)53:0.01703287669825841524)100:0.27707924219626611784,((((Lhum_CYP336A10P:0.53832639563091788659,((Lhum_CYP336A5:0.03660583963276262121,Lhum_CYP336A14P:0.16931544800469552903)92:0.18744279458198070953,(Lhum_CYP336A4:0.09652857333257648664,(Lhum_CYP336A13:0.06027088730445585157,(Lhum_CYP336A11P:0.10876284448509777880,Lhum_CYP336A9:0.09306740560355694636)100:0.08339025163194314916)57:0.03731080493796626318)96:0.14160467662117229293)53:0.10538292793783603229)68:0.01870664618336072629,((Cflo_XP_011256680.1:0.28441651468134260261,((Cflo_EFN68178.1:0.00257674832430517800,Cflo_XP_011256702.2:0.00000093904650884574)100:0.19639828916046661589,(Cflo_EFN68177.1:0.04876247919115665741,(Cflo_EFN68176.1:0.00000093904650884574,(Cflo_XP_019883163.2:0.00000093904650884574,Cflo_XP_019883164.2:0.00000093904650884574)98:0.01054229266616952404)95:0.04683512753370712434)99:0.20906984758648952671)92:0.08913025145612181455)87:0.06550566754516923273,((Pbar_CYP336A17:0.08663198970544842836,(Pbar_CYP336A16:0.02089455059847060425,Pbar_CYP336A20:0.09148288352128162992)42:0.00686962388200180064)100:0.25348861404043238066,((Acep_CYP336A_AC17498-PA:0.15363749349499444818,Acep_CYP336A_AC17497-PA:0.07731172822478740714)100:0.08901462604340239226,Acep_CYP336A_AC17499-PA:0.20325496090704636698)100:0.09348798490003501493)100:0.15934333307289827442)61:0.05001545764626708773)87:0.16390964380415914969,((((((((Cflo_EFN73507.1:0.00268228741526530933,Cflo_XP_011268180.2:0.00000093904650884574)100:0.27274502596757055350,((Lhum_CYP9AS7P:0.38416789772476533926,((((Lhum_CYP9AS8:0.08537479718845818188,Lhum_CYP9AS5:0.07260667907236990903)89:0.11935192764122239117,(Lhum_CYP9AS10P:0.12583370351786885011,(Lhum_CYP9AS9:0.02197170779827192083,Lhum_CYP9AS6:0.00000093904650884574)85:0.01736212586053733839)100:0.16782210568088937186)63:0.04049061073984544512,(Lhum_CYP9AS4:0.25991933596826355402,((Lhum_CYP9AS3:0.08164669041902389290,Lhum_CYP9AS2:0.07043067743992961760)78:0.01665403607450847978,Lhum_CYP9AS1:0.06327276898683803497)100:0.12559312510326947621)65:0.03894384486388138139)40:0.05817241685843905358,(Cflo_XP_011268181.2:0.00607606885715317093,Cflo_EFN73506.1:0.00194627833728447516)100:0.37657974631427570955)16:0.04101041033602874364)18:0.00000093904650884574,((((Pbar_CYP9AS15Pv2:0.00000093904650884574,Pbar_CYP9AS15Pv:0.00000093904650884574)100:0.26608489737382740037,((Pbar_CYP9AS13v2:0.00000093904650884574,Pbar_CYP9AS13v1:0.00000093904650884574)100:0.09473872885453622772,((Pbar_CYP9AS14v2:0.00000093904650884574,Pbar_CYP9AS14v3:0.00000093904650884574)30:0.00000093904650884574,Pbar_CYP9AS14v1:0.00000093904650884574)100:0.03735008099487841654)68:0.01909851045960311161)43:0.03733849333769804352,(Pbar_CYP9AS12Pv2:0.00000093904650884574,Pbar_CYP9AS12Pv1:0.03280856129589548170)100:0.73730082844695210564)100:0.11576838488969652674,(Pbar_CYP9AS11v1:0.00000093904650884574,Pbar_CYP9AS11v2:0.00000093904650884574)100:0.17221212128112300954)97:0.09416183283630301382)52:0.08037174222963328063)100:0.51397735688997925330,((((Lhum_CYP9R8:0.21908531755466190138,(Lhum_CYP9R10:0.21160290545640636495,(((Cflo_XP_025263909.1:0.06641520401280988362,(((Cflo_XP_025263911.1:0.01774039836295212766,(Cflo_XP_025263910.1:0.00000093904650884574,(Cflo_XP_025263781.1:0.03606987409360416785,(Cflo_XP_025263780.1:0.08610928009407826933,Cflo_XP_025263913.1:0.00000093904650884574)99:0.02103104454133415332)98:0.06987430536503617950)98:0.06119301058584892400)98:0.12254127954221373520,Cflo_XP_025263955.1:0.05715975214640315466)42:0.00455507266323089584,Cflo_XP_025263961.1:0.02826147837215012282)72:0.04093770609321794457)100:0.08664037605308544387,(((Cflo_EFN61086.1:0.00274098285232289400,Cflo_XP_011266968.2:0.00000093904650884574)100:0.10938821572925930270,Cflo_XP_025263908.1:0.07914941550114502899)100:0.12528238601359453774,(Cflo_XP_025263907.1:0.03683012512853282849,(Cflo_EFN61087.1:0.34960792753955372003,Cflo_XP_025263779.1:0.01954899475788254848)63:0.01817158705833046839)100:0.10177320085051710929)50:0.03172363674635101521)100:0.09439346265327919205,((Pbar_CYP9R33P:0.97059338330327926680,(Pbar_CYP9R32:0.04094326929006332494,Pbar_CYP9R30:0.05152934311731505179)82:0.08192220577472351939)100:0.11518230167175831646,(Acep_CYP9R_b:0.13366037921748574746,((Acep_CYP9R_a:0.11841019964269722253,(Acep_CYP9R:0.10272300173146022007,(Acep_CYP9R_e:0.05326638664659948119,Acep_CYP9R_d:0.07217339353436554028)84:0.06154815569523099106)93:0.03279196584584190971)98:0.06920729394777895560,(Acep_CYP9Ra:0.54733017682599882647,(Acep_CYP9Rb:0.16158740230349269429,Acep_CYP9R_f:0.10035977308817206621)85:0.04933872778546673915)58:0.04446553518179773706)100:0.08055777952153098109)79:0.04453028043385515167)71:0.03841655080785891241)46:0.03202698479536968817)39:0.02833056316492718954)100:0.40261588793425301391,((Pbar_CYP9R31:0.16145513377017339796,(((Lhum_CYP9R11:0.11136286428366083678,Lhum_CYP9R13:0.08480930424883749430)58:0.02727786911829081090,(Lhum_CYP9R12:0.07988826214078356691,(Lhum_CYP9R2P:0.19190533748600024921,(Lhum_CYP9R3:0.01936181172608550036,Lhum_CYP9R4:0.07506706113153613358)100:0.05325440481246560692)100:0.15609998060310287249)69:0.01965937713098920778)100:0.11857452511084851099,((((Cflo_XP_025263902.1:0.00488783501318380744,Cflo_EFN61084.1:0.00000093904650884574)100:0.03041065688892709284,(Cflo_XP_025263903.1:0.00000093904650884574,Cflo_XP_025263904.1:0.00000093904650884574)100:0.02936743174731205538)100:0.09054315896797578145,((Cflo_XP_011266965.2:0.00000093904650884574,Cflo_EFN61085.1:0.00543010163580308781)100:0.15049434288817359340,Cflo_XP_025263906.1:0.15213269954711353127)64:0.04019917231952502973)95:0.03821486484537012229,Cflo_XP_025263901.1:0.09661638753518922429)97:0.06711575545692657907)60:0.03586615539974326999)100:0.23141747148546765178,(((((((Cflo_EFN63657.1:0.04438432512434991456,Cflo_XP_011263148.2:0.00000093904650884574)99:0.12489295220459413482,(Cflo_XP_011263149.2:0.00551584372634769931,Cflo_EFN63656.1:0.00285964044703623538)100:0.15932070919527499542)92:0.04521206861652499187,(Cflo_EFN63655.1:0.01206322312946286023,Cflo_XP_011263150.2:0.00655536433604856760)100:0.09065742359701975395)96:0.11687344192430583478,(Lhum_CYP9R9:0.11466803951132133188,((Lhum_CYP9R6:0.04569263385045808923,Lhum_CYP9R17:0.06205849754704912541)91:0.03340888035725212563,(Lhum_CYP9R7:0.12331161971449274006,(Lhum_CYP9R5:0.05518345954389714675,Lhum_CYP9R16:0.02845565973896488354)100:0.08327172596012603900)78:0.02107522626221956102)100:0.10610115575653153441)88:0.05658767389117661667)32:0.03113619909748016265,((Acep_CYP9R_c:0.48050960315442692306,(Pbar_CYP9R24P:0.95451633498016807966,(Pbar_CYP9R28P:0.66242863880683278133,Pbar_CYP9R23P:0.45864975272304309151)83:0.08406206631693369236)82:0.09508101240280536492)47:0.04961472731912821427,(Pbar_CYP9R26:0.02656791718877192163,Pbar_CYP9R34P:0.82441300865598332592)100:0.23733510735085708299)6:0.02504883954373785318)31:0.03471666695315806656,(((Cflo_XP_011263155.2:0.00114527458069888324,Cflo_EFN63658.1:0.00433557193982686811)100:0.15773834510268278097,(Cflo_XP_019884430.2:0.06319896607368506725,(Cflo_XP_011263154.1:0.04973478803352530953,Cflo_XP_025263872.1:0.07748960032147358956)94:0.02363945266720403685)100:0.07410606609943136414)100:0.16873156148827800349,(((Pbar_CYP9R27:0.03721263816284135773,Pbar_CYP9R22P:0.11398139819897705471)99:0.04464113883515203468,(Pbar_CYP9R25P:1.05722018908609083354,Pbar_CYP9R29:0.01021990524718210946)100:0.24234516858450821930)43:0.03586994273743136785,((Pbar_CYP9R19:0.13868947868287267999,Pbar_CYP9R18:0.13411720460052389825)100:0.12148225727834090215,Pbar_CYP9R20:0.20359590931698770544)28:0.02907788477829295615)100:0.11520412330081054864)72:0.02456241677597711254)100:0.23186354396863614880,(Pbar_CYP9R21:0.24609390700919700490,((Lhum_CYP9R14:0.00000093904650884574,Lhum_CYP9R15:0.00000093904650884574)100:0.17870569284327689208,(Cflo_XP_019884431.2:0.08852400408729899084,(Cflo_XP_025263864.1:0.09631965722473820324,Cflo_XP_011263152.2:0.05951487798699273135)45:0.02993290069139320497)100:0.17543545746693098297)60:0.06536981417090788338)100:0.35930332190961578043)51:0.10813859184679038006)28:0.10101037315524476201)10:0.05946575191980277286,(Amel_CYP9R1_old:0.53996756894424158268,Amel_CYP9S1_old:0.81209946291274548447)69:0.11298886100193757109)34:0.09266831267493715052,(Amel_CYP9Q1_old:0.49249593518521350699,(Amel_CYP9Q2_old:0.39998517491823576409,Amel_CYP9Q3_old:0.44195461454105910981)67:0.11305304818639701214)100:0.54553646856075910243)42:0.06459916133161647256)99:0.24143026837931316764,((Amel_CYP9P1_old:0.43593342813256807933,Amel_CYP9P2_old:0.34620585967809563988)91:0.17397520769175653377,(((Lhum_CYP9P9:0.05177549664045436040,Lhum_CYP9P11:0.08345947801200820360)75:0.02073536420976006961,(Lhum_CYP9P6:0.12291253843826535630,(Lhum_CYP9P7:0.08161637309255187489,(Lhum_CYP9P14:0.06775206570537777029,(Lhum_CYP9P8:0.09069612917962491250,(Lhum_CYP9P13:0.10775737948808533639,(Lhum_CYP9P10:0.07653948816802505495,Lhum_CYP9P12:0.03602950553624214430)83:0.02806119248394567389)33:0.01002227642459959690)38:0.01226908423501446750)85:0.04261652615376913811)29:0.02182252565831480431)65:0.01355524904926470008)98:0.13569902525162777507,(((((Pbar_CYP9P18:0.00000093904650884574,Pbar_CYP9P16:0.00000093904650884574)100:0.09873054256291596831,(Pbar_CYP9P17:0.00000093904650884574,Pbar_CYP9P15:0.00000093904650884574)100:0.02843943683613500695)80:0.02790208197244098062,Pbar_CYP9P19:0.07087946469190235799)100:0.29428621305619534487,(Cflo_XP_011263156.2:0.04354517143554174907,(Cflo_XP_011263161.2:0.00000093904650884574,Cflo_XP_011263162.2:0.00000093904650884574)100:0.03984625771515949710)100:0.24261908123581676922)71:0.05932049854972031022,Pbar_CYP9P20P:0.58369032001346110583)52:0.05965335706285920109)97:0.26868062251470087309)97:0.35398639323409669677)97:0.54141253710700887325,((((Amel_CYP6BD1:0.61299430871535509624,(Lhum_CYP6BD7:0.17368393968824419327,(((Cflo_EFN68268.1:0.00000093904650884574,Cflo_XP_011256433.2:0.00265924605508251330)99:0.03172586801715843868,((Cflo_EFN68266.1:0.00560411835447746382,(Cflo_XP_019883120.2:0.00000093904650884574,Cflo_XP_019883119.2:0.00000093904650884574)100:0.00000093904650884574)100:0.10621772729730072360,(Cflo_XP_011256437.2:0.01707551605494964445,Cflo_EFN68267.1:0.00996033590935921191)100:0.10440121330034034253)91:0.03912153470359720081)100:0.17607883417233222145,(Acep_CYP6BD:0.65240433561195565471,Pbar_CYP6BD8:0.15578019592601616283)91:0.09783009895713783155)77:0.07682449028508940569)100:0.36466884773779323359)100:0.30211268550321696003,((Pbar_CYP6BD9:0.20621902589377597015,((Lhum_CYP6EL6:0.04561956200889073082,((Lhum_CYP6EL3:0.03449572438001683589,Lhum_CYP6EL:0.00000093904650884574)83:0.02596336377185162400,(Lhum_CYP6EL5P:0.03256695713958870919,Lhum_CYP6EL4P:0.02955908990224437663)58:0.00972433574107502315)40:0.02127157551504582980)79:0.09683213565128465095,Pbar_CYP6EL7:0.17881681017537967571)82:0.16124273678613587624)100:0.59840591295777556535,(Pbar_CYP6ES3:0.15663170148947316851,((Lhum_CYP6ES1:0.36562129327666298417,(((Cflo_EFN69387.1:0.03105195711706868963,Cflo_XP_025269215.1:0.00000093904650884574)100:0.31791875230993410506,(Cflo_EFN69386.1:0.00000093904650884574,Cflo_XP_011254845.1:0.00000093904650884574)100:0.29354342180242570803)85:0.06144438006252138373,Pbar_CYP6ES2:0.41270646453570936085)60:0.03748202202746473560)38:0.05191929533229596577,Acep_CYP6ES:0.28236511439656908351)35:0.05499678500993162439)100:0.85316671843002489517)99:0.23280496339741954537)99:0.28332939554733288512,((Nvit_CYP6AQ9:0.73735571871603644567,(((Nvit_CYP6AQ4:0.13931953000909599871,Nvit_CYP6AQ5:0.14681056953442772617)97:0.08177430887253243907,(Nvit_CYP6AQ6P:0.25334030362498516364,Nvit_CYP6AQ7:0.28666294549822662896)83:0.04961059766154269496)100:0.43784072070162782797,Nvit_CYP6AQ8:0.49385393207801964177)67:0.13181021011269825061)95:0.17816412047668842011,((((((Bter_CYP6AQ31:0.16628767594766175053,Bter_CYP6AQ29:0.25426343060499062565)100:0.11014029163247926468,Bter_CYP6AQ28:0.11477045626364380804)90:0.05101476552687840560,(Bter_CYP6AQ26:0.06282846101592536037,Bter_CYP6AQ27:0.08031314490646933313)50:0.01978212747049194753)74:0.03734124379563075191,Bter_CYP6AQ33:0.13139530730331247521)100:0.20752416792818373370,(Aflo_CYP6AQ1:0.08506125830576954927,Amel_CYP6AQ1:0.21764872506100921279)100:0.15030174148180069915)100:0.19795243672658927037,((Cflo_XP_011252140.1:0.25445355125660790163,((Lhum_CYP6AQ10:0.23758090877329374191,Lhum_CYP6AQ11:0.27912661438029934269)64:0.07567687085876480257,(Acep_CYP6AQaP:0.58793965665697800471,(Pbar_CYP6AQ15:0.05285052736153685732,Pbar_CYP6AQ16:0.04421897894915619714)100:0.18905192710983773074)31:0.05709867709784992307)46:0.04863587250913802007)71:0.06512321319361887018,((((Lhum_CYP6AQ14:0.14311227381656466129,(Lhum_CYP6AQ13:0.25953280422312685616,Lhum_CYP6AQ12:0.22837962802588507305)98:0.09199940829224939609)97:0.08683657743480104052,((Acep_CYP6AQb:0.14843134180390121779,Pbar_CYP6AQ17:0.11816719070311822171)97:0.07431819574969758535,(Cflo_XP_025265877.1:0.01004404940912764603,(Cflo_EFN69443.1:0.00000093904650884574,(Cflo_EFN69096.1:0.17880171323073584810,(Cflo_EFN69444.1:0.02321834158694692507,(Cflo_XP_025265759.1:0.00000093904650884574,(Cflo_XP_025265760.1:0.00262855840053183689,Cflo_XP_025265758.1:0.00000093904650884574)68:0.00257819539728151598)96:0.02376865746172603794)73:0.01643183728027786811)49:0.00721339194778676789)43:0.01346768574826955056)100:0.24386888277026302907)63:0.04633625437577854750)68:0.06007912912522732352,Acep_CYP6AQc:0.44502875003055286651)59:0.06979087849267572030,(Pbar_CYP6AQ18:0.25260228100477188917,(evm.model.ctg145.4_cyp6g2_f0:0.04630490546691520132,(Cflo_XP_011254655.1:0.00000093904650884574,Cflo_EFN69442.1:0.00000093904650884574)100:0.04836575037149469514)100:0.44693311630022158898)66:0.08852724695819623457)78:0.07753827347341474274)99:0.18225516559847126929)100:0.19996713525787521148)99:0.24283287535852129957)98:0.40368167092007550822,(((Amel_CYP6BC1:0.14899083368942950267,(Lhum_CYP6BC3:0.11129549479386159627,((Cflo_XP_025266933.1:0.00220074820415338884,Cflo_EFN69191.1:0.00623660569249249140)100:0.12268633705065906669,(Pbar_CYP6BC4:0.12818317611082452601,Acep_CYP6BC:0.10155197897285324349)88:0.05838864018637689862)61:0.02733574812800057541)95:0.09976500307696596626)99:0.67449971249077633750,((((((((Lhum_CYP6AS49:0.41140654677136329065,Lhum_CYP6AS57:0.43468417827636235407)49:0.06581296905265093811,(((Lhum_CYP6AS47:0.01813965784488201505,Lhum_CYP6AS46:0.00911474920033785579)100:0.52924848621974118767,Pbar_CYP6AS60:0.40855605372844400192)47:0.07912804673150855561,Lhum_CYP6AS48:0.31232081641095549296)22:0.02006828622473694895)49:0.03694384522567835394,(((Lhum_CYP6AS51:0.22380174018925685919,Lhum_CYP6AS50P:0.30398620840793633135)92:0.11227362392117966328,(Lhum_CYP6AS52-de5b:0.30467117700271134639,(Lhum_CYP6AS52:0.08807754627909783474,(((Lhum_CYP6AS54:0.08115656153858667732,Lhum_CYP6AS55:0.00564715943330253416)99:0.03099413253968627893,Lhum_CYP6AS56:0.07287422822412679968)86:0.07752082216639627488,Lhum_CYP6AS53:0.05321817502865346800)81:0.05774517359602662075)44:0.02664549549120123068)62:0.03592077915970614405)62:0.07610488323329619997,((((Acep_CYP6ASb:0.23318459724059506510,(Acep_CYP6ASa:0.19045850038650419256,(Acep_CYP6ASfP:0.31662419420388326907,Acep_CYP6ASe:0.07401723344268425209)100:0.10531483706379902998)31:0.03341987868442947845)79:0.04770827977419112714,(Pbar_CYP6AS62:0.13523015433117521744,((Pbar_CYP6AS61:0.02180203657639413067,Pbar_CYP6AS59:0.02946185808715523144)100:0.11129736223633307501,(Pbar_CYP6AS63:0.01470180423937966427,Pbar_CYP6AS64:0.00000093904650884574)80:0.02509486563127263578)99:0.07008133097800353650)98:0.15181528128047494519)87:0.05862876816885640580,((Cflo_XP_011253335.1:0.00000093904650884574,(Cflo_XP_011253334.1:0.00000093904650884574,Cflo_EFN70316.1:0.00000093904650884574)96:0.00000093904650884574)97:0.00000093904650884574,Cflo_XP_011253337.1:0.09241376882820043215)100:0.34812941019361770545)35:0.03390063443096198725,(((Cflo_EFN73381.1:0.18618209126646415030,((Cflo_EFN67920.1:0.01384890198281378895,Cflo_XP_025265694.1:0.00600783979178375494)99:0.08581523567331858504,(Cflo_XP_019884316.2:0.01675383174387475374,Cflo_EFN64016.1:0.00389353171881985302)94:0.05679975046676814798)97:0.09311351177742240026)99:0.18851196246512130772,((Cflo_XP_025262188.1:0.10580390386342869435,Cflo_XP_025262192.1:0.00238569279086379505)100:0.05448721075513929951,((Cflo_XP_025263422.1:0.05860609637934986738,(Cflo_XP_025266355.1:0.00960486593811442010,Cflo_XP_025266359.1:0.04453015045221972446)72:0.00715336095578616472)67:0.00552200142249596477,(Cflo_XP_025269276.1:0.01420956250678739527,Cflo_XP_025269348.1:0.03087646005909441826)99:0.02718779329082501514)83:0.01742639200965052232)68:0.01579878815572829942)86:0.04658525828813123854,((Cflo_EFN65184.1:0.01293388747058576635,Cflo_XP_025263425.1:0.00000093904650884574)100:0.11324281931156984782,(Cflo_XP_025263440.1:0.02684594461561056258,(Cflo_XP_025263421.1:0.02263406220275676964,((Cflo_XP_025263439.1:0.00000093904650884574,Cflo_XP_025263438.1:0.00000093904650884574)99:0.09158369412151309841,Cflo_XP_025263420.1:0.05868925706589907948)48:0.00871657428838974735)58:0.02550387881633867787)92:0.18369798543192891738)90:0.05068608898428869636)88:0.09763726811250350579)19:0.02415962947425577198)28:0.04451309293963123803)80:0.16516853800271719122,(((Amel_CYP6AS13:0.34687314975090660640,(Amel_CYP6AS3:0.38270277455492762719,(Amel_CYP6AS1:0.10857388200321557714,Amel_CYP6AS2:0.05473421008498911833)100:0.28324582897044003893)67:0.07345751437669173489)100:0.20446058924131146894,(Amel_CYP6AS4:0.16542638103592902099,(Amel_CYP6AS17:0.00000093904650884574,Amel_CYP6AS18:0.01337482790612795451)100:0.18071454514575854833)100:0.36387598374150165181)69:0.08961544605273041864,(((Amel_CYP6AS5:0.32098488782041306733,Amel_CYP6AS12:0.52348024170704809954)54:0.07370233411655494060,Amel_CYP6AS7:0.37187248789518972947)49:0.06752239273257659713,(Amel_CYP6AS10:0.58382532768770056819,((Amel_CYP6AS9P_PSEUDOGENE?:0.27424203536923552615,Amel_CYP6AS16P:0.41258361489377043396)89:0.07196446965097352821,(Amel_CYP6AS15:0.28964510261719234041,(Amel_CYP6AS14:0.25986486815452480847,(Amel_CYP6AS8:0.14647631556899476379,Amel_CYP6AS11:0.22823916450782513743)100:0.15015554163481270589)34:0.04705635512823808791)96:0.09991178993107881212)96:0.28048254393968752307)47:0.09930114367989162361)9:0.04947306858329258983)19:0.05844470750924059266)20:0.06564588469550744487,((Lhum_CYP6AS44:1.24422820886321594536,Lhum_CYP6AS43:0.48663669438655993149)94:0.43193518112207440751,(Acep_CYP6AScP:0.62342911847527371361,(((Lhum_CYP6AS58v2:0.06796414332891975718,Lhum_CYP6AS58:0.00000093904650884574)99:0.03693189303882419422,Lhum_CYP6AS39:0.03849068486517320115)99:0.21292587353110026260,(Lhum_CYP6AS40:0.10602781707239967990,(Lhum_CYP6AS41P:0.00000093904650884574,Lhum_CYP6AS45P:0.01400189409411923755)100:0.13046189025060841993)100:0.19140986016706276751)100:0.29984699205474002470)100:0.49664213417871311274)38:0.19368225726478513482)20:0.10680327016047373723,(Amel_CYP6AR1:0.84503910248012192863,(Lhum_CYP6AS42:0.25133219740876350246,(Acep_CYP6ASd:0.23306215792211196214,Pbar_CYP6AS65:0.20295797323498540599)88:0.09533555657305249620)100:0.33503865160675189161)53:0.11718362436603252386)49:0.20684360596804132748,(Pbar_CYP6BE10P:0.34926300503667417896,Lhum_CYP6BE5P:0.73028240291138490914)37:0.41308133635322763499)33:0.17943234364512267165,(Amel_CYP6BE1:0.41326854701658982671,(Lhum_CYP6BE:0.60790691102706195803,(Acep_CYP6BE:0.26896664995134039744,((((Lhum_CYP6BE6:0.12545612883478099442,Cflo_XP_011256073.3:0.11801637702373349303)85:0.06388012185035765733,((Lhum_CYP6BE3:0.02661445889806879697,Lhum_CYP6BE4P:0.63404762053057228677)98:0.10027165551158730150,(Lhum_CYP6BE2:0.08106404894167679176,(Lhum_CYP6BE7-de6b:0.02643271199219362003,Lhum_CYP6BE7:0.00000093904650884574)100:0.09635996717659926769)94:0.09583340903038252423)93:0.20152718795840543486)43:0.04950311936894671166,(Pbar_CYP6BE11P:0.00000093904650884574,Pbar_CYP6BE9P:0.02949468543486289535)6:0.30688367575845759694)34:0.02493696979663021299,((Cflo_XP_019885509.2:0.15791284866812682619,(((Cflo_XP_025263029.1:0.01400552422270361953,Cflo_XP_025263020.1:0.02030554799247757947)84:0.01508493407146197993,(Cflo_XP_025263019.1:0.01660978751016300298,(Cflo_XP_025263018.1:0.00000093904650884574,(Cflo_XP_025263017.1:0.00000093904650884574,Cflo_XP_025263016.1:0.00000093904650884574)99:0.00000093904650884574)100:0.03527249285685336855)82:0.01193885186334807391)92:0.03457969290511432592,(Cflo_EFN61701.1:0.01206924189330833841,Cflo_XP_025269399.1:0.01342614334741825191)100:0.08884685376388172517)40:0.03247694998832018065)97:0.07173872078733969926,((Cflo_XP_025263638.1:0.00301329836087265096,Cflo_XP_025263637.1:0.07501658445557386756)99:0.02918158904197905301,(Cflo_XP_025263632.1:0.00000093904650884574,Cflo_XP_025263634.1:0.00000093904650884574)100:0.03700929352967637781)99:0.11831496307884588337)98:0.21832701417524061349)32:0.05201063599101964086)69:0.09749105548725106596)86:0.21432997516578858321)67:0.72232743873736493523)19:0.09430411309388833652)17:0.08651557207194289500,(Lhum_CYP6BE2-de2b:0.28972604984924466009,Cflo_XP_025266960.1:0.71204218682709297106)76:0.39832145189418149966)45:0.14018278528901309543)55:0.23142243541607027124)79:0.54603603015949209176,((Nvit_CYP336B1:0.91334119898011623118,Nvit_CYP336-un1:0.83116945172058498414)90:0.22103023298625798509,Nvit_CYP336C1:1.10136738083511165343)78:0.17659812633440469254)89:0.39162438324866916117,((Bter_CYP336A22:0.22266310177876555421,(Bter_CYP336A24:0.18757839449405114274,(Bter_CYP336A23:0.05540528242252816538,Bter_CYP336A25:0.06919616487724088161)100:0.27627474622797482118)45:0.04707400444904890485)100:0.18132655390262933381,(Amel_CYP336A1:0.13250364586319113291,Aflo_CYP336A1:0.09100617846997796634)100:0.27186498255139496250)100:0.38256792692017821400)41:0.09911746042562889769,Lhum_CYP336A6:0.53790959848557173828)88:0.21131359852790332354)86:0.08952309521943430104,(Lhum_CYP336A12P:0.76911899241242720482,(Lhum_CYP336A7:0.06096263334305260934,Lhum_CYP336A8:0.05419607203299429965)80:0.13727833505505984690)78:0.09603893542151820117)77:0.07705577185152183428)96:0.15525150647146282457)100:0.09859055054246287919)62:0.04645407925998245452,Cflo_EFN69793.1:0.00677949048202297535);
