# Supplementary material for: Social isolation shortens lifespan through oxidative stress in ants
Source: Nat Commun. 2023 Sep 27;14:5493. doi: 10.1038/s41467-023-41140-w (PMC10533837; doi:10.1038/s41467-023-41140-w)
Supplement: Supplementary file 16 — Source Data [file 41467_2023_41140_MOESM16_ESM.xlsx]

## Sheet: Fig.1a-c, S1b
Sample	colony_id	treatment	box_id	tag	nest	food	water	arena	wall	distance_pixel	mobile_frame	nest_ratio	food_ratio	water_ratio	arena_ratio	wall_ratio	distance_cm_covered	speed
AK1	c37	Isolated	1	198	2030	8314	1	22804	93748	1.22507e+07	88613	0.0155847	0.0638282	7.68e-06	0.175071	0.719721	73058.6	0.824468
AK2	c37	Isolated	2	57	83017	754	42	29302	9654	2.58305e+06	32260	0.65206	0.00592232	0.00032989	0.230154	0.0758277	15404.3	0.477506
AK3	c37	Isolated	3	172	59820	943	87	31885	36129	4.4732e+06	61889	0.442495	0.00697547	0.000643548	0.235857	0.26725	26676.5	0.431038
AK4	c37	Isolated	4	210	108273	1329	20	7526	27486	3.77394e+06	29775	0.743587	0.00912718	0.000137354	0.0516864	0.188766	22506.4	0.755883
AK5	c81	Isolated	5	55	85273	30	32	11716	51813	5.27699e+06	62000	0.556976	0.00019595	0.000209014	0.0765251	0.338426	31470.1	0.507582
AK6	c81	Isolated	6	105	17766	133	0	13768	59764	5.35537e+06	58474	0.154209	0.00115444	0	0.119507	0.518753	31937.5	0.546183
AK7	c81	Isolated	7	68	6972	93	189	6720	12074	1.10228e+06	16240	0.232075	0.00309567	0.00629119	0.223687	0.401904	6573.59	0.404777
AK8	c81	Isolated	8	518	133446	61	153	10710	15610	1.30277e+06	17026	0.827777	0.000378388	0.000949073	0.0664351	0.0968302	7769.27	0.456318
AK33	c66	Isolated	9	740	635	8005	35	45687	43952	5.18903e+06	80429	0.00480366	0.0605563	0.000264768	0.345614	0.332489	30945.5	0.384755
AK34	c66	Isolated	10	305	1302	677	7	20561	68033	5.08568e+06	56674	0.0131591	0.00684232	7.07e-05	0.207807	0.687598	30329.2	0.535151
AK35	c66	Isolated	11	210	64860	1740	75	19982	18077	3.3325e+06	34235	0.60711	0.016287	0.000702024	0.187038	0.169206	19873.8	0.580512
AK36	c66	Isolated	12	66	70609	4865	80	15576	20547	4.21797e+06	31237	0.616355	0.0424672	0.00069833	0.135965	0.179357	25154.4	0.805277
AK9	c37	grouped	13	120	135916	2448	0	1421	197	31451.7	1381	0.969706	0.0174655	0	0.0101383	0.00140552	187.567	0.13582
AK10	c37	grouped	13	221	171614	0	0	152	17	6616.47	154	0.999016	0	0	0.000884837	9.9e-05	39.4582	0.256222
AK11	c37	grouped	13	42	15680	24	2	3999	2498	295228	2412	0.700063	0.00107152	8.93e-05	0.178543	0.111528	1760.63	0.729946
AK12	c37	grouped	13	620	76955	6186	17	22008	12247	2.31191e+06	28042	0.650238	0.0522691	0.000143643	0.185958	0.103482	13787.4	0.49167
AK13	c37	grouped	14	194	46068	2096	0	23536	43774	7.04317e+06	52241	0.388425	0.0176726	0	0.198445	0.369083	42002.9	0.804022
AK14	c37	grouped	14	313	125558	85	0	5440	6478	289018	7906	0.908452	0.000615002	0	0.0393601	0.0468704	1723.6	0.218011
AK15	c37	grouped	14	251	172456	0	0	20	3	583.128	9	0.999861	0	0	0.000115955	1.74e-05	3.47756	0.386396
AK16	c37	grouped	14	169	172096	13	0	92	47	2986.23	74	0.999077	7.55e-05	0	0.000534092	0.000272851	17.8088	0.240659
AK17	c81	grouped	15	192	2925	1012	3	33360	63980	1.28719e+07	69074	0.0276572	0.00956893	2.84e-05	0.315434	0.60496	76763.5	1.11132
AK18	c81	grouped	15	194	170051	0	0	773	1169	33590.3	1258	0.988347	0	0	0.00449272	0.0067943	200.32	0.159237
AK19	c81	grouped	15	278	172210	0	0	15	0	442.107	9	0.999913	0	0	8.71e-05	0	2.63656	0.292952
AK20	c81	grouped	15	12	115072	139	0	24663	9262	1.20854e+06	24612	0.767571	0.00092718	0	0.164511	0.0617809	7207.27	0.292835
AK21	c81	grouped	16	530	68529	139	3	26184	41534	7.02916e+06	49527	0.498436	0.001011	2.18e-05	0.190446	0.302092	41919.3	0.846393
AK22	c81	grouped	16	313	20230	144	3	32501	61566	6.57283e+06	63433	0.173359	0.001234	2.57e-05	0.278515	0.527585	39198	0.617943
AK23	c81	grouped	16	202	154412	29	0	4064	9591	785520	12291	0.917197	0.000172258	0	0.0241399	0.0569699	4684.56	0.381137
AK24	c81	grouped	16	190	172146	0	0	136	29	4179.5	139	0.999025	0	0	0.000789257	0.000168297	24.925	0.179317
AK37	c66	grouped	17	518	132697	4802	0	10762	14790	1.48475e+06	24369	0.805479	0.0291484	0	0.065326	0.0897762	8854.49	0.363351
AK38	c66	grouped	17	127	81520	1749	7	54928	16291	3.89073e+06	44036	0.524693	0.0112572	4.51e-05	0.353537	0.104855	23202.9	0.526908
AK39	c66	grouped	17	120	143278	363	2	2167	780	84917.6	2181	0.977073	0.00247545	1.36e-05	0.0147777	0.00531915	506.418	0.232195
AK40	c66	grouped	17	227	166118	3402	0	1324	886	37566.4	2128	0.967242	0.0198086	0	0.00770915	0.00515884	224.033	0.105278
AK41	c66	grouped	18	190	50520	6318	0	5555	5544	742961	11815	0.740448	0.0925999	0	0.081417	0.0812558	4430.75	0.375011
AK42	c66	grouped	18	540	95630	2168	0	1379	765	107357	2750	0.956281	0.0216796	0	0.0137897	0.00764985	640.24	0.232815
AK43	c66	grouped	18	400	88991	10	1	1118	944	94718.2	1831	0.976646	0.000109747	1.1e-05	0.0122697	0.0103601	564.865	0.308501
AK44	c66	grouped	18	60	87164	1511	1	5098	9546	1.47065e+06	14179	0.84024	0.0145657	9.64e-06	0.0491435	0.0920212	8770.41	0.61855
AK49	c37	Isolated	22	1	22331	341	81	73147	35693	2.51635e+06	50273	0.164019	0.00250461	0.000594936	0.537257	0.262161	15006.6	0.298502
AK50	c81	Isolated	23	26	31151	127	586	22123	39779	4.8658e+06	47543	0.323469	0.00131875	0.00608496	0.229723	0.413061	29017.9	0.61035
AK52	c37	grouped	13	647	172414	0	0	113	80	5356.03	156	0.99887	0	0	0.000654659	0.000463475	31.9414	0.204753
AK54	c37	grouped	14	59	66973	3601	2	2212	281	35137.6	1704	0.915094	0.0492027	2.73e-05	0.0302239	0.00383948	209.548	0.122974
AK56	c81	grouped	15	76	79766	12	0	2169	2037	160498	3742	0.94832	0.000142665	0	0.0257867	0.0242174	957.15	0.255786
AK58	c81	grouped	15	232	172218	6	0	47	96	4128.57	134	0.999095	3.48e-05	0	0.000272663	0.000556929	24.6213	0.183741
AK60	c81	grouped	16	99	9869	32	5	31168	19377	3.08741e+06	38330	0.160814	0.000521436	8.15e-05	0.507879	0.315746	18412.2	0.48036
AK61	c81	grouped	16	556	133156	28	1	8511	13457	1.03115e+06	16277	0.855104	0.000179811	6.42e-06	0.0546561	0.0864185	6149.39	0.377796
AK62	c81	grouped	16	126	100902	26	1	13805	24055	4.30709e+06	35326	0.723888	0.000186528	7.17e-06	0.0990394	0.172575	25685.9	0.727111
AK63	c81	grouped	16	647	81699	0	0	477	427	45731	709	0.988924	0	0	0.00577384	0.00516861	272.723	0.384658
AK64	c66	Isolated	24	170	546	3976	0	26920	93408	1.29986e+07	107723	0.00414371	0.0301747	0	0.204302	0.708893	77518.8	0.719612
AK65	c66	Isolated	25	255	12344	4010	9	62082	65565	4.42243e+06	45710	0.0841474	0.0273356	6.14e-05	0.423205	0.446948	26373.7	0.57698
AK66	c66	Isolated	26	12	33370	2093	2	45242	48749	5.60744e+06	58152	0.24601	0.01543	1.47e-05	0.333532	0.359387	33440.7	0.575057
AK67	c66	Isolated	27	76	438	3605	62	27189	35630	6.5045e+06	54860	0.00618828	0.0509332	0.000875966	0.384139	0.503398	38790.5	0.707081
AK68	c66	grouped	17	552	123216	364	1	1858	1164	130236	2505	0.972663	0.0028734	7.89e-06	0.014667	0.00918858	776.682	0.310053
AK69	c66	grouped	17	207	111243	1704	1	17971	15919	1.2715e+06	21796	0.75	0.0114884	6.74e-06	0.12116	0.107326	7582.79	0.347898
AK70	c66	grouped	17	326	106345	1860	0	1071	1081	107405	2166	0.963296	0.0168483	0	0.00970135	0.00979193	640.523	0.295717
AK71	c66	grouped	18	169	21849	91	0	2850	5544	719174	7552	0.714861	0.00297736	0	0.093247	0.18139	4288.89	0.567915
AK51	c37	grouped	13	501	0	0	0	0	0	432.043	11	0	0	0	0	0	2.57655	0.234231
AK53	c37	grouped	13	105	0	0	0	0	0	10201.4	275	0	0	0	0	0	60.8376	0.221227
AK55	c37	grouped	14	353	0	0	0	0	0	3425.92	68	0	0	0	0	0	20.4309	0.300455
AK57	c81	grouped	15	576	0	0	0	77	140	12435.7	191	0	0	0	0.354839	0.645161	74.162	0.388283
AK59	c81	grouped	15	261	0	0	0	45	54	7436.44	69	0	0	0	0.454545	0.545455	44.3483	0.642728
AK72	c66	grouped	18	391	0	0	0	32	5	1974.82	36	0	0	0	0.864865	0.135135	11.7771	0.327142

## Sheet: Fig1d, S1c_edgeR
rownames(tcc_F1$count)	AK1	AK2	AK3	AK4	AK5	AK6	AK7	AK8	AK33	AK34	AK35	AK36	AK49	AK50	AK64	AK65	AK66	AK67	AK9	AK10	AK11	AK12	AK13	AK14	AK15	AK16	AK17	AK18	AK19	AK20	AK21	AK22	AK23	AK24	AK37	AK38	AK39	AK40	AK41	AK42	AK43	AK44	AK51	AK52	AK53	AK54	AK55	AK56	AK57
evm.model.ctg48.80	8.55	8.69	7.52	25.6	3.5	4985	166	4.34	2.4	2.79	1.25	0.96	57.1	1.79	12.9	15.8	3.24	4.38	18.1	6.25	12.1	8.8	2.63	5.6	17.6	35.1	0.06	3.01	0.87	1.03	0.67	3.44	2.24	0.81	10.9	8.53	3.31	3.08	6.22	2.38	0.53	0.63	6.46	9.67	5.44	5.69	10	1.19	91.4
evm.model.ctg184.2	84.3	51.4	95.6	87.1	53.6	212	166	52.7	40.2	57.9	67.1	49.9	52.9	70.7	42.9	43	68.6	55.2	245	297	120	285	69.5	172	367	271	128	445	361	214	90.4	109	199	366	99.9	204	158	140	157	146	173	88.9	164	281	144	111	242	158	247
evm.model.ctg47.7	10.2	4.73	3.84	6.46	1.08	3256	349	1.23	0.54	2.08	0.35	1.24	2.13	0.59	3.05	1.2	0.78	1.48	13.2	3.99	5.07	3.64	0.67	5.03	2.38	5.08	0.26	1.22	0.71	1.18	1.39	0.87	1.62	0.2	1.71	1.15	0.71	0.03	0.75	0.77	0.37	0.23	1.11	1.68	1.07	3.32	1.5	1.33	96.4
evm.model.ctg113.5	46.1	30.9	43.4	23.6	32.7	17.9	35.6	23.6	31.5	23.5	22	25.2	25.6	40.3	43.1	31.1	24.5	29.5	17.4	17.2	20.9	21.1	22.6	18.6	14.8	13.4	34.9	16	14.7	19.3	31.4	19.2	19.3	17.6	17.8	23.6	20.2	21.1	18.4	19.8	14.8	18.5	16.6	13.4	21	21.6	13.3	17.4	18.8
evm.model.ctg51.50	53	16.5	16.9	27.5	6.15	23190.5	1774	8.41	1.09	7.75	1.57	10.9	7.8	1.54	27.9	6.44	5.78	20	72	20.7	21.3	11.8	1.79	8.86	7.41	28.9	1.24	1.39	1.89	0.3	3.45	2.57	2.34	1.66	11.2	9.22	4.75	1.48	2.18	3.18	1.74	1.54	4.41	1.63	1.84	5.88	3.22	2.19	698
evm.model.ctg75.17	16.5	32.2	33.8	35.4	40	48.3	38.6	50.9	30.1	45.6	36.9	25.9	38.1	58.3	19.1	52.6	39.3	29.4	61.8	56.3	44.3	42.5	37.6	45.9	46.8	27.8	46.4	82.5	84.7	85.5	44.8	83.7	71.6	88.3	81.2	79.5	80.3	39.6	112	87.4	69.6	63	49.3	29.4	52.4	45.4	46.5	79.5	105
evm.model.ctg184.1	25.9	19	38.4	35.6	22.8	93.6	48.4	19.3	12.5	15.6	24.7	12.9	16	27.7	10.4	19	22	12.6	85.6	127	42.6	104	22.2	33.5	128	79.4	44.5	147	147	64.4	36.3	32.8	45.5	156	33.2	69.9	29.9	39.5	52.9	45.7	70.9	42	66.7	108	42.8	41.7	80.1	66.4	84.2
evm.model.ctg44.75.2.5d03f9d5	33.2	42.5	36.9	5.09	20.9	18.1	35.1	9.22	16.3	26.7	8.5	25.9	9.15	32.5	35.9	15.2	14.4	23.5	9.39	11.1	9.69	9.1	17.7	11.6	8.32	5.23	26.2	8.24	7.71	12	19.2	11.3	11.3	6.79	17.1	22.8	10.1	11.1	15.5	21.3	10.7	10.4	4.92	10.1	7.63	7.48	4.77	5.65	5.07
evm.model.ctg55.43	4.94	3.43	3.7	5.6	1.11	1909	126	1.92	0.72	2.44	0.76	0.77	7.85	1.05	2.28	2.46	1.35	3.04	12.2	3.71	4.91	3.14	1.19	1.92	2.78	15.8	0.9	1.24	0.37	0.32	1.57	0.98	1.76	0.33	1.97	1.82	1.47	0.32	3.14	2.09	0.86	1.2	1.96	3.51	2.25	1.4	1.06	1.26	149
evm.model.ctg23.262	14.3	10.9	21.2	53.5	25.8	9.13	23.5	41.8	12.6	9.86	47.5	7.33	25.3	16.7	4.58	45.6	20.6	3.67	97.2	94.1	62.2	86.5	35.8	27.2	124	46.3	39.7	104	49.3	59.7	38.4	20.5	43.7	94.7	12.6	38.4	34.3	36.9	77.3	24.1	54	16	72.8	109	31.8	50.9	101	43.3	108
evm.model.ctg32.75	2.82	1.83	2.94	5.24	2.36	2.16	4.5	2.86	0.93	4.4	2.73	1.17	2.09	1.75	1.35	2.48	1.04	1.01	5.54	4.76	5.71	5.54	1.86	3.52	9.49	13.5	2.57	12.6	8.28	6.99	1.58	1.91	5.71	8.62	5.84	6.96	2.33	4.51	6.91	1.69	5.2	7.68	4.36	7.25	3.71	3.61	4.91	5.5	10.2
evm.model.ctg120.5	12.6	19.6	19.3	39.3	34.3	29.4	18	28.7	14.5	15.5	25.2	16.5	36.3	21.1	6.38	21.6	18	11.1	47.3	53.9	45.7	43.1	23.9	77.3	50.7	48	19.3	55.9	51.8	56.5	15.5	20.1	61.7	43.4	28.8	34.7	35.9	18.7	46.6	42.1	34.2	39.6	41.2	24	38.2	41.3	37.1	54.8	54.3
evm.model.ctg344.3.1.5d03f9a8	11.1	12.4	12.7	15.9	13.5	23.1	20.5	14.5	4.27	10.4	8.77	8.88	11.4	17.5	2.82	8.46	7.28	4.32	25.3	24.2	24.2	25.8	11.7	23.7	33.2	19.3	14.1	34.5	24.3	22.4	13	13.5	26.6	21.6	12.9	15.6	13.2	11.7	9.96	12.7	16.4	17.8	22.5	26.6	27.2	18.5	27.6	22.8	36
evm.model.ctg55.34	163	112	177	121	194	96.1	129	130	145	184	211	152	141	116	175	141	167	118	85.5	90.2	76.3	93.7	111	65.5	88.4	97	150	88.2	132	77.2	112	115	72.4	99.3	76.8	74.1	62.3	113	65.6	91.1	209	103	74.3	104	61.3	66	48.2	55.2	77.8
evm.model.ctg339.2	7.08	6.31	6.71	6.81	7.32	6.94	9.48	7.06	5.53	7.45	12.5	6.36	6.67	5.83	5.08	7.96	6.54	6.37	15.3	12.1	10.3	12.2	6.35	11.8	16.3	11.8	4.67	19.3	14.8	7.4	4.87	4.39	9.81	14.3	14.9	25.1	10.8	23.7	16	8.97	21.8	12.2	12.7	9.85	14.5	7.3	13	10.1	16.2
evm.model.ctg48.58	18.1	11	14.2	5.7	9.74	37.8	22.6	11.2	5.19	8.53	4.42	6.41	5.61	23.7	13.5	6.21	20.1	6.71	11.7	2.26	6.92	10.8	10.2	3.13	4.05	14	6.62	4.53	5.41	4.03	5.73	3.03	4.98	1.76	4.06	5.16	6.58	2.74	3.08	3.08	3.68	15.5	2.47	12.8	2.64	4.86	2.37	4.55	4.97
evm.model.ctg135.2.1.5d03f924	9.63	12	13.4	6.87	10.1	7.07	11	9.43	25.7	11.3	9	15.8	8.08	26.8	46.5	11.8	20.9	25	11.4	7.96	7.33	6.17	10.5	7.11	5.07	6.44	22.1	6.59	6.16	6.74	16.7	18.4	4.26	6.26	8.61	10.1	5.4	7.49	4.13	7.24	4.99	10.7	5.39	6.48	5.97	4.27	4.92	3.99	3.31
evm.model.ctg93.12	2.26	0.57	3.03	10.2	8.44	0.57	2.75	12.2	2.57	6.23	6.56	1.85	10.9	0.59	0.88	3.54	3.7	3.11	40.3	15.7	17.1	25.9	2.08	4.13	55.4	37.1	1.07	86.1	34	7.4	1.53	0.72	24.5	13.5	3.54	12.6	11.7	10.8	8.66	3.81	8.86	1.01	30.6	17.6	30	3.6	61.9	19.4	81.7
evm.model.ctg27.88	2.35	1.99	1.66	5.25	0.77	1671	73.6	1.04	0	0.07	0	1.06	2.17	0.3	1.17	1.48	0.72	0.53	11.2	1.7	2.77	1.53	1.53	1.53	2.24	14.6	0	0.09	0	0.3	0.26	0	0.12	0.33	0.49	0.33	0.19	0	0.23	0.51	0.19	0	0.79	2.08	0.75	0.89	1.27	0.26	134
evm.model.ctg3.353	49.1	22.8	38.6	18.9	34.1	19.1	28.2	22	27	22.9	18.7	21.6	21.9	26.3	49.8	24.3	21.1	21.6	15.6	14.6	18.9	16.2	21.2	18.4	12.9	15.7	33.9	13.2	13.3	20.8	33.4	16.2	19.5	12.2	17.2	20.1	19.6	17.7	19.6	19.3	17.1	23.7	16.1	15.4	14	19.1	10.1	16.9	14
evm.model.ctg11.178	43.6	39.9	45.9	16.1	26	21.8	29.2	14.4	32.3	37.4	17.9	34.4	22.8	41.1	59.7	32	28.1	41.6	20.6	21.6	19.4	20.1	26.1	21.1	15.2	11	34.1	17.5	13.3	18.4	33.7	25.1	19.5	15.5	29.8	27.6	23.7	17.2	24.6	29.7	19	23.1	14.8	17.1	23	21.5	15.8	16.3	15.9
evm.model.ctg43.39	41.9	36.3	55.1	15.2	22	25.1	76.2	8.25	17.1	20	7.51	16	10.8	36.7	39.5	10.5	18.5	27	15.8	14.4	21.8	18.8	20.2	23.8	11.2	9.09	28.1	14.4	9.04	19.3	31.9	21.1	15.9	5.66	12.1	16.6	9.15	9.35	10.3	16.5	8	12.9	9.91	13.9	10	15.2	7.96	11.2	8.26
evm.model.ctg50.26	88.2	110	118	222	183	127	118	238	141	111	171	87	180	113	57.8	212	102	82.1	217	232	246	191	167	196	243	156	197	305	233	237	120	112	213	313	123	173	228	172	195	199	198	203	198	178	200	153	206	179	353
evm.model.ctg19.102.2.5d03f969	79.4	47.9	67.6	31.1	57.4	40.7	62.6	43.7	44.6	47.8	37.7	44.6	36.6	64	78.5	44.4	51.8	52.8	36	38.5	37.4	44.4	45.6	37.5	27.2	21	64.2	34.3	46	33.7	58.8	43.3	32.4	34.3	35.6	40.1	33.5	30.8	30.3	34.6	34.7	34.5	29.8	55.6	27.9	29	23.3	29.2	28.1
evm.model.ctg5.141.3.5d03f9fc	19.2	32.9	52.4	176	58.7	114	63.1	159	100	88.8	174	55.8	78.6	39.6	19.6	160	85.7	33	148	187	163	177	49.5	99.6	321	215	45.8	421	389	201	39.6	55.3	227	328	78.6	116	176	223	122	145	209	139	331	126	149	77.4	229	195	365
evm.model.ctg64.13	148	94.2	118	61.3	127	89.2	122	69.7	75.7	94.6	49.6	92	59.2	181	199	66.4	87.3	116	84.3	60	59.3	52.3	85.1	72.9	39.3	33.7	117	88.6	75.4	75.3	84.4	111	54.2	63.1	76.9	73.1	64.8	63	75.3	75.7	61.8	63.9	50.5	77.3	30.1	53.9	27.3	40.9	55.9
evm.model.ctg18.34	41	35.8	39.3	72.9	71.7	39.2	63.7	88.9	37.2	58.7	100	31.1	59.7	44.6	21.1	87	66.7	41.2	98.1	101	104	101	49.4	57.2	151	64.5	51.5	94.5	93.8	71	46.9	48.5	65.7	113	71.7	124	68.6	68.1	145	61.3	96.2	71.9	97.1	98.2	93.6	74.3	108	79.8	126
evm.model.ctg6.76	9.91	25.9	17.2	24.9	23.9	20	38.1	18.3	13.8	17.8	21.1	19.4	14.4	29.5	9.45	17.9	20.3	18.5	25.1	36.2	39.6	33	20.3	29.3	25.7	25.1	25.1	43.3	30.8	43.2	26.5	32.5	38.6	28	21.3	25.1	21.6	26.8	31.6	35.6	29.2	28.2	20.5	38.9	29.6	21.1	17.2	29.7	27.8
evm.model.ctg31.53	53.5	71.3	50.9	90	39	62.2	85	30.5	41.3	42.1	55	41.2	65.2	69.9	29.1	56.3	44.6	48.8	59.9	96.9	102	113	73.4	72.7	115	97.1	64.8	118	83	75	93	76.1	83.7	58.2	59.6	60.1	69.3	73	76.7	133	57.5	82.7	76.7	125	94.6	71.2	80.8	73.8	85.5
evm.model.ctg165.31.2.5d03f945	83.6	50.6	73.8	26.5	56.3	26.1	42.1	41.1	39.2	44.8	32.7	41.4	54.6	55.3	84.3	44.9	32.3	51.6	27	23.7	29.7	31	52.5	32	27.2	19.2	50	23.6	19.3	30.8	42.1	30.7	33.9	25.8	35.1	38.4	31.5	35.4	27.3	27.5	23.9	30.1	29.1	22.9	42	39.8	27.2	33.1	35.7
evm.model.ctg43.23	17.7	14.2	20.3	53.5	28.3	17.1	21.3	31.8	11.9	18.4	30.5	12.5	32	19.5	7.26	27.7	20.2	13.1	34	43.5	56.6	46.9	25.1	33.1	54.1	37.9	23.5	25.3	38.5	37.7	18.4	22.6	33.1	51.4	18.9	23.8	37.3	29.3	46.7	28.4	40	27.3	50.5	49.3	33.6	42.7	47.3	33.1	50.2
evm.model.ctg145.4	0	0.29	0.07	0.32	0.86	0.51	0.85	1.19	0.19	0.49	1.73	0.81	0.66	0.15	0	0.17	0.1	0.17	3.7	2.4	0.43	2.08	0.21	1.34	6.84	9.07	0.19	11.7	8.18	1.39	0.4	0	2.67	5.2	0.21	1.71	0.15	7.34	1.21	0.56	2.6	0.42	2.75	2.94	4.63	0.33	5.68	0.46	8.38
evm.model.ctg16.99	58.9	85	69.2	122	69.3	65.3	93.4	71.1	84.6	66.1	142	83.2	69.7	67.6	34.2	77	75.5	68.1	96.8	137	117	162	64.1	95.5	141	157	65.9	141	132	113	98.6	107	160	95.1	97.6	80.3	94.6	184	102	126	136	142	118	172	130	70.8	84.2	95.3	130
evm.model.ctg36.117	15.9	30.7	18.2	30.5	31.1	16.9	22.2	29.1	27	23.8	21.6	12.5	38.1	30.6	9.6	27.4	24.8	21.8	48.5	32.8	57	46.4	32.6	29.6	54.4	25.8	19.9	31	29.8	35.8	16.4	21	42.8	32.5	24.3	57.9	44.8	30.3	35.6	33.8	21.7	46.6	44	18.9	52.6	46.7	54.9	35.8	58.8
evm.model.ctg73.42.1.5d03fa13	59.9	19.5	35.7	19.3	30.4	15.8	27.6	37.3	29	24.3	23.9	22.2	83	27.8	45.4	30.7	31.5	23.4	16.9	24	20.5	26.2	29.8	13.6	22.5	14.7	36.9	13.2	21.4	15.2	35	21	16.2	16.5	12.3	18.4	13.5	18.1	17.6	14.9	31.2	19.3	24.1	22.6	13.6	19.1	17.6	12.3	20.8
evm.model.ctg15.44.1.5d03f942	6.82	4.18	3.2	9	5.14	6.32	9.01	6.26	3.85	4.29	7.55	4.55	8.26	4.95	2.3	6.95	3.02	4.73	6.56	8.58	10.2	8.41	5.62	9.73	10.3	2316	5.51	11.3	9.53	7.54	6.14	6.03	7.54	8.32	5.56	4.21	5.39	5.82	8.06	5.62	12.6	5.76	9.11	8.84	7.33	5.02	5.44	6.26	8.41
evm.model.ctg66.29.3.5d03fa05	84	45.7	62.8	27.9	35	42.7	45.1	31.2	31.9	30	20.8	29.2	27.7	62.8	92.7	31.3	43.1	44.5	26.7	28.5	21.4	31.9	36.2	26.9	22	17.5	51.2	33.1	36	30.3	47.4	42.2	20.2	19.9	24.3	24.7	26.9	23.7	33.6	31	25.8	30.6	28.2	29	19.2	26.7	17.3	24	24
evm.model.ctg165.30	44.8	30.2	44.8	14.1	30.7	13.8	26	18.7	25.5	28.9	21.1	27.8	28.3	33	54.7	33.7	24	37.4	17.9	14	18.2	16.6	31.3	16.6	15.4	13.1	29.7	17.1	10.9	16	25	20.7	15.7	16.9	21.5	25	17.7	21.2	18.5	22.4	14.5	19.6	16	13.1	26.6	20.4	15.7	16.9	21.8
evm.model.ctg151.12	14.9	18.4	23.1	14.1	16.1	5.61	23.4	21.1	5.15	13	27.9	8.53	14.7	11.8	5.12	10.1	15.1	12.8	9.36	51.7	30.5	34.1	18.7	20.9	32.8	13.2	21.3	17.8	29.2	26.2	18.6	12.4	24.5	27.2	22.2	17.5	17	21	47.4	21.9	31.1	17	23	37.2	25	21.8	15.8	23	22.7
evm.model.ctg339.1	0.66	6.21	4.41	3.2	4.89	2.08	9.44	9.93	1.07	6.58	7.71	2.69	2.04	2.17	1.86	2.26	3.13	1.98	29.7	11.9	5.27	11.4	2.35	5.64	17	18.4	1.46	22.6	14.9	7.04	1.15	2.28	7.16	15.9	5.77	17.2	6.37	12.8	6.19	9.28	11.9	7.23	9.19	14.9	2.54	4.64	7.36	7.59	16.8
evm.model.ctg11.118	0.14	0	0.18	0.1	0	0	0	0.06	0	0	0	0	0.32	0.29	0.1	0.21	0.06	0.07	0.13	0.41	0	0.21	0.69	0.45	0.82	245	0.16	0	0.08	0.29	0.06	0.08	0.23	0.06	0.67	0	0	0	0	0.13	0.3	0.24	0.13	0	0.08	0.04	0.47	0.5	0.32
evm.model.ctg45.57_evm.model.ctg45	24.7	17.2	17.9	10.3	14.3	11.5	16.4	8.86	15.8	12.6	7.47	13.8	12.8	18.4	27.2	13.5	16.5	18.1	9.99	10.1	10.7	10.5	13.1	10.2	8.34	10.1	16.4	8.91	8.14	10.5	16.4	13.8	8.58	8.55	9.58	11.7	9.49	9.76	12.4	14.5	10.2	9.09	8.24	9.99	9.71	10.1	8.46	8.68	7.6
evm.model.ctg9.55.1.5d03fa38	30.6	26.4	23.7	17.9	20.4	22	27.8	19.2	7.09	25.9	24.7	18.8	17.3	19.6	6.6	13.4	16.1	10.6	54.3	32.3	31.5	48.5	18.3	23.5	46.7	38.4	12.3	40.4	33.4	28.4	9.46	15.2	29.4	23.2	17	36.2	28	29.7	24.3	23.2	27.6	35.6	27.2	22.2	57.3	33.6	48.1	26.6	40.1
evm.model.ctg6.291	15.7	12.2	14.8	10.6	9.61	112	14.6	8.13	23.1	27.3	12.4	26.1	10.4	13.2	44.2	23.3	67.4	63	11.9	11	14.2	12.1	15.7	8.37	12.3	10.3	26.4	8.53	9.07	12.9	20.8	20.2	10.5	9.03	19.2	19.7	26.3	11.7	16	26.3	15	22.3	14.4	11.9	11.6	9.69	8.59	8.09	9.8
evm.model.ctg12.156.2.5d03f940	64.4	47.2	52.2	25.3	42.1	40.4	40.2	28.6	43.4	43	31.9	47.1	34.6	49.5	70.2	39.5	42	52.4	29.8	27.6	30	28.6	37.4	34.8	26.5	24.3	46	28.6	24.6	29.3	44.4	38.9	28.7	27.7	39.3	41.1	32.2	36.2	32.9	39	31	36.6	28.5	23.6	35.5	28.6	23.2	26.1	27.7
evm.model.ctg53.6.1.5d03f9e3	16	12.7	14.9	11.5	15.8	16.7	9.2	17.6	17.8	16.2	8.2	13.3	9.23	16.9	29.4	14.4	17.1	19.8	16.7	8.1	8.36	6.53	8.53	10.4	4.32	8.5	11.5	10.3	10.3	8.09	8.35	13.8	5.82	8.2	14.7	12	9.16	10.3	12.3	13.1	9.07	9.59	13	9.38	5.81	6.41	4.97	7.51	7.91
evm.model.ctg43.45	42.3	22.8	37.6	15.2	27	21	25.6	24.9	23.8	26.9	16.4	25.5	22.6	29.7	45.4	26.9	27.6	33	15.6	16.3	16	19.6	28.8	18.9	15.3	13.1	35.2	14.4	16.7	18.5	36	20	19.1	15.8	17.5	22.1	18.5	12	22	14.3	15.9	16.8	15.3	16.4	21.4	22.5	13.7	17.6	20.6
evm.model.ctg48.57	18.4	11.4	20.9	6.12	6.3	16.9	15.9	6.94	6.59	15.9	5.61	7.1	6.38	15.8	19.4	6.32	19.8	8.45	8.78	3.69	6.96	7.95	12.4	7.14	3.36	3.75	9.06	4.09	2.85	5.88	9.71	8.85	3.69	4.35	8.72	7.12	14.6	5.6	2.6	7.69	3.69	13.5	5.01	8.95	8.15	6.04	5.4	3.24	3.51
evm.model.ctg6.330.1.5d03fa3f	16.6	9.16	10.8	6.08	8.75	5.8	7.46	6.35	12.3	9.17	7.02	10.3	10	11.6	26.3	10.8	9.49	10.5	7.81	4.58	5.8	5.68	8.65	4.37	4.61	4.8	6.82	4.28	3.33	4	7.54	6.66	5.08	4.11	7.21	8.3	7.64	9.14	7.54	6.85	6.33	8.77	6.58	4.62	6.07	6.17	5.56	4.88	5.72
evm.model.ctg143.14	1.61	2.79	13.4	37.5	21.3	6.09	10.3	19.5	2.86	6.56	25	7.05	8.73	4.54	2.6	8.04	1.63	1.42	20	28.1	16.8	20.2	7.82	10.6	71	30.6	2.15	41.7	39.8	29.6	2.43	2.12	31.9	36.6	24.1	65.8	30.7	21.5	27	15.3	22.2	15.2	52.8	19.4	19.7	11.6	30.4	13	42
evm.model.ctg4.139	14.9	17.7	18.3	35.1	24.3	26.9	23.5	25.5	21.3	23.3	36.2	19.1	26.1	20.4	14.6	26.2	21	21.3	35.1	31.8	34.6	34.9	29.6	34.2	33.9	35.9	20.6	31.4	33.8	27.4	19.1	20	35	33.9	31.8	29.7	29.7	30.3	38	41.3	37.2	29.6	29.7	36.5	31.2	26.9	25.4	24.6	32
evm.model.ctg1.149.1.5d03f945	43.7	16.2	21.2	16.7	26.3	17	19.3	24.1	20.6	16.5	13.5	16.7	18.2	26.8	37.2	18.7	17.1	20.7	24.3	17	18.2	13.2	17.8	13.6	17.3	12.2	20.7	12.1	14.3	12.5	18.7	18.1	11.9	14.3	14	15.7	11.4	15	15.9	16.2	12.8	11.9	15.2	12.9	14	16.3	15.3	13.7	15.3
evm.model.ctg1.282.1.5d03f95a	526	222	366	172	308	204	264	328	158	257	188	247	133	293	358	176	260	255	186	188	168	211	219	216	156	121	347	178	202	202	277	202	175	188	156	201	170	143	217	147	174	147	137	232	95.2	169	73.3	154	164
evm.model.ctg18.17.2.5d03f952	40.3	28.9	28.9	17.7	22.5	26.9	31.9	20.6	18.7	20.7	20	21.4	21.8	30.3	42.4	20.6	27.8	27	16.1	21.2	18	22.2	20.8	21.6	17.2	15.9	31	17.5	19.5	18.8	30.5	23.3	16.9	15.4	17.8	20.5	16.7	15.5	26.8	19.7	21.7	21.1	16.1	19.9	19	18	13.3	16	15.5
evm.model.ctg80.48	174	92.7	189	175	126	326	237	133	134	180	199	127	128	111	58.9	180	131	64.4	285	426	272	309	198	208	442	161	236	321	401	216	136	104	212	320	169	354	316	201	268	167	299	240	279	332	179	227	230	175	207
evm.model.ctg19.145.1.5d03f970	11.9	10.5	15	4.95	7.16	4.93	10	3.23	9.67	7.64	4.05	9.12	7.45	11.8	15.2	5.67	5.97	10.1	4.85	4.07	5.89	4.66	9.93	4.97	4.33	3.31	8.66	4.11	2.68	4.63	9.15	7.94	4.47	3.14	6.47	6.47	4.2	5.43	5.15	7.29	3.33	5.8	3.89	3.64	5.41	6.3	4.37	4.1	4.2
evm.model.ctg27.87	22.8	21.5	30.8	16.9	22	2797	216	4.76	6.62	21.5	9.73	22.9	21	35.5	20.5	9.83	24.9	7.98	124	38.8	53.8	38.2	9.77	27.5	57.5	66.5	21.6	52.3	21.1	21.4	18.8	40.1	40.3	11.2	9.03	30.3	14	4.59	31.5	11.3	6.47	14.1	35	14.2	34.5	58	42.7	18.7	467
evm.model.ctg2.189	10.2	11.9	7.91	2.46	10	2.74	7.69	6.95	15.3	5.43	3.5	8.26	2.96	8.54	14.7	6.74	3.4	6.71	4.34	1.55	3.89	4.49	5.62	2.45	3.27	1.13	5.47	7.12	3.99	4.47	3.6	4.08	5.07	3.02	7.62	7.55	5.07	2.4	4.43	4.22	2.91	2.56	2.97	3.67	3.9	3.23	4.39	4.76	3.51
evm.model.ctg78.55	0.7	0.66	0.64	0.73	1.77	1.32	0.15	0.45	1.89	0.5	1.79	62.8	2.16	1.32	4.92	46.9	42.7	61.1	0.64	0.59	0.98	0.25	0.83	0.54	0.61	1.75	0	1.74	1.96	2.56	0	3.81	0.28	0.92	1.77	0.63	0	1.35	3.14	3.63	0.72	3.4	1.11	0.42	0.19	1.09	0.65	1.81	1.55
evm.model.ctg81.29.3.5d03fa22	6.3	5.45	8.17	13.8	8.35	5.5	9.27	10.4	7.4	5.35	16.1	2.85	14.1	7.25	3.54	12.1	8.99	4.24	16.1	13.1	12.3	16.8	11.2	7.76	15	6	9.71	9.71	18.6	13.2	8.86	6.3	12.4	16	8.39	17.7	14.6	9.18	19.3	8.77	12.9	10.6	16.3	15.2	12.2	11.7	12.5	10	17.6
evm.model.ctg54.39	295	150	214	116	190	110	151	191	140	150	118	136	106	153	212	152	140	135	126	122	137	143	173	112	109	74.1	205	101	124	114	217	106	95.9	113	97.6	121	98.6	94.3	121	106	103	108	95.6	152	78	117	68.4	78	99.3
evm.model.ctg48.36	21.9	14	16.3	8.1	10.4	40.9	14.9	12.3	10.7	10.5	10.9	19.3	6.22	17	21	19.3	16.4	15.2	8.77	9.91	10.5	8.76	11.3	11.6	6.26	9.33	18.4	6.88	6.89	10.6	20.3	11.3	11.6	7.29	10.3	13.8	9.76	9.55	10.3	11.7	8.35	9.41	7.85	9.75	9.13	8.64	5.88	7.17	5
evm.model.ctg71.2	14.1	25.4	33.1	16.9	25.5	15.6	25	25.1	45.8	30.8	19.2	41	20.4	58.7	67.8	27.4	45.8	50.7	28.5	18	26.4	14.2	21.9	13.2	9.91	9.57	36	11.7	8.71	16.4	34.4	34.9	13.1	15.5	28.7	34.7	26.4	25.1	10.6	27.4	17	32.4	17.6	14.3	14.9	13	13.9	13.5	14.2
evm.model.ctg3.196	151	102	117	73.9	108	97.4	123	101	118	98.6	67.9	95.7	82.1	141	203	110	95	140	104	85.8	85	77.4	98.1	93.3	70.5	63.5	116	90.6	74.6	83.3	117	94.8	68.6	69.1	98.6	97.6	74.4	79.1	83.7	113	73.9	92.2	78.2	86.7	76.9	79.6	62.5	66.5	66.3
evm.model.ctg48.69	5.16	9.53	9.33	10	12.6	14.4	15.9	9.26	3.27	11.4	16.2	11.5	7.49	5.14	2.18	8.14	2.92	2.29	24.2	26	18.4	17.1	3.51	9.69	34.9	7.7	2.21	38	35.9	13.4	1.35	2.29	11.5	31.8	11.6	28.9	12.3	19.2	16.4	9.03	48.3	22.8	16.4	21.6	24.2	9.23	13.6	10.6	22.1
evm.model.ctg15.70.3.5d03f947	61.4	52.4	51.6	36.9	53.1	37.7	31.3	44.9	43.7	39.8	32.3	52.6	27.3	55	69	31.2	41.9	43.3	37.7	23.1	32.1	23.8	32.1	35.3	20.1	22.3	40.5	30.5	34.7	31.9	36.8	40.1	32.7	30.9	37.9	39.2	34.8	28	38	37.8	39.3	30.4	32	28.1	18.8	26.6	13	27.7	21.2
evm.model.ctg60.38	14.4	13.8	21.2	29.9	21.5	21	27.3	29.7	15.3	22	32.1	12.4	30.4	18.8	18.4	35.1	20.7	17.9	46.2	28.2	36.1	34.7	27.4	19.3	34.2	21.7	20.6	30.8	28.6	31.7	22.7	23.6	28.9	38.3	23.3	34.5	28.5	33.5	30.4	30.9	27	33.3	29.5	41.4	37.6	24.7	29.3	22.8	39.8
evm.model.ctg22.39	5.99	4.38	2.73	3.29	3.29	134	9.2	2.31	3.71	2.67	4.26	1.6	5.02	2.71	4.05	4.63	2.69	2.44	3.09	2.39	4.69	4.11	4.53	4.56	3.5	4.64	2.49	2.02	4.01	2.08	2.44	2.94	4.42	3.22	2.64	3.52	4.42	2.42	4.36	4.39	3.69	5.72	2.95	2.35	5.22	4.95	4	2.51	11.6
evm.model.ctg233.20	3.33	5.31	3.55	7.61	6.34	1.66	3.97	8.6	7.13	6.33	8.44	2.18	3.86	3.87	1.96	9.56	8.61	2.92	18.6	14.8	12	16	4.62	7.98	18.3	10.7	3.7	10.8	8.28	5.74	2.66	2.79	5.24	8.51	5.81	16.5	12.6	21.8	14.9	7.3	8.42	10.2	5.56	11.8	12.4	7.51	15	4.23	12.6
evm.model.ctg23.281	5.16	22.5	17.2	13.7	16.1	202	22.6	21.8	37.6	29.2	19.2	28.2	26.1	52.8	38.9	17.7	40.9	41.3	27.6	13.6	27.8	12	21.8	8.7	7.69	13.5	28.5	12.5	17.2	19.6	31.3	34.6	19.1	19.5	16.6	27.5	23.4	14.9	2.43	18.4	20.4	34.6	15.5	10.2	11.7	5.8	7.49	14	16
evm.model.ctg17.9	25.6	17	20.8	9.65	13.9	16.8	16.8	10.8	15.3	13.3	7.47	10.7	15.9	27.5	38.2	14.6	13.2	21.8	13.1	11.2	13.3	10.7	12.3	10.7	8.81	6.71	19.1	11.3	6.27	13.1	16.7	12.9	9.18	8.45	13.2	13.8	11.4	8.29	12.5	15.4	9.49	6.72	11.9	12.4	14.6	13.4	12.1	11.4	9.31
evm.model.ctg29.139	1.84	0.19	1.12	9.39	0.84	0	0	23.9	3.82	5.11	25.9	5.91	3.12	1.21	0.22	12.2	0.93	2.62	12.4	16.6	29	33.4	3.47	5.97	33.1	45.5	0.17	37.5	15.1	6.56	0.13	0	7.04	45.9	4.67	35.5	43.7	35.7	47.7	7.71	5.67	2.12	68.8	10.9	43.8	18.7	25.8	34.1	16.6
evm.model.ctg8.182	58	68.7	46.8	75.1	54.6	68.5	61.1	57.3	62.6	53.4	67.5	46	57.2	55.1	50.7	67.4	52.6	58.4	79.5	96.9	103	87.7	75.7	107	97.4	92	58.7	75.4	72.2	87.8	61.3	71.6	82.1	73.1	82.5	94.5	65.7	62.9	96.3	102	79.9	72.1	67.8	91.9	68.3	73.2	58.7	51.8	61.3
evm.model.ctg6.258.1.5d03fa2e	115	94.3	150	272	198	93.9	161	312	80.3	162	213	95.2	142	111	76.3	144	93.3	85.2	386	333	319	276	132	147	390	273	115	362	275	195	105	97	252	568	125	170	219	240	186	141	134	129	457	222	306	225	451	205	543
evm.model.ctg15.36	25.8	25.1	20.1	15.7	22.2	18.7	18.9	17	33.2	23.6	14	18.9	17.6	32.8	45.2	28.1	25.9	36.8	22.6	15.9	17.7	12.8	15.5	26.9	7.14	7.7	21.5	18.5	12.7	16.8	15.4	19.3	12.7	14.6	17.2	11.6	18.5	11.6	10.8	18.4	13.4	18.3	18	20.3	14.2	16.5	8.59	15.5	13.6
evm.model.ctg29.137	45.8	25.6	59.6	93.2	69.1	50.2	70	59.7	29.9	52.9	77.5	36	47.8	36.1	16.3	46.3	37.3	23.2	109	110	105	97.5	47.8	55.6	127	71.6	51.7	142	154	88.9	31.7	30.2	70.4	125	41.3	72.5	66.1	66.8	72.5	53.4	90.7	55.8	106	118	49.2	58.1	70.2	62.9	100
evm.model.ctg27.108	12.4	9.03	10.8	6.64	8.57	10.5	8.55	8.62	19.7	23.2	14.5	30.3	7.08	9.11	16.1	23.9	30.3	25.5	7.18	7.96	7.14	6.66	7.43	4.09	7.53	6.94	19.3	6.66	7.87	6.3	12.2	7.78	5.74	8.38	14.4	16	14.8	9.72	7.4	9.69	9.23	13.4	7.44	6.52	6.23	6.07	6.68	5.31	7.09
evm.model.ctg8.134.1.5d03fa3e	11.8	9.44	13.6	5.78	12.1	8.54	10.7	11.3	6.98	8.83	6.23	9.7	9.62	21.1	23.5	9.87	12	12	10.6	8.97	9.62	9.58	13	6.63	6.54	4.71	11.9	4.8	5.63	6.9	13.1	9.87	5.83	4.8	5.53	7.76	4.82	5.64	5.94	4.73	3.87	4.63	10.3	9.49	6.79	8.72	8.71	6.61	6.62
evm.model.ctg31.70.1.5d03f9a1	11.1	11.1	16	17.4	16.6	18.1	15	27.3	14.8	22.2	23.8	14.1	16.1	19.9	10.1	25.1	19.7	13.5	27.8	27.3	27.3	24.1	17.7	23.4	23.2	21.6	16.6	24.8	24.3	25.4	15.1	19.7	24	37.9	14.2	26.7	24.4	25.8	34.1	21.4	17.3	20.3	19.2	23.4	22.6	22.5	21	21.9	29
evm.model.ctg16.54	46.4	41.4	41.5	27.4	32.8	37.9	34.4	41.1	35.7	36	27.9	44.7	28.8	47.7	61.8	36.9	44.7	49.3	34	27.6	27.9	27	34.9	29.3	22.7	43.8	42.3	24.9	20.9	24.8	44.9	37.6	23	23.1	32.4	34.4	26.8	33.3	30.2	29.9	25.2	28	24.5	27	27.5	23.6	19.5	17.8	22
evm.model.ctg241.3	63.4	33.3	46.7	23.1	36.4	32.1	40.9	40.8	19.8	22.3	19.4	23.1	18.6	40.4	55.9	27.3	28.5	31.1	24.5	24.9	36.7	26.8	35	17.9	22.8	20.6	41	21.9	27	22.3	35.1	24	22.3	16.3	19.5	25.7	15.7	25.9	25.3	22.6	21.1	24.7	24	27.8	25.6	24.5	17.8	21.4	15.4
evm.model.ctg58.44.1.5d03f9f5	128	70.8	74.2	39	50.7	92.1	48	31.5	85.6	55.4	34.3	49	66.2	102	190	70.1	107	138	43	34.8	43.1	36.2	60.9	53	29.8	26.2	106	31.4	24.6	42.4	118	119	41.1	34.5	48	37.1	52.3	34.4	38.3	40.2	36.5	48.4	35.6	29.9	49.6	51.6	33.5	50.1	40
evm.model.ctg43.40.2.5d03f9cd	84	65	90.1	31.6	64	40	71.4	40.6	74.5	56.3	34.6	69	45.3	92.5	124	69.5	87.5	86.4	45.7	45	46.8	46.5	61.8	40.9	41.7	24.7	92.4	38.2	33.7	44.6	122	78.1	44.1	37.7	36.5	51.7	34.5	52.7	45.2	44.7	32.9	43.7	29.9	49.1	37.6	43.9	33.1	35	37.5
evm.model.ctg32.56	9.75	12.1	9.98	8.89	11.3	10.3	10.1	8.56	12.8	9.46	8.42	9.57	15.5	17.2	14.1	9.3	12.6	15.8	7.53	6.18	9.09	7.09	10.9	11.6	5.8	7.43	12.4	5.17	6.19	5.63	12.6	9.69	6.69	5.32	9.11	6.94	5.95	8.73	6.83	11.4	5.2	6.2	5.43	6.25	8.99	11.5	6.2	5.83	4.53
evm.model.ctg50.32	18.3	11.6	12.4	39.6	33.3	14.2	26	47	17.9	17.4	49.3	16.8	33.1	16.2	16.4	41.3	23.4	19.6	46.2	39.4	34.3	41.1	15.2	17.9	77.2	73.7	15.4	75.9	93.5	39.2	13.6	16.9	34.3	97.2	23.1	41.3	27.7	44.3	52.8	25.3	53.9	34.2	38.7	46.7	37.2	23.9	65.4	30.6	95.4
evm.model.ctg8.214	36.8	41.9	34.9	91.7	88.2	36.2	44.8	85.3	33.2	50.5	97.2	19.3	69.4	43.8	11.4	88.9	59.7	18.3	70.4	111	122	87.8	59.5	65.8	140	85.9	60.5	115	135	75.3	45.6	76.2	78.7	140	68.3	55.4	60.2	70.3	168	42.7	101	46.8	85.2	99.1	80.7	66.7	88.4	72.6	134
evm.model.ctg246.1	40.1	37.8	50	86.2	68.9	47.9	41.2	61.1	51.7	56.8	103	49.7	72.2	45.2	22.5	75.3	68.7	33.7	128	123	112	99.3	82.4	66.9	119	54	73.9	108	118	70.8	67.8	45	63.4	123	47	50.3	79.1	65.9	90.3	43.6	86	72.9	88.6	125	48	93.6	78.3	69.9	104
evm.model.ctg9.16.1.5d03fa30	23.2	11.6	13.9	12.1	20	9.78	19.7	17.2	12.8	12.3	8.57	7.98	10.6	20	22.1	12.4	12.1	13.1	11.6	6.64	9.02	8.84	12.2	8.96	8.57	6.62	17.4	10.4	13.2	13.7	13.1	9.4	4.31	8.4	9.48	12.6	8.09	9.46	10.9	9.45	8.84	8.05	11.7	13	6.44	9.26	4.9	9.62	7.43
evm.model.ctg26.211	45.7	22.7	28	25.3	31.5	22.2	23.1	27.2	26.3	23.2	22.1	22	21.6	29.5	43.1	33.2	25.3	26.9	24.4	21.1	21.2	24.1	23	22.1	14.5	17.4	27.5	20.4	14.6	19.9	26.5	20.5	17.8	17.4	18.7	18.1	20.3	22.2	23.7	25.1	24.1	26.1	22.8	20.1	21.2	18.3	14.3	19.9	19.1
evm.model.ctg48.33	24.9	16	24	8.4	26.8	9.59	19.2	13.8	12	14.1	4.91	10.6	7.21	40.6	29.5	11.2	16.6	10.1	21.8	7.83	15.6	12.7	12.4	8.08	7.97	4.9	17.6	12.5	8.43	11	14.2	6.83	6.47	5.05	5.1	7.44	6.39	7.01	3.43	3.95	4.54	17.9	10.7	13.6	12.1	11.9	6.9	13.8	7.33
evm.model.ctg149.1	1.86	1.8	4.22	2.23	4.56	9.67	3.67	1.24	0.55	5.14	1.58	2.37	2.69	5.45	0.6	0.08	2.77	0.42	25	8.94	20.3	8.94	2.82	4.87	15.9	2.18	2.91	20.9	11	11	2.58	7.49	13.6	3.55	0.93	16	2.18	1.4	12.7	4.35	2.29	3.71	9.43	7.05	5.58	18.4	10.8	13.9	14.3
evm.model.ctg50.9	10.1	11.3	15.9	35	18.4	18.6	19.4	27.6	9.12	11.6	21.1	10.7	12.9	12.3	5.26	11.9	9.44	9.38	36	30.5	30.1	29.9	12.4	24.8	41.4	39	10.5	36	76.5	30.4	9.27	9.47	27.9	33.6	14.5	19.4	20.4	22.1	20.8	17.4	23	19.7	41.4	35.7	14.7	15.5	20.3	22.4	30.9
evm.model.ctg2.67	3.29	5.6	3.43	34.2	9.9	16	16.7	38.4	5.84	8.7	14.9	5.47	17.4	6.17	0	7.34	5.06	0.71	30.2	39.1	24.9	27	14.2	25.6	51.8	15.4	5.74	33.6	56.6	23.2	6.33	3.24	22.8	50.2	13.4	24.3	19.9	28.1	29.3	29.3	23.9	13.2	32.4	22.6	10.8	16.2	43.6	16.2	43.6
evm.model.ctg121.7	40.4	22.7	28.5	11.3	19	18.2	19	11.9	25.2	17.4	11.1	21	15.6	28.1	51.1	20.5	22.8	28.9	12.5	10.9	14.6	13.1	19.6	17.9	9.61	8.37	26.8	12.7	8.28	14.2	21.6	22.1	11.9	11.2	22.5	20.1	18.1	17	19.5	23.2	14.4	19	10.9	12.3	13.5	16.3	9.66	11.2	8.74
evm.model.ctg40.131	25.7	9.73	19.4	8.67	17.8	14.6	13.5	24.3	3.78	10.1	3.52	4.07	5.76	16.1	19.3	6.3	6.25	9.95	7.77	7.25	7.45	10.1	7.35	7.62	7.39	5.47	16.8	6.19	13.5	9.59	6.55	5.54	6.59	4.76	8.04	4.62	3.37	3.34	9.43	2.8	5.79	4.47	8.44	9.51	2.44	6.93	2.87	7.81	4.49
evm.model.ctg3.128	146	85	133	88.2	92.6	237	133	69.5	88.2	124	138	118	166	115	112	106	156	122	64.1	81.2	93	111	149	77.2	86.1	45.4	173	47.5	74.2	66.7	151	125	52.2	50.9	69.1	117	83.8	55.9	54.7	102	83.9	109	80	131	58.2	83.9	62.6	39	47.2
evm.model.ctg19.79	22.7	15.4	26.2	17.7	13.8	22	40.9	11.4	10.9	12.1	13.4	9.35	11.4	19.8	20.6	13.3	17.1	20	19.9	28.5	35.5	29.4	17.6	29.1	21.9	21.6	24.2	26.5	33.3	45.5	21.3	20.8	42.7	23.6	14.8	18.6	17.9	29.4	26.4	23.1	45	19.6	29.1	40.2	17.9	21.4	16.1	34.6	17.1
evm.model.ctg6.20	24.2	6.85	9.97	8.56	11.9	9.2	11.5	10.7	11.1	5.86	4.26	2.12	4.89	15.3	21.6	7.26	8.69	8.56	11.4	6.07	7.97	6.29	9.41	7.62	3.85	6.61	14.5	8.03	8.36	7.29	13.5	5.8	4.79	2.88	3.81	5.32	3.43	3.95	3.15	1.84	2.41	5.17	6.1	9.07	3.39	5.88	2.86	4.27	3
evm.model.ctg117.8	35.2	24.8	26.9	21.5	41.5	20.6	26.4	35.5	29.6	29.1	16.4	26.1	17.8	36.7	39	24.3	26.2	29.8	31.9	15.6	22.2	17.3	24.4	17.5	10.6	14.2	22.1	23	26.8	19.5	18.6	21.7	11.5	17.7	24.9	23.7	18.2	21.3	25.4	31	22.3	23.7	23	26.9	7.76	14.6	8.52	15	14.8
evm.model.ctg29.164.1.5d03f9a7	30.4	8.54	11	2.54	3.84	43.1	8.86	2.8	14	14.4	3.45	8.77	4.02	11.6	28.1	5.58	34.7	21.8	2.44	2.33	2.33	5	7.37	3.72	2.21	2.66	39.1	2.01	1.85	3.47	19.7	22.5	3.09	1.38	9.58	5.67	9.56	2.98	6.23	14.1	2.21	3.72	2.01	4.86	3.32	3.13	2.36	2.03	1.96
evm.model.ctg19.93	26.1	17.3	19.3	9.43	9.82	12.9	10.8	8.97	14.2	13.1	8.45	20.5	10.8	14.9	25.1	16.1	16.1	19.6	8.71	8.02	7.13	9.4	10.1	11.5	6.55	9.6	18.8	8.45	6.92	8.93	15.3	13.5	11.1	6.99	12.5	14.1	11.2	11.2	12.4	12.5	9.41	9.86	6.36	8.07	14.3	8.14	7.84	7.96	7.51
evm.model.ctg87.26	11.4	9.2	7.13	12	11.6	15.1	13.7	13.1	9.77	9.15	14.1	8.63	15.9	11.7	12	12.9	9.3	8.97	15	17.5	18.8	17.2	12.2	9.32	21.9	11.9	8.85	15	16.8	13.6	14.4	11.7	10.4	18	12.6	18.2	17	19.7	18.7	15.5	18.1	18.6	18.4	15.2	20.6	12.9	20.7	10.7	16.9
evm.model.ctg82.2	15.9	12.6	13.3	16	23.3	11.8	12.5	26.4	19.3	14.9	13.3	11.7	11.4	22.1	24.3	13.6	17.2	15.5	17	13.8	18.1	11	11.5	8.54	11.2	12.8	15.7	11.2	12.6	11.7	17.4	12.6	9.5	13.2	9.78	8.8	11.8	12.8	5.5	12.3	12.7	13.2	11.7	12.2	8.29	8.93	6.85	10.1	10.6
evm.model.ctg3.21.1.5d03f99f	23	9.68	12.1	5.52	7.95	33.5	12.7	9.22	11.3	8.55	5.1	8.23	6.73	21.2	42.7	9.74	34.1	27.6	9.69	6.89	7.71	7.16	8.7	6.51	4.74	2.8	25	6.48	7.05	8.1	31.5	29.2	7.47	4.84	6.44	6.24	6.14	6.48	4.86	7.31	5.07	7.54	6.16	7.86	6.46	6.35	5.17	6.82	5.4
evm.model.ctg35.84	8.69	11	12.2	51.8	25.3	13.5	9.29	43.5	24.4	15.3	31.2	10.1	34.3	18.7	5.57	33.8	16.7	6.15	35	46.3	46.6	38.9	14.8	45.2	42.3	57.7	14.1	54.3	67	45	9.24	25.6	43.8	52.5	14.5	25.2	19.8	41.6	25.7	28.8	24.6	13.3	35.7	31.6	25.3	29.8	38.2	51.6	63.1
evm.model.ctg166.5	7.11	9.51	9.55	5.39	3.12	3.79	11.9	3.73	3.36	5.38	8.93	4.14	8.44	3.87	1.25	5.37	2.97	7.84	6.11	13.6	6.26	14.9	7.13	14	20.8	11.3	6.78	10.4	20.3	8	6.86	5.37	17.1	7.87	4.7	12.9	8.57	13.1	6.08	9.92	17.9	7.84	6.19	11.1	11.8	6.03	10.6	6.13	13.9
evm.model.ctg79.12	7.83	10.9	5.78	5.43	5.68	12.4	8.73	7.58	3.33	5.58	3.14	5.21	1.48	9.92	11	5.74	8.91	6.72	7.18	6.29	3.68	5.25	3.66	7.39	5.12	1.6	6.21	8.7	5.67	3.73	6.32	2.57	5.62	3.43	4.63	2.22	3.6	4.33	0	2.4	1.83	0.91	3.73	6.56	1.84	4.95	1.82	5.15	2.74
evm.model.ctg43.102	29.9	33.3	36.2	20.9	35.5	52.9	45.3	14.9	25.1	18.9	13	18.9	20	46.9	28.4	17.8	36.4	27.7	12.9	12.1	26.9	15.3	26.7	16.9	11.4	10.4	35.4	13.3	10.3	21.4	60.9	36.3	25.2	10.8	13.5	18.9	14.8	10.3	15.6	16.9	17.1	27.3	14.2	13.2	12.6	20.1	9.39	18	13.8
evm.model.ctg21.65	4.3	1.2	3.19	0.66	4.1	1.21	3.52	2.16	2.84	3.4	2.46	11.7	1.48	4.94	10.3	3.96	3.29	5.62	1.31	1.21	1.35	3.17	0.85	2.23	2.5	2.05	2.38	1.19	0	1.91	4.36	2.2	0.19	0	2.42	2.94	0.92	1.32	0	3.8	0.98	1.36	2.29	1.35	4.2	0.87	0.67	0.27	0.21
evm.model.ctg36.15	32.9	50.8	34.5	20	20.9	14.4	14.9	18.3	28.5	30	28.4	22.7	28.2	32.1	38.2	25	34.7	34.7	36.2	25.3	20.2	22.1	27.1	15.7	15.5	18.8	41.3	19.2	4.27	14.9	27.3	26.5	14.2	22.8	10.3	23.1	19.2	10.9	14.1	19.7	13.7	19.5	11.3	18	12.8	22.4	16.2	15.4	16
evm.model.ctg88.43	95.9	89.9	99	136	100	103	125	112	86.7	91.4	115	73.8	102	97.6	59.4	105	79.5	76.3	125	142	145	147	114	114	151	123	117	137	116	137	133	105	141	136	85.8	114	99.9	99.3	123	135	106	109	115	165	115	110	103	103	130
evm.model.ctg241.4	25	13.3	11.6	10.6	11	21.3	13.4	14.5	9.41	9.81	12.5	3.48	4.8	15.4	14.9	6.64	11.9	12.8	11.5	4.89	12	10.3	9.05	7.18	7.11	1.94	13	7.45	8.88	3.99	16.3	5.63	3.28	3.09	3.75	6.69	12.6	5.41	4.49	5.49	5.13	8.6	11	5.5	7.92	10.6	4.04	11.3	8
evm.model.ctg2.24	9.47	6.93	4.33	3.21	3.38	5.03	3.14	3.35	11.8	4	1.61	3.92	8.05	10.6	19.4	8.73	10.1	9.97	3.33	2.44	1.97	1.74	2.06	3.37	0.88	0.63	9.46	3.88	1.1	4.18	6.89	10.9	3.1	3.13	4.23	1.7	3.74	1.59	1.63	3.49	3.54	2.57	3.14	4.04	3.8	3.84	1.98	3.66	2.49
evm.model.ctg7.27.1.5d03fa13	27.3	10.9	12.6	4.67	6.38	12.1	8	3.14	9.49	7.01	3.96	8.66	8.11	13.5	24.9	6.65	12.1	15.8	5.59	4.79	4.87	5.6	9.58	4.71	5.15	3.14	13.4	4.08	4.69	6.21	15.7	12.4	5.32	4.49	10.5	8.03	6.16	5.9	5.64	8.03	5.76	6.82	3.16	4.07	6.55	6.17	6.38	3.74	4.3
evm.model.ctg172.19.1.5d03f949	11.8	13.4	22	5.2	14.5	12	18.9	5.15	25.1	25.9	10.2	32.4	9.2	17	42.8	18.7	40.8	22	5.89	8.53	8.05	14.9	22.2	7.03	5.43	4.1	22.7	3.7	5.26	7.01	15.9	18.4	5.91	3.83	11.8	16.9	21.3	24.6	9.13	16.9	14.4	20.7	6.81	11.5	10.4	6.92	6.33	5.04	3.69
evm.model.ctg13.7	41.1	16.8	28.1	17.6	25.4	21.2	17.8	23.5	24.4	25.2	24.1	21.6	19.8	24.3	29.8	36.5	23.7	23.1	13.9	17.6	21.9	19.3	22.1	11.3	15.3	5.6	33	14.7	22.3	17.1	30.4	18.7	14.2	20.7	17.3	19.3	13.2	15.7	22	18.9	19.2	16.3	13.2	20	13.8	19.8	13.1	16.2	19.4
evm.model.ctg119.1	71.3	77	167	108	170	91.6	198	222	80	74.9	190	37.3	110	82.1	37.3	75.1	36.2	48.3	321	700	155	330	144	233	647	453	82.4	418	367	169	84.6	43.5	193	334	87.8	73.9	45.9	215	82.1	91	363	132	208	258	85.8	134	300	87.1	237
evm.model.ctg33.78	50.1	29.8	38.1	25.7	41.4	23.6	35.6	35.7	21.4	24.2	19.5	27	18.9	43.1	54.3	21.8	27.6	37.7	33.2	23.4	28.7	25	28.7	23.2	17.2	16.1	36.5	26.9	19.5	25.4	30.6	28	22	21.2	23.7	24.9	17.6	19.2	26.9	29.7	23	23.9	27.5	30.2	13.9	22.4	12.7	22	19.3
evm.model.ctg44.55.1.5d03f9d0	34.4	25.8	31.8	12.6	21.3	21.4	25.8	10.9	27.5	21.3	14	22.5	15.6	36.1	56.2	18.6	25.4	35.5	17.8	15.9	22.3	15.7	22.3	18.9	11.5	12	26.2	14.9	9.65	16.4	24.1	22.8	13.7	13.1	28.6	23.1	20.1	13.9	16.9	31.9	15.9	18.2	13.1	12.4	17.9	17.7	10.4	14.5	10.4
evm.model.ctg1.219.1.5d03f94d	18.3	7.78	10.5	6.01	8.21	7.32	7.7	7.5	7.31	6.67	5.89	8	6.8	10.5	18.3	8.65	10.8	9.42	6.64	5.38	5.04	6.75	8.86	5.2	5.33	3.16	11	4.64	5.46	4.7	9.01	6.8	3.9	4.03	6	6.7	5.99	4.86	7.8	5.41	4.97	5.98	4.73	5.47	6.62	6.1	5.06	4	5.44
evm.model.ctg181.10	1.22	3.58	3.14	7.83	4.59	4.2	5.1	4.03	5.62	4.78	10.1	8.23	3.6	3.1	1.34	5.11	4.1	4.01	6.86	8.25	10.5	8.67	5.29	9.4	10.1	1.17	3.92	8.12	6.12	9.88	2.54	3.99	6.34	4.58	10.3	11.4	8.13	8.57	9.28	14.5	10.6	8.16	11.1	6.43	7.32	5.03	4.86	4.73	6.39
evm.model.ctg1.66	645	425	900	620	268	212	761	243	365	588	635	620	474	405	203	333	381	235	988	1426	791	841	691	1132	1256	393	340	1081	1084	522	133	119	855	841	530	1078	1148	656	731	635	583	468	1159	397	581	1080	889	689	1179
evm.model.ctg9.61	39.6	27.9	33	23	40.5	22.9	22.3	29.4	30.8	32.7	23.7	32.9	24.7	39.9	51.4	28.1	32.6	34.3	33.5	21.3	24.1	20.5	20.8	22.8	14.7	14.3	24.9	25.3	19.9	22.7	21.6	24.6	20	22.8	29.1	28.8	27.4	22.4	29.3	34.9	25.8	28.1	25.9	22.6	17	18.7	11.5	21.6	19.6
evm.model.ctg82.7	153	116	135	85	114	104	105	86.5	141	115	89.2	103	103	156	204	118	128	143	111	96.2	114	90.2	124	84.6	72.8	51.6	123	79.6	73.4	82.4	143	107	77.3	84.4	105	112	103	94.5	78.6	111	88.1	113	84.8	85.6	87.2	99	77.5	79	83.5
evm.model.ctg3.117	42.8	177	201	278	22	17	405	17.4	4.69	8.96	186	9.12	71.5	39.6	9.24	8.25	14.4	102	44.4	242	327	361	182	129	414	448	31.6	183	309	119	136	78.1	187	245	37.2	51.1	50.2	747	337	180	333	49.4	376	345	439	152	354	138	274
evm.model.ctg99.10	57.9	50.4	53.6	25.5	43.7	39.2	39.8	29.7	46.7	45.2	28.5	40.6	42.2	53.9	71.3	42.7	46.8	51.7	37.2	35.1	36.2	34.5	42.9	36.1	29.7	27.3	47.7	33.8	27.6	28.8	47.8	39.8	24.6	28.9	44.4	40.6	35.4	33.6	35.5	49.1	32.5	34.9	31.5	28.2	39.1	36.1	26.9	27.2	27.6
evm.model.ctg15.62	7.11	1.41	13.5	0	1.07	0.71	14.3	9.7	3.64	1.95	4.08	2.9	1240	5.73	1.85	1.22	0.43	0.69	0.23	1.37	0.12	16.6	2.96	0.39	2.39	2.32	86.9	1.01	1.19	3.16	1.3	0.93	15.9	1.47	1.78	0.59	0.32	117	9.07	2.56	3.12	0.4	16.2	22	0	3.96	1.45	0.93	1.72
evm.model.ctg16.53	15.5	11	9.41	5.81	7.31	8.95	8.18	12.6	14.8	14.5	7.9	16	9.83	14.6	25.3	12.7	12.8	17.5	10.7	5.84	4.62	5.32	8.4	7.59	5.1	15.9	8.23	6.54	6.64	4.18	8.75	13.1	4.85	6.29	11.6	11.9	7.71	12	8.08	8.2	6.34	7.62	6.18	7.37	8.03	5.06	5.24	3.6	5.66
evm.model.ctg27.62	279	256	315	301	372	293	300	316	204	288	332	249	353	288	181	302	343	216	457	482	377	458	283	343	535	279	279	423	420	302	289	284	392	469	235	341	302	295	483	256	364	316	386	430	371	357	448	321	537
evm.model.ctg12.220	32.7	20.7	23.6	14.1	24.4	15.2	19.6	14.6	25.2	21.9	14.1	22.1	16	27.9	39.5	18.4	21.8	23.2	22	13.4	18.8	12.4	19.4	11.4	13.1	11.5	22.3	15.9	12	14.6	20.7	21.1	11.6	14.4	21.4	24.1	14.7	18.2	20.2	24.8	16.7	18.3	14.4	15.5	9.12	13.9	9.57	11.8	11.4
evm.model.ctg38.77.1.5d03f9be	36.3	24.9	27.8	12.3	16.4	12.5	26	14.7	20.2	13.8	9.46	14.4	12.2	38.9	36.4	11.4	20.1	21.4	16.4	12	11.2	14.8	20.3	14.3	16.5	13	28.6	10.3	8.89	11.3	30	21.1	13.2	10.4	12.6	11.8	7.84	16.6	11.3	10.8	8.41	9.35	11	15.6	12	18.5	11.3	8.67	10.9
evm.model.ctg70.2.1.5d03fa05	37.7	27.3	25.2	12.7	24.5	32.9	19.5	17.7	32.3	27.4	18.6	24.6	30.2	37.9	58.3	28	33.2	38.4	26.7	16.7	17.1	15.6	21.2	26.3	11.1	11.5	30.2	15.4	13.5	16.4	31.6	36.9	17.3	15.4	21.2	19.3	22	16.6	17.2	24.4	16.9	21.4	21.4	20.5	22.6	21.5	14.9	19.3	19.3
evm.model.ctg43.25	3.42	1.79	3.64	15.2	7.07	5.4	3.83	14.6	4.7	2.91	14.5	4.4	7.18	3.93	1.91	10.3	10.4	2.71	6.8	15.6	19.6	14	6.35	6.42	19.8	10.4	11.1	15.9	24.9	12.5	12.4	4.59	8.94	18.9	4.79	7.17	11.1	5.36	16.5	6.93	13	7.87	19.4	14.6	7.21	14.1	12.2	11.3	16.7
evm.model.ctg60.11	11.8	7.7	12.6	27.6	24.2	17.2	29.5	35.8	11.6	21.2	46.1	11.9	20.2	13.6	9.08	50.4	33.1	13.2	26.8	35	35.5	36.9	20.9	23	50.6	22.1	24.3	35.5	35.9	34.1	20.1	24.3	26.8	50.5	30	43.6	29.3	31.2	57	22.9	48.5	24.9	38.9	35	31.5	19.2	29.7	26.2	37.1
evm.model.ctg89.49	22.2	27.2	31.1	44.2	43	40.6	49.2	54.9	25.9	35.5	37.3	27.3	44.4	37.2	17.8	49.5	33.4	29.1	54.5	51.5	56.7	52.8	42.8	37.1	47.8	43.2	38.6	47.7	56.4	42.9	39.4	39.2	47.1	55.3	30.8	46.1	37.2	39.5	59.9	41.7	45.3	46.9	47.7	58.5	42.2	44	44.1	45.2	62.8
evm.model.ctg3.273.1.5d03f9c3	31.3	12.1	15.9	10.8	17	12.6	11.7	25.2	10.7	12.3	12.1	9.4	12.5	16.4	20	11.1	13.3	11.5	9.78	9.81	9.71	11.2	13.1	8.5	9.42	10.2	14.7	9.06	10.3	8.53	13.2	5.92	7.73	10.2	8.79	8	10.3	8.56	11.3	8.05	10.7	9.21	11.4	14.1	10.4	10.9	6.61	8.52	10.5
evm.model.ctg43.82.1.5d03f9d6	75	27.8	43.7	15.3	29.6	31.8	38.8	26.6	11.6	14.8	11.1	14.9	17.1	39.1	48.3	13.5	17.1	21.8	16.8	16.3	20.9	30.8	36.8	18.2	13.1	15.9	37.9	12.7	16.1	21	32	15.8	10.3	7.91	11.9	18.8	11	11.8	16.2	15.5	9.7	10.2	22.5	31.9	9.88	23.7	11.1	10.9	10.7
evm.model.ctg19.127	11.8	14.3	16	0.91	3.59	2.21	7.03	0.38	2.84	2.5	2.25	5.36	2.52	6.91	7.72	1.28	2.45	8.55	1.61	0.74	2.47	3.43	6.51	2.04	1.15	1.57	5.59	0	0.49	2.05	6.67	3.02	0.88	0.96	2.02	1.9	0.28	1.45	3.95	5.76	1.26	4.27	1.02	3.72	1.2	2.74	1.02	1.76	0.98
evm.model.ctg364.6	4.51	4.17	3.47	2.64	2.69	0.45	4.43	1.53	5.26	4.51	3.77	2.77	2.2	3.66	7.03	2.9	4.5	6.77	3.92	1.73	1.34	1.07	3.25	0.55	1.76	0	3.56	2.22	0	1.27	4.44	3.14	1.81	1.77	2.08	2.15	3.36	1.31	1.69	2.18	0.97	1.25	1.38	2.11	1.04	1.86	0.99	0.55	1.59
evm.model.ctg31.69	12.7	12	16.6	20.7	21.7	17	18.3	33.3	14.6	23	23.5	14.8	17.4	20.2	10.3	26.2	22	14.9	31.8	30	27.7	27.2	21.9	19.7	24.9	25.4	19.6	29	23.3	25.5	18.8	24.5	22.5	42	12.7	31.6	17.7	24.8	33.6	25.1	18.7	23.9	20.9	26.8	21.3	23.8	21.1	23.2	28.4
evm.model.ctg36.61	32	22.8	21.3	11.1	19.4	18.4	26.3	13.9	28.9	21.8	15.3	24.2	22.4	28.5	34.6	30.8	26.2	29.4	18.2	20	15.1	15.6	18.1	19.8	12.4	9.79	21.3	15.2	16.1	15.9	22.9	21.5	12.9	14.9	21.8	18.9	18.8	16.4	22	22.4	23.7	20.9	13.7	19.2	14	14	11.3	14	12.6
evm.model.ctg19.61	14.9	26	29.2	54	47.6	22.7	28.7	37.5	36.4	38.6	56.9	27.2	42.5	21.1	14.2	49.8	24.2	23.1	49.3	50.3	63	41	26.7	49	68.2	45.7	21.5	58.5	65.2	41.4	18.4	26	50.6	59.9	43.1	53.2	54.7	62.2	55.6	48.1	53.2	44.6	44.7	45.1	61.6	40.9	48.9	26.9	53.3
evm.model.ctg48.148	31.7	6.2	6.48	1.26	2.34	3.06	6.11	5.21	2.15	2.87	2.14	2.57	2.97	8.23	14.9	1.35	1.69	4.09	3.27	2.57	2.67	5.52	6.63	3.5	1.49	1.54	6.61	2.22	1.7	1.61	3.28	2.09	2.35	0.79	2.14	1.36	1.77	1.38	1.92	1.95	1.74	1.17	1.31	5.85	1.94	2.92	0.84	1.67	1.18
evm.model.ctg88.22	12.4	12.4	14	15	13.8	16.2	19.5	12	15.2	12.7	18.2	14.6	17.4	11.2	13.9	19.1	16.1	16.3	17.5	22.4	21.1	20	17.7	11.1	20.3	21.4	13.1	20.3	22	13.9	15.6	21.7	18.1	26.6	18.8	23.8	25.8	21.8	25.2	24.7	24.7	29.5	17.5	22	25.3	15.6	18.2	11.9	20.1
evm.model.ctg5.129.1.5d03f9fb	27.7	12.9	15.8	16.4	19.1	179	29.2	14.8	39	28.9	16.4	26.2	18.3	29.4	75.1	31	154	81.7	18.1	21.3	22.5	18.4	27.6	14.7	17.8	22.3	99.2	16.2	18.8	16.1	62.7	54.8	15.2	19.9	20.9	19.8	19.3	14.3	21.8	29.5	21.7	25.3	16.1	20.2	18.7	18.8	20.6	14.4	20
evm.model.ctg19.140	34.7	33	33.3	21.8	33.2	22.2	23.2	21.7	31.3	30	21.3	28	29.4	32.9	49	32.6	32.7	34.3	25.4	22.7	23.6	22.6	26.3	27.7	17.4	16.3	27.5	19.4	19.6	24.8	21	24.5	20.7	18.9	24.6	26.2	25	21.3	28.9	25.1	23.7	25.7	23.4	19.4	21.6	21.1	16.9	20.2	20.2
evm.model.ctg40.84	382	334	319	210	391	250	197	259	577	486	291	497	285	414	932	523	454	552	417	207	217	146	210	338	149	115	263	299	99.9	236	222	324	158	257	365	376	344	341	304	442	220	380	240	260	179	181	146	162	237
evm.model.ctg6.107	219	217	293	366	279	285	336	337	203	222	336	182	235	251	144	265	236	187	363	408	440	384	313	420	392	334	274	324	393	332	291	262	486	372	272	329	303	267	427	332	357	258	297	417	248	285	241	218	315
evm.model.ctg57.63	14.9	12.5	17.1	7.42	14.9	12.3	11.3	10.7	11	13.2	8.97	12.3	13	17.8	22.8	13.4	12.6	16.2	8.93	8.4	8.56	9.25	10.7	10.5	6.78	7.31	12.8	6.61	7.85	10.2	14.3	9.1	9.67	6.2	9.6	10.2	12.2	8.83	8.7	7.18	9.24	8.99	7.32	8.34	10.3	9.73	6.91	10.7	8.69
evm.model.ctg36.23	31.8	28.2	58.2	94.7	47.6	23.1	45.8	110	30.8	49.9	89.5	32.4	39.5	27.6	25.3	61.1	26.8	29.9	129	74	64.3	86	42.5	52.3	209	121	30.7	93.3	73.9	55.1	39.4	26.2	72	133	58.2	131	56.4	87.9	75	58.7	60.3	53.5	85	115	79	50.5	130	35.8	168
evm.model.ctg49.7	6.13	3.16	4.51	1.46	6.88	6.94	7.22	1.77	2.48	2.39	1.11	2.67	1.43	10.1	7.66	1.03	2.7	4.54	4.2	2.42	2.62	1.84	4.42	2.49	1.2	2.42	4.88	2.62	0.64	2.75	1.83	2.21	0.7	1.08	3.12	2.19	1.41	0.96	2.16	2.44	1.24	0.93	2.98	1.78	1.86	3.03	1.53	1.84	1.06
evm.model.ctg18.26.1.5d03f954	25.9	14.7	17.3	8.49	9.31	9.33	10.4	15.8	22.2	19.3	10.4	13.9	16.3	22.6	33.4	16	18.3	23.5	15.4	13	9.94	11	11	8.73	7.1	11.5	9.11	8.93	5.89	5.31	12.4	17.1	10.1	10.7	14.7	9.2	11.5	12	11.2	12.2	12.7	13.5	10.6	14.8	10.4	9.19	11.4	10.2	7.34
evm.model.ctg5.158	61.1	21.4	27.9	29.3	44.5	24.6	24.1	39.4	21.2	15.4	21.4	12.7	26.8	34.9	45.6	27.1	24	22.3	34	22.8	25.2	18.8	24.1	17.7	17.7	18	35.9	27.9	23.2	20.1	27.8	16.3	24.7	27.4	14.8	17.1	11.7	18.4	15.1	19.6	15.9	15.8	16.7	19	12.1	15.9	18.2	14.6	22.3
evm.model.ctg233.28	0.31	0.29	2.54	7.18	1.81	495	31.5	12.3	9.78	3.3	4.26	3.06	8.87	0.25	1.09	5.21	0.67	0.54	20.6	2.52	2.61	6.18	1.19	0.48	12.3	5.52	0	8.66	2.35	12.9	0.81	0.18	10.2	18.9	0.43	3.58	0.89	5.55	0	4.25	1.39	1.94	1.97	4	7.13	2.38	11.1	1.51	82.1
evm.model.ctg1.97	19.3	13.4	11.7	5.36	13.7	6.83	10.5	9.64	27.7	15.2	12	16.1	9.33	17.5	56.8	21.8	17.9	21.1	14.6	9.26	2.18	7.25	12.7	2.6	3.15	5.89	11.2	13.6	7.1	5.15	9.41	17.2	7.45	6.76	18.4	15.6	15.1	14	20.9	14.7	6.44	17.9	6.65	6.04	2.12	4.36	5.98	3.56	5.74
evm.model.ctg80.38	26.8	28.8	23.9	17.5	20.8	18.1	19.1	18	27.3	21.3	10.9	19.5	17	35.4	59.9	29	26.6	39.4	25.8	25	20.2	15.5	21.1	21.1	15.2	8.99	26.3	25.3	14	20.2	24.8	24.1	17.4	12.8	17.7	14.1	17.4	11.4	14.8	26.1	12.7	15.3	17.1	19.6	19.2	13.7	8.84	15.2	14.7
evm.model.ctg12.159	819	574	673	273	514	175	392	398	444	431	335	476	205	495	683	461	438	381	216	259	365	314	270	320	308	126	772	259	311	277	665	444	326	420	201	315	300	228	445	298	264	195	179	358	122	245	149	272	322
evm.model.ctg8.135	206	276	212	238	225	206	178	219	316	265	303	213	252	227	288	369	446	332	170	129	120	122	185	146	108	165	180	119	138	132	133	144	110	179	233	215	207	287	252	157	281	238	192	68.8	137	93.1	84.7	131	184
evm.model.ctg3.314	16.6	8.29	13.8	3.41	6	1.94	8	8.86	11.5	8.91	4.46	10.6	11	8.58	14.1	10.5	7.28	18.2	3.95	5.53	3.18	6.06	10.8	5.49	4.16	3.08	6.66	2.68	1.21	4.31	6.95	3.71	2.97	4.04	5.52	12.5	8.11	6.12	3.46	5.17	8.07	8.98	4.01	5.47	5.91	7.37	4.28	4.95	6.03
evm.model.ctg1.352	22.3	32.4	28.3	42.4	29.4	30.8	36.5	35.1	22.8	23.1	32.9	22.3	30.2	28.4	28.9	36	27.9	27.1	36.4	41.3	37	39.9	32.7	44.8	41.9	43.4	31.8	29.6	39.3	33.6	34.3	28.1	40.7	39	32.5	37.5	33.9	32.3	35	48.1	39.4	42.5	33.7	38.6	57.1	34.8	37.3	31	35.6
evm.model.ctg5.32	21.7	13	15.7	10.3	13.7	9.68	13	13.3	7.93	7.8	7.82	6.7	7.91	14.8	18.9	7.72	9.51	9.49	7.19	9.31	8.89	9.48	8.66	6.86	7.23	8.26	11.2	6.82	9.47	8.75	11.6	6.08	7.89	6.34	5.56	7.94	7.53	6.1	5.37	6.19	7.74	6.82	9.23	7.75	8.73	8.81	5.39	8.24	6.99
evm.model.ctg87.1	39	15.4	13.3	8.31	12.2	20.4	14.6	17.6	21.8	15.6	12	6.86	15.6	39.9	59.6	21.4	25.3	26.6	12	11	6.29	6.73	8.27	7.38	3.93	4.14	35.4	13.4	5.77	12.3	31.3	31.6	8.97	9.9	6.38	8.55	5.84	8.7	7.03	7.59	14.5	7.88	11.7	15.7	7.46	9.96	8.03	12.7	9.57
evm.model.ctg28.19	22.1	14.3	19.6	7.24	11.1	11.2	20.2	11.8	19.8	9.74	6.95	12.4	15.1	19.7	25.5	10.6	12.3	18.2	9.3	11.1	11.3	10.4	15	10.5	9.18	10.8	15.6	9.54	8.29	9.59	18.7	15.9	11.2	8.82	10.9	7.42	8.28	8.14	7.37	14	6.82	10.9	8.43	7.61	12.9	11.7	8.89	8.44	8.53
evm.model.ctg66.83.1.5d03fa0e	19.4	18.3	20.4	11.8	15.7	14.9	17.1	10.3	26.3	18.8	12.7	14.5	15.7	24.9	39	18	23	28.4	15	10	16.3	10.8	17.3	12.7	9.56	7.38	18.7	14.2	11.3	13.6	21.6	22.7	10.6	12.3	15.7	14.2	16.5	12.7	11.8	18.9	15.3	14.3	12.2	14.9	11.4	12.8	8.71	12	9.91
evm.model.ctg109.42	56.6	40.5	51.6	76.9	59	56.8	72.5	48	54.3	43.5	54.1	39.6	51.7	55.9	44.5	51.6	42.2	42	59.9	71.5	89.3	69.5	61.9	88	95.5	90.6	67.9	73.9	100	81.9	67.3	71.7	119	122	44.5	69.1	67.1	70.5	53.1	81.9	57.4	61.5	55.5	63.2	56	46.1	51.8	53.5	101
evm.model.ctg819.1	3.77	1.35	4.59	2.99	1.47	8.5	2.57	3.24	4.08	5.12	16.9	0.31	5.47	2.83	0.76	17.4	10.7	2.16	4.45	1.82	14.4	9.02	2.24	6.28	9.4	3.08	2.39	17.8	6.37	8.27	3.4	0.62	10.6	6.13	23.1	20.5	5.2	35.1	6.87	5.77	31.1	39.3	9.61	6.75	9.18	6.6	7.01	15.5	15.8
evm.model.ctg40.39	22.7	31.6	32.6	33.2	17.7	33.4	37.8	13.3	27.3	21.1	28.6	21.3	21.4	36.5	8.72	20.3	17.6	22.9	24.7	43.4	38.4	46.9	33.3	25.7	37.3	26.4	24	36.8	31.4	37	54.1	41.7	40.2	23.1	18.6	22.4	28.1	40	29.4	60.1	30.2	45.9	26.6	44.7	35.4	28.6	20.6	36.8	28.8
evm.model.ctg110.21	119	76.9	87.5	19.5	35.9	107	91.5	20.4	39.7	35.3	18	39.7	27.3	75.2	96.8	20.3	41.9	61.6	19.4	33	32.8	38.9	59.5	44.6	22.5	33	75.1	27.1	23.3	38	91.1	70.9	32.8	17.2	47.7	28.8	25.4	14.8	15.8	45.5	18.4	20.4	14.3	48.5	37.6	36.6	14.4	24.1	15
evm.model.ctg88.106	1.6	2.59	2.02	5.31	4.21	5.72	5.6	17	1.08	1.96	4.05	2.64	4.06	3.45	1.03	7.02	1.03	0.6	4.64	11.1	4.44	13.3	1.82	4.35	9.87	16.7	4.36	21.1	25.3	10.7	4.69	4.36	6.9	20.3	1.78	4.7	2.4	7.8	6.74	1.38	6.01	3.67	5.82	7.75	5.42	2.08	9.37	7.66	21.7
evm.model.ctg23.265	40.7	39.6	71	14.1	28.2	31.8	36.6	11.7	10.6	44.1	17.4	32.8	15.5	39	52.7	14.1	16.4	35	19.9	18.7	10.7	20.3	18	20.2	15.3	13.4	18.4	19.6	13	13.4	24.4	20.2	15.3	20.5	32.2	31.9	16.8	18.6	21.3	22.7	25.4	22.4	14	11.8	28.1	18.9	14.2	13.1	17
evm.model.ctg28.41	21.1	22.1	26.9	33.3	30.3	22.5	32.9	29.9	33.4	25.4	47.5	26.4	28.8	21.7	16.3	22.1	22	21.7	39.3	42.1	45.3	36.3	28.5	35.4	63.3	35.9	23.5	49.5	53.7	30	25.2	24.2	44.8	42.6	37.4	26.7	33.6	64.7	28.2	37.4	39.8	41.3	26.4	41.6	35.9	25.5	37.9	16.7	40.8
evm.model.ctg29.131	36.2	22.8	23.9	15.3	21.1	19.1	18.8	18.2	34.5	25.7	14.6	23.1	26	34.2	55	29.2	27.7	36.2	21.4	16.8	17.1	14.7	16.7	23.3	11.1	13.1	21	18.9	8.97	18.2	20.1	24.7	17.8	14.4	21.3	16.9	21.3	15.7	17	23.8	17.5	18.1	18.7	19.1	21.3	18.3	15.6	17.7	16.3
evm.model.ctg6.279	44.4	38.3	40.6	24.4	39.8	29.4	33.7	36.4	27.9	31.9	24.3	29	22.6	39.2	49.6	29.7	33	36.1	30.2	24.9	27	25.3	25.4	31	23.9	22.2	35.7	26.5	22.3	27.3	33.5	29.3	28.9	23.2	28.2	30.6	24.1	27.3	28.2	28.2	24.5	27.7	25.5	23	24.8	22.7	18.6	21.6	23.3
evm.model.ctg1.291.4.5d03f95b	318	330	363	191	348	237	466	318	261	276	241	305	257	340	321	344	294	280	175	245	248	248	251	263	244	253	355	223	247	247	310	211	286	278	210	253	181	238	242	148	301	185	169	278	189	248	174	223	267
evm.model.ctg36.18	87.6	71.2	79	82.5	82.7	420	75.7	53.8	123	138	82.9	134	69.4	76	172	138	306	163	64.8	86.2	101	93	101	48.5	88	62.7	227	78.4	62.2	65.6	182	126	49.5	81.9	80.8	99.1	70.8	69.8	96.2	130	92.8	88.8	71.8	109	63	57.2	60	44.5	65.6
evm.model.ctg5.167	17.1	11.1	19.6	15.1	15.4	237	30.5	18.2	11.7	29.4	19.7	19.4	16	19	25.1	21.7	37.6	21.1	21.4	19.7	15.9	21.8	21.7	11.7	25.9	13.5	26.1	11.8	17.5	14.2	41.5	13.2	11.3	15.9	18.2	26.9	14.3	17.5	18.7	18	15.8	18.6	20.3	20.2	19.6	16.9	21.3	11.9	19.3
evm.model.ctg10.25	32.7	28.1	32.7	16.7	20.4	19.9	24.7	15.3	26.8	22.9	16.1	23.8	17.5	32	41.5	22	24	33.2	16.4	18.3	20	19.4	25.5	18.4	18.2	15.3	24.9	20.2	14.3	17	29.1	25	17.2	17	24	22	19	17.8	20.5	27.1	19.4	21.5	15.3	18.4	18	18.6	15.6	15.9	14.7
evm.model.ctg58.39	19.8	27.5	28.8	34.2	25.6	32	32.2	17.2	32.4	33.2	30.2	24.6	18.7	35.3	26.9	40.3	28.5	36.6	38.3	44.3	44.4	39.2	28.7	27.1	33.7	28.4	34.4	50.9	35.7	37.2	40.9	41.5	31.9	33.2	36.6	46.1	31.7	45.8	41.9	74.4	40.9	46.6	29.2	49.6	29.2	23.9	25.1	30	37
evm.model.ctg113.15.1.5d03f91a	23.4	16.8	19.6	7.24	15.1	10.9	14.4	7.83	17.3	12.9	8.74	19.5	8.57	20.6	28.1	12	16.5	20.1	9.58	8.14	13.6	9.9	14.1	12	7.37	6.18	18.7	11.2	7.75	10.1	15.8	14.7	9.88	9.13	16.3	12.7	10.5	9.96	10.8	19.6	9.29	13.7	8.11	9.75	8.95	10.7	5.52	8.08	6.48
evm.model.ctg1.307	66.9	68.8	82.2	40.5	33.3	58	46.6	21.1	53.7	46.8	39.3	58.2	45.1	71.4	84.2	42.2	47.9	62.3	29.7	36	37.8	46.3	54.6	39.2	30.5	24.3	51.6	24.4	19.2	35.4	62.5	59	34.7	27	48.1	45.6	42	36.3	41	52	37.4	51.7	29.8	22.5	53.1	40.3	25.7	36.2	33.3
evm.model.ctg149.2	0	0	0	0	0.04	0.13	0.71	1.26	0	0	0	0	0.14	0.27	0	0.1	0.13	0.52	0.38	0.06	0.63	0.17	0	0	0.36	1.69	0	1.48	0.7	0.62	0.04	0	0.25	0.23	0	0.15	0.07	0.06	0.08	0	0	0	0.21	0	0.11	0.47	0.62	0.18	0.34
evm.model.ctg132.8	70.6	43	89.1	120	109	63.8	97	102	64.7	92.1	111	76.6	87.3	65.5	26.9	105	82.4	50.4	126	147	140	126	88.5	141	123	76.7	89.9	126	151	153	64.7	35	121	128	73.7	106	146	90.1	144	103	118	105	139	143	100	121	84	111	97.4
evm.model.ctg50.10	17.1	17.7	23.6	36	22.1	17.4	24.8	30.2	11.6	14.1	23.7	14.7	14.2	16.8	10.1	15.2	12.9	12.4	37.3	35.9	38.5	34.3	16.7	26.3	43.4	42.5	14.6	42	84.5	33.8	13.3	12.6	29	35.8	16.1	18.1	18.6	26.7	24	18.8	24.2	17.6	40.7	39.6	16.7	18	19.7	24.6	31.3
evm.model.ctg1.406.1.5d03f969	78.6	30.3	51.5	21.1	31.2	18.2	18.7	33	17.4	29.3	20.6	19.6	23.1	27.7	42.5	22.8	18.7	24.8	17.2	16.9	17.7	23.9	36.4	21.7	20.3	13.7	27.3	13	15.5	14.7	33.3	16	21.7	20.3	17.4	20.9	22.6	21.4	17.3	13	12.6	19	17.4	13.9	22.4	26.3	21.5	11.1	32
evm.model.ctg168.4	2.32	5.2	9.56	5.83	3.8	3.42	7.91	3.33	3.53	7.15	7.97	4.32	7.26	6.72	5.93	5.3	4.1	6.26	6.7	9.21	10.3	7.64	4.93	12.6	9.33	11.9	4.3	6.89	8.47	7.83	5.25	5.66	7.03	5.96	21.1	12.5	7.55	7.04	11.4	20.7	8.8	7.09	7.35	5.5	11.6	8.12	12	5.92	4.6
evm.model.ctg48.59	85.4	79.2	89.3	26.4	24.1	69.2	64.5	30.4	69	75.2	25.3	59.6	49.3	65.4	48.2	42.9	129	44.2	54.5	27.9	35.1	58.9	49.3	58	36.4	46.2	46.4	28.2	27.4	28.5	53.6	44.8	40.4	14.6	33.2	45.4	49	34.1	25.2	23	21.5	77.9	11.5	56.9	48.1	34	35.2	29	49.7
evm.model.ctg354.1	4.03	13.8	11.7	9.37	7.36	30.3	11.9	8.24	8.28	8.23	22.9	8.34	11.8	13.2	7.11	21.5	21	8.07	18.7	15.5	21.8	11.6	9.7	12.7	19.3	14	13.7	27.1	19.2	20.4	12.1	13	17.7	16.4	22.8	29.9	14.8	29.8	14.4	16.9	33.3	32.7	14.6	6.97	22.8	12.7	17.7	19.4	17.2
evm.model.ctg58.40	75.3	101	97.8	100	68.3	110	113	48.2	90.7	102	124	98.7	60.1	94.3	76.8	88.5	93.4	95.2	102	137	129	135	109	112	121	87.5	116	132	107	134	141	115	133	93.1	104	129	128	110	120	171	120	138	80.2	130	93	81.7	64.7	95.4	112
evm.model.ctg182.4.2.5d03f94f	7.69	9.89	11.8	8.74	8.87	21.4	15.8	5.62	10.2	12	16.4	4.61	10.2	12.2	4.78	26.2	20.4	9.78	14.7	12.5	12.9	21.3	11	13.4	12.5	15.8	14.4	21.8	18.3	14	12.9	16.6	19.5	9.6	19	39	14.7	18.2	18.3	31.7	18.5	21.9	9.65	14	17.4	14.5	16.9	16.1	19
evm.model.ctg48.118	51.6	68.6	80.6	66.2	62.6	58.8	83.8	55.8	51.4	77.5	53.9	53.1	46.7	108	35.9	51.2	105	57.3	125	102	106	102	68.2	104	121	63.3	68.7	127	115	103	69.2	86.9	108	89	64.1	86.6	79.9	48.5	95	64.9	62.8	101	60.1	125	79.3	91.6	82.7	79.5	116
evm.model.ctg77.29	438	201	460	423	471	363	498	378	441	452	440	277	598	369	305	316	340	274	328	408	229	384	295	300	310	268	432	230	530	303	260	409	250	283	177	303	231	224	278	231	416	348	269	425	140	350	216	176	209
evm.model.ctg12.196	10	9.38	10.5	18.1	10.1	9.3	9	6.24	15.2	6.68	19	10.3	14.4	8.8	12.9	14.7	11.5	10.5	9.01	15.2	21.5	17.2	11	17.2	21.9	14.5	9.79	19.2	21.1	11.2	11.6	10.8	14.1	11.1	16.1	15.7	13.1	17	17.2	23.2	18.1	31	13.8	10.7	23.2	11.9	16	11.7	14.9
evm.model.ctg12.221	41.5	16	22.3	15.3	23.9	21.7	16.1	16.3	23.1	24.8	15.5	16.4	14.4	21.7	32.9	22.3	36.8	19.2	17.7	16.4	17.5	15.8	28.3	14.5	11.7	9.26	39.7	13.2	10.1	13.6	39.8	17	11.6	11.5	12.1	14	13.3	12.1	15.1	14.8	12.1	13.2	10.9	19.5	10	15.9	9.45	12	11.8
evm.model.ctg18.25	18.9	13.5	14.5	7.43	11.8	6.34	9.12	7.65	23.1	16.8	10.4	25.1	12.8	19.2	36.1	19.6	16	23.3	11.6	7.61	9.23	7.34	11.4	8.61	6.35	6.8	11.1	8.85	4.24	7.63	9.43	10.5	7.05	8.08	17.1	14.7	14.2	14.4	11.9	21.4	11.9	16.4	6.84	9.54	8.92	7.09	5.98	7.26	8.88
evm.model.ctg42.109.1.5d03f9d5	9.32	10	11.8	5.72	8.69	6.92	6.97	6.6	15.5	11.1	6.54	12.3	9.72	15.4	22.6	10.5	14.1	18.1	9.75	7.33	8.17	5.67	9.48	6.92	4.08	6.11	10.6	5.88	5.81	6.75	9.88	11.5	5.36	6.37	11.9	11.4	10.7	7.94	7.11	10	5.86	9.36	6.96	4.43	7.75	6.97	4.49	6.34	5.46
evm.model.ctg47.32	12.6	13.8	16.4	22.4	17.1	19.1	13.2	23.4	21.1	15.7	20.1	11.1	20.8	16.2	12.6	26	16.5	14.5	27.7	22.3	25.1	22.3	19.4	16.8	29.5	20.2	13.1	26.9	24.2	17.6	16.3	17.3	18.5	25.8	22.1	23.9	15.5	25.1	25	21.5	27	18.5	21.2	22	26.8	19.6	23.1	18	26.7
evm.model.ctg20.85	30.9	16.3	17.4	10.8	16.6	12.9	17.9	13.6	13.8	15.5	12.8	13.4	15.3	21.7	30.2	13.5	17.1	19.5	12.6	12.3	13.1	15.1	15.8	10.4	11.6	13.1	21.3	11	12.2	9.8	23	17.4	11.8	11.1	11.6	11.9	11.1	11.6	13.1	12	11.8	12	12.4	15.5	13.8	13.3	11.6	11.2	10.8
evm.model.ctg31.12	43.2	42	50.6	66.2	60.7	53.6	35.5	59	38.6	34.9	43.8	42.1	46.6	56.7	39.7	41.7	45.8	47.2	62.4	57.6	66.7	53.7	52.7	49.3	69.9	39.2	54.6	83.5	87.1	78.8	39.9	43.6	75.5	102	50.3	80.6	63.7	47.3	38.9	61.8	74.6	59.8	61.5	54.9	51.6	38.5	55.8	63	81.5
evm.model.ctg24.51	37.5	31.7	30.4	12.1	26.6	22.3	22.3	17.2	43.3	35.4	25.2	30	27.5	50.1	67.6	33.4	37.2	48.8	26.8	21.9	15.5	17	23.2	20.6	9.22	10.8	23.4	12.4	15.2	15	25.8	37.6	16.8	22	31.2	26.3	24.1	18.4	28.5	31	15.4	26.1	18.9	16.1	23.4	25.3	20	22.3	22.2
evm.model.ctg3.329	8.91	2.63	3.19	0.73	1.43	0.66	0.45	1.13	1.7	2.99	2.94	1.53	1.39	2.41	10.7	1.79	1.36	5.25	1.44	0	1.72	0.5	2.8	2.04	0.23	0.37	2.91	0.65	0	0.35	1.82	4.82	0.84	1.15	0.97	0	1.35	0	1.18	1.44	2.15	0.21	1.07	0.21	0.29	1.37	0	1.81	0
evm.model.ctg88.37	13.4	16.4	18.3	16.4	25.4	20.8	27.2	21.8	15.7	18.8	19.5	17	22.7	28.2	19.7	22	22.2	21.2	27.3	32.9	29.1	28.7	23.2	19	24.4	18.6	23.3	27.5	25.5	24.4	25.8	25	15.7	25.9	26.6	32.8	24.4	32.9	26.2	29.2	26.6	20.9	22.7	27.3	23.5	24.9	25.7	21	26
evm.model.ctg31.67	589	369	351	45.5	135	202	225	108	32	187	59.7	137	36.6	411	184	69.5	92	96.1	125	86.7	45.5	95	154	220	81.1	40.8	148	105	74	91.1	245	139	99.5	76	129	149	97.6	43.3	116	66.4	52.5	39	55.5	110	46.6	130	76.8	65.7	116
evm.model.ctg51.69	32.1	20.3	23.9	13.4	20.6	17.3	22.4	15.8	12.9	14.3	13.2	13.7	13.1	21.4	27.6	19	18.1	17.1	15	15.4	15.9	16.4	15.9	13.6	15.1	9.01	24.8	12.6	14.6	15.2	20.6	15.1	14.3	14	12.7	12.3	9.51	13	17.1	14.7	16.2	14.5	12	17.7	8.93	12.5	9.16	11.1	11.3
evm.model.ctg114.15	22.6	15.2	16.7	16.3	27.7	21.3	34.1	21.2	8.05	10.9	8.64	8.28	9.53	39.1	26.3	6.44	19.1	13	21.2	18.4	20.1	13.5	18.3	9.25	12.8	11.1	22	15	12.8	13.1	17.3	10.3	7.64	9.22	6.78	10.9	11.1	7.38	11.9	7.41	9.06	10.5	18.3	12.7	5.46	20.4	10	10.4	7.63
evm.model.ctg4.37_evm.model.ctg4	13.7	10.3	12.4	18.9	20.1	9.92	15.6	19.6	11.6	14	20.7	9.33	18	13.7	13.9	19.7	10.5	12.2	17.4	29.1	22.9	17.9	13.2	13.1	26.7	22.2	10.2	24	25.4	15.1	9	16.9	15.8	25.6	18.5	19.8	16.2	22.6	29.2	15.8	27.2	18	23	19.5	25	11.3	20.3	14.5	17.1
evm.model.ctg28.10	9.54	17.6	21.6	10.7	14.7	13.2	10.6	13.7	19.2	16.1	12.5	14.6	15.3	29.9	45.5	14.8	24.2	31.1	19.6	11.8	14	10.2	16.6	11.5	8.91	9.25	22.4	8.08	7.78	13.1	18.4	17.2	12.5	11.4	18	15.8	15.9	11.4	10.9	9.46	11.6	15.8	14.1	8.9	14.9	11.6	11.4	12.4	12.2
evm.model.ctg2.25	12.7	4.39	5.52	6.03	16.8	12.3	5.73	14.2	6.24	1.78	1.78	1.09	3.99	11.3	15.4	3.25	4.12	5.24	5.16	3.38	5.29	1.89	6.8	3.91	3.14	9.31	11.3	3.44	3	5.53	9.72	4.99	1.9	1.99	2.68	3.28	0.89	2.13	2.67	2.69	2.97	2.16	3.47	1.72	1.46	5.32	0.32	5.22	2.35
evm.model.ctg229.8.1.5d03f96b	66.3	44.3	49.7	25.3	35.4	30.9	39.7	32.2	35	36.8	30.3	35.3	43	52.4	77.8	39.1	41	47.8	27.2	31.1	31.4	32.5	44.9	24.8	29.8	18	48.4	27.5	23.2	25.1	44.9	45.2	25.4	30.9	33.3	34.1	28.3	27	32.5	31.3	31.4	31.8	27.6	24.1	36.1	35.6	28.8	26.8	30.5
evm.model.ctg172.5	8.77	6.46	6.26	3.48	4.67	2.81	3.5	5.27	4.82	5.95	3.64	6.81	3.07	4.57	5.1	5.51	2.28	3.06	3.06	3.44	4.18	2.94	4.63	6.06	1.82	2.78	3.86	2.77	0.47	1.86	6.17	3.04	3.13	2.31	1.15	1.21	0.72	2.31	2.09	2.81	1.03	1.58	1.37	2.25	0.46	2.54	3.43	3.2	3.6
evm.model.ctg182.17	33	40.1	36.2	51.8	51.1	48.6	58.4	40.6	29	38.9	43.8	34.2	42.6	45.4	30.8	43.1	45.7	36.2	52.8	66.9	67.6	55.5	49.9	51.9	70.4	47.6	47.3	51.6	58	48	47	56.9	45.9	63	48.1	63.9	29.6	48	73.1	64.8	64	55.5	40.1	77	39.6	42.2	51.9	33.9	47.5
evm.model.ctg125.22	26.3	14.3	20.5	15.2	22.1	44.5	23.9	22	13.4	20.8	12.3	13.1	19.4	24	19	16	34.9	21.1	15.5	15.8	14.5	16.6	24.4	14.6	15.8	7.66	24.3	12	16.6	11.4	26	22.4	9.98	13.5	13.8	18.3	11.6	14.2	25.4	19.4	13.5	18.8	15.9	16.4	11.8	14.2	13.2	8.97	13.5
evm.model.ctg1.274	1.32	1.82	2.4	4.38	2.16	4.65	2.05	319	3.13	2	1.23	0.15	6.05	1.99	1.11	3.6	1.7	0.4	0.97	1.55	3.34	0.78	3.76	0	2.3	0.19	1.46	0.33	4.74	1.76	2.52	5.15	0.95	6.8	2.67	4.76	2.2	83.6	3.46	3.3	3.78	4.17	1.53	0.32	1.01	3.22	1.1	4.24	2.93
evm.model.ctg77.54	21.5	9.9	16.1	26.3	22.7	18.3	21.1	20.9	21.5	13.8	17.7	5.15	19	20.1	8.46	18.5	16	11.1	24.3	34.4	35	26	24.8	17.2	32.5	20.3	22.8	27.9	50.5	21.5	22.2	14.9	19	27.6	11.3	26.3	13	24.8	34.3	17.8	15.3	25.4	26.4	30.4	10.4	23.2	20.8	19.2	27
evm.model.ctg58.24	41.9	36.2	37.1	16.3	35.2	22.7	22.7	25.4	74.8	47.4	22.6	51	28.1	64.8	98.4	47.4	48.9	70.8	39.1	30.1	22.9	17.5	34.7	18.7	12.1	15.9	31.5	24.9	19.4	15.4	33.1	35.1	25	28.3	53.1	31.4	36.8	31.7	32.5	47.8	29.8	35.7	26.4	26.3	32.9	24.3	18.5	21.1	22.6
evm.model.ctg57.97	41.4	44.1	62.2	64.3	53.9	60.9	67.4	56.5	31.4	47.9	54.2	38.8	50.7	49.4	21.8	41.1	45.2	35.1	74.1	96.3	75.9	86.2	51.2	53.6	93	67.1	51.2	70.7	93.2	58	52	52.8	60.8	74.9	39	58	56.8	51.4	55.3	62.1	60.8	51.8	59.6	75.3	58.1	57.8	64.4	54.1	67.2
evm.model.ctg8.121	21.1	0.31	2.6	0.25	0.71	0.23	6.18	1.42	0.79	1.33	0.28	1.28	0.32	2.12	5.07	9.17	0.32	3.17	1.45	0.34	0.8	1.45	0.43	0.19	1.33	0.17	2.91	0.61	0.34	0.24	4.14	0.07	0	0.05	0.17	3.17	0.16	0.07	0.46	0.52	0.25	2.72	0.88	0.64	0.34	0.1	0	0	0.11
evm.model.ctg114.34	12.5	8.34	28.4	19	14.6	36.5	24.8	15.2	7.6	22	19.5	9.01	16.2	15.9	11.7	14.4	21.7	7.74	61.9	46.3	27.3	38.7	19.8	25.1	86.8	28.4	25.3	47.7	73.7	27.3	16.3	8.4	28.5	45.3	7.12	14.2	7.37	21.6	12.1	8.67	15.7	12.7	79.4	44.6	26.7	37.4	56.2	24.7	50.7
evm.model.ctg70.34	29.4	39.3	35.9	42.6	41	41.8	41.2	45.7	32.7	31.2	50.4	26.3	38.5	42.1	34.1	43.8	36.1	33.6	40.3	69.4	55	55.4	38.9	45.6	61.3	32.9	26.4	37.9	55	52.1	43.3	46.6	60.3	52.3	46.9	50.2	43.6	41.2	54.7	55.6	49.4	52.7	48.3	58.4	47.4	39	41.5	36.1	48.3
evm.model.ctg121.14	15.8	5.75	7.72	4.16	4.61	2.89	2.9	0.61	6.2	6.87	1.98	9.66	3.97	4.86	10.8	8.53	5.85	6.27	5.66	2.78	3.89	3.77	6.81	2.74	4.62	2.39	5.77	1.98	1.49	2.59	4.91	5.17	1.77	2.47	2.68	5.61	2.84	4.97	6.28	6.58	3.47	2.93	1.94	3.85	2.81	3.72	2.46	1.93	1.26
evm.model.ctg69.11	10.6	13	13.6	8.62	12.6	7.75	9.71	12.5	14.3	13.8	7.97	12.6	8.48	21.2	22.4	12.7	15.3	18.8	15.4	9.87	8.82	7.33	7.51	7.91	5.99	4.65	11.3	8.05	5.49	12.2	9.36	10.2	7.49	9.01	9.64	9.8	10.6	11.3	6.58	8.2	7.76	9.5	10.1	13.1	10.7	8.41	7.88	7.15	8.85
evm.model.ctg1.231	4.23	0.8	0.71	0.41	1.52	0.17	0.3	1.3	0.27	0.53	0.32	0.32	0.56	0.73	3.54	0.55	0.64	0.45	0.8	0.4	0.23	0.4	0.22	0.57	0.16	0.23	0.46	0.37	0.39	0.17	0.38	0.26	0.17	0.31	0.22	0.13	0.13	0.23	0.28	0.22	0.29	0.2	0.58	0.31	1.13	0.29	0.09	0.43	0.46
evm.model.ctg45.30	643	125	442	777	274	332	179	782	338	312	483	311	843	69.4	157	413	395	151	1513	1453	361	1249	259	669	1303	1296	137	1967	1361	354	245	57.2	500	1425	156	324	428	858	315	417	825	375	890	1027	849	467	1020	442	1531
evm.model.ctg168.12	11.7	0.79	2.39	26	15.5	3.98	1.3	23.8	2.89	0.82	8.17	0.73	3.72	3.67	1.33	6.31	9.53	0.24	2.17	10.6	59.2	9.77	5.05	5.87	15.1	0.56	41.2	17.6	42.7	53.4	27.8	4.53	50.6	58	3.62	2.16	9.01	1.39	40.4	7.08	38.6	9.52	20.8	5.99	1.47	20.3	1.39	92.6	27.9
evm.model.ctg11.157	3.39	4.74	4.84	3.55	1.63	20.3	5.86	3.52	1.56	7.71	4.78	1.39	4.71	4.02	1.02	3.48	4.5	1.78	8.67	5.91	6.35	7.11	6.21	4.02	7.54	7.23	7.04	7.48	11.1	8.27	7.35	3.23	4.58	6.13	6.63	10.1	9.91	2.46	9.28	6.65	6.43	10.1	8.2	7.35	8.74	6.82	7.28	9.44	17.3
evm.model.ctg19.126	8.08	7.43	11.1	0.37	1.05	0.34	7.24	0	3.5	2.3	0	4.08	0.95	1.77	1.52	0.53	0.7	1.08	0.49	0.3	0.76	2.37	4.48	1.67	0.47	1.93	0.6	1.01	0	0	1.64	0.93	0.22	1.18	0.5	0.58	1.04	0	0.81	2.14	0	0.22	0.31	2.83	2.67	1.54	0.25	0	0.48
evm.model.ctg44.81	42.2	23.2	35.4	16.9	26.2	15	30.5	24.9	13.7	17.1	24.2	14	18.3	27.3	43.9	20.2	15.6	24.8	10.4	13	28.9	19.7	17.6	12.6	17.6	12.1	26.6	13.1	22.2	21.4	30.1	17.6	18.4	15	16	15.5	18.3	15.4	21	12.3	13.3	12.7	19	14.8	16	18.4	11.9	20.3	17.8
evm.model.ctg2.130	7.39	10.9	10.6	19.6	9.39	7.89	22.1	6.18	8.43	5.93	7.1	4.7	10.3	9.75	3.27	13.3	6.08	6.59	9.74	14.1	34	16.6	13.4	17.3	12.2	7.59	7.98	14.5	14.1	15.7	14.4	14.6	13.9	6.59	7.61	10.4	12	11.1	19.2	22.5	14	19.1	11.7	17.4	10.6	11.8	8.18	17.3	12.2
evm.model.ctg58.8.4.5d03f9ee	16.1	8.34	9.98	5.71	10.5	9.16	10.4	8.35	8.09	10.8	6.27	10.1	5.95	11.9	22	8.14	9.83	13.1	8.99	6.53	6.59	6.95	7.01	6.5	6.46	10.8	9.67	6.09	6.68	5.92	9.17	7.96	4.88	7.18	7.62	6.11	6.55	8.63	6.74	8.67	5.87	4.69	3.93	6.92	4.59	5.72	3.96	4.21	4.42
evm.model.ctg23.280.1.5d03f9a5	114	96.6	114	47.3	69.2	96	81	87.2	98.1	124	51.1	93.7	64.6	126	118	82.9	145	96.8	75.1	56.4	86.8	67.9	92.3	68.5	51.6	112	130	48	41.4	67.4	115	93.1	67.6	38.7	55.7	67.1	75.5	62.5	42	81.2	42.1	81.5	45.9	64.6	64	74.9	43	49.8	47.5
evm.model.ctg35.38	75.8	73.2	89.3	106	80.8	76.1	100	77.6	90.4	80.6	100	67.6	103	80.2	65.4	93.2	66.2	71.4	103	107	121	114	91.7	76.7	116	97.5	84.1	104	93.6	87.8	102	80.4	103	101	79.6	96.1	84.8	113	97.8	103	101	114	92.7	105	91.6	88.7	97.3	75.7	105
evm.model.ctg5.144	20.8	23.7	25.9	9.28	14	13	25.2	16.6	18.8	15.8	13	10.1	10.2	23	41.5	15.6	20.5	22.2	13.3	8.81	13.7	12.7	14.7	12.3	8.97	7.58	22.9	17.4	7.51	14.2	21.1	18.1	12.3	14	17.1	18.8	7.47	13.5	18.2	17.2	12.7	14	8.2	12.3	13.6	11.4	8.79	12.4	10.8
evm.model.ctg81.36	33.9	17	21.3	8.13	12.6	13.9	16.4	9.89	11.2	7.36	5.43	13.1	18.9	15.6	32.5	11.1	9.51	18.8	6.76	6.84	7.23	9.38	17.3	13.5	5.78	7.42	18.6	7.29	5.78	12.7	15.1	7.84	11.7	5.92	11.8	8.4	12.6	6.05	8.28	6.27	7.15	7.53	8.53	8.69	15.7	17.3	9.95	10.8	8.19
evm.model.ctg184.3	38.1	75.8	72.2	67.2	74.7	105	72.7	54.3	58.9	90.3	56.9	72.1	84	124	33.1	69.7	94.5	76.7	130	87.9	115	82.9	79.8	165	107	64.1	80.5	98.7	69.6	94.7	77.9	107	151	74.1	74.9	103	142	66.6	128	118	62.5	132	69.8	86.1	95.1	133	86.5	105	152
evm.model.ctg22.46	43.7	46.3	44.7	73	48.3	51.4	48.6	54.1	38	43.2	64.4	31	57.5	41.7	36.7	58.7	44.7	40.3	62.4	73	66.3	71.2	47.9	49.3	66.5	73	45.5	54.7	55.6	44.9	45.9	51.9	48.8	65.3	54.5	49.2	46.8	85.8	74.5	69.6	68.6	68.9	55	41.8	60.8	50.5	63.2	41.7	79.8
evm.model.ctg31.19	5.08	7.24	5.27	2	3.33	5.19	3.64	3.53	9.02	5.75	2.85	9.54	2.96	7.33	13.7	4.9	7.54	10.3	4.72	2.12	3.01	2.96	4.29	3.46	2.08	2.87	6.27	4.57	2.54	2.39	7.45	7.97	2.87	3.65	6.9	3.22	2.62	3.23	3.6	6.53	3.56	3.08	2.79	2.28	3.72	2.45	2.62	2.2	2.46
evm.model.ctg26.199.4.5d03f9a1	34.4	32	33.6	17	24	19.6	26.2	16.1	22.8	22.1	19.2	25	20.5	29.5	36.8	20.1	24.7	31.5	18.3	19.1	20.3	19.6	24.4	24.5	15.4	15.3	26.6	17.5	18.3	20.9	27.2	20.6	20.9	14.2	21.8	22.1	24.1	17.6	20.5	22	17.7	18.9	16.4	20.5	21	20.2	11.9	18.9	15.4
evm.model.ctg5.120	8.33	12.2	13.3	21	15.7	14.9	14.9	13	14.1	12.9	15.7	10.9	19.9	14.9	11.3	19.6	13.5	10.4	17.3	21.4	18.4	18.8	16.3	16.1	28.1	19	13.5	17.2	14.6	18	17	14	23.8	16.1	11.7	17.4	24.4	22.7	15.9	18.8	18.8	26.7	18.2	15.7	16	15.5	14.9	12.9	20.3
evm.model.ctg54.3	135	109	126	137	108	114	151	105	99.1	96.5	117	93.5	115	107	85.5	96.6	88.9	88.9	143	168	186	151	129	117	164	120	107	140	191	136	136	120	144	133	110	144	113	119	144	159	140	144	128	196	111	125	107	105	106
evm.model.ctg11.234	9.03	13.8	13.7	30.7	14.9	15.4	20.3	16.2	10.7	11.5	23.3	11.8	11.2	18.3	9.92	13	14.2	14.7	20.7	25.2	22.4	22.3	12.9	15.9	19.3	24.2	12.3	31.6	30.8	20.6	13.3	17.9	19.7	18.8	22	18.3	16.3	25.4	22.7	31.2	23.3	23.3	23.4	28.6	15.2	12.4	10.7	17.2	17.4
evm.model.ctg17.112	22.4	17	21.8	59	41.5	16.3	22.4	39.8	36.9	23.2	35.2	27.1	30.4	22.3	14.8	45.4	19.6	14.9	38.7	39	86.8	36.4	28.6	22.2	53.9	37.9	16.6	63.3	66.1	43.7	25.2	24.4	49	59.9	14.3	22.3	27	34.9	22.8	30.3	55.1	47	53.2	36.1	32.6	38	38.3	54.8	59
evm.model.ctg109.33.1.5d03f91a	22	25	28.7	32.2	30.3	29.1	29.1	37.4	28.6	23	27.3	18.4	34.3	31.9	25.8	28.3	23.1	25.2	37.8	39.3	41.2	32.1	31	24.6	35.9	25	25.3	33.3	34.9	27.1	26.5	33.5	27.1	45	37.8	40.4	26.8	28.8	35.7	36	35.1	32.5	36.8	28.8	45.6	27.9	42.6	29.9	41.1
evm.model.ctg147.3.2.5d03f930	16.3	17.6	16.6	20	15.3	14.3	23.2	15.7	12	11.6	15.3	13.1	15.8	13.7	17.9	13.8	11.4	16.9	17.3	16	23.3	27.1	17.1	18.6	23.3	19.1	13.6	18.3	28.7	14.8	15.7	14.8	18	21.2	17.5	25	21	15.5	38.6	26.9	25.1	15	26.1	27.3	19	19.8	19.6	16	15.7
evm.model.ctg153.31	1.8	4.13	2.92	4.99	1.87	6.81	1.3	1.8	3.24	0.28	1.4	0.35	3.7	1.77	0	1.17	7.74	0.45	12.1	10.1	3.66	7.68	2.49	21	5.23	10.7	1.66	8.21	10.1	7.99	2.61	1.72	11.1	6.56	5.24	0	2.7	0	2.02	3.48	6.88	3.65	5.22	1.21	8.23	4.37	5.98	11.7	7.48
evm.model.ctg44.2	14.6	9.66	11.2	4.82	6.04	10.9	12	15.7	5.6	8.18	4.32	11.5	6.21	8.72	12.6	9.88	12.4	5.34	7.1	7.28	5.35	8.89	9.81	11.6	4	6.38	16	3.3	3.74	4.69	10.7	6.72	6.29	7.33	3.31	5.63	5.95	8.19	3.94	6.19	4.86	9.78	3.19	10.7	3.3	5.23	4.95	3.27	3.31
evm.model.ctg60.49	20.7	24.7	21.6	35.3	32.6	18.7	25.2	35.8	26	26.6	36.4	23.5	34.6	28.4	19.4	33.2	23.4	30.6	37.2	33.8	37.1	33.6	30.8	34.3	40.5	24.1	27.9	42.6	26.3	30.7	23.9	31.5	32.8	37.7	28	31.1	25.1	40.2	40.1	45.7	28	47.4	35.6	29	42.2	27.8	39.6	28.3	46.7
evm.model.ctg50.25	43.6	51.5	68.2	132	160	49.3	65.7	178	98.2	67.7	145	44.4	140	54.6	23.3	190	60.6	33.3	124	121	194	107	103	93.9	191	91.3	102	194	248	163	70.7	54	155	257	51.9	89.5	129	132	113	68.3	155	114	165	95	104	94.3	128	143	277
evm.model.ctg2.209.1.5d03f989	30.3	22.9	26.7	10.7	15.5	16	22.7	10.4	20.3	17.7	13.7	18.8	16.7	26.6	32.8	19.3	16.9	23.5	16.9	15.3	14.2	16.2	18.7	14.3	14.1	13.1	20.3	12.7	12.9	12.9	21.3	16.5	14.6	12	17.9	18.6	14.4	15.4	16.5	20.6	15.1	17	12.8	13.9	18.4	16.7	12.8	13	12.7
evm.model.ctg37.69	2.02	4.68	6.4	0.92	3.29	2.07	5.05	1.59	4	4.93	1.04	5.12	2	7.26	9.34	3.54	3.39	6.92	1.41	1.49	1.97	1.8	3.77	1.63	1.55	0.85	2.67	2.65	1.73	1.81	3.43	4.37	1.61	1.25	3.59	5.65	2.15	1.5	1.73	3.24	1.03	1.22	1.48	1.8	2.87	1.89	1.68	2.25	2.3
evm.model.ctg47.77.2.5d03f9df	40.2	47.4	46	83.5	32.2	47.1	68.9	24.1	48.3	30	67.7	27.2	54.2	54.2	26.7	42.2	27	28.2	34.5	81.9	82.9	101	54.6	44.9	65.1	68.2	49.5	62.2	70.7	53.7	99.7	56.6	60.6	41.3	28.5	37.7	37.3	66.7	44.9	68.8	56.3	72.5	68.3	83.7	85.5	65.2	54.4	61.1	58.9
evm.model.ctg23.109	67.2	47	55.7	24.5	35.6	65	70.1	30	14.9	20.5	14.3	20.7	11.6	49.6	60.1	11.6	14.6	42	18	34.6	37	27.8	40.5	42.9	18.9	28.2	44.8	35.3	25.9	29.7	31.3	24.9	22.9	13.3	26.7	21.2	17.7	15.1	17.7	29.2	15.2	11.4	15	30.4	17.5	27.2	11.5	20.9	9.03
evm.model.ctg1.477	18.1	16.4	24.5	43.1	31.2	26.1	33.2	31.6	20	22.4	34.1	15.5	26.5	23.5	13.4	29.2	22.2	18.6	32.3	36.3	41.9	36.3	23.7	27.6	31.7	34.5	24.6	33.2	33	28.9	31.6	21.6	34.1	31.8	22.7	27.6	24.9	37.3	37.1	42.4	30.5	31.4	33.5	41.8	34.2	28.9	22.7	28.5	32.9
evm.model.ctg32.21	2.11	3.54	4.25	8.16	4.07	3.44	4.56	6.38	3.19	2.93	6.27	2	6.03	4.59	3.19	5.73	3.83	2.75	7.44	4.79	9.58	7.94	8.61	4.45	9.59	4.96	3.89	6.56	7.21	6.92	4.09	6	5.57	7.89	5.32	9.1	4.66	8.75	7.57	8.5	11.5	8.92	7.32	8.1	7.04	6.44	6.01	6.03	6.25
evm.model.ctg70.28	167	138	126	41	62.2	68.3	77.5	68.8	239	255	97.2	234	90.1	114	168	130	292	123	68.6	57.6	69.6	72.8	94.8	70.9	64.3	37.2	110	49.1	29.9	47.8	104	81.8	45.4	24	108	173	205	77.5	99.7	103	97.3	261	37.9	70.4	66.3	92.1	60.4	38.7	46.1
evm.model.ctg2.27.1.5d03f970	124	74.4	80	42.3	63.5	86.6	48.1	45.2	104	72.8	40.4	73.9	75.6	88.1	141	95.1	98.4	82.9	37	54	57.3	40.8	61.2	41.3	40.1	31.5	106	42.8	28.8	53.5	116	95.5	60	40.5	62.1	80.6	58.7	46.2	74.2	84.8	76.1	84.4	27.1	37.6	36.3	50.7	30.1	49.1	36.6
evm.model.ctg107.33	76.6	59.7	74	89.3	88	74.8	96.8	110	68.3	65.7	102	50.9	92	71.8	54.1	112	71.4	63.4	106	115	124	111	86.9	58.2	121	86.2	70.1	81	83.4	75.5	80.9	58.3	78.1	107	67.7	97.1	70.3	98.4	115	106	98.8	114	102	105	118	93.5	114	73.7	125
evm.model.ctg40.34	1.28	4.32	3.11	7.97	5.48	1.93	5.42	14.2	6.63	7.94	22.4	8.33	6.65	2.43	1.44	10.5	3.41	5.88	18.5	13.6	13	18.2	3.34	6.35	23.9	17.5	3.12	19.6	6.47	5.96	1.11	0.73	16.2	18	12	14.1	13.1	18.8	4.79	8.04	15.2	10.4	14.3	7.95	12.9	3.99	17.6	6.46	16
evm.model.ctg7.64.3.5d03fa19	7.84	3.3	7.53	12.8	11.1	13	9.86	4.92	4	5.06	17.9	7.11	5.74	4.91	4.11	11.4	7.53	4.15	13.3	12.2	15.2	8.42	10.3	6.1	18.3	8.89	7.4	13	16.2	14.5	6.78	4.83	9.91	15.3	6.6	10.6	7.35	11.3	6.35	7.34	23.7	15.7	16.8	9.04	9.3	7.72	11.9	9.54	14.2
evm.model.ctg59.251	2.69	3.46	6.11	17.9	9.27	6.25	8.09	18.4	4.28	7.05	15.1	1.56	12.4	4.22	1.99	15.7	3.96	3.82	11.4	18.4	15.5	14.9	8.65	9.28	28.6	10.2	6.2	13	18.9	11.4	5.1	4.33	9.03	23	8.59	13.7	5.09	13.8	29	4.5	21.4	8.03	16	14.2	10.1	8.33	19.6	12.2	19.2
evm.model.ctg1.174	18.5	12.6	11.8	6	10.6	6.79	9.32	9.57	12.3	13.6	10.9	10.2	7.92	13.7	22.4	11.1	21.5	17.7	5.39	7.09	8.98	7.17	11.8	9.85	7.14	3.89	18.4	7.47	11.2	7.09	14.3	12.3	7.5	6.87	13.1	12.7	9.38	7.89	12	13.9	7.73	4.49	5.69	8.22	6.12	6.44	7.12	5.16	7.52
evm.model.ctg165.20.5.5d03f943	9.92	8.66	15	23.4	20.6	7.52	12.9	25.4	5.96	9.74	18.3	5.28	23.4	12.5	5.37	15.3	6.37	5.92	21.1	22	20.3	26	18.6	15.1	31.5	18.9	14.2	18.1	22.3	18.5	12.1	7.33	19.5	23.1	10.9	16.7	12.9	16.2	18.8	7.28	12.4	12.8	38.9	27.7	24.8	25.8	31.9	19.7	27.2
evm.model.ctg78.41.13.5d03fa1c	18.3	29.7	30.2	43.3	42.4	30	27.3	44	29.2	32.2	37.9	26.8	56	39.6	19.9	45.9	32.2	29	41.9	42.5	49.5	46.7	36.4	33.9	53.3	39	33	39	41.2	32.8	30.8	34.4	37.4	47.3	38.3	44.9	42.3	39.3	47.1	37.8	44.1	37.2	49.3	32.5	61.1	46.6	53.6	43.7	52.5
evm.model.ctg119.9	31.2	53.2	91	122	107	85	151	244	96.2	140	151	72.4	80	86.1	37.9	195	111	109	176	278	199	158	115	116	275	133	108	173	232	146	68.8	61.8	179	280	94.6	208	112	236	164	83.9	225	178	185	167	63.8	100	140	116	224
evm.model.ctg188.2.1.5d03f953	12.5	9.79	15.2	27.6	15.6	12.4	19.1	24.5	9.52	11.8	16.3	9.94	13.4	14.1	5.64	14.5	13.2	8.04	21	27.6	28.1	27	20.9	13.7	32.7	15.7	14.7	26.1	30.3	19.7	21.1	11.7	17.8	25.9	12.1	18.5	13.7	15.1	22	11.1	17.7	12.9	27.1	28.6	12.3	23.1	19.3	12.3	23.7
evm.model.ctg30.93	36.3	35.9	34.6	21.4	39.5	22	28.8	32.2	38.9	37.8	24.8	32.3	30.5	44.3	57.2	39	40.5	46.2	37.6	25.3	23.6	21.3	22	29.6	14.9	16.4	25.6	30	17.6	22.8	25.8	30.8	21.5	24.6	29	30.5	27.3	29.6	30.1	36.8	27.1	27.8	30.1	30.1	24.9	22	16	24.5	25.7
evm.model.ctg95.21	19.4	27.2	24.8	35.5	32.7	27.3	39	33.4	21.6	21.9	32.2	19.7	36.9	23.7	16.3	27.1	25.2	23	41.1	40.3	39	37.8	27.2	30.9	41.6	30.9	25	37.8	35	37.3	28.9	34.1	30	36.3	20.4	31.5	30.3	34.5	36.8	43	39.2	37.5	31.8	48.2	31.5	28.2	28.2	25.8	38.7
evm.model.ctg58.25	54.1	53.6	56.8	31.4	49.4	32.5	41.6	32	72.6	61.3	34.3	61.1	37.2	68.7	105	53.4	59.9	80.3	48.2	34.3	42.7	29.3	41.2	45.7	21.2	24.8	45.1	34.3	24.8	35.6	41.5	48.1	33.8	34.8	58	53.9	57.1	38.8	44.5	72.3	41.6	54.3	36	27.8	36.6	33.8	23.4	35.4	27
evm.model.ctg111.19	8.65	7.11	11.2	17.5	11	6.71	11.3	17.6	8.09	9.41	14.4	8.8	11.9	7.87	7.38	11.3	7.92	5.83	16.1	14.2	13.8	15.4	8.24	11.5	18.6	18.1	9.91	14.4	18.8	12.7	7.26	5.09	13.5	16.8	10.9	15.8	11.8	17	14	10.2	14.5	8.71	21.5	12.9	14.8	10	15.4	12	16.6
evm.model.ctg442.3	4.61	4.33	4.9	9.99	3.67	4.36	5.32	2.89	6.64	5.47	7.45	2.46	3.39	3.65	4.6	5.81	5.29	4.99	4.93	14.2	4.69	9.27	4.79	7.16	8.12	8.23	3.41	7.41	6.27	13.3	9.01	3.86	11.4	3.86	4.77	9.02	9.38	7.32	8.93	7.28	10.1	15.5	5.12	10.6	4.85	8.55	3.65	4.31	7.18
evm.model.ctg91.44	48.8	52.1	60.7	99.6	70.9	58.2	44.8	63.6	53	60.1	106	53.4	105	52.1	45.9	91.5	66.4	47.6	79.5	80.6	71.6	86.3	65.2	97.1	78.9	60.8	69.6	64.1	92.8	93.7	49	48	102	91.9	55.9	80.3	93.2	93	75.8	59.8	125	78.8	116	61	88.1	77.5	75	83.9	118
evm.model.ctg72.6	232	682	643	273	592	399	415	317	1145	1000	365	935	342	1293	1838	569	1076	1619	323	262	440	86.4	757	211	47.9	80.4	953	55.2	82.7	286	839	900	150	160	745	1273	732	350	20.7	713	381	835	248	102	194	135	89.7	197	69.7
evm.model.ctg48.145	4.61	4.34	6.74	2.24	6.67	5.24	4.95	4.96	2.25	2.79	1.4	4.44	2.39	9.04	11.5	2.03	5.37	6.35	6.03	3.27	5.77	2.58	3.22	4.03	2.42	0.25	5.89	4.09	2.21	2.46	2.56	2.99	2.78	1.97	1.7	2.17	2.15	2.74	1.13	1.98	1.8	2.67	4.08	1.63	1.14	2.32	2.73	2.85	2.39
evm.model.ctg96.21.1.5d03fa3b	318	340	281	334	315	315	295	307	340	304	370	274	452	330	266	337	344	316	538	465	417	482	352	491	457	410	255	362	306	339	250	369	415	406	383	379	388	359	465	445	420	368	452	419	473	401	400	294	401
evm.model.ctg39.33	15	21.9	19.4	29.4	19	20.4	20	22.6	19.9	14.1	23.2	12.7	31.8	22.9	15.8	25.4	17.1	21.6	24.6	25.1	30.6	27.5	23.9	20.9	30.9	24.5	18.8	21.6	22.3	17.6	30.5	26.1	18.7	28	23.2	21.9	20.5	34.5	39.6	26.4	29.8	26	28.8	13.2	25.4	26.3	29.5	24.2	33
evm.model.ctg196.3	28.9	26.1	23	28.2	30.7	206	31.6	32.7	44.9	52.6	34.3	28.9	29.6	33.8	12.8	68	64	15.7	93.9	58.3	107	78.3	46.7	72.3	60.4	39	40.6	87.3	69.6	108	38.5	30.4	65.6	99.8	46.8	76.9	106	35.5	88.6	84.5	92.9	101	68.5	66.2	45.2	55.2	38.2	82.6	131
evm.model.ctg260.10	1.26	3.96	4.3	4.2	3.84	1.75	0.88	1.41	0.41	1.8	1.3	0.15	7.24	2.15	0	1.97	0.33	0.38	1.85	2.98	2.91	8.93	5.25	3.24	5.39	6.67	2.52	4.4	22.6	2.69	2.31	3.19	45.2	3.76	0.93	1	0.81	0.63	0	1	0.83	0	8.72	2.25	4.72	5.26	3.99	6.97	38.5
evm.model.ctg90.46	0.5	0.05	1.88	0.17	0.02	0.84	0.45	1.06	0.02	0.16	0.49	0.1	0.17	0.07	0	0.2	0.63	0.21	9.47	0.33	4.84	1.23	0.1	0.23	2.26	1.37	0.17	1.16	0.52	1.64	0.05	0.14	5.26	0.71	9.94	7.47	1.59	1.64	6.47	0.35	0.26	0.44	2.98	1.15	0.28	0.19	1.32	1.2	4.72
evm.model.ctg31.45	8.95	6.96	7.4	4.5	7.05	6.37	4.5	4.13	11.8	7.33	4.06	7.6	6.63	11.3	17.8	8.19	8.27	10.8	8.99	2.93	5.71	3.16	5.56	5.96	2.97	2.86	7.28	5.57	3.2	4.77	5.69	11.1	5.57	4.64	7.14	5.15	5.97	3.82	4	7.09	3.75	5.57	4.74	3.76	4.3	4.48	2.71	5.64	4.09
evm.model.ctg157.6	1.49	5.3	1.82	2.07	0.19	0.63	3.02	1.07	12.1	3.78	0	0.29	2.42	1.63	3.86	5.59	11.6	13.2	0	0.56	1.17	0.35	2.96	0.39	0.87	0	1.38	0	0	0	1.3	0.29	0	0	2.98	1.62	0.64	0.28	7.84	4.11	2.65	3.23	0.43	0.2	0.55	2.07	0.23	1.43	0.22
evm.model.ctg40.37	63.4	66.6	74.1	26.6	40.4	33.5	51.1	24.7	48.6	45.8	30.7	59.9	28.7	64	81	38.8	51.1	59.5	25.9	35.6	45.8	33.6	60.4	31.5	29.4	21.9	63.9	27.9	25.4	32.8	69.4	70.9	31.8	23.9	45.5	56.8	38.6	26.1	40.1	51.8	34.9	39.5	22.5	33.4	26.1	34.3	18.8	25.8	23.8
evm.model.ctg77.63	20.2	13.2	27.9	73.6	18.5	14.6	49.3	32.5	34.6	50.9	129	61.4	22.9	9.25	28.8	57.7	30.5	24.6	133	55.9	35.6	65.7	14.1	25.7	221	389	12.3	104	157	14.4	6.25	5.4	22.6	95.9	54.9	136	90.6	312	48.1	68.1	112	93.9	67.6	70.1	44.6	11.4	123	16.5	96.5
evm.model.ctg37.40	3.12	2.36	4.45	7.91	10.6	1.49	4.52	16.9	4.25	4.14	19.2	1.44	9.45	4.45	1.44	3.41	4.73	3.93	17.9	16.1	14.4	18.9	5.5	6.35	26	15.1	2.69	17.7	18	6.96	5.1	1.98	9.08	14.5	2.87	4.51	7.26	19.4	4.52	2.96	14.5	11.4	16.4	19.4	11.9	8.49	22.1	5.63	12.7
evm.model.ctg28.16	10.5	16	13.3	15.2	15.8	25.5	15.2	9.89	17.7	15.7	19.1	16.2	20.2	15.8	12.1	21.2	16.4	20	21.4	17.4	31.1	21.1	12.6	15.1	22.5	24.1	13.8	25	19	14	15.9	24.7	13.4	25.1	23.2	20.6	17.2	28.8	29.7	35.4	25.7	21	19.1	23.6	22.4	15.4	25.9	16.6	19.6
evm.model.ctg7.18	10	9.19	6.89	4.63	5.54	3.88	8.64	4.2	7.56	5.9	4.48	6.6	4.83	7.95	11.9	4.11	6.53	8.78	5.05	3.57	4.11	5.17	7.54	5.33	3.61	3.47	7.76	3.43	3.5	3.84	7.1	5.32	4.42	3.68	4.26	6.44	3.83	5.15	4.83	5.94	3.5	3.69	3.68	5.26	3.38	4.12	3.67	2.87	3.46
evm.model.ctg26.119	18.4	13.2	15.5	9.22	10.2	11.3	14.5	8.58	12.1	16.4	10.2	15.2	11.2	12.5	16.7	14.9	10.8	9.98	9.35	9.22	12.3	9	12.8	8.09	9.76	11.4	15.1	5.79	7.24	11.8	11.7	11.5	4.27	6.79	9.89	14.1	3.71	14	14	13.5	8.36	10.8	7.59	9.9	6.94	7.51	6.69	6.63	7.8
evm.model.ctg12.8	9.94	7.42	7.58	5.66	7.27	5.77	7.01	6.38	8.46	8.56	4.71	8.07	6.7	11.6	21.1	10.2	9.28	12.6	9.67	4.28	5.7	3.36	5.4	6.77	3.32	3.22	11.8	7.12	5.71	9.15	5.39	6.67	4.29	5.16	7.72	7.01	6.29	5.83	6.02	6.79	4.73	6.43	6.47	5.98	5.43	4.84	4.2	4.96	4.28
evm.model.ctg47.14	74.5	55.4	105	198	169	48.5	129	216	39.9	87.1	223	25.3	122	88.1	33.5	159	60.3	31.8	162	249	227	288	133	95.1	357	106	74.9	187	192	98.7	68.9	124	114	238	81.4	151	100	105	391	72.9	133	100	319	258	166	172	243	135	232
evm.model.ctg83.23	25.5	12.4	17.1	10.8	16.9	10.4	11.2	12.9	11.7	12.3	15.9	10.8	13.6	13.9	19	19	14	14.6	11.2	9.12	11.7	11	13.5	10.5	10.4	9.01	17.5	9.22	10.8	9.58	13	8.17	8.95	10.2	10.6	10.3	10.7	11.4	11.2	8.35	12.5	12.1	10.4	9.04	10.5	10.1	8.3	8.63	10.3
evm.model.ctg77.11	46.9	36.8	39.7	20.8	30.9	26.2	31.3	20	30.2	29.5	21.9	30.5	25.9	38.1	50.3	30.4	33.7	40.4	23.9	28	27.3	25.5	32.2	24.2	21.7	17.8	36.2	23.9	24.6	21.8	35.4	29.1	22.4	25.7	34.6	32.5	23.9	22.8	32.5	31.7	25.7	25.8	22	23.3	26.3	26.7	18.5	19.8	21.2
evm.model.ctg26.127	4.72	3.02	6.13	14	11.1	1.89	4.78	17.1	6.08	11.2	15.9	2.06	9.46	3.77	3.4	15.5	9.6	2.12	13.7	14.5	15.8	15.2	9.17	5.95	18.5	6.51	9.46	11.6	11.6	15.4	7.22	2.46	7.77	17.4	8.14	18.3	7.48	13.2	17.2	5.57	11.7	9.35	16.9	16.7	10.1	13.2	10.9	10.2	16.3
evm.model.ctg11.104	75.6	67.7	66.7	34.9	58.7	46.2	54.5	35.1	79.8	52.7	41.6	53.9	61.6	81	104	67	70.6	77.6	54.1	54.5	59.9	44.3	63.4	43.2	38	33.4	61.2	47.1	39.4	43.5	62.1	68.2	39.9	41	54.1	57.8	51.4	46.7	58.5	69.6	44.7	57.8	37.4	38.7	41.7	46.4	33.2	43.9	45
evm.model.ctg23.258	1.74	3.45	5.91	15.4	8.77	3.39	4.46	16.3	20.5	9.98	24.3	3.72	3.97	3.62	2.86	35.8	7.62	2.83	18.9	10.7	18.3	10.5	3.45	7.44	42.2	11.6	9.98	54.7	15.1	18.5	4.35	4.09	18.5	59.7	7.01	5.82	18.2	24.5	6.25	13.4	39.5	22.2	8.29	11.8	5.34	11.3	22.6	16.2	52
evm.model.ctg64.35	6.94	9.04	7.79	18.9	8.54	11.1	13.7	13.5	17.6	8.62	17.2	16.5	11.6	9.47	5.65	15.1	11.7	10.4	25.5	15.3	18.3	16.7	14.6	14.5	16.1	8.01	10.1	21.3	12.9	12.5	13	10.4	19.3	20.8	19.9	10.4	22.7	18.6	18	26.8	7.88	35.3	17.8	11.2	19.4	12.2	13.9	10.7	14
evm.model.ctg74.77.3.5d03fa1b	30.1	26.3	26.7	14.1	20.1	15.1	19.6	13.3	24.5	20.2	14	22.6	20.4	26.5	39.5	19.7	21.2	30.2	16.4	13.9	17.9	16.1	21.9	21.3	13.4	15.5	23.9	15.6	13.1	15.8	21.9	20.1	17.1	13.4	22.5	20.2	20.4	14.4	18.2	22	14	16	12.6	13.3	22.9	18.8	14	16.1	15
evm.model.ctg48.143.1.5d03f9f5	38.2	47.3	51.5	60.5	55.6	48.5	64.4	56.9	40.8	42.5	49.1	42.6	61.4	50	45.8	55.1	43.8	50.2	61.5	64.3	63.6	58.7	54.3	68.3	71.4	52.8	55.2	58.9	67.7	54.6	58.3	61.6	63.6	66.6	49.7	60.1	57.1	63.1	69.1	69.8	56.7	47.3	51.8	63.6	76.2	50.2	55.3	43.1	66.8
evm.model.ctg15.118	178	197	289	42.8	49.8	186	239	20.3	126	62.8	30.5	115	79.8	239	145	85	119	126	16.1	28.4	40.7	68.2	148	54.4	33.3	31.2	324	35.9	46.6	89.6	320	197	77.3	23.5	49.8	74.8	69.3	27.6	42.2	52.1	57.4	70.8	18.8	43.7	30.7	50.5	23.2	64.1	37.3
evm.model.ctg48.62	326	164	274	139	237	157	188	217	200	248	183	169	225	280	196	235	298	181	205	193	155	177	238	152	144	79.3	341	160	124	145	314	172	140	152	95.7	194	145	93.2	128	78.3	96.6	144	107	169	99.2	219	138	154	167
evm.model.ctg74.1.1.5d03fa12	25.1	21.8	31.9	34.1	27.6	40	37.7	34.1	24.8	23.7	32.2	15.5	29.4	31.6	24.8	32.7	27.1	22.7	34.6	41.6	36.1	37	30.1	31.1	45.2	30.7	33.6	38.9	41.2	36.3	32.1	33.5	37.8	43.4	34	31.3	31.2	31.2	40.9	39.9	37.9	32	32	37.3	34.3	29.2	33	27.7	41.3
evm.model.ctg70.6	18.5	12	15.7	19.6	14.6	59.5	13.7	11.5	13.5	17.4	18.7	17.6	18.4	13.8	24.6	17.8	52.9	23.2	18.8	17.4	19.1	15.3	18.9	13.8	15.9	14	21.4	10.7	14.7	13.2	22.3	17.5	9.08	14.9	12.8	13.5	13.7	17.9	16.1	20.6	15.2	19.4	16.2	15.2	12.9	15.9	12.2	8.91	12
evm.model.ctg61.19	22.5	26.8	28.7	49.9	53.6	22.6	41.4	76.8	15.9	28.3	70	14.6	57.7	21.6	21.3	53.7	19.8	17.9	38	61.6	56.6	65.2	34.4	32.6	104	35	20.7	53.2	67.5	45.2	21.1	23.7	42.1	72.6	30.5	52.3	41	42.1	88.9	25	65.1	46.6	86.7	65.1	59.1	49.6	80.5	44.6	97.4
evm.model.ctg29.72	17.8	20.1	22.5	27.1	25	25	25.6	20.8	18.9	20.4	27.5	21	26.3	27	17.3	22.6	19.4	21.7	33.6	33.2	37.7	29.5	30.7	22.6	36.6	33	21.8	24.4	27	22.5	23.9	24.2	24.5	28.4	24.8	32.6	22	25.2	23.8	33	26.3	26	27.5	18	33	29.2	33.2	27.5	29.2
evm.model.ctg6.230	9.62	16.2	16.6	18.2	23.5	17.9	24.8	20.6	13.6	17.5	17.8	18.7	15.8	21.6	11.4	16.1	13.1	11.5	22.4	23	21.5	28	25.2	17.6	31.1	18.5	22.2	23.7	39.4	20.7	20	18.2	22.2	24.5	19.2	21.6	16	24.6	24.2	22.5	23.2	18.4	23.3	28.6	16.9	18.5	20.8	14.3	21.6
evm.model.ctg60.26	5.51	6.17	7.27	7.64	10.7	4.58	8.43	15.5	6.52	10.7	11.4	7.78	9.36	9.42	4.24	15.6	9.13	5.47	15.3	12.1	12.9	9.57	12.2	8.92	14.6	9.88	7.18	8.75	12.5	10.2	7.79	9.06	14	15.9	7.47	13.6	9.87	16.1	17.7	13.2	10.7	18.3	10.1	11.3	18.3	10.1	11	10.9	14
evm.model.ctg66.66	18.8	11.8	16.3	4.94	12.7	4.5	7.78	10.8	13.3	15.2	2.8	5.81	8.81	11.9	19.3	16.6	8.47	13.4	15.7	9.29	5.89	7.79	9.49	9.53	3.85	0.81	10.1	2.48	3.69	6.09	11.8	8.03	14.2	5.74	6.03	6.49	11.4	5.52	3.42	7.76	5.38	11.1	12.3	7.03	4.07	6.83	5.43	4.1	5.67
evm.model.ctg117.10	91.5	100	95.2	43.6	68	80.8	86.8	44.4	74.2	91.6	53.7	67.9	50.8	142	85.7	62.7	121	73.4	63.2	79.6	105	55.6	101	45.2	45.5	15.6	84.3	27.1	38.3	42.6	106	78.1	36.6	22	57.8	71.4	70	35.7	77.2	80.7	44.1	98.6	50.8	54.8	37.6	87.6	30.2	45.6	27.6
evm.model.ctg28.40	101	139	114	151	135	114	153	132	117	125	134	120	139	121	111	151	121	125	169	152	167	159	116	121	197	172	111	177	170	108	125	135	140	154	145	158	138	214	176	199	175	160	136	165	146	103	164	96.7	161
evm.model.ctg9.8	47.8	39.9	65.4	41.1	49.5	51.2	59.1	86.2	37	50.4	46.9	44.5	72.3	51.9	49.7	70.5	80.3	53.7	24.7	30.2	25.7	35.1	82.7	26.2	63.2	21.3	53.9	30.3	49.9	28	77.1	65.7	20.3	47.7	31.9	41.1	25.8	34.4	71.6	41.9	47.6	36.7	35.8	42.2	20.1	18.9	29.2	15.8	36.3
evm.model.ctg48.134	1.86	2.84	2.12	3.07	1.63	3.82	2.62	3.3	2.14	2.46	3.26	1.76	2.49	3.49	0.57	1.42	1.35	1.31	3.63	4.18	2.62	3.02	2	3.8	5.17	2.24	2.19	4.67	5.89	1.94	2.55	3.14	3.39	3.66	2.25	5.17	2.32	3.41	3.05	2.85	6.05	5.97	3.73	1.39	4.67	2.71	2.21	4.11	5.16
evm.model.ctg40.101.9.5d03f9cf	21.6	15.6	17.9	9.99	14.3	9.01	14.4	13	17.3	18.2	12.5	17.8	14.4	17.8	32	18	18.3	20.4	12.9	10.1	10.3	11.4	14.8	13	9.37	8.94	12.2	10.2	8.05	8.91	13.9	12.5	10.1	9.53	16.5	16.9	14.2	15.2	14.6	18.5	13.7	16.6	11.2	11.4	14.5	11.1	9.06	10.4	10.2
evm.model.ctg40.80	52.4	33.3	36.3	27.7	34.3	21.3	31.4	35	36.7	28.7	31.1	31.8	37.5	33.7	44.2	36.6	31.1	31.8	25.3	24.3	26.7	31	31.6	24.7	25.8	23.3	33.6	23.7	30.1	26	28.6	19	29.7	30	24.9	26.5	22.8	31.4	25	24.9	34.3	26.7	25	22.4	28	25.4	24.1	23.7	29.1
evm.model.ctg98.32	15.6	17.5	17.7	7.83	11.3	8.59	10.9	7.19	16.9	15.6	10	15.8	11.4	16.8	29	13.5	12.8	19.4	10.4	9.09	12.4	9.6	11.9	10.2	7.28	8.91	13.5	8.33	6.71	10.1	12.3	12.2	10.5	8.07	17.3	15.8	11.9	10.1	9.78	15.4	9.89	13.3	9.01	7.75	10.2	11.1	8.01	9.49	7.86
evm.model.ctg21.16	21.4	26.4	26.8	27.2	23.6	24.5	25.3	20.2	29.3	22	29.8	31.1	28.8	21.8	19.2	29.8	21.4	20.3	39.5	38.3	40.4	32.6	32.3	25.5	45.1	33.3	21.5	30.2	36.2	27.1	27.6	30.2	20.9	35.2	27.1	43.4	21.7	29.3	34.7	36.6	34.8	36.9	29	44.1	32.4	26.8	27.5	18.1	29.9
evm.model.ctg11.252	41.1	39.5	57.7	75.6	78.9	59.8	45.4	67.6	65.3	101	92.7	61.5	62.5	68.8	20.6	79.9	83.3	50.5	193	133	125	87.6	83.9	94.3	92	45.2	54.7	129	82.4	80.3	47.3	78.2	93.9	118	53.2	109	102	49.8	120	75.5	87.3	83.3	65.5	110	41.6	113	79.3	85.5	89.6
evm.model.ctg93.18	6.23	7.82	7.18	2.28	1.92	3.52	7.82	10	5.32	12.5	6.44	6.5	2.17	5.17	7.63	8.33	4.52	7.88	3.31	6.27	2.47	4.4	0.97	2.04	4.58	3.28	5.28	5.72	4.43	2.85	5.14	3.58	2.77	4.74	3.32	5.46	4.22	5.62	6.4	8.63	7.13	2.2	1.14	3.45	1.26	1.62	5.18	1.32	2.05
evm.model.ctg64.3.1.5d03f9fe	5.34	1.15	3.04	6.6	6.38	6.79	5.13	11.4	3.34	3.33	9.13	4.18	6.7	3.53	1.76	9.37	4.1	1.09	6.58	11.1	8.78	6.62	4.06	5.19	11.3	7.63	6.2	12.2	12.4	8.57	8.53	3.84	5.7	10.6	3.07	4.77	5.15	8.58	7.2	5.41	9.37	6.84	10.2	8.43	7.52	6.26	6.51	5.66	10.3
evm.model.ctg86.10	3.18	0.75	1.02	0.28	1.52	0.4	0.31	0.68	1.76	0.49	0.82	0.28	0.56	0.71	1.96	1.28	0.86	1	0.29	0.22	0.93	0.18	0.19	0.19	0.83	0.11	0.62	0	0.27	0.27	0.59	0.93	0.22	0.49	0.15	0.12	0.51	0.26	0.03	0	0.03	0.13	0.32	0.19	0.52	0.19	0.18	0.46	0.21
evm.model.ctg28.27	74.8	69.8	73.8	106	90	62.7	81.9	103	62.4	82.2	93.1	76.2	75.3	62.2	44.8	85.1	74.8	62.4	104	124	137	110	94.1	99.3	137	94.1	74.4	114	124	91.5	87.6	81.5	99.1	117	74.4	120	82	93.6	119	101	100	73.5	79	140	68.8	69.6	71.7	61.6	93.5
evm.model.ctg38.102	47.4	71.2	73.9	92.2	102	78.5	88.3	102	62.5	73.4	72	54.3	74.8	86.4	61.7	73.5	62.4	73.2	133	98.2	143	104	87.4	78.9	115	71.8	75.5	107	101	74.7	105	108	77	91	76	111	59	75.2	107	125	83	100	89.8	97.7	108	75.6	109	74.4	94.1
evm.model.ctg145.1	47.7	48.3	55.1	39	47.8	45.1	51.4	29.5	50.6	36.1	36.5	38.7	53.3	67.8	64.8	43.6	70.5	66.8	29.4	42.5	43.6	42.3	51.3	33.4	35.5	26	62.9	28.6	37.8	32.2	56.4	54.7	30.9	43.2	38.1	40.3	33.1	33.8	51.8	41.3	49.7	34.8	33.8	24.6	25.1	52.5	24.6	35.4	40.6
evm.model.ctg28.36	18.4	11.9	13.5	6.69	10.9	8.3	16.1	7.29	21.6	18.3	7.78	12.6	12.2	32.2	47.4	22	22.6	36.9	19.3	10.2	9.97	7.94	7.85	10	4.43	3.7	16.2	8.39	2.61	6.97	11.2	12.7	6.25	8.12	18	6.65	13.2	9.76	8.03	14.4	10.3	8.21	10.3	19.7	10.9	13.2	9.24	10.7	6.42
evm.model.ctg11.228	6.76	6.19	15.8	7.57	7.91	8.86	14.9	14.5	7.31	6.17	5.1	5.45	4.13	13	17.2	5.08	9.18	11.2	9.53	8.47	10	8.27	3.71	2.83	6.35	1.49	10.4	6.47	6.73	6.93	6.1	6.57	7.1	6.14	9.69	3.76	8.36	1.72	7.8	5.4	4.69	5.69	7.24	7.15	2.29	6.23	3.74	5.08	4.4
evm.model.ctg47.40	54	47.4	48.6	19.4	33.3	43	35.1	16.8	53	46.3	24.6	51.7	27.8	55.1	100	40.2	38	63.2	27.2	26.9	26.8	25.3	36	32.2	17.2	19.6	44.2	26.9	19.9	29.8	38.1	37.7	27.9	25.6	54.3	53.3	39.2	29.7	35.9	54.7	30.5	38.6	19.1	19.6	34.4	29.8	17.2	28.1	21.1
evm.model.ctg4.117	8.65	8.98	7.31	12.8	8.52	9.98	9.05	8.72	8.62	6.16	9.73	6.06	16.6	9.25	7.43	11.7	6.58	6.02	10.5	11.5	13	12.8	10.8	10.5	14.2	9.17	8.92	11.9	11.3	11.9	8.4	9.71	11.2	19.5	10.5	13.5	14.3	12.7	12.5	8.84	14.7	13.9	11.9	6.06	13.9	12	11.2	12	18.7
evm.model.ctg6.118.1.5d03fa17	19.4	32	27.7	30.5	28.1	34.3	32.4	27.3	31.4	27.4	37.4	27.6	31.5	28.3	25.1	38.5	33.1	30.1	37.7	37.1	41.5	34.9	33.6	36	38.2	34.2	28.1	41.9	35.3	37.6	27.6	42.6	36.8	35.2	39.9	45.6	31.3	33.7	42.5	52.4	39.7	38.5	28.9	45.5	34.7	30	31	24.7	37.7
evm.model.ctg1.5	17.2	17.9	20.6	10.2	16.8	15.5	13.1	11.2	15.3	15.4	9.9	11	9.6	15.2	16.9	10.6	13.7	13.6	8.55	11.7	14.5	10.4	15.3	17.8	7.27	7.06	15.2	11.2	8.42	10.5	17.7	10.6	7.03	6.67	15.5	7.56	9.63	8.43	5.72	17.6	10.6	16.8	7.13	13.6	6.52	8.83	10.1	7.31	7.93
evm.model.ctg21.128	29.2	21.6	24.2	17.5	24.1	20.4	21.8	23.3	18.1	17.2	13.5	15.9	14.1	27.3	30.8	15.1	21.5	26.5	22.8	20.6	19.8	17.7	17.5	19.2	12.4	16.9	22.1	19	18.2	17.1	19.7	15.5	14.1	14.2	17	17.9	16.5	17.8	17.4	21.6	16.1	16.3	17.1	23.4	12.5	15	7.79	13.4	11.4
evm.model.ctg48.43	75.9	76.6	67.6	101	73.9	70.7	94.6	101	80.5	73.1	86.8	70.1	77.5	66.1	53.5	89.3	69.6	66	116	124	135	93.9	93.6	81.3	117	85.9	86.1	98.3	84.5	94.3	76.8	62.5	90.9	108	91.2	115	104	104	118	108	87.2	111	71.7	94.3	75.8	70.6	78	63	102
evm.model.ctg28.95.1.5d03f98f	22.3	13.6	20.2	55.5	27	22.7	26.2	53.3	33.3	27.1	33.5	19.6	38	28.2	25.9	42.2	25	27.5	128	43.9	42.7	49.4	29.1	24.6	54.5	29.1	23.2	68.3	72.1	31.4	24.1	24.3	33	71.4	22.2	46.5	37.4	60.7	28.7	38.4	22.8	29.2	52.3	61.1	36.9	29	44.2	38.4	53
evm.model.ctg23.60	58.9	83.9	78.6	96.3	89.4	59.9	91.7	73.9	92.5	78.9	87.5	63.3	94.4	79.2	53.6	99.4	83.7	77.3	90.9	105	111	94.5	78.9	93.6	101	80.3	81.2	107	90.5	81	80	83	101	92.2	87.4	80.8	89	118	104	113	87.7	104	85.4	75.6	113	85.2	87.1	82.2	103
evm.model.ctg125.8	38.8	35.5	41.3	15.4	23.5	23.9	22.4	16	29.4	26.1	20.1	25.6	24.5	35.7	58.2	20.7	24	41.7	18.8	18.1	24.2	19.3	31.6	22.5	15	16.3	29.3	13.5	12.4	18.5	26.8	26.3	17.5	14	32.3	28.8	25.4	20.5	20.9	31.1	17.8	24.2	16.3	12.3	32.6	24.6	19	20.6	15.2
evm.model.ctg21.24	22.4	27.7	26.8	23.5	19.4	13.3	21.2	14.2	23.1	25.3	19.4	13.6	26.6	23.9	32.3	26.3	17.6	26.9	32.2	29.5	39.4	25.7	25.7	25.6	35	17.5	24.4	41.4	30.5	24.7	24.2	25	26.2	26.5	23.1	34.9	22.8	25.1	35.7	31	23.3	26.7	25.4	28.4	36.4	32.8	27.5	19.3	39.1
evm.model.ctg59.40.1.5d03f9fe	12.9	10	16.9	19.2	15.6	10	18.7	21.9	9.32	10.9	19.2	8.41	13.2	10	5.98	14.3	8.38	7.69	13.5	27.1	19.7	25.3	15.8	14.5	30.2	17.1	16.1	17.9	33	14.9	17.6	11.1	16.5	27.9	14.1	13.6	13.8	19.7	36.4	6.62	23.7	15.3	15.6	30.9	14.3	14.3	19.9	11.9	21.3
evm.model.ctg14.20	96.5	108	130	100	104	110	161	127	94.7	107	110	85.1	91.6	142	91.5	111	89.2	96.8	126	137	161	139	117	112	122	80.8	141	142	123	160	182	145	158	117	108	152	103	116	157	170	118	125	113	183	103	110	97.3	112	110
evm.model.ctg6.273.3.5d03fa31	16.7	12.6	15.8	6.65	13.7	12.4	16	7.61	9.12	11.3	5.18	8.06	7.7	17.5	22.8	10	9.56	16.1	10.8	9.86	12	8.13	9.12	9.06	5.47	5.72	12.3	9.63	4.91	10.2	7.84	8.85	5.38	7.05	12.4	11.3	8.81	6.58	7.72	16.3	7.98	6.34	7.87	10.9	7.78	10.8	7.83	8.7	5.65
evm.model.ctg30.73	53.9	35.5	39.8	23	34.5	21	27.8	24.8	32.4	30.6	24.4	34.4	31.3	42.7	72	33.2	36.8	40.9	27	27.4	28	26.3	28.6	24.1	26.1	23.7	35.9	28.2	23.8	21.8	35.9	30.3	21.4	29.2	29.9	34.1	27.1	32.1	27.3	31.2	28.9	28.3	22.9	22.8	27.7	24.7	28.6	20.5	25.9
evm.model.ctg23.101	12.3	10.6	12	5.16	6.09	8.71	7.16	4.1	10.9	7.15	4.73	9.74	6.35	13.9	19.8	7.75	11.8	16	6.23	6.56	5.94	5.84	9.2	7.6	4.69	4.57	10.8	5.16	3.24	5.64	10.9	10.8	6.28	4.61	8.76	8.17	9.83	6.7	5.51	9.12	5.7	7.47	4.55	3.95	8.92	7.25	3.89	5.7	4.41
evm.model.ctg89.23.2.5d03fa2d	9.21	7.57	12.2	16	12.2	6.59	13.5	17.9	8.92	8.4	15.6	5.4	15.9	13.5	6.81	16.7	12.4	7.25	11.4	18.8	27.2	19.8	14.5	10.8	21.5	7.98	14.8	11.2	21.3	12.8	16.5	14.4	13.6	19	7.47	11.8	7.37	13.3	28	12.9	19.6	13.6	23.8	20.7	14.5	19.1	14.9	15.9	19
evm.model.ctg4.34.2.5d03f9c3	6.41	11.2	19.4	21.2	26.3	46.3	47.6	20	6.62	16.4	34.7	29.3	20.4	20.6	12.6	15.9	46.8	27.6	33.2	38.6	16.9	29	12.5	20.4	57.1	32	20.4	61.6	54.3	25.6	13.4	21.2	36	45.3	37.8	69.5	37.2	56.4	38.2	34.7	28.2	23.7	73.9	24.9	53.2	14.7	45.8	30.7	54.3
evm.model.ctg25.67	22	26.5	27.1	13.5	19.5	15.9	19.6	25	26.9	22	15.2	25.1	20	30.7	42.7	22.9	23.3	30.1	22	17.8	18.4	15.7	20.6	16.8	10.2	27.2	22.5	11.6	12.8	16.5	21.9	19.4	14.5	14.6	20.3	23.1	20	17.4	10.1	21.4	16.8	24.5	15.2	11.5	20.4	13.6	12.3	14.6	12.3
evm.model.ctg58.17	2.04	1.18	1.91	1.31	2.57	0.4	1.22	0.47	3.31	1.86	1.61	4.02	0.83	1.24	3.21	1.38	2.91	3.14	0.29	0.97	0.15	0.56	1.12	0	0.55	0.22	3.49	0.2	0.71	0.31	0.75	1.08	1.51	0.69	0	1.36	0.81	0.17	1.06	0.86	0.52	0	0.59	0.51	0	0.57	0.36	0.9	0.28
evm.model.ctg1.456	52.3	42.1	43.3	28.7	49.7	32.7	39.9	59	58.5	58.1	41.1	58.2	43	53.3	80.9	57.4	52.4	66.7	58.1	31.8	30.4	25.9	36.3	40.3	23.6	32.7	28.8	36.2	23.8	25.1	31.6	47.3	28.2	35.7	56.3	51.6	41	49.2	48.3	54.1	33.9	48.2	35.6	39.7	37.9	25	26.6	23.4	32.3
evm.model.ctg36.82	27.3	22.8	24.9	8.57	19.9	17.4	18.3	9.95	19.7	22.5	8.65	25.7	11.9	30.9	50.7	17.2	22.9	36.6	14.1	14.3	18.1	12.8	21.1	17.6	8.32	9.98	21	14.1	6.94	12.8	20.2	19.3	10.4	13	25.6	27.9	17.1	12.7	21.3	33.4	14.2	14.9	8.53	11	14.7	15	9.05	12.9	8.95
evm.model.ctg1.343	20.7	31.3	30.2	42.6	25.4	21.8	36.4	61.8	22.8	21.2	40.2	37.8	25.7	23.8	32	29	32.3	33.3	59.9	48.1	35.3	49	40.8	29.3	88	58.3	34.6	34.4	38.4	26.3	51.3	46	28.8	51.8	21.8	69.7	28.7	122	25.9	42	34.9	32.1	98.4	52.1	71.9	31.5	87.3	21.7	49.2
evm.model.ctg29.62	22.4	24.2	29.2	34.6	24.1	29	32	30	24.9	25.9	29.2	22.4	32.6	27.4	20.9	28.8	22.1	24	32.8	34.6	38.6	41	30.6	28.3	37.6	31.6	31.4	28.3	39.1	34.2	34.9	28.9	33.8	33.1	24.9	27	30.3	27.1	34.2	36	32.1	31.9	32.6	42.4	31.7	29.5	29.9	27.7	34.2
evm.model.ctg73.64	21.3	21.4	22.7	16.4	25.5	15.6	19.3	18.4	24.1	23.9	16.8	25.6	16	27	38.1	21.9	23.4	25.9	22.4	15.9	16.9	14.7	16.9	18.9	11.3	12.4	17.7	17.2	15.8	16	14.7	19.1	13.5	15.8	22.4	23.1	19.5	19.5	22.8	26.1	17	19.5	17.4	15.5	12.4	13.8	9.71	15	15.1
evm.model.ctg90.16	11.7	41	34.1	11.1	16.5	16.5	46.9	9.38	7.24	9.9	9.57	7.58	6.08	21	12.7	8.5	12.9	13.4	6.32	14.8	24.5	11.1	11.6	16.6	5.26	6.01	14.4	9.65	18.1	14.2	18.1	8.25	12.3	9.54	12.7	10.4	11.4	3.38	7.46	14	10.3	11.2	7.16	12	8.1	12.7	4.8	8.69	5.71
evm.model.ctg59.214	14.8	13.1	14.9	10.4	11.6	8.26	11.3	8.78	16	18.6	12.1	9.72	11.8	16.8	23.8	12.3	16.1	19	8.82	10.2	10.3	9.48	9.04	6.53	8.73	4.2	13	10.7	5.48	8.46	14.2	13	6.28	10.1	11.8	16.6	11.7	13.4	12.6	14.3	11.5	11.8	9.14	7.61	8.8	9.18	7.25	7.98	8.45
evm.model.ctg33.19	16.6	18.8	20.6	6.17	11.3	17.2	27.9	6.96	9.37	7.63	5.17	9.96	4.28	25.2	20.1	5.57	7.86	12.2	8.26	11.3	14.5	10.7	13.5	10.8	6.47	9.7	13.9	11.4	8.34	10.6	14.9	10.8	8.39	6.89	9.18	9.65	10.5	7.06	5.47	9.91	6.5	4.26	5.99	11.1	7.65	8.05	4.5	6.69	4.37
evm.model.ctg70.23	593	689	448	174	313	433	267	181	383	381	134	409	325	665	502	219	575	417	311	222	394	241	577	234	116	101	335	107	109	229	399	477	224	121	204	233	358	62.8	47.8	312	142	579	245	142	258	282	193	198	179
evm.model.ctg150.11	9.83	9.33	12.1	14.6	19.8	9.06	7.26	15.1	5.75	6.56	9.07	4.49	16.9	15	5.99	8.31	13.3	11	16.3	13.1	44.8	16.7	12.5	14	17.5	9.12	18.7	11.6	17.1	13.3	13.8	13.9	23	15.1	7.58	13.5	14.5	7.35	9.27	10.2	8.06	13	20	18.9	18.1	25.5	14.6	12.5	18.2
evm.model.ctg101.10.1.5d03f910	15.4	12.4	18.5	25.5	29.5	15.4	15	18.1	10.4	22.5	20.5	10.7	20.7	14.7	7.54	17.9	18.2	10.2	33.1	29.2	31.2	26.2	21.9	20.2	28.2	12.8	15.5	26.8	22.5	20.6	13.9	16.1	21.4	28.1	13.2	25	16	18.9	25.7	22.7	23.6	16.5	25	24.9	17.8	29.1	19.5	23.2	31
evm.model.ctg19.136	7.16	1.76	3.54	1.47	2.6	1.39	1.72	3.13	3.2	1.51	1.79	1.82	1.05	2.33	5.62	2.82	1.97	1.49	0.72	0.69	1.01	1.09	1.33	0.87	0.81	1.07	3.65	1.51	1.15	1.02	3.42	0.88	1.11	0.84	0.58	0.66	0.92	1.01	1.19	0.59	0.89	0.79	1.04	1.66	0.57	0.88	0.47	0.84	1.28
evm.model.ctg91.22	58.6	34.2	79.5	92.6	75.7	64.8	133	75.4	27.5	22	41.4	23	92.2	48.7	11.6	28.5	27	20.6	160	307	84.9	162	47	98	195	106	45.1	176	284	92.1	66.6	26.4	105	116	25	26.5	25.3	37.6	27.9	28.1	213	59.3	123	174	66.8	119	116	70.9	125
evm.model.ctg34.64	28.2	20.6	23.4	8.24	13.3	15.8	15.6	6.9	19.2	18.6	11.1	20.7	12.4	30.6	38.6	16.5	19.5	34.9	10.5	10.7	18.4	11.2	16.7	16.5	7.48	6.34	21.7	11.3	7.11	12.2	18	20.9	11.4	11.6	21.8	19.3	17.4	12.8	16.5	29.3	12.4	13.9	8.39	10.1	13	13.8	8.23	12.3	8.78
evm.model.ctg67.13	8.17	6.52	10.4	8.25	17.3	4.73	8.62	8.61	4.51	4.27	2.78	3.54	5.57	11	9.41	4.01	3.5	6.13	5.29	4.46	6.99	4.61	5.74	6.14	3.17	1.69	7.71	4.52	4.45	6.39	5.37	4.8	4.1	4.61	3.03	2.58	2.69	1.96	7.25	4.82	5.21	2.6	3.63	5.76	3.01	5.29	1.74	6.13	4.43
evm.model.ctg21.83	177	156	114	30.5	47.8	70.4	70.5	33.2	66.8	107	40.7	91.7	37.8	110	190	72.9	88.6	126	69.2	74.4	46.5	67.5	79.2	82.3	33.9	27.1	98.5	57.7	36.9	71.2	92	86	53.4	43.4	70.6	55.1	74.8	46.2	52	83.1	60.1	60	43.8	62.6	59.6	62.8	34.9	61.2	42.5
evm.model.ctg63.4	394	369	381	476	348	408	588	386	381	404	410	326	335	345	299	394	356	358	418	504	532	518	399	349	540	505	506	561	570	539	579	439	508	477	354	460	390	488	483	581	472	513	334	620	345	327	318	317	447
evm.model.ctg17.25.1.5d03f953	13.1	14.7	18.4	28.2	17	17.8	20	21.8	19.5	15.4	21.6	13.1	10	15	11	25.4	16.1	18	27.7	27	26.2	21.7	19.8	31.7	27.8	19.7	21.3	21.7	26.2	20.5	16.4	18.8	21.1	28.5	17.6	25.1	24.4	27.9	32.9	25	22.9	18.4	16.6	17.5	10.1	14.9	17	12.2	28.1
evm.model.ctg32.30	12.4	12.8	11.1	16.4	20	17.4	14	18.9	12.3	14.1	18.2	11.3	21.9	17.4	10.8	17.5	13.3	12.3	21.3	22.8	23	20.5	16.8	13	22.2	15.1	13.4	16.8	17.3	16.5	16.3	14.2	19.5	21.7	14.4	18	20.5	16.6	21.4	17.5	17.7	20.3	19.7	10.7	23.1	20.5	27.6	18.3	26.3
evm.model.ctg48.15	104	83.7	88.8	48.9	70.8	71.7	73.9	48.9	87.5	79.7	50.6	81.6	62.7	109	140	71.4	78.3	109	60.2	55.4	66	56.1	73.5	81.3	43	40.3	96.2	56.2	44	68.6	92.1	85.3	61	49.2	80.3	72.6	67.6	57.5	65.3	94.3	58.6	78.2	47.1	45.9	62.3	62.8	41.3	51.7	48.4
evm.model.ctg42.86	43.4	44.9	62.8	61.1	54.4	46.2	76.4	69.4	35.5	47.1	61.2	37.2	44	47.5	46.4	43.9	42.6	40.9	88.6	86.5	58.9	82.5	45.7	49.6	113	64.7	40.4	60.7	60.7	46	43.6	36.3	58.4	75.8	51	81.6	49.9	61.1	57.4	56.8	61.4	48.6	84.3	89.5	75.5	48.6	84.8	47.6	65.3
evm.model.ctg56.12	24.1	25.5	31.3	35.8	22.3	23.8	31.1	20.1	20.7	22.4	22.9	20	34.5	26.1	16.8	24.7	21.1	21.5	30.3	36	57.7	42.8	25.9	36.9	36.5	30.9	24.4	28.4	25.5	32.9	26	38.4	36	32	27.3	25.1	21.2	20	30.8	39.2	30.6	31.2	32.8	45.2	21.3	30.9	34	23.8	32.7
evm.model.ctg1.437	133	68	133	112	201	270	114	256	76.5	67	86.6	65.4	170	117	62.9	118	188	59.4	71.3	88.9	82.1	88.4	152	82.3	91.9	52.1	190	31.3	83.7	77.1	157	45.6	76.7	61.8	36.2	96	54	63.2	57.4	32.1	87.2	77.9	153	73.8	98.6	146	69.8	96.8	89.1
evm.model.ctg12.222.1.5d03f94d	32.8	25.1	31.8	17.8	21.9	28	19.9	18.6	29.4	31.2	23.4	28.1	32.7	30.5	39.3	31.6	32.2	32.4	25.6	21	25.5	19.5	31	20	16.1	12.9	29.2	15.3	15.8	19.5	36.7	24.3	16.2	18	23.1	31.4	29.3	21.7	19.5	23.5	20.2	25	16.9	12.1	21.5	24.4	21.5	17.9	17.9
evm.model.ctg68.7	45.4	44.8	36.3	29.4	42.3	32.2	37.5	29.2	63	54.1	39.6	79.7	27.7	53.3	65.9	41.4	42.5	56	43.1	30.9	37.9	30.6	44	27.8	27.6	31.4	43.4	24.2	32.2	25.9	37.5	57	26.3	32.4	61.8	49.1	39.1	36.4	50.8	59.8	36.4	44.5	25	28.7	24.4	24.9	16.6	19.1	18.9
evm.model.ctg2.184	20.9	20	16.9	11.4	21.1	11.4	14.6	15.9	34.1	22.4	14.5	23.7	17.9	30.3	41.1	28.9	23.8	33.3	27	14.4	14	9.86	12.8	16.8	7.86	8.32	15.8	17.4	10.2	13	13.6	23.6	10.8	16.6	21	16.2	19	16.8	15.2	21	15	19.6	18	15.6	12	12.3	8.95	12.5	11.7
evm.model.ctg4.58	21.5	13	18.9	7.85	11.8	7.64	8.74	10.3	14.1	17.1	12.5	17.3	12	12.2	22.5	14.4	13.6	16.8	8.96	8.01	8.59	9.77	11.7	12.4	7.99	6.39	14.6	6.18	7.17	9.9	11.2	7.79	9.95	8.36	11.2	11.3	14.5	12.7	9.47	14.1	9.44	13	11.1	5.93	9.3	10.5	6.45	7.82	7.98
evm.model.ctg71.48	125	119	130	38.7	61.5	72.1	103	33	106	88.8	44.7	103	59	110	185	68.7	82	115	57.2	55.8	71	55.7	97	61.1	45	36.9	103	56.4	36.3	52.8	103	125	57.7	48.1	106	102	70	51.8	66.3	124	46.3	64.4	34.7	55.9	80.4	64	43.6	42.2	37.4
evm.model.ctg87.6	50.8	26.5	45.8	42.8	41.8	26.5	34.3	47.7	33.7	36.2	38.5	28	31.9	44	61.5	63	38	38.1	39.1	30.3	37	32	36.7	18.8	36.5	35.1	38.3	23.8	29.5	32.3	32.8	37.1	35.3	32	29.2	43.4	18.5	30.3	33.4	25.4	30.8	26	44.6	36.6	33.6	22.5	43.3	23.1	31.9
evm.model.ctg112.7	547	280	406	188	335	135	290	301	246	313	167	245	160	357	403	248	340	241	250	233	334	294	288	159	247	113	417	170	165	184	392	234	177	231	155	173	156	141	161	176	124	173	177	346	140	320	179	161	256
evm.model.ctg6.42	32.9	23.1	33.8	69.1	81.9	82.2	60.5	106	54.4	49.9	75.8	39.3	65.9	58.7	26.7	91	63	46.2	70.6	69.6	74.8	67.4	46.6	48.8	86.2	51.9	90.3	97.3	91.6	76.7	73.3	56.8	87.8	113	48	67.4	71	101	68.5	69	61.1	78.1	60.4	34.8	98.5	58.3	85.5	83.5	155
evm.model.ctg53.18	20.3	22.3	25.6	39.6	26.7	22.8	40.7	32.2	20.7	20.1	30.6	20.5	31.7	29.3	25.6	23.4	22.8	27.8	42.3	39	33.2	44.3	19.8	41.6	38	44.7	25.1	33	33.4	30.3	30.1	24	33.5	31.8	24.9	33	30.1	35.1	34	41.4	31.4	42.1	38	33.6	46.2	28.8	36.7	26.1	32.9
evm.model.ctg2.243	89.6	117	119	140	114	81.6	111	99	115	123	127	96.6	69.4	95.3	90.6	129	107	100	170	130	138	125	122	124	148	156	100	173	126	126	99.2	137	137	159	130	157	99.1	155	140	189	142	122	91.7	125	85.1	83.8	90.5	75.7	165
evm.model.ctg6.12	33.7	30.9	34.8	10.9	17.6	18.9	21.9	11.1	18.7	18.9	12.5	21.6	20.4	30.5	48.3	13.8	14.7	28.4	12.7	16	18	15.4	25.1	16.6	13.5	14.1	27	13.2	10.8	16	24.2	21.3	17.3	11.3	23.3	21.8	17.5	11.8	14.3	22.1	13.3	15.7	11.6	11.7	23.2	20	12.8	16.1	12.6
evm.model.ctg343.2	17.8	28.8	23.8	37.5	27.6	83	48.7	30.5	38.8	46	55.1	30.2	38.8	60.7	27.3	77.5	71.9	25.5	71.7	58.9	70	62.8	21.1	46.5	70.9	64.4	35	68.1	52.1	37.5	41	53.7	48.9	48.4	64	71.8	36.3	89	39	53.5	65.1	90.6	50.2	50.6	102	46.6	83.7	51.3	50.8
evm.model.ctg8.80.2.5d03fa33	46.4	20.5	30.2	22	33.1	22.1	26.2	25.7	19.2	16.9	21.7	15	32.5	31.6	40.2	29.3	30.6	23.3	18.1	21.3	21.7	26	36.6	22.4	15.3	14.6	35.3	12.1	16.8	23.5	36.4	22	21.4	16.1	16.1	19	18.1	16.2	25.8	17.1	24.9	20.7	21.9	20.8	18.9	24	14.7	17.8	20.7
evm.model.ctg48.81	0.53	0.2	0.13	0.95	0.12	27.9	3.67	1.17	0.23	1	0.83	0.12	0.79	0.21	0.48	1.39	0.54	0.16	0.48	0.83	0.05	0.21	0.12	0	0.23	2.4	0.17	0.72	0.3	0.42	0.14	0.66	0	0.23	0.39	1.25	0.27	0.64	0.16	0.58	0.69	1.75	0.18	0.17	0.17	0.19	0.29	0.36	0.8
evm.model.ctg1.335	80.6	76.4	47.5	102	48.1	85.7	50.8	27.7	102	53.1	121	61.6	86.7	32.1	33	95.5	55.8	49.4	81.9	149	128	169	71.1	78.3	111	98.9	58	84.9	56.7	101	170	43.2	123	61.7	56.2	50.9	49	130	64.6	76.2	160	196	86.2	90	137	111	78.3	85.6	109
evm.model.ctg66.78	38.6	30.3	35.6	16.8	36.7	10.6	27.3	15.8	18.3	27	14.9	20.6	21.1	39.3	33.8	12.6	21.6	33.3	32.1	24.6	22.9	24.7	16.2	25.6	11.8	12.2	21.3	17.4	11	17.4	21.9	15.1	16.9	9.4	22	18.5	17.9	16.2	22.7	24.1	11.8	18.3	16.6	33.7	18.3	21.7	11.2	16.8	12.8
evm.model.ctg29.32.3.5d03f98d	22.9	11.6	14.9	10.9	15.4	12.5	16	15	5.49	7.23	5.45	8.4	9.84	16.6	18.6	7.05	8.69	9.54	9.8	9.58	12.3	10.3	12.4	11.5	8.1	10.3	11.5	8.17	10.8	9.79	10.9	7.32	8.81	5.59	4.93	6.65	6.59	5.97	8.32	6.39	5.94	6.68	11.2	9.03	9.4	10.9	5.69	12	7.01
evm.model.ctg5.5	31	18.7	16.8	17.1	16.6	16.7	17	19.1	27.7	17.9	9.65	13.7	25.4	33.8	42.4	24.1	20	28.1	22.2	14.4	14	11.7	9.41	21.5	6.78	9.01	23.7	17.6	10.1	18.1	16.5	21	14.1	12.4	12.6	9.88	12.2	12.8	9.32	9.91	13.5	10	20.4	24.2	17.6	18.4	12.2	19.1	16.5
evm.model.ctg9.50	38.3	46.9	53.5	60.9	50.4	48.3	59.2	53.6	45.7	46	57.8	44	52.1	53.8	46.7	56.5	45.2	48.5	60.6	57.7	61.2	59.6	57.9	75.9	65	70.5	50.1	61.3	60.8	57.6	45.7	52.1	74.3	59.6	58.2	67.6	59.4	55.9	70.5	65.4	55.7	54.6	58.5	63.4	56	51.8	42.5	43.8	63.4
evm.model.ctg26.30	35.7	41.3	39.1	24.9	42.8	31.6	43	26.8	34	35.1	25	38.9	18.6	49.1	47.9	25.9	37.9	44.5	30.5	29.3	32.2	25	33.1	28.5	20.3	20	40.5	30.9	32.2	29.5	36.6	39.8	21.8	26.3	36.2	34.8	29.7	28.3	37	44.6	30.4	28.3	22	29.2	17.6	22.2	13.5	21.7	17.5
evm.model.ctg61.55	42.7	56.3	69.3	48.6	44.6	22.7	67.8	38	26.4	39.8	55.8	44.3	72.1	56.4	15.7	38.3	39.7	27.7	79.7	148	34.3	121	30.8	129	118	159	42.7	79.3	143	70.1	26.4	37.5	62.3	111	25.5	38.4	27.3	63	51.1	37.7	79.7	28	34.8	122	77.6	72.3	69.9	40.3	112
evm.model.ctg188.3	33.1	58	49.4	58	51.4	35.6	67.6	43.3	29.5	27.3	48.8	30	40.6	54.1	24.9	36.2	30.9	27.4	50.4	69.2	70.8	67.7	37.9	50.3	59	66.1	37.1	59.2	52.6	49.9	50.9	46.8	53.9	36.5	33.2	35.5	37.5	68	50.6	80	52.6	58.5	73.7	78.9	54.7	38.4	34.8	43.3	49
evm.model.ctg12.233	182	90.2	129	74.6	137	104	176	136	77.2	96.5	89.2	71.8	90	146	147	104	107	96.6	97.6	122	97.4	117	102	67.6	81.1	45.9	134	81.6	121	89.3	156	95.7	72.4	91.9	76.9	88.2	75.9	62.5	118	87.3	109	80.7	82.6	114	52.8	83.7	65.3	78.8	79
evm.model.ctg122.11	59.4	41.6	66.8	87.3	90.5	99.4	89.8	94.2	57	69.5	125	55.2	102	79.2	48.2	126	73.9	51.2	103	101	103	109	81.1	88.5	113	78.3	62.6	90.5	98.9	85.4	73.7	53.2	87.1	104	70.1	99	97.6	91.9	124	84.5	121	105	115	105	74.5	94.3	106	74.7	133
evm.model.ctg33.61	16.7	15.7	4.78	2.42	16.9	175	5.56	2.61	1.94	1.65	3.26	5.27	17.7	8.98	12.9	0.83	44.4	13.5	1.37	3.69	5.1	5.1	4.32	5.57	3.99	7.96	18.5	2.85	3.64	1.92	68.8	74.9	4.64	1.18	2.93	0.9	1.6	1.87	2.46	2.1	7.42	3.63	5.4	3.52	3.72	2.98	2.61	0.63	2.04
evm.model.ctg17.166	37.6	40.1	42.7	47.9	38	42.2	42.4	39.9	34.3	40	32.5	38.7	38.7	42.4	29.3	36.2	43.8	38.6	48.9	52.6	53.7	48.3	42.6	70.4	44.2	65.9	34.2	51.4	47.4	49.5	37.4	47.9	61.5	44.1	56.1	42.6	48.5	50.3	57.8	61.3	50.3	48.4	44.5	45.1	54.9	40.6	32.8	34.5	45
evm.model.ctg49.4	158	109	182	256	158	201	237	204	157	166	248	120	212	158	127	216	135	142	229	256	252	249	216	185	319	206	173	222	304	187	177	147	188	265	174	223	185	228	234	200	252	237	222	312	187	191	234	125	260
evm.model.ctg16.68	0	1.31	0.42	2.42	4.35	1.32	7.24	7.79	1.13	6.28	4.56	6.49	1.23	1.14	0.49	0.34	1.5	1.05	7.03	0.78	1.64	2.32	1.24	5.41	5.16	5.47	10	4.34	7.06	18.1	0.3	2	29.7	14.3	18.6	16.4	13	11.2	2.87	0.85	3.43	3.67	2.83	0	0.38	1.27	1.94	5.61	11
evm.model.ctg4.36	9.62	13.7	24.1	39	45.6	65.1	88.4	49.8	9.26	22.7	50.9	27.3	27	31.7	17.3	26.4	72.5	42.3	56.9	59.1	33.5	45.4	12.6	38.4	102	36.7	26.7	114	99.4	41.6	20.2	24.3	62.4	87.5	42.8	105	50.9	78.9	57.5	39.4	38	34.8	152	50.7	69.8	19.7	86.7	53.6	88.3
evm.model.ctg57.61.2.5d03f9f5	22.6	22	26	30.4	28.3	27.1	22.7	31.2	29.4	25.5	32.9	24.6	34.3	24.7	21.1	40.5	29.2	24.9	37.9	36.7	38.3	33.1	26.6	23.1	39.9	32.9	26.1	34.9	41.3	28.7	27.8	27	29.6	41.5	27.5	30.2	33.3	34	34.9	34.7	35.7	35.5	27.6	32.9	37.3	26.5	37	25.2	42.2
evm.model.ctg107.4	38.3	28.9	45.5	21.4	27.7	22.1	30.7	17.8	30.6	33.1	27.9	32.1	28.7	28.5	40.9	33.5	31.4	33.3	19.9	22.8	22.6	28.4	29.5	24.3	22.5	17.7	34.7	16.8	21	20.3	36.3	21.5	22.4	21.1	25.1	30.4	26.7	22.3	26.6	24.9	30.4	33.2	20.5	18.9	30.8	25.8	20.9	21.1	23.4
evm.model.ctg1003.1	13	17.8	14.2	16.4	16.3	133	23.2	15.5	26.7	26.2	23.3	12.8	18.2	25.9	5.01	34.5	36	10.5	54.1	31.2	55.7	42.9	33.9	36.2	39.5	18.3	22	38.5	42.6	72.6	22	29	38.7	55.5	26.6	47.4	53.8	20.5	51.1	57.9	48.5	54.5	34.5	37.9	31.9	28.1	23.6	48	71.8
evm.model.ctg136.13	13.5	15.9	15.1	21.3	21.4	15.2	16.8	16.1	21.5	18.2	20	21.2	29.2	19.3	17.9	36.4	19.3	19.7	19.5	23.4	22.1	24.8	21	18.6	26.7	16.8	22	18.9	23.4	20.9	17.6	20.1	25	28.1	22.1	32.7	25.5	19.9	29.8	20.8	26.5	26	22.4	16.1	34.7	28	24.6	22.7	32.4
evm.model.ctg112.13	18.3	17.9	19	22.5	18.1	16.2	23.7	17.9	18.5	15.9	24.3	11.5	28.8	20.7	14.4	21.9	17.4	17.4	27.9	28.4	27.1	26.5	22.3	16.7	27.7	21.9	18.4	23.9	20.6	15.4	22.4	21.8	17.5	22.9	19.7	20.5	16.8	27.6	24.9	25.3	26.3	21.9	24.1	27.6	23.8	23.4	30.9	16.4	25.8
evm.model.ctg48.42.1.5d03f9e5	3.42	2.28	4.57	6.1	7.36	1.78	4.32	8.79	3.76	6.66	6.08	2.67	6.62	3.64	4	9.74	2.91	2.04	20.6	8.03	6.2	6.67	2.71	3.65	9.98	7.29	2.34	16.1	8.57	8.83	2.41	2.44	7.32	13.4	7	13.9	4.9	9.98	4.62	4.64	4.23	6.14	8.09	9.16	7.26	3.58	7.37	4.05	11.4
evm.model.ctg40.121	7.75	2.96	3.35	2.55	6.41	4.47	4.78	10.5	1.85	1	0.74	0	1.04	5.09	4.35	1.03	1.3	1.31	2.89	2.95	3.64	1.85	2.73	2.04	3.61	2.06	2.62	2.45	1.03	3.15	2.74	1.36	0.79	1.03	0.48	0.66	0.68	0.87	0.3	0.64	0.75	0.11	2.9	1.27	1.15	1.3	0.91	1.66	1.46
evm.model.ctg36.14	13.7	15.9	20.2	10.5	14.1	5.53	7.19	10.6	12.2	10.8	9.07	10.8	8.8	13.7	15.2	10.4	9.99	11.7	12.8	11.4	10.4	9.97	13	11	8.87	10.1	15	6.18	5.85	10.3	10.9	7.66	10.1	9.69	8.49	5.7	3.98	6.98	7.67	5.47	6.71	5.17	8.12	8.41	7.51	10.1	8	6.79	8.38
evm.model.ctg44.3	4465	3883	3477	1123	1345	3622	3859	1142	2522	2650	1267	3207	1557	2498	2834	2006	3341	2061	2266	2157	1400	2754	3328	3429	1510	988	2927	1595	1094	1590	2746	2231	1752	1145	1220	2121	2277	1379	1655	3250	1548	3178	582	2816	1088	1592	1087	864	1073
evm.model.ctg135.16.3.5d03f926	28.4	22.4	33.4	42.2	45.9	41.3	38.1	52.5	24.4	33.2	47.9	23.1	38.9	43.1	16.1	36.9	32.7	21.1	70.3	67.5	56.6	43.3	47	54.1	52.3	34.4	40	57.8	47.4	42.4	41.9	42.4	41.2	61.1	27.8	41	35.4	24.4	35.6	37.9	33.1	33	38	49.7	25.6	54.6	50	39.9	55.1
evm.model.ctg96.15	5.67	7.1	6.98	4.52	11.9	4.23	5.05	9.94	10.7	8.09	6.4	10	6.7	8.51	13.6	9.31	5.72	11.1	10.2	4.23	2.88	2.85	3.51	6.36	2.31	3.43	5.13	4.31	9.66	5.98	3.09	6.8	2.39	4.86	8.34	10.5	8.81	6.86	6.83	7.36	3.93	5.62	5.51	4.65	5.23	3.21	2.27	4.3	4.04
evm.model.ctg19.1.1.5d03f95c	57	47.5	59.5	69.9	55.5	55.5	68.7	69.4	45.7	49.1	75.8	38.7	71.1	47.8	41.2	65.2	47.2	50.1	56.8	63	71.9	75.5	59.5	58.5	82.5	62.8	59.4	59.6	60.5	64.8	61.6	45.4	75.6	66.3	52.4	72.4	65.4	63.9	62.4	66.9	67	64.3	70.6	65.7	84.4	66.6	71.8	68.2	76.3
evm.model.ctg11.205	66.9	46.5	72	53.4	52.7	57.9	108	48.6	45.7	50.4	44	53.8	49.7	49.4	45.1	47.8	43.6	49.4	97.4	142	55.3	109	45.8	77	101	64.1	53.8	122	130	67.8	69.9	41.7	77	90.1	48.7	72.3	50.6	71.4	72.5	64.3	108	64.4	45.7	119	45.4	42.9	54.1	48.5	76.8
evm.model.ctg29.101	40.1	29.6	35.6	15.6	34.5	18.3	30.3	26.9	18.6	26.8	16.7	26.6	15.9	29.8	32.7	18	20.6	24.8	23.3	26.2	22.1	22.2	22	14.2	16.1	16.9	29.6	24.2	22.6	16.8	23.3	19.6	15.2	20.6	24.3	26.6	20.2	18.4	29.1	24.5	20	19.4	17.5	26.2	13.8	16.2	10.6	17.4	16.3
evm.model.ctg59.35	182	117	147	64.5	127	69.8	105	51.1	143	146	54.8	155	99.4	186	252	134	163	150	89	69.7	108	55.4	121	93.6	47	22.3	189	101	55.8	105	85	159	97.3	80	142	90.4	97.1	83.2	121	160	73.2	129	60.8	81.2	40.8	66.8	39.9	59.2	70.3
evm.model.ctg26.144	44	39.7	46.2	32	39.9	35.9	42	31.7	52.3	44.3	36.2	36	62.8	49.9	70	54.2	44.2	54.8	45.4	28.3	36	32.7	34.4	36.6	24.4	22.4	38.2	32.1	19.3	33.1	33.9	30.5	31.1	32.2	39.2	27.6	35.5	37.7	24.1	30.1	34.8	41.2	40.4	31.9	42.8	40.9	27.4	32.2	41.9
evm.model.ctg48.107	6.38	1.6	1.29	0	2.82	1.07	0.55	1.1	0.69	1.41	0.99	0.5	0.38	1.54	8.1	1.87	1.47	1.28	1.17	0.24	0	1.41	1.01	0	0.74	0	1.42	4.24	0	0	0.74	0.24	0	0.93	1.37	0.46	0	0	0.16	0.65	0	1.73	0.37	0.34	0.94	0.89	0.2	0.24	0.57
evm.model.ctg12.52	31.3	23.8	29.3	11.4	7.95	25.5	13.2	7.24	41.7	34.6	15.7	21.7	16.3	19	35.9	28.5	58.3	30.4	12.2	15.6	16.4	17.4	22.6	25.9	9.39	8.39	23.8	5.36	10.1	11	28.6	16.7	7.71	8.57	18.2	22.2	46.3	6.71	22.6	17.1	11.2	37.2	10	8.39	13.1	18.1	8.91	12.8	12.8
evm.model.ctg17.107	3.58	8.81	5.75	8.65	8.76	8.69	11.9	11.1	3.8	4.97	10.3	3.42	11.3	8	3.54	6.86	6.11	4.88	10.5	10.2	8.49	13.1	8.69	9.91	16.9	11.7	4.69	10.9	16	7.36	9.54	7.17	8.7	12.2	7.06	9.62	8.85	10.1	10.1	11.4	10.3	8.26	12.8	9.22	11.7	9.97	12	6.76	11.5
evm.model.ctg133.6	619	795	725	847	891	649	827	750	727	632	780	682	603	594	652	840	742	575	1016	1249	1052	844	543	771	1409	1029	808	1143	1356	880	829	956	974	1227	664	679	775	1016	1201	1092	1008	800	595	962	560	512	613	523	890
evm.model.ctg36.35	21.2	18.8	17.3	13.6	17.4	12.6	13.5	10.8	30.8	22.4	15	20.6	15.1	34.8	32	31.3	25.7	30.3	19.2	11.6	15.1	10.2	15.5	11.5	6.21	8.44	28.2	13.9	7.16	12.7	18.4	26.6	7.91	15	24.9	15.2	10.7	14.9	17.7	24.4	14.8	23	11.9	20.2	12	12.8	7.31	11.8	10.4
evm.model.ctg458.4	3.13	2.76	4.37	3.86	2.31	7.16	2.56	2.52	3.88	1.98	2.87	1.75	8.13	2.81	1.47	4.7	4.89	2.43	7.44	3.45	5.99	5.76	6.75	6.66	8.39	9.27	4.89	2.6	7.17	4.25	3.25	8.46	4.28	5.45	4.1	5.74	4.92	3.39	8.93	7.44	2.83	2.35	4.57	3.04	8.15	4.06	5.97	4.63	8.47
evm.model.ctg6.271.1.5d03fa30	51.8	47.1	55.6	30.7	46.1	27.3	33.3	31.3	43.4	44	31.8	42.4	36.4	48.7	60.9	38.5	44.4	46.4	36	37.5	39	35.3	36.9	36.1	30	23.3	42.3	32	28	31.6	40.3	33.7	34.8	31.3	42.9	40.9	34.7	34.7	44	46.1	34	32.1	25.8	28.7	35.7	32.5	23.5	29.5	29.4
evm.model.ctg70.29	16.8	8.74	18.6	51.8	54.6	15.3	17.7	40.7	17.5	12.7	31.4	6.74	33.5	12.6	3.42	20.8	5.73	2.6	55.1	62.6	66.1	60.4	21.7	29.9	58	30.7	19.1	42.4	70	41.4	13	7.88	26.7	56.7	8.65	12.1	16	35.3	16.1	25.6	33.6	13.3	43.5	72.6	23.1	46.9	42.1	28.8	42.8
evm.model.ctg32.34	1.2	3.37	1.92	2.31	2.1	38.3	3.29	1.75	3.11	2.68	1.69	4.21	2.05	4.5	1.89	2.13	3.07	3.11	4.33	1.41	4.18	1.92	1.71	1.22	1.9	0.33	3.08	1.56	2.14	3.21	3.34	3.83	1.82	2.27	1.13	3.55	1.43	2.66	0.66	1.73	1.75	3.98	1.61	2.7	0.81	1.44	1.33	1.17	2.85
evm.model.ctg73.26	10	11.6	11.7	8.56	15.8	8.28	10.4	14.6	13.2	14.2	8.33	15.4	7.89	16.7	20.3	11.4	13.4	14.9	14.2	6.91	8.68	6.46	8.66	8.66	4.75	7.6	8.21	9.35	9.32	8.43	7.99	11.4	6.37	8.19	13.9	13	9.23	10.5	13.5	13.8	8.83	11.3	11.7	10	4.81	6.33	3.94	8.49	6.33
evm.model.ctg107.15.1.5d03f913	28	23.4	28.2	20.4	25.4	18.6	22.6	18.5	22.1	23.2	19.8	21.2	18.8	23.9	32	25.3	23.8	24.5	16.9	19.8	18.8	19.2	21.8	17.5	14.1	15.7	24.8	15.5	18	16	24.9	21.6	18.6	16.9	16	20.1	15.6	18.2	19.9	20.3	19.8	19.8	14.4	17.3	15.9	15.5	12.3	16.5	18.6
evm.model.ctg1.428	6.61	7.78	8.33	9.5	6.84	7.65	5.61	9.89	4.3	2.91	5.46	2.23	13.3	5.66	0.68	3.23	5.84	1.97	10.8	10.2	12.5	10.9	9.74	15	16.3	14.2	5.95	10.6	8.52	6.45	9.15	8.1	8.66	16.2	4.54	5.68	8.69	9.32	6.25	7.18	7.07	1.98	6.55	12.5	12.8	9.04	10.8	7.52	12.1
evm.model.ctg2.233	27.7	6.41	13	2.63	2.61	9.15	10.8	1.11	7.89	5.36	2.94	4.76	8.43	9.3	16.7	4.6	5.57	8.41	3.4	4.97	3.42	6.19	8.55	5.79	6.15	4.5	10.3	4.36	4.02	5.27	8.67	8.75	4.84	3.79	7.41	4.91	2.53	4.17	4.64	5.92	5.4	4.96	2.36	4.21	9.05	5.64	4.45	4.31	2.83
evm.model.ctg26.135.1.5d03f999	36.8	42.7	45.1	15.7	30.1	31.6	37.7	17.4	38.9	37.5	19.2	38.3	22.2	47.1	59.7	28	37.3	48.9	28.4	27.6	30.5	22.6	31.5	26.4	18.9	17.5	43.3	25	19.3	25.5	41.7	40.5	24.3	22.8	44	40.6	32	23.7	29.9	46.8	27.5	30.8	17	21.3	21.4	19.7	16.3	18.2	16
evm.model.ctg617.3	1.28	1.85	1.16	2.99	2.37	3.73	1.38	2.81	2.5	4.02	10.7	3.07	3.1	3.83	2.47	7.25	3.82	2.28	4.9	5.16	3.64	3.84	1.28	4.71	6.93	2	1.59	6.06	5.75	5.22	2.5	3.12	6.38	2.03	6.65	13	7.08	9.79	7.3	7.08	9.55	11.2	3.8	2.26	6.18	2.14	6.93	3.44	4.87
evm.model.ctg16.6	131	128	148	131	172	347	217	128	255	125	165	147	184	376	259	289	446	322	60.9	113	185	120	226	163	171	139	420	48.1	70.1	87.4	368	372	130	184	109	135	70.8	104	165	67.6	185	86.1	58.7	78.4	97	264	118	135	140
evm.model.ctg11.226	43.6	36.8	55.9	23.3	32.1	23.8	22.2	19.8	30.5	42.4	31.4	40.1	32.6	43.8	51.5	85.8	31.3	60	17.3	20.5	31.7	23.9	32.4	39.1	20.9	21.6	35.9	44.9	14.6	26.9	25.7	39.1	32.4	26.1	24.5	31.2	30.8	20.4	23	35.7	39.6	25.5	17	25.8	24	22.1	19.9	27.5	25.8
evm.model.ctg31.136.1.5d03f9a8	160	121	161	191	159	151	205	164	136	143	163	130	146	150	118	162	147	125	193	207	232	214	162	189	211	166	169	158	199	156	175	139	190	189	148	169	164	140	172	184	172	161	176	227	154	178	152	130	186
evm.model.ctg19.137	14	3.75	6.3	1.38	2.02	2.33	1.68	0.9	6.63	3.5	1.82	2.84	2.2	5.27	12.2	3.31	3.69	5.14	1.83	1.23	2.62	1.92	4.86	1.47	1.61	0.93	7.13	0.56	2.24	1.53	6.5	4.7	1.36	0.96	2.93	1.95	2.95	1.76	1.46	2.68	2.21	3.03	1.73	2.56	1.42	2.83	0.79	1.95	1.02
evm.model.ctg103.34	15.9	10.2	20.1	20.6	27.7	11.2	21.8	23.1	5.39	6.88	22	3.59	24.3	13.7	4.34	18.1	12.6	3.63	16.1	35.7	35.9	57	43.7	7.89	62.1	16.2	32.1	22.2	32.4	21.5	29.5	21.3	9.47	36.3	12	20.3	13.6	12.8	68.9	8.32	16.7	11	36.7	63.6	14.8	38.2	29.3	15.4	19.8
evm.model.ctg60.55	20.3	14.5	14.9	6.87	8.52	9.84	7.84	3.15	4.51	8.29	2.92	6.13	5.51	15.7	24.2	4.95	6.04	12.6	5.01	8.85	10.5	6.14	7.92	11.3	4.56	3.45	9.52	4.66	3.07	7.28	7.87	6.01	3.82	3.24	8.11	6.6	8.12	3.19	6.08	11.7	5.11	3.61	5.95	3.22	10.2	9.75	5.83	6.28	4.79
evm.model.ctg23.47	65.2	62.5	67	89.5	79.4	78.4	79.7	90.6	57	65.5	82.4	59.4	91.2	61.8	54.3	76.3	75.5	56.3	79.9	102	95.3	91.2	76.2	77.6	103	87	76.8	87.9	95	86.8	72.4	71.3	80.4	101	58.7	80.5	82.7	75.7	97.1	79.2	97	82.7	75.5	103	72.2	78.9	78.2	77	98.8
evm.model.ctg2.76	110	122	127	156	130	118	171	107	119	113	130	91.9	107	117	76.3	158	126	114	174	180	148	156	125	154	164	135	122	168	136	157	122	125	130	150	122	164	141	124	211	180	136	178	124	181	90.4	124	122	90.9	169
evm.model.ctg67.31	33.2	12.9	15.8	9.22	7.57	15.4	9.6	4.29	5.39	9.73	4.4	5.49	13	22.7	26.9	8.93	10.3	9.7	7.62	4.36	6.51	8.68	12.2	11.2	7.25	7.13	9.53	10.3	11.4	9.24	19.8	17.2	5.12	5.82	8.92	6.81	3.92	6.13	4.78	11.5	3.86	9.67	9.65	9.07	5.18	9.53	4.12	7.97	7.41
evm.model.ctg4.162	9.52	5.16	4.91	63.2	4.41	3.26	9.2	5.48	2.57	2.38	36.5	3.43	17.4	3.39	4.04	4.38	3.84	3.96	5.85	8.89	11.8	26.8	4.51	3.39	53.6	55.5	3.4	37.4	39	2.58	3.97	3.39	7.99	28.3	3.38	4.9	1.4	67.7	2.03	2.79	21	3.41	46.9	26.6	10.5	5.87	34.4	1.76	73
evm.model.ctg27.53	12.7	12.4	10.1	5.76	7.63	9.3	6.78	5.21	10.4	7.82	4.62	9.45	7.81	12.1	15.7	8.61	11.5	11.2	5.99	5.86	5.74	6.36	8.3	7.69	4.58	4.85	12.6	5.26	4.18	5.44	11.8	10.3	6.37	5.31	7.55	6.61	8.07	6.77	7.75	8.74	6.2	6.1	4.38	4.59	7.2	6.12	4.75	6.15	5.82
evm.model.ctg88.126	24.5	7.57	11.3	6.47	11.4	13.4	11.3	9.83	9.5	5.73	7.61	8.95	4.77	13.3	25.4	14.1	18.5	11.9	7.89	7.3	11.4	9.62	11.4	4.83	9.1	3.01	18.8	4.9	12	9.76	19	11	3.31	6.08	6.99	4.63	6.24	7.18	11	6.77	8.7	8.17	6.95	13.9	3.22	11.3	4.25	6.21	6.69
evm.model.ctg88.101	111	142	131	83.8	168	237	123	101	107	120	115	116	194	207	95	106	200	153	82.3	89.2	104	110	149	105	103	81.7	202	70.3	81.3	85.1	239	131	104	72.5	90.2	116	99.8	75.7	96.3	102	84	158	71.2	85.6	118	111	90.7	95.8	96.5
evm.model.ctg71.20	32.7	15.5	58.1	231	74.1	29.6	62.8	203	39.3	79.3	156	29.8	93.8	30.4	39.2	96.4	47	30	283	67.3	89.3	143	55.4	50.7	240	154	56.9	166	111	103	43.4	32.3	134	310	67.6	193	93.3	201	128	42.5	62.1	81.1	93.7	153	133	69.7	228	66.9	396
evm.model.ctg50.37	14.1	10.2	10.9	5.83	11.8	9.53	11.6	8.2	11.7	11.6	5.72	8.53	8.1	17.4	19.1	11.6	11.7	15.5	8.06	7.32	8.26	5.95	6.69	8.96	4.07	4.41	10.7	10.2	5.83	8.53	7.98	8.43	8.02	6.45	9.38	8.02	8.23	6.31	6.32	9.46	7.08	7.07	8.58	10.9	6.68	7.85	3.7	9.3	6.17
evm.model.ctg15.20	17.6	27.1	28.2	28.2	32.3	29.8	39.5	33.5	14.9	21.6	29.2	21.6	21.1	26.8	12.2	15.5	23.4	21.2	33.2	46.4	35.8	38.9	26.9	34	31.5	26.9	24.6	51.9	58.2	38.3	26.2	24.6	37.2	34.4	20.2	32.5	29	27.8	37.3	35.9	32.7	27	29.9	44.9	28.4	24.1	17.4	30.1	30.4
evm.model.ctg11.218	28.4	29.6	39.8	31.3	27.4	35.2	45.1	28.3	24	43.3	51.8	42.4	34	28.5	25.5	42.7	31.3	23.9	40.4	55.3	33.3	46	33.1	31.5	65.5	39.4	33.1	43.5	55.5	34	28.4	28.4	36.6	45.9	34.7	59.5	51.9	68.9	34.4	36.9	85.5	50.3	37.1	54.1	33.8	30.4	45.8	29	36.2
evm.model.ctg37.47	6	9.56	10.2	4.33	9.14	4.78	8.43	6.3	4.61	6.44	3.26	5.81	3.02	12.7	15.8	4.99	5.43	12.3	5.62	4.66	9.76	4.62	8.02	6.44	4.35	2.66	8.8	5.08	4.46	4.49	5.75	3.59	4.54	4.1	8.07	5.86	3.55	3.98	7.43	7.02	3.4	2.73	3.48	7.19	3.63	3.72	2.57	3.59	2.78
evm.model.ctg29.95	56.4	45.7	58.6	25.8	39.4	25.6	44.8	36.6	31.4	30.1	28.3	31.3	34.4	40.7	50.8	33.1	42	43.5	30.1	37.5	30.6	45.7	40.2	26.7	31.6	18.9	35.2	28.9	27.5	32.1	44.2	28.8	24.9	29.1	28.6	33.9	23.3	33.7	41.7	33.8	27.5	31.7	25.9	40.7	24.5	37.1	25	26.8	32.1
evm.model.ctg17.63	66	38.5	55.3	35.6	41.7	32.6	60.2	39.7	31.1	30.9	39.9	27.5	33.5	41.1	50.2	46.6	33.5	36.3	27.3	36.9	35.9	46.8	37.6	29.1	33.2	26.6	48.6	28.6	39.1	32.1	44.8	27	33.9	27.1	24.9	35.7	25.4	33.5	38.1	30.6	36	31.4	32.5	43.3	29.1	29.4	23.2	27	29.1
evm.model.ctg23.162.1.5d03f990	25.6	14.1	19.2	7.71	12.4	28.1	15.8	7.28	11	11.8	5.99	9.29	7.7	27.5	24.7	10.8	19.8	17	11.7	9.81	17.4	10.9	15.8	13.6	6.87	4.58	27.1	6.75	7.76	12.8	26.1	17.7	9.74	6.21	6.71	8.89	8.49	5.89	10	11.6	5.39	9.62	8.36	10.5	6.46	11.5	4.58	10.7	7.69
evm.model.ctg110.30	6.42	3.01	6.51	1.07	2.01	1.3	3.82	1.99	2.87	4.92	1	4.74	1.36	4.4	6.52	2.8	1.99	2.31	1.1	0.72	1.77	0.83	2.85	1.4	0.97	1.53	2.71	1.23	0.58	1.66	2.64	1.38	0.76	1.35	3.03	5.64	1.98	0.8	3.24	3.12	1.65	3.2	1.12	2.01	1.22	1.03	0.64	1.23	0.92
evm.model.ctg3.264	7.03	2.12	3.69	4.58	5.49	6.52	2.82	4.81	8.77	4.41	4.75	3.18	3.14	3.36	6.36	9.24	16.7	4.82	3.26	2.24	3.63	2.3	5.78	0.81	2.31	1.74	16.1	4.92	2	2.72	12.7	2.2	1.15	4.03	1.64	1.48	1.17	2.45	0.72	1.35	3.63	4.97	2.29	3.54	1.1	1.29	1.49	1.55	3.06
evm.model.ctg111.5	160	56.7	103	122	64.1	65.4	82.8	72.9	37.8	64.4	86.5	64.5	72.3	70.2	87.1	68.6	43.8	58.2	66.8	61.2	83.5	55.6	70.1	44.7	74.8	47.2	71.9	44.2	52.9	41.5	60.1	67.4	39.8	43.8	69.9	107	48.4	67.9	45.8	53.5	53.5	47.9	56.7	84.8	117	42.3	52.9	24	33.5
evm.model.ctg95.4	19.1	9.94	11.3	5.66	10	15.4	12.5	7.86	6.29	4.84	7.47	5.59	6.8	13.3	19.7	7.03	12.8	10.5	7.6	5.88	11.7	6.93	8.91	7.36	5.02	5.03	15.3	5.61	5.26	5.75	15.6	11.7	7.19	6.88	4.37	6.11	7.87	4.58	8.29	5.63	6.96	7.63	5.71	7.62	5.49	6.87	3.91	7.21	5.51
evm.model.ctg132.15	20.5	22.1	21.8	37.4	23.8	23.1	19.3	22.2	30.7	24.1	28.6	25.2	36.6	26.5	27.8	36.6	28	27.7	27.4	27.6	26.7	32.8	27.4	27.2	34.2	22.4	24.8	29.7	30.3	25.1	28.8	30.1	30.5	37.5	32.2	37.3	31.8	32	36.5	40.9	41.7	44.1	34.9	16.4	38	26.6	37	26.2	38.3
evm.model.ctg10.2	12.8	9.05	6.73	4.42	6.42	5.93	8.44	4.04	19.1	15.1	6.28	8.4	9.78	17	30.3	12.5	19.2	29.7	7.08	3.77	4.89	3.83	2.79	9.13	3.22	4.32	12.7	8.36	1.32	9.4	8.61	10	3.1	6.75	7.57	1.58	5.83	7.42	3.65	11.8	6.6	5.58	6.82	9.77	5.9	11.8	5.92	8.3	6.28
evm.model.ctg28.99	33.3	27.9	31	14.3	24.8	18.8	19.9	14.2	20.3	20	18.2	25.1	23.1	27.2	39.4	22.8	17.2	24.7	15.8	18.2	17	17.6	21.7	17.4	14.9	12.9	22	13.8	13.5	18.7	19.2	18.7	17.5	15.3	24.1	25.2	19.7	19.8	23.7	21.2	19.5	21.9	15.5	8.76	22.4	19.3	15.3	17.6	17.8
evm.model.ctg1.342	14.5	13.7	16.8	28.1	14.1	8.55	18.8	40.2	11.1	9.53	18.4	8.26	9.46	11.2	11.7	10.9	11.5	11.8	34.7	21.5	18.5	30.3	23.8	14.4	60.3	28.4	15.4	17.7	28.9	10.9	26.4	19.3	19.1	23.1	7.04	38	7.21	49.2	7.38	11.4	15.7	16	77.7	31.5	31.9	17.2	48.3	12.2	24.8
evm.model.ctg33.77	13.6	8.37	10.6	5.56	14.2	9.69	6.85	12.7	12.1	9.08	9.36	19.4	4.71	15.6	24.5	12.8	12.4	19.9	19.8	10.8	7.32	5.78	7.93	8.99	4.85	5.25	9.26	10.5	8.39	8.01	7.35	11.9	7.15	6.81	14.7	14.9	9.44	9.59	12.9	10.8	6.75	7.4	7.23	5.4	4.89	6.35	4.24	5.37	6.44
evm.model.ctg57.66.2.5d03f9f6	28.1	6.12	9.14	2.5	4.25	5.74	9.03	4.23	4.1	4.25	2.55	6.04	4.11	5.79	7.4	7.36	3.18	4.82	2.28	7.14	1.31	4.49	3.11	3.12	2.79	12.1	5.45	3.59	3.99	1.8	4.72	1.23	4.91	3.1	1.58	3.25	2.86	8.5	2.92	3.86	3.71	3.65	1.95	5.91	1.64	2.87	4.04	2.19	2.06
evm.model.ctg2.204.2.5d03f987	26.3	24	44.7	66	38.7	41.5	48.8	85	29.9	48	78.9	45.6	66.6	30.6	41.9	70.5	40.5	45	79.2	66.9	43.3	67.9	40.1	38.8	85.1	51.5	46.2	92.6	66.6	71.3	38.8	40.2	73.8	123	74.9	131	63.9	97.7	62.3	51.5	53	57.1	46	70.6	50.3	33.3	69.3	38	104
evm.model.ctg15.83	0.55	1.38	1.45	3.06	1.65	2.2	1.67	5.29	0.5	1.13	2.66	2.67	2.19	1.08	0.91	1.61	2.13	1.29	3.54	4.74	4.92	3.03	1.74	2.14	3.76	4.07	1.83	3.88	3.31	2.2	0.96	2.43	3.69	8.03	1.52	1.66	1.18	4.26	1.1	1.29	6.92	4.77	3.51	4.01	2.62	1.86	2.47	2.96	4.5
evm.model.ctg21.107	5.47	6.06	5.74	6.06	4.66	5.28	7.23	4.19	4.64	4.93	5.25	2.04	4.68	4.61	1.82	3.37	4.47	4.03	5.38	11.3	5.99	10.2	4.95	6.34	8.83	3.53	6.12	10.1	13.1	6.01	5.76	5.33	7.1	9.58	4.45	6.13	2.9	7.28	7.68	6.11	12.6	8.65	5.58	10	8.26	4.87	5.68	4.8	5.74
evm.model.ctg113.2	24.9	25.8	24.5	17.3	26.2	21.8	25.4	28.1	29.4	26.1	17	17.8	27.8	35.7	46.5	31.9	27.8	36.4	28.3	18.3	16.2	17.5	13	24.4	10.8	12	20.8	19.7	8.82	20.2	20.1	22.6	19.5	16.4	15.8	14.6	22.1	18.5	15.8	16.4	18.5	17.2	28.4	27.6	25.4	19.5	16.2	19.7	18.4
evm.model.ctg40.123.1.5d03f9d5	26.4	19.2	25.6	41.7	44.7	26.3	24	39.3	17.5	24.2	33.1	14.7	34.1	21.5	10.9	39.1	29.4	17	33.5	41.5	39.4	40	24.6	23.4	42.1	32.3	33.6	48.5	51.7	30.7	33.2	31.1	33.4	52.6	20.8	27.2	22.6	26	38.4	28.4	41.1	32.8	31.1	30.3	27.2	28.5	35.3	35.4	48.5
evm.model.ctg551.1	4.93	8.93	7.99	11.5	8.73	14.6	10.8	9.62	12.6	10.9	36.5	4.56	14.1	17.1	10.1	38.8	26	9.4	15.5	13.8	23.3	12.8	9.62	13	17.8	9.95	10.6	24.1	17.2	12.7	10.8	14.5	16.5	13.1	35.1	69	11.6	81.7	19.6	17.8	54.3	63.1	18.1	9.05	23	8.4	22.1	15.6	20.8
evm.model.ctg36.113	44.5	39.5	41.7	16.5	27.3	25.7	31.3	14.5	30.6	29	18.9	32.1	23.9	38.2	63.4	23.3	25.5	42.8	19.3	22.6	27.8	23.2	29.8	27.9	17.8	15.5	33.7	18.4	15.7	21.4	29.8	29.1	22.4	16	36.3	31.8	30.3	21.9	26.7	36.2	21.4	27.9	17.2	14.8	33	26.4	18.4	21.7	15.9
evm.model.ctg35.5	12	9.14	7.3	5.95	6.36	6.49	6.5	4.61	7.53	7.02	3.51	9.74	2.84	3.31	14.2	6.6	5.54	2.04	2.95	6.5	5.84	4.12	3.57	5	3.74	4.29	4.52	3.74	0	8.29	4.85	5.18	2.07	3.85	3.95	5.12	5.24	4.74	5.95	6.56	5.62	6.96	3.48	4.59	1.41	2.9	2.19	3.33	4.01
evm.model.ctg35.82	6.52	6.95	4.5	1.51	2.76	1.78	3.68	2.39	6.64	8.47	2.08	7.6	2.55	4.89	7.59	5.15	5.24	4.95	2.79	2.32	2.56	2.05	4.85	2.45	1.52	1.24	5.61	2.23	2.57	1.89	7.57	3.38	3.1	2.81	3.05	4.56	2.24	3.13	1.63	2.4	2.05	3.93	1.8	1.41	2.57	2.52	1.31	2.19	2.62
evm.model.ctg31.42.1.5d03f99c	24.3	26.1	25.9	28.5	29.2	21.8	20	28.1	23.7	25.6	33.1	19.9	30.8	23.2	19.8	32.2	21.4	18.2	32.1	40	38.8	31.2	31.9	27.7	42.6	25.8	23.9	22.4	38.9	28.9	21.3	21.8	29.3	36.7	28.4	31.5	33.5	24.8	36	24.3	26.8	36.1	26.5	22.3	27.2	28.5	30.7	22.4	41
evm.model.ctg31.11	29.9	31.8	34.7	34.4	39.9	33.6	26.9	30.5	30.2	27.8	29.3	32.9	35	38	32.1	37	30.3	35	40.8	33.6	38.4	34.1	36.9	31	42.9	25.1	34.1	49.4	48.6	38.9	29.2	32.1	42.1	49.4	39.1	45.5	37.5	33.3	35.1	45.8	49	40.6	35.6	33.7	37.8	27.7	39.8	35.7	50.1
evm.model.ctg1.132	95.8	84.9	86.3	45.9	72.2	46.5	64.4	40.9	86.8	75.9	48.7	79.3	64.9	97.1	132	80.6	75.8	97.6	62.5	56.3	68.8	51.8	70.9	65.2	39.7	36.1	66.8	50.6	36.2	55.2	62.6	65.4	58	46.6	76	75.7	76.4	53.3	77.5	99.4	53.4	72.6	48.4	45.1	56	58.4	40.2	54.8	48.9
evm.model.ctg48.8	9.63	6.04	8.82	5.65	13.4	4.21	8.44	14.7	9.78	6.23	5.14	7.7	3.22	11.8	11.8	5.22	6.24	9.9	12.7	6.72	7.56	5.75	7.36	5.43	3.81	8.62	6.69	5.8	5.48	5.36	5.06	3.95	4.93	4.68	5.6	6.31	5.92	2.57	3.77	7.06	3.56	5.67	8.61	9.16	3.49	4.47	4.37	3.96	4.2
evm.model.ctg168.13	2.97	3.59	3.01	9.19	2.35	2.12	1.01	2.13	1.07	1.74	2.26	0.06	4.76	2.37	0.49	2.8	2.64	0.74	1.22	3.81	14.5	4.84	4.23	3.3	6.92	1.7	7.63	4.31	3.67	8.38	8.58	2.36	8.5	9.71	2.46	1.97	3.37	1.09	5.51	0.73	3.51	4.17	7.65	1.76	3.69	8.53	2.39	8.62	6.63
evm.model.ctg27.123	1.82	2.62	3.39	40	2.3	5.65	6.23	5.08	5.22	5.04	20.6	3.75	6.25	5.62	0.45	3.75	1.8	2.31	13.5	23.6	25.7	31.6	7.03	7.59	15.3	11.1	4.82	14.5	12.3	7.23	10.1	5.37	10.2	9.48	2.34	2.41	9.59	24.6	3.3	15	8.78	21.3	21.4	25.9	16.3	7.24	12.3	15.7	16.8
evm.model.ctg17.205.1.5d03f966	40.5	38.7	55.3	40.9	58.6	54	59	43.3	55.7	78.4	58.6	49.9	60.4	60.3	36.3	79.9	65.6	49.2	75.8	85	75.6	64.6	65.6	68.9	71.1	44	55.9	76.8	79.2	53.4	39.3	52.9	55.1	78.9	65.9	95.4	90	81.3	55.1	69.2	77.6	74.1	74.3	57.3	83.5	47.3	93	67.1	63.1
evm.model.ctg33.53.1.5d03f9aa	32.1	26	33.7	42.5	41.6	34.2	50.2	43.3	33.7	39.5	40.6	26.5	39.3	36.2	26	53.5	38.4	30.2	42.3	52.4	49	45.4	33.8	37.4	53.8	37.7	35.6	42.8	39.9	48.3	43.6	42.7	38.2	50.5	35.9	54.3	36.9	47.2	56.8	52.5	42.6	46.5	40.1	44.1	38.9	39.8	48.2	33.3	48.5
evm.model.ctg58.31	7.7	6.07	4.57	1.98	6.45	7.68	9.47	5.74	2.35	2.48	1.86	3.11	2.08	9.21	7.05	1.58	2.7	3.98	4.44	3.7	3.27	2.88	3.32	2.51	2.33	2.93	8.75	3.71	3.98	4.97	4.29	3.57	2.89	3.59	3.31	4.18	0.56	1.24	2.05	2.32	2.29	0.5	2.13	2.71	3.07	2.1	0.63	3.07	1.94
evm.model.ctg38.28	50.9	27.6	40.8	32.3	49.9	34.6	42.9	66.5	18.3	23.8	26.8	22.5	32.8	32.4	40.9	27.7	28.6	25.4	31.8	23.3	34.4	29.6	24.1	27.8	22.6	27	32.4	26	33.5	26	32.9	19.1	29.8	27.8	21.3	26.6	23.7	21.9	23.2	23.4	26.8	18.5	30.5	30.6	24.3	23.4	17.8	29.7	28.1
evm.model.ctg1.286	0.03	0.09	0.09	0.5	0.07	0.04	0.2	0.17	0.11	0	0.04	0.03	0.13	0.07	0.04	0.1	0	0	0.03	0.07	0.01	0.1	0.1	0.02	0.24	42.5	0.03	0.27	0.02	0.12	0.1	0.02	0.03	0.14	0.15	0.04	0.01	0.29	0.26	0.09	0.2	0	0.16	0.08	0.21	0.05	0.07	0.23	0.14
evm.model.ctg23.241	10.3	8.33	11.5	2.42	4.57	5.12	5.04	3.07	5.75	6.1	3.54	7.2	5.4	8.05	14.6	4.75	4.87	7.27	3.93	3.92	4.73	3.87	5.78	4.25	3.13	2.94	7.7	3.27	2.1	3.56	6.3	4.39	3.11	3.13	7.27	6.74	5.49	3.22	3.82	6.46	3.79	5.26	2.76	2.94	5.69	4.73	4.31	3.54	2.58
evm.model.ctg121.21.1.5d03f91f	26.4	13.1	22.1	13.7	18.7	13.8	17.5	16.9	13	13.2	11.9	11.9	14.9	17	20.1	17.6	13.8	13.6	12.6	14	15.9	15.5	17	10.5	13.8	8.01	21.4	8.87	12.9	11.6	20.1	10.7	11.6	12.7	9.34	13.9	7.75	12.3	12.9	12.3	12.2	12.1	11.7	17.3	8.4	12.9	11.2	9.09	10.5
evm.model.ctg38.86	30.7	14.9	25	16.6	24.2	18.8	21.4	22.4	10.5	11.3	13.6	10.3	18	21	22	15.4	12.9	12.1	10.9	14.8	15.2	16.5	15.3	12.1	12	13.2	21.7	11.3	17.7	14.6	20.3	10.5	10.2	12.5	7.41	10	10.7	9.31	14.5	8.72	13.9	9.54	13.9	15.4	13.5	16	9.48	15	14.5
evm.model.ctg35.83	1.77	1.65	2.03	5.71	4.18	0.7	0.13	4.45	4.19	1.58	4.06	0.29	4.55	1.79	0.85	3.15	1.17	0.96	6.95	3.55	7.35	5.12	3.42	3.84	5.53	5.7	2.3	5.34	6.56	4.21	2.04	1.13	2.88	8.9	2.28	1.5	4.03	4.63	2.61	3.27	2.52	4.42	4.41	3.43	4.27	3.06	3.49	3.46	5.96
evm.model.ctg8.157	39.7	22.1	42.4	33	53	33.9	41.8	44.5	24.6	46.3	44.5	28.4	33.6	33.7	22.2	54.7	36.8	21.5	55.1	46.3	45.5	48.4	45.5	35.9	51.8	34.2	46.4	55.1	56.5	46.3	45.6	33.4	43.4	63	25.1	45.1	45.4	42.7	53.4	37.6	42.6	45.1	39.3	50.3	30.6	41	41.2	36.3	67.9
evm.model.ctg40.129	114	111	124	131	107	101	139	111	104	95.5	146	90.4	118	100	102	159	105	113	120	146	164	138	135	119	152	93.6	131	107	128	119	150	122	133	134	124	152	125	127	189	185	148	135	115	171	121	129	117	101	123
evm.model.ctg17.138	30.6	26.8	22.1	18.2	23.5	30	15.1	23.2	74.9	32.3	17	52.9	22.7	33	67.4	68.4	42.8	41	49.9	20.9	17.8	13.6	19.8	23.8	10.1	7.63	24.4	19.9	12	18.5	13.1	44.9	16.8	24.8	39.1	42.1	29	35.8	19.8	25.9	19.7	39.1	22.5	18.2	25.2	10.7	16.5	12.3	19
evm.model.ctg12.255.1.5d03f952	18.5	13.3	20.2	28.9	24.7	15.8	22.1	34.6	18.1	15.1	31.4	11.5	29.8	17.1	13.7	29.8	17.9	14.5	23.7	30.8	31.5	30.9	17.9	12.9	37.7	21.1	18.6	23.6	40.8	20.5	18.7	13.4	18.9	38.9	18.8	20.4	18.3	27	29.2	18.9	35.4	20.5	40.8	22.1	31.8	25.2	35.1	26.8	43.4
evm.model.ctg6.142	21.5	21.2	25.6	23	25.5	25	36	26.9	8.6	23.5	18.6	17.6	15.9	29.5	13.9	11.7	29.1	16	22.2	42.5	38.6	30.6	22	22.1	38.1	15.7	32.8	24.2	35.7	30.3	25.7	20.5	22.8	33.9	18.4	31.9	34.7	17.2	37.8	29.4	23.1	20.6	31.5	33.4	21.3	31.2	26.7	28.6	33.1
evm.model.ctg30.45	19	14	14.8	11.3	14.5	8.79	13.4	11.8	16.7	13.3	12.6	10.9	15.1	17.4	29.1	18.2	14.6	18.4	14.6	9.67	9.09	9.22	9.92	12	7.8	6.94	12.1	9.86	6.16	9.92	13.3	12.5	10.5	10.1	12.1	9.27	10.3	12.2	12.5	12.9	11.7	13.5	13.6	11.2	13.7	11.9	9.67	11.7	11.1
evm.model.ctg93.15	96.3	98.5	128	416	197	246	205	464	245	281	379	191	242	174	129	531	246	226	707	309	319	350	146	184	411	231	193	636	419	312	187	204	537	732	266	320	353	423	272	415	218	357	232	359	318	227	355	257	721
evm.model.ctg19.21	70	63.6	67.5	74.7	77.9	72.7	74.6	69.9	68.8	74.4	69.6	56.9	67	69	58.9	77.9	74.1	59	94.5	101	103	93.5	73.7	68.7	99.4	70.6	78.1	84.7	83.7	65.6	85.6	71	78.4	91.2	68.3	78	77	83.1	87.6	84.9	81.1	83.5	65.8	94	76.4	69.4	73.4	58.2	83.7
evm.model.ctg24.43	77.8	73.7	97.3	99.8	83.8	72.2	116	86.4	90.6	82.4	103	82.3	88.7	86.6	72.5	120	82.8	90.1	125	121	136	107	110	72.4	127	92.3	101	108	123	88.1	102	99.3	95.6	113	72.8	117	76	97.4	107	120	114	140	84.9	65.5	99.4	81.6	102	81.8	123
evm.model.ctg28.73	105	86.7	101	47.8	64.4	63.4	64.9	38.6	99.5	78.2	52.4	82.2	65.9	104	153	75.1	78.7	118	61.9	57.7	72.4	52.8	85	56.7	39.9	35.5	87.1	48.4	40	54.5	86.7	88.8	52.2	52.3	87.9	93.3	70.7	55.6	61.4	97.3	59.9	90.7	48.1	39.7	68.5	64.4	42.9	51.4	44.2
evm.model.ctg539.3	0.79	18.2	10.1	10.5	7.43	16	4.99	5.63	9.87	0.75	12.4	5.08	15.1	14.6	1.12	11.6	21.2	9.13	6.55	7.58	16	7.77	9.43	16.6	7.27	19.8	10.6	22.2	17.4	12.2	7.25	21.4	16.9	6.77	14.4	32.4	14.3	33.3	11.3	9.1	23.1	16.3	11.7	3.53	30.5	7.44	9.58	17.8	11.3
evm.model.ctg42.76	23.9	32.7	38.9	40.2	29.6	31.1	36.5	39.8	32.6	24.9	45.6	24	37.9	35.8	33.2	43.1	33.5	32.4	40.1	44.8	45.5	37.6	33.8	32.2	47	36	32.7	35.5	32.4	27.3	33.2	34.5	36.3	42.2	38.1	38.6	43.4	60.9	53.2	54.4	42.2	46.8	39	34.1	41.5	33.5	42.2	26.9	49.7
evm.model.ctg23.11	46.4	52.5	49.7	56	38.2	47.9	71.7	36.5	22.9	31.9	50.6	31.3	37.1	43.7	25.8	28.1	34	23.2	58.7	102	60.5	95.4	32.8	62.2	81.1	53.5	36.3	78.5	104	43	45.9	42.2	46.8	73.5	32.2	50.5	41.1	58.1	40.2	44.5	87.4	53.7	48.8	118	39.8	36.9	36.9	36.9	47.6
evm.model.ctg89.37	11.3	8.18	6.65	2.26	5.02	5.21	6.07	3.38	7.06	8.75	5.56	9.05	3.81	8.19	15.4	8.86	6.45	10.4	6.34	3.34	3.25	4.83	7.87	6.86	2.59	2.33	4.47	2.15	1.84	2.18	5.09	6.07	4.63	4.11	9.71	8.05	3.09	3.93	5.47	8.75	4.72	5.14	4.62	6.21	2.43	4.45	4.28	3.31	4.66
evm.model.ctg44.56	66.9	61.5	65.4	32.3	44	37.8	40.5	26.1	83.2	58	40.4	73.8	44.3	74.2	121	67.4	66.4	91.1	42.4	34.4	46.1	34.5	59.7	48	29.2	24.8	59.6	31.7	26.1	36.9	53.5	62.3	36.2	33.9	70.6	67.8	58.3	43.1	57.5	84.4	41.1	57.4	32.8	25.2	45	44.9	28	35	32
evm.model.ctg19.33.1.5d03f961	65.4	50.9	72.6	98.1	100	60.4	73.3	125	59.8	60.6	101	41.9	113	67.2	43.1	103	67.8	48.6	90.4	96.7	110	121	84.8	66.4	145	71.3	88.4	81.9	105	73.9	86.6	61.8	87.3	126	61.5	82.1	69.1	81.2	119	72.4	84.3	70.7	114	129	100	99.4	120	88.2	116
evm.model.ctg1.474.1.5d03f972	19.2	14.2	19.5	16.1	26.1	11.5	16.8	14.7	16.7	11.8	9.92	13.4	22.2	21.1	20.2	18.4	12	13.9	8.81	8.42	19	10.2	20.1	14.1	10.4	7.87	18.3	9.82	8.85	16.3	17	15	16.1	10.3	12.9	11	15.6	9.33	9.99	13.4	11.6	14	11.9	9.8	11.5	16.6	9.04	16.9	12.2
evm.model.ctg129.1	60.3	72.1	80.7	156	73	79.2	93.7	113	82.3	79	117	73.5	121	69.9	48.6	112	97	68.3	95.5	124	94.3	114	91.7	111	148	143	85.7	116	148	92.1	78	72.1	85.8	137	75.9	100	115	193	133	100	121	118	81.9	126	81.4	66.7	107	74.3	149
evm.model.ctg31.38	10.7	6.3	8.08	2.47	5.73	8.78	10.9	1.06	1.42	0.37	2.31	0.81	1.3	5.23	4.68	3.17	1.93	4.33	2.13	3.73	3.2	2.24	2.39	4.8	1.42	6.07	5.15	1.73	4.87	3.4	2.82	3.73	2.86	1.01	1.28	1.01	0.5	0.51	1.57	2.55	0.95	1.69	1.48	4	1.53	2.17	1.65	1.16	1.38
evm.model.ctg40.111	93.3	76.5	83	134	98.1	80.1	103	111	82.5	76.5	111	67.4	79.2	76.6	69.3	90.9	71.3	66.2	125	129	146	129	95.7	105	133	109	95.2	115	127	103	90.9	81.2	109	112	80.9	101	81.1	99.7	123	116	103	96.7	106	136	84.9	95.1	79	71.7	94.7
evm.model.ctg12.45	25.5	12	18.1	12.5	23	16.9	15.9	21	9.29	8.56	11.1	8.91	11.1	19.8	24.6	13	16.1	13.3	15.8	11.5	15.2	13.4	14.7	13.1	11.1	8.48	16.8	10.1	13	13.1	16.1	12.6	7.92	10.6	8.89	13.4	6.46	7.96	13.2	10.9	11.5	10.7	17.8	13.8	8.73	13.1	7.2	12.3	11.9
evm.model.ctg6.31.2.5d03fa0b	114	88.8	88.1	43.2	65.7	55.4	87.6	41.5	74.1	73.7	48.3	79.4	51	101	140	60	75.1	108	65.8	66	59.9	64.9	68.5	66	49.9	47.6	76.3	59.2	60.8	48.9	79.5	86.4	56.2	58.2	81.8	66	66.9	61.8	61.4	86.6	59.3	60.8	46.4	71.8	55.8	51.2	39.9	43.8	46.3
evm.model.ctg22.60	177	123	145	75.4	107	102	140	127	122	137	89.8	134	81.6	141	234	113	127	159	93	106	129	102	136	93.2	81.5	72.9	141	96.4	92.4	86.3	138	117	85.3	99	152	161	104	133	113	163	110	104	74.9	103	94.8	82.2	63.7	71.1	68.7
evm.model.ctg88.115	4.81	5.83	8.47	3.9	3.75	7.08	10.3	1.34	2.8	2.64	3.3	3.53	5.74	3.57	2.51	3.6	2.34	2.78	7.45	11.7	6.63	13.2	8.94	8.78	15.5	5.85	4.89	9.21	14.3	5	8.73	5.39	10.4	8.12	3.74	4.49	2.25	4.04	6.11	4.78	6.07	3.47	5.09	12.3	10.4	8.09	9.25	5.68	6.51
evm.model.ctg71.30	18.4	30.5	24.7	33.6	30.2	30.8	26.9	26.3	24	23.9	31.4	25	24.6	26.5	26.8	31	26.8	24.9	34.6	31.3	35.6	32	30.6	37.8	33.6	34.6	24.5	40.9	26.6	32.9	31.1	31.1	34.5	29.4	33.8	33.4	32.4	38.7	35.3	49.6	33.5	42.8	29.1	28	34.1	24.7	25.9	25.3	27.9
evm.model.ctg29.88	53.5	50.2	59	32.2	50.8	43.6	49	37	44.5	47.4	37.6	49.7	39.1	58.7	78.5	47.9	45.8	56.2	44.4	37.3	45.8	35.2	48.8	38.5	33	27	52.4	40.2	29.6	36.1	50.5	40.2	33	37.9	52	52	41.6	40.4	44.3	60.4	42.5	43.9	32.4	41.8	38.5	37.2	34.4	31.6	30.4
evm.model.ctg9.66.1.5d03fa3b	79.7	81.3	87.4	54.4	67.9	64.3	50.8	51.3	116	94.8	76.9	87.4	108	102	168	101	97.1	116	87.3	66.3	59.9	53	64.5	55	43.6	42.9	69.4	53.9	43.2	52.9	59	66.8	57.3	60.6	94	78.7	93.2	91.5	51.9	71	83.5	90.3	67.6	48.1	89	57.6	59.6	61.8	59.6
evm.model.ctg26.43	17.1	13	14.6	6.03	9.01	9.92	9.69	4.51	10.8	12.5	6.52	13.5	10	15.8	24.9	8.57	12.2	19.6	9.49	7.76	8.66	7.63	13.1	10.1	5.83	5.35	12.4	7.86	4.69	7.93	9.67	10	8.01	7.44	14.3	12.7	11.5	9.16	9.51	14.6	7.75	9.56	6.23	5.2	12.2	9.45	6.51	7.46	6.58
evm.model.ctg101.18.1.5d03f912	357	270	272	211	280	222	234	218	380	310	186	263	249	389	462	355	322	398	308	229	270	181	222	311	126	105	334	264	166	286	278	312	200	208	257	205	251	187	196	284	206	255	241	270	196	215	143	212	188
evm.model.ctg42.23.1.5d03f9c7	6.45	3.87	5.82	4.44	7.11	3.07	4.67	6.53	6.53	7.55	5.9	7.13	4.56	10.5	16	7.58	8.76	10.3	7.8	4.33	5.74	3.88	5.46	4.2	2.15	3.36	7.89	3.95	5.26	5.47	6.54	6.35	5.8	5.24	5.48	7.27	7.19	5.95	1.76	4.8	4.86	9.49	5.46	4.31	4.07	2.62	3.52	4.43	3.56
evm.model.ctg235.11	42.9	48.1	52	73.1	63.2	49.7	70.7	71.1	58.2	48.8	59.8	35.3	57.6	47	41.5	77.8	49.4	46	82.4	88.6	82.1	68.3	56.5	47.9	89.1	50.7	53.5	83.7	80	51	47.2	53.1	44.8	86.2	57.2	67.9	50.4	80.9	87.7	89.6	72	64	63.5	67.3	49.5	48.2	69	36	91
evm.model.ctg82.29	34.8	37	83.8	84.1	107	61.8	143	130	7.52	24.2	145	22.4	72.8	38.3	6.81	47.8	88.2	51.8	23.6	100	103	113	100	67.5	126	24.6	73.3	42.6	63.5	99.4	121	69	130	111	131	170	217	134	312	782	179	90.1	120	134	58.4	77.1	48.6	97.9	70.1
evm.model.ctg84.20	14	18.9	17.5	22.6	21.4	20	18.8	26.7	18.3	16.8	23.7	14.5	24.6	21.2	13.5	23.2	19.9	13.6	20.2	22.4	21.6	22.2	22.1	21.9	25.8	26.5	20.2	23.9	27	22.4	21.4	20.9	25.3	22.2	19.7	19.7	22.2	30.3	22.1	22.4	24.5	30.6	20	22.8	24.4	19.2	23	18.4	27.5
evm.model.ctg19.28	80.1	92.2	68.2	94.6	80.6	98.5	99.8	93.1	61.9	67.3	103	57.4	84.6	76.4	75.3	93	73.8	78.7	143	121	112	106	96.6	126	134	104	81	89.7	102	95.4	71.7	78.8	81	108	86.5	131	103	121	126	131	89.3	105	86.6	123	72.4	81.8	87.1	62.8	99.1
evm.model.ctg51.27	21.8	21.6	25	25	24.5	16.4	17.5	26.9	13.4	16.7	17.5	13.8	25.9	24.3	21.7	17.9	18.1	18.9	22.2	22.8	24.5	27.4	24	23.4	21.9	16.5	25.4	25.9	28.5	38	19.6	15	29.6	30.7	17.2	25.3	26.9	13.6	29.9	20.1	18.5	18	26.9	20.8	23.8	28.2	20.8	35.8	40.4
evm.model.ctg36.21	21.8	18.4	27	51.7	32.8	47.8	45.7	34.9	28.8	35.2	52.3	25.4	45.3	26.7	14.1	49.8	45.5	22.6	43.9	45.5	53.6	47.2	36.2	33.8	54.1	31.9	38.6	48.7	47.6	35.8	43.5	25.4	43.4	49.2	26.3	44	44.6	38.3	40	35.6	52.7	51.3	48.1	47.3	38.7	42.1	49.4	38.5	57.6
evm.model.ctg137.24	0	1.55	1.17	0.38	0.32	0.52	0.48	0	0.3	0.91	0.64	9.75	0.48	0.45	2.71	6.97	5.44	10.9	1.01	0.46	0	0.13	0	0.43	0.24	0.39	2.13	0.68	0	0.37	0.12	1.58	0.44	0.6	0.88	0.6	0.71	0.15	1.13	0.76	0.79	0.56	0.32	0	1.06	0	0.13	0.63	0.24
evm.model.ctg38.6	9.08	9.87	11.9	16.1	12.2	8.09	13.1	9.91	11.9	11.9	11.5	5.67	11	12.1	15.3	10.4	9.01	12.9	8.93	14.4	14.5	15.5	9.83	9.45	16.6	16.5	7.83	21.8	14.1	10.8	9.67	14.6	8.34	13.6	13.1	9.56	17.8	21.5	13.3	16.9	14	17.1	12	14.6	16.4	10.7	14.8	12.3	17.4
evm.model.ctg36.120.2.5d03f9c7	50.1	68.7	71.2	45.9	71.8	37.8	61.5	51.8	24.6	60.2	31.9	44.1	35.6	76.3	43	33.2	49.1	38.4	81.3	85.1	97.7	73.3	50.9	70	49.6	30.8	43.7	66.3	45	78.5	46.8	64.8	74.4	44.7	52.2	87	78.6	30	66.7	60.1	44.7	56.5	66.7	60.7	84.4	83.4	61.5	78.5	71.4
evm.model.ctg29.36	8.66	9.66	10.4	2.79	5.11	8.27	13.5	3.22	2.21	4.46	2.03	2.23	1.89	12.9	8.2	1.97	4.05	6.3	4.92	3.38	5.64	4.89	6.68	4.82	2.86	2.24	9.5	3.18	3.09	7.46	8.56	4.41	4.61	1.79	2.44	2.8	1.48	1.2	1.85	4.3	1.47	2.83	2.5	5.04	1.05	4.41	1.63	3.84	1.89
evm.model.ctg1.96	5.58	1.92	2.1	1.33	2.96	1.37	2.56	2.05	3.32	2.71	1.2	4.78	2.01	3.17	6.69	3.5	2.99	3.78	1.76	1.99	1.66	1.26	1.91	1.31	0.97	2.35	1.51	1.87	1.24	0.94	1.56	1.63	0.79	1.37	3.38	2.69	1.64	1.76	2.23	2.02	1.29	1.79	1.2	2.76	0.62	1.03	0.45	0.99	1.17
evm.model.ctg516.3	16.5	7.58	10.3	7.9	5.2	2.9	4.69	2.22	7.93	15.7	12.8	5.71	8.15	5.05	15.8	3.3	18.3	5.56	6.41	5.32	8.28	7.75	8.69	7.28	6.06	4.25	5.66	3.33	2.37	2.63	7.02	3.5	3.09	3.51	2.85	3.81	3.44	12.1	10.6	7.7	3.42	8.27	7.64	7.87	3.92	9.56	3.74	3.45	3.57
evm.model.ctg2.54	24.9	21.1	20.5	13.5	22.2	12.7	16.3	21	22.9	19.2	16	17.1	23.5	26.2	35.5	23.5	21.5	27	24.3	18.3	16.2	15.6	15	16.2	10.6	12.2	16.1	16.5	13.2	14.3	15.6	16.2	11.2	15.8	17.6	14.8	17.4	15.9	17.9	18.8	15.8	14.8	19.8	21.4	17.9	15.3	12.7	15.4	15.7
evm.model.ctg23.192	47.2	31.5	49.7	44.5	48.4	65.6	57.3	54.2	25.5	45.3	86.4	38.4	33.8	39.8	25.6	53.6	55.5	27.5	45.5	43.8	55.1	59.5	53.2	37.6	81.1	34.8	53.7	65	100	42.5	58.2	40.5	43.4	94.7	38.5	86.9	54.6	57.8	76.8	53.4	75.6	56.2	55	65.6	32.7	38.6	54.6	36.4	75.1
evm.model.ctg46.23	9.29	16.1	32.4	17.4	15.9	11	22.4	14.5	9.14	34.4	31.1	12.1	13.8	39.6	14.7	29.7	89.3	25.9	34.9	42.7	55.5	39.9	35.2	29	29.5	51.3	29.8	28.2	17.4	30.9	30.5	21.6	23.7	23.7	23.9	121	47.6	12	83.2	39.6	20.5	25.8	32	40.1	44.1	39.5	26.3	43.5	27.5
evm.model.ctg33.49	25.1	18.8	27.9	86.7	37.3	27.3	31.3	58.3	42.4	33.5	59.1	21.7	59.5	16.9	18.4	58.6	16.4	25.9	96.1	42.4	51	67.8	38.8	37.5	71.3	40.2	30.3	84.1	48	54.4	30.1	18.7	89	95.7	32.4	62.9	38.2	73.4	19.9	32.4	30.7	40.4	54.1	53.1	56.8	40	65.4	35.8	97.9
evm.model.ctg60.12	35.6	34.7	35.6	45.5	39.8	40.1	52.3	46.5	34.9	43.2	47.2	29.9	39	39.7	25.9	50	41.9	38.9	50.5	61.2	68.7	55.4	41.1	28.2	56.9	41.1	43.7	48.5	68.5	46.8	53.3	62.1	35.3	47.8	36	44.9	38.7	38.1	64.3	67.8	54.8	53.2	46.4	66.9	43.1	42.6	49.3	31	46.7
evm.model.ctg70.27	3.26	8.04	2.69	5.17	4.91	5	4.14	3.71	9.83	3.54	4.58	2.99	5.45	9.03	8.38	3.53	8.03	4.67	7.48	4.58	8.1	2.46	4.85	1.45	1.73	1.83	2.97	2.18	3.28	4.66	5.47	3.89	4.21	1.94	4.5	3.54	3.15	5.8	1.05	8.05	1.34	3.59	4.26	3.77	2.31	2.55	4.44	2.55	3.01
evm.model.ctg8.211	6.68	5.88	5.33	3.06	5.13	3.89	4.62	3.83	10.7	5.57	4.79	9.57	4.24	9.95	13.1	7.16	9.41	11.4	5.87	3.63	5.13	2.91	4.84	4.01	2.2	2.51	6.09	3.93	3.24	3.02	5.15	9.33	3.31	3.71	7.29	6.66	5.35	4.63	7.15	9.17	3.7	6.66	3.35	3.7	3.37	3.74	2.76	3.5	2.58
evm.model.ctg8.63.1.5d03fa2e	43.6	35.4	49.6	43.3	46.9	40.2	45.7	41	54.3	54.1	39.7	53.7	34.7	43.9	59.5	57.2	52.8	54.8	39.8	37.1	39.7	31.5	38.3	31.5	29.6	25.7	54	42.6	39.4	38.9	58.1	41.8	37.7	44.5	42.1	43.7	39.8	42.4	35.7	46.4	46.7	49.9	25.2	31.9	29.7	27.5	28.9	27.6	32.7
evm.model.ctg16.69	0	2.91	12.7	1.61	4.07	1.46	8.04	12	11.3	12.7	5.96	18.9	0.51	2.28	0	1.7	1.5	6.96	8.51	1.3	7.62	5.37	2.76	10.8	11.6	2.48	21.9	21.6	10.4	51	1.51	4.67	102	32	41.6	21.4	26.1	11.5	10.4	0	6.18	4.23	8.41	3.75	14	0.6	1.62	7.33	19.6
evm.model.ctg48.31	22.7	10.4	11.1	7.88	13.7	10.3	23.6	12.2	8.6	8.58	6	7.34	9.08	14.4	13.9	9.15	9.88	10.7	12.1	13.7	6.78	12.6	9.59	10.1	7.73	7.87	15	7.99	17.6	10	11.2	6.86	4.29	7.31	4.21	4.56	4.68	4.96	8.05	4.79	7.82	8.39	9.39	15.9	4.5	7.37	4.88	8.49	6.73
evm.model.ctg42.116	14.7	10.3	11	8.15	12.1	9.33	9.7	8.59	13.4	13.1	8.81	16.6	8.39	12.7	22.4	10.6	10.8	13.3	10.9	7.08	7.74	6.95	8.89	9.6	6.13	6.41	8.51	8.3	6.99	7.77	8.74	11.2	6.7	7.66	12.9	13	11.8	9.66	12.5	12.8	8.91	12.5	8.4	7.92	7.5	6.79	5.41	6.28	7.25
evm.model.ctg27.67.1.5d03f991	19.3	9.58	12.4	9.51	10.3	9.29	9.96	11.4	7.98	8.85	6.77	8.58	9.07	15.5	17.2	9.36	12.1	12.2	8.51	8.07	11.7	8.62	10.6	8.31	6.25	8.87	12.9	7.32	7.95	7.55	12.8	9.81	7.36	7.64	6.35	8.31	8.77	7.2	5.69	6.92	7.16	8.3	7.84	8.98	6.41	9.6	4.66	8.74	7.08
evm.model.ctg40.125	207	148	196	161	245	178	186	203	134	163	211	173	145	175	171	194	170	152	137	164	162	160	164	159	121	118	197	152	198	155	190	125	140	148	125	142	146	130	154	163	170	152	142	197	103	146	81.5	131	114
evm.model.ctg243.4	40.5	25.6	33.7	59.5	35.5	15.2	33.2	27.9	20.1	28.9	40.6	20.6	54.1	24	15	24	26.6	20.4	61.8	53.9	43.2	93.2	29.3	23.2	96.2	134	14.9	55.2	113	28.6	26.2	14	42.1	52.1	16.7	21.2	14.5	48.4	12.4	19.8	46.5	43.7	46.9	103	49.6	28	74	36.2	75.6
evm.model.ctg81.26	4.63	4.02	2.06	9.14	5.63	3.03	2.78	10.2	1.83	1.94	4.16	0.83	6.29	2.63	1.25	5.04	3.68	1.42	1.63	6.5	10.5	7.35	3.28	3.87	6.21	2.29	3.8	6.31	12.8	10.4	5.8	2.66	5.51	9.11	3.85	1.93	6.64	2.46	12.1	3.27	9.7	3.61	12.1	7.56	2.74	7.88	4.38	9.62	9.12
evm.model.ctg6.329	0.17	1.35	0.81	4.03	3.34	1.31	2.41	4.86	0.45	1.89	4.39	0.1	5.25	3.63	0.59	2.68	0.86	0.29	1.98	6.63	5.07	9.38	4.84	2.65	10.6	2.08	2.03	2.79	5.7	1.5	2.13	2.82	3.3	6.25	4.32	0.75	1.44	1.29	5.95	0.66	1.91	0.54	8.46	11.7	6.89	5.15	8.26	2.29	5.74
evm.model.ctg1.325	82.7	94.9	84.4	71.8	72.9	60.9	72.2	62.3	108	107	102	130	69.9	79.5	149	93	101	74.9	69	78.9	71.1	81.1	69.5	77.8	74	79.6	73.2	55.1	66.3	53.5	61.7	68.8	69.8	56.8	74.7	103	73.1	70.2	70.6	79.6	74.2	117	57.4	85.5	83	52.8	60.5	54.5	74.6
evm.model.ctg82.28	1.65	3.93	5.08	5.28	5.79	4.2	8	5.46	2.23	3.03	9.01	2.21	4	3.3	1.7	3.6	6.55	6.74	1.46	5.03	6.14	4.57	4.21	5.93	5.63	1.92	4.15	3.83	4.14	9.78	4.68	5.05	6.78	5.89	18.4	12.8	28.1	7.44	18.8	60	10.3	7.24	5.61	5.73	6.07	4.77	2.58	6.7	6.32
evm.model.ctg66.81	69	77.5	66.7	30.4	46.8	84.1	53	29.3	43.7	54.6	35.2	56.8	48.9	79.1	94.7	52.7	81.4	69	38.7	39.2	40.4	46	57	54	31.3	24.1	92.5	40.4	32.3	44.3	85.4	82.7	44.2	36	40.3	42.6	42.9	34	55.4	57.1	40.3	41.6	30.8	40.4	35.5	39.8	26.8	40.3	41.2
evm.model.ctg5.180.1.5d03fa02	6.57	9.17	6.28	9.87	11.2	9.49	10.8	9.75	7.98	8.35	6.96	6.72	13.5	10.4	8.32	10.9	9.02	8.46	15.1	10.9	16.8	13.8	12	9.8	14.9	9.78	8.86	10.8	10.5	7.97	10.3	12.3	7.33	11.6	9.02	10.6	11.1	11.6	17.6	15.4	13.8	17.1	11.6	15	10.8	8.98	17.3	8.18	11.9
evm.model.ctg1.31	0	0.83	1.88	9.5	5.86	4.74	10.1	11.8	0.72	0.84	11.6	0	7.21	5.58	0.31	12.3	7.61	0.66	4.46	7.45	8.09	16.2	8.27	7.2	13.1	11	6.37	2.47	15.9	10.3	3.17	6.09	9.05	14	8.33	4.15	0.85	6.35	28	1.62	13.2	2.69	19.8	13.4	10.8	9.46	10.9	6.22	18.7
evm.model.ctg198.6.1.5d03f959	37.3	38.2	35	29.6	47.7	33	37.4	39.1	24.3	27.1	25.7	27	25.2	37.7	36.3	22.1	28.1	28.6	31.4	26.3	26.4	26.5	26	38.7	21.3	19.8	31.4	33.9	30.1	32.5	27.1	30.4	27.7	26.5	20.8	26.2	21.1	21.1	26.3	27.1	25.4	21.8	31	31.4	22.9	23.8	15.6	24.3	21.1
evm.model.ctg44.77.1.5d03f9d5	637	781	784	269	420	381	731	192	460	501	266	503	316	636	745	480	480	557	381	336	397	292	522	536	270	164	562	358	273	449	369	561	373	266	478	490	447	289	640	648	314	429	240	286	281	335	178	290	296
evm.model.ctg128.20.5.5d03f921	9.63	8.28	9.28	10.7	12.6	9.9	8.58	7.86	9.07	11	10.5	7.56	9.56	11.4	5.95	14.3	11	11.2	15.9	18.7	16.6	14.2	9.65	18.5	16.4	8.35	6.49	14.3	8.77	8.52	6.35	11.9	10.9	9.8	11.9	16.3	9.81	16.3	14.8	16.5	14	19.4	13	13.1	13.2	10.6	12.2	10.9	13.2
evm.model.ctg6.323	8.31	19.7	21.1	12.3	4.86	3.12	20.1	2.32	6.5	6	11.1	5.4	8.4	8.76	9.47	7.88	8.79	17.3	7.42	15	17	15	16.9	18.5	9.71	11.9	10.1	8.75	7.16	12.1	11.5	6.25	13.3	9.49	10.5	10.5	13.9	18.1	25	22.2	20.5	13.8	16.3	12.9	20	14.2	10.7	11.2	9.61
evm.model.ctg60.42	42.5	33.3	37.6	36.1	41.9	26.5	32.4	37.2	42.9	40.3	32.8	44.3	35.5	44.6	57.3	41.2	39	44.7	38.6	30.2	31.3	26.6	34.7	34.7	23.5	30.4	32.8	30.4	22.5	31.9	30.3	32.6	27.7	28.7	39.3	35.9	38.5	34	35.3	47.2	33.2	35.2	32.5	28.6	27.3	28.6	19.6	25.7	28.9
evm.model.ctg6.187	150	136	138	188	155	141	188	143	158	134	168	120	142	145	116	179	130	147	176	202	191	189	158	125	198	143	159	201	152	143	179	174	153	190	144	199	125	190	205	210	173	174	132	227	141	136	150	111	190
evm.model.ctg435.5	11.4	21.8	30.1	17.1	19.2	105	30.5	12.8	22.8	23.4	27.9	11.6	25.8	38.1	13.2	45.8	49.6	13.7	48.2	41.3	51.4	42.4	25.1	39	37.8	31	38.1	65.2	39.8	75.5	34.2	49.2	73.4	29.5	32.1	46.5	22.5	36.5	31.7	49.1	43.2	59.7	21.6	34	36.7	37.5	36.9	62	40.1
evm.model.ctg42.29	333	294	306	364	307	286	388	299	337	302	335	229	318	308	291	355	316	318	364	400	411	419	348	232	371	258	363	404	348	288	427	330	315	403	276	377	270	359	341	444	365	431	298	382	330	302	317	279	443
evm.model.ctg274.1	11.1	11.1	18.5	42.5	13.3	76.6	39.5	29.3	22.3	17.4	37.4	30.4	20.6	13.6	16.1	38.9	35.2	17.6	36.5	46.1	28.7	53.3	24.2	32.4	49.7	69.5	14.7	57.9	74.7	39.1	12	13.6	18.5	35.1	30.3	47.1	33.7	44.4	37.8	37.9	44.1	37.5	68	49.6	44.2	16.2	48.1	34.5	30.8
evm.model.ctg29.127	17.5	20.3	25.1	52.5	36.6	31.9	33.4	34.7	22.2	20.8	30.3	15.3	29	28.4	17.7	24.7	21.6	19.4	38	29.7	40.8	35.9	30.5	25.6	35.3	33.7	26.4	39.4	49.4	34.5	26.1	22.4	26.4	42.8	21.9	31.2	24.2	29.8	30.5	31.3	29.9	29.9	40.9	39.3	26.9	34.7	34.2	31.7	58.1
evm.model.ctg91.54	0.37	1.87	1.14	0.65	2.19	2.36	0.65	1.61	1.62	1.42	2.36	0.44	1.81	2.76	0	1.41	1.45	1.68	1.54	2.42	5.05	2.1	2.11	3.63	2.12	1.87	0.36	2.33	2.58	1.87	1.67	5.37	3.15	1.14	2.58	2.47	2.04	0	2.31	3.74	3.03	4.97	2.87	0.83	2.46	1.44	3.6	2.79	3.79
evm.model.ctg36.124	48.5	18.7	27.9	16.7	21.8	19.4	32.5	21.3	12.1	11.5	11.8	16.4	14.1	23.7	40	14	17.9	23.6	16.4	21.7	14.6	21.4	21.6	25.5	15.2	10.1	25.2	17.4	23.5	16	26.3	17.9	14.7	15.5	12.6	10.6	13.3	23	17	14.8	22.3	11.3	12.6	27.3	8.23	15.1	8.49	11.9	10.9
evm.model.ctg64.14	131	153	130	51.8	80.3	116	216	43.1	53.7	99.5	53.2	80.9	49.8	169	111	40.5	63.9	77.6	48	75.3	57	74.6	73.5	81.3	53.1	66.2	132	93	87.6	96.8	136	90.8	84.9	44	61.9	73.5	51.7	51.4	82.2	105	80.1	76	38.6	89.1	32.6	62.9	33.2	44.3	42.9
evm.model.ctg44.21	11.3	10.5	11.9	5.16	9	7.88	8.89	4.64	12.4	9.82	5.14	9.76	8.74	13.8	24.3	10.2	11.1	14.4	8.46	7.1	8.41	5.38	10.1	5.16	4.7	3.94	10.5	6.58	5.22	6.35	8.96	9.42	6.03	5.86	12.1	9.97	10.3	8.26	4.84	12	7.78	10.8	6.09	5.81	8.95	6.44	5.35	6.72	5.06
evm.model.ctg322.2	27.7	26.2	61.5	35	43.2	15.8	25.1	44.1	53.7	75.2	44.2	39.8	47.8	56.6	19.6	75.1	74.2	47.2	35.4	24.7	30.7	19	48.5	29.2	16	12.5	37.2	21.3	16.8	24.8	24.1	31.8	19.2	21	28.3	91.4	52.5	25.4	49.5	22.3	27.8	53.3	16.9	11.3	23.2	47.7	24	31.5	27.8
evm.model.ctg2.63	2.88	2.03	3.94	1.12	2.11	1.82	3.36	0.77	0.39	1.54	0.34	1.68	0.24	1.6	4.83	1.58	1.24	1.26	0	1.01	0.68	0.56	1.07	1.4	0	0	2.6	0.67	0.2	1.68	0.78	1.76	0.58	1.89	0.17	2.61	3.01	1.79	0.14	0.55	0.44	0	0.42	1.17	0	0.47	0.17	0.83	0.48
evm.model.ctg23.55	11.5	6.26	6.37	2.2	4.85	5.84	9.4	2.31	7.77	6.02	1.82	9.93	4.3	4.64	16.1	4.17	6.09	11.1	2.91	2.05	2.63	1.27	5.5	3.03	2.23	2.44	9.87	3.49	1.1	3.74	6.36	9.95	2.25	1.39	10.2	9.16	5.17	1.08	5.12	9.99	1.9	5.04	0.57	3.84	2.41	2.73	1.02	3.78	1.41
evm.model.ctg117.16	10.9	9.13	9.43	6.99	8	6.65	8.44	7.69	18.2	16.5	8.15	20.5	9.83	13.2	23.9	16.2	12	21.7	12.8	5.66	5.96	6.41	9.96	9.59	5.53	4.77	5.84	5.69	4.65	8.79	6.35	6.58	6.82	9.43	15.7	12.9	11.4	13.3	11.4	18.3	8.63	13.7	5.36	5.77	9.71	5.49	7.47	6.06	5
evm.model.ctg7.25	9.12	7.49	8.03	3.42	6.2	7.63	7.03	2.85	8.77	6.25	3.77	5.99	6.55	12.1	18.8	5.92	6.9	10.5	5.59	5.2	5.05	4.33	7.7	4.05	2.72	3.02	10.8	4.5	2.86	5.46	8.82	5.7	4.62	4.34	6.81	6.03	5.82	4.24	3.52	7.9	4.26	4.5	3.86	3.58	5.11	5.78	4.93	6.03	3.45
evm.model.ctg23.135	9.47	11	5.76	2.96	5.36	3.89	9.44	10.4	6.15	8.77	7.31	14.3	8.16	6.53	10.3	9.02	7.34	9.48	0.87	2.93	2.45	6.44	4.22	6.26	1.86	4.06	8.41	5.31	3.47	6.32	6.8	8.99	6.47	4.56	5.67	5.31	7.62	6.81	4.8	8.11	2.72	2.31	1.65	4.41	11.2	4.2	1.76	3.81	5.8
evm.model.ctg109.15	93.2	78	95.5	105	82.4	89.4	130	87.4	85.5	74.4	100	63.7	90.9	90.3	79.7	106	84	76	109	116	134	118	95.6	76.2	119	84.4	94.4	102	104	86.8	116	81.8	95.3	104	86.9	105	81.1	111	105	120	107	110	98.1	102	99.3	90	97.2	79.1	109
evm.model.ctg10.35	93.2	67.6	81.9	67.6	75	158	71.9	56	103	149	139	97.4	104	93.5	144	143	219	108	75.7	82.3	92.3	79.3	95.2	73	79.7	47.9	122	51.5	58.8	60.6	119	104	67.7	74	93.1	123	98.4	82.8	94.1	122	109	139	63.6	62.3	86	82.6	78.9	57.4	75.2
evm.model.ctg59.107	12.6	9.09	12.5	21.7	22.2	8.94	18	22.3	8.4	8.03	19.8	6.1	13	10.8	8.46	18.1	9.89	7.13	10.4	18.2	30.9	19.4	17.8	14	24	10.1	22.4	12.8	21.8	23.3	22	12.4	20.8	23.9	11.6	13.8	16.2	9.04	32.4	18	19.5	12.3	21.4	21.7	10.5	18.1	8.86	19.9	19.6
evm.model.ctg2.19.1.5d03f96d	44.5	29.5	57.2	127	135	35.2	72.1	169	29.8	41.7	181	24.4	129	47.5	12.5	130	59.8	15	90.9	143	171	177	106	62.7	224	78.9	77.9	109	139	89	80.3	56	82.2	188	61.6	89	66.8	76.7	220	36.8	158	63.5	212	190	99.5	139	161	97.9	190
evm.model.ctg32.137	9.89	8.05	7.56	3.54	6.82	2.22	5.3	7.87	5.09	6.99	4.43	6.37	3.13	8.27	9.43	6.87	5.85	7.87	7.98	6.4	3.89	3.46	2.85	4.08	2.63	2.92	3.85	3.04	10.5	3.18	1.56	6.46	1.92	4.89	6.14	3.89	4.95	4.58	5.19	5.72	3.15	4.06	5.63	4.98	2.44	1.44	2.88	2.49	2.36
evm.model.ctg28.59	32.5	33.2	32.2	38.9	32.1	34.8	45.9	30.9	30.6	32.1	35.3	27.8	36.8	41.3	30.3	40.7	33.8	34.4	48.1	58.4	47.3	49.5	38	33	62.9	42.3	33.8	38.8	59	33.2	40.8	39.5	29.5	36.7	34.3	37.5	22.6	38	57.1	46.7	42.3	56	34.2	51.3	44.1	41.3	26.8	26.2	46.3
evm.model.ctg31.50	40	33.3	39.5	58.5	43	38.5	39.8	58.2	33.3	27.9	55.9	28	56.1	31.8	33.4	43	31.8	26.7	62.3	61.1	64.9	72.2	47.6	48.6	74.6	56.1	39.8	39.5	55.1	45.4	38.9	31.9	52.9	47.2	34.2	53.6	41.4	49.5	60.8	40	52.7	37.4	68	68.9	56.4	53.6	53.1	34	52.9
evm.model.ctg7.76	12.3	4.45	5.41	3.12	4.32	3.24	4.99	5.72	1.65	1.54	1.01	3.14	1.35	5.88	13	2.59	2.34	3.11	2.97	4.14	3.68	2.87	4.06	4.19	1.8	2.76	6.86	3.02	4.25	3.48	3.75	3.05	2.6	1.42	1.2	2.18	1.27	1.09	1.55	1.51	3.24	1.02	3.03	4.76	1.19	3.16	0.92	1.86	1.2
evm.model.ctg2.269.1.5d03f996	39.7	31.7	34.3	19.6	26.4	23.8	34	28.5	28.9	21.6	31.8	30	39.4	29	28.6	42.8	29.5	22.7	12.7	14.6	14.6	26.8	31.7	24.7	19.8	31	33.3	9.88	15.4	20.4	53.4	16.9	20.8	21.1	12.1	23.8	20.6	23.6	22.4	9.21	23	13.8	20.2	22.7	21.4	31.1	20.7	17.3	28.7
evm.model.ctg83.10	9.34	15.2	13.5	13.8	10	19.7	11.9	6.23	4.48	7.33	4.99	3.33	12.6	21.7	2.96	3.91	9.86	2.86	30.1	22.7	26.8	24.4	15.5	19.6	27.1	18.7	15.4	23.3	16.4	12.3	17.2	18.5	18.4	18.3	1.32	7.86	4.78	6.11	5.15	5.54	4.14	7.97	14.7	24.7	14.5	32.1	19.4	18.6	31.4
evm.model.ctg1.358	44.3	15.3	20	9.13	11.4	12.6	23.1	7.89	9.8	9.14	6.61	11.4	9.93	13.5	18	12.1	12.1	13.2	9.49	17.1	7.22	16.1	12.5	8.86	10.7	8.94	16.5	11.2	15.4	9.22	16.4	8.59	8.28	9.53	8.71	7.74	6.54	7.98	11.9	8.87	14.6	9.43	7.03	19	6.93	9.55	7.33	6.47	8.73
evm.model.ctg25.63	39.7	34.6	58.8	50	52.6	35.9	66.1	50.6	35	27.3	27.5	24	42.3	63.1	39.2	31.5	37.4	30.6	22.5	24.1	39.9	47	63.4	33.7	46	31.9	50.4	17.4	26	22.1	47.9	32.2	22.4	46.2	15.1	18	13.8	25.3	13.8	11.8	24.6	14.2	17.9	44.7	15.9	47	27	31.1	38.3
evm.model.ctg3.161	25.9	27.8	28.2	35	30.5	29.2	30.8	21.5	32.3	32.2	40.4	27.4	31.6	31.3	30.8	38.4	29.7	28.9	37.4	42	40.2	40.7	34.1	40.5	44	29.8	37.4	33.1	27.6	33.4	35.1	28	28.9	41.9	37.6	44.1	28.4	36	45.1	49.6	38	49.5	32.6	49.2	30.6	37.8	36.1	22.3	40.5
evm.model.ctg32.62	42	33.3	70.7	112	101	21.4	60.4	128	38.3	62.6	117	21.7	41.9	27	10.9	50.9	12.8	8.99	175	134	101	88.8	30.9	63.1	166	58.2	21.8	99.7	123	63.5	23.4	16.7	74.1	146	33.4	64.2	47	118	56.8	50.8	122	56.3	102	96.7	66.2	63.5	115	68	109
evm.model.ctg2.211	9.46	4.24	6.36	2.62	6.31	4.4	7.53	3.49	5.92	5.41	2.23	4.17	5.67	6.44	15.6	6.68	5.36	11.1	7.53	3.64	1.82	3.86	3.55	5.22	3.19	3.56	4.75	5.86	2.02	3.59	3.18	4.69	2.08	2.7	3.16	4.5	1.66	3.36	0.97	2.56	2.61	1.9	4.52	7.53	2.79	3.84	3.91	3.55	2.84
evm.model.ctg59.173	34.3	28.4	29.9	11.5	27.1	22	22.6	13.5	32.4	32.4	19	36	20.4	36.6	53.3	28.4	26.8	41.2	25.4	19.3	18.6	17	18.9	22.3	10.5	10.9	21.7	19.1	10.4	15.6	18.9	23.8	15	17.8	33.9	31.4	26.2	23.3	27.6	38.2	19.7	28.4	17.9	19.7	22.6	21.3	14.9	17.9	14.1
evm.model.ctg1.133	14.4	12.5	8.96	8.07	11.7	7.56	6.42	10	31	20.7	9.59	13.7	11	16.9	40.4	23.4	15.1	20.5	21.1	7.6	9.67	5.22	11.8	10.4	5.24	4.59	8.58	8.68	3.72	6.22	7.06	16.5	3.49	8.63	15.2	13.2	17.3	9.74	17.7	22.9	8.22	18.8	9.37	7.22	8.07	5.87	6.35	5.89	7.36
evm.model.ctg51.8	13	9.38	11.5	8.54	12.6	7.57	10.3	9.27	7.79	11.2	10.2	10.1	7.53	11	21.3	9.19	8.62	11.8	6.05	4.7	6.98	7.48	9.44	9.91	6.19	6.68	8.12	5.82	5.57	7.56	6.7	5.82	6.36	6.3	9.62	12.7	7.43	11.9	8.83	7.45	7.57	7.72	7.04	7.12	5.14	5.7	4.39	5.38	7.4
evm.model.ctg3.112	23.7	24.1	24.4	30.5	26.2	20.5	27.6	43.3	27.7	21.3	36.3	19.8	32.1	20.9	25.5	38.4	30.2	27.4	46	39.6	46.5	36.6	28.3	27	51.2	42	23.8	32.3	44.8	25.3	27.6	28.2	24.2	40.2	30.7	40.8	38.9	39.2	52	40.5	33.1	36.9	30	28.2	26.3	28.4	38	18.7	40
evm.model.ctg147.7	1.11	0.58	1.24	1.03	2.24	0.58	1.36	0.16	1.2	2.11	0.78	0.86	0.57	2.31	4.83	1.54	1.68	1.3	0.68	0	1.04	0.77	1.1	0.29	0	0	2.16	0.46	1.56	0.99	1.05	1.92	0.07	0.24	0.68	0.74	0.24	0	0	0.17	0.3	1.28	0.86	1.95	0.31	0.1	0	0.43	0.17
evm.model.ctg177.10.1.5d03f94b	19.2	22.2	24.2	25.8	24.1	23.5	35.9	22.3	18.1	23	26.4	18.6	19.2	23.2	18.7	19.5	20.8	21.6	39.5	36.9	43.9	33.5	21.1	23.2	35.5	26.1	26.3	38.4	29.8	24.4	30.1	24.7	19.2	29	27.8	30.8	21.4	27.6	37.8	44.8	31.3	22.6	23.8	44.6	24.5	26.5	20.8	18.7	22
evm.model.ctg57.25	11.8	8.6	12.4	4.79	6.26	5.29	7.1	5.66	5.58	4.92	4.52	6.46	6.54	10	13.7	6.31	6.13	7.55	3.98	3.26	4.2	5.22	6.47	7.07	3.71	5.63	7.94	3.82	4.19	5.84	7.69	5.82	4.89	3.57	5.41	4.35	6.81	3.11	5.05	4.22	3.96	6.85	4.27	4.55	6.26	6.45	3.22	5.47	4.85
evm.model.ctg56.43	4.22	4.36	4.37	1.34	6.28	7.56	6.47	6.23	2.03	1.14	1.81	1.39	1.76	5.47	3.38	2.34	2.55	2.63	3.77	2.95	4.13	2.25	1.76	2.04	1.79	1.67	2.85	3.41	2.12	3.19	2.18	2.03	0.96	1.25	2.89	1.65	1.76	2.08	1.54	1.05	1.36	1.3	2.61	3.23	0.44	1.81	0.85	2.16	0.91
evm.model.ctg95.25	3.66	1.31	1.27	3	7.26	1.65	9.36	12.5	3.26	2.8	2.81	0.84	3.81	7.65	3.04	2.81	5.41	1.64	34	5.74	22.4	11.6	2.64	12.8	6.85	2.53	1.31	5.54	19.6	1.83	2.5	5.8	3.58	3.38	2.41	6.15	6.9	5.35	3.24	6.69	8.21	1.49	24.2	15.6	12.7	9.34	5.84	11	2.63
evm.model.ctg2.62	58	62.4	63.5	26.9	48.5	50.9	65.7	37.7	38.5	44.6	28.2	39.5	25.7	71.1	61.8	31.7	42.8	53.1	48.4	43.1	49.3	39.2	42.1	41	31.3	27.9	56.8	39.2	45.6	39.3	65.6	51.9	35.6	26.2	44.6	35.3	30.5	34.6	38	39.3	36.7	33.1	34.8	53.6	27.5	33.2	17.1	26.1	25
evm.model.ctg5.179.2.5d03fa02	36.6	32.2	32.3	31.2	39.1	25.7	26.8	28.9	24.9	26.5	21.1	25.8	35.8	36.3	42.2	34.6	36.9	34.3	28.2	36.8	47.7	38.2	33.4	44.6	43.4	36.1	41.3	42.8	52.4	47.4	39.4	36.4	47.6	45.3	27.2	28.3	35.2	26.9	36	26	29.5	25.7	42.3	31.2	41.6	47	44.4	56	63.4
evm.model.ctg12.111	14.7	20.5	22.8	65.3	73	26.7	28.1	47.5	22.1	24.1	44.2	23.4	31.4	42.9	8.26	30.3	21.2	15.8	120	61.1	64.8	36.9	36.5	37.6	51.9	29	20.7	60.1	65.9	43.4	20.1	26.1	49.6	64.4	22.7	29.4	35.1	33.7	30.4	24.8	32	38.2	44.5	45.1	19.3	56.9	53.4	57.6	75.4
evm.model.ctg28.25	3.42	6.78	4.91	21.1	17.7	3.28	14	17.4	4.96	7.67	22.5	5.02	23.2	8.74	3.18	17.9	9.32	3.36	11.7	16	15.4	18.1	9.76	7.76	20.9	5.28	13.7	10.7	17.8	17.2	10.6	6.45	21.2	20.7	10.4	16.9	9.95	16.6	18.1	5.65	16.2	9.22	20.6	11.8	15.6	17.3	15.6	24.7	42.8
evm.model.ctg188.1	8.42	28.3	32.2	21.8	62.9	14.7	31.7	42.9	5.67	24.4	26.5	17.1	25.9	20.5	2.77	5.4	15.8	7.87	63	40.2	71.1	31.3	6.79	18.6	40.7	25.4	11.2	52.8	104	30.8	7.25	13.7	35.7	47.8	18.3	38.5	15.4	32.1	7.02	12.7	34.1	20	56.8	42.7	60.1	27.1	25.6	41.4	47.8
evm.model.ctg2.205	68.1	51	122	244	129	143	170	305	101	179	320	171	266	80.3	138	293	135	175	354	235	128	218	110	129	315	179	133	378	208	278	102	115	298	537	298	578	249	382	223	164	174	207	154	268	210	95.7	282	130	487
evm.model.ctg3.365.3.5d03f9d4	24.2	22.9	31.6	20.4	30.4	17.9	24.7	35.4	28.2	27.9	26.9	25.9	20	28.6	40.8	29.4	26.4	27.7	24.6	23.2	32.8	20.1	19.7	17.6	19.3	15.6	28.8	18.7	20.5	20.4	29.6	19.6	19.7	23	21	25.6	24.8	27.7	19.7	22.2	26	25.8	19.1	20.5	21.5	18.3	15.8	17.6	18.7
evm.model.ctg15.22	122	124	143	152	122	103	153	150	117	109	136	104	114	126	125	134	119	118	132	174	175	164	134	118	191	157	132	172	186	115	155	143	114	143	128	148	125	153	154	184	158	142	125	225	147	123	125	81.9	144
evm.model.ctg35.42	38.5	38.3	42.5	40.1	64.3	28	23.1	49.9	39	37.1	25.9	32.4	33	60.8	67.9	41	32.1	39	40.3	23.3	34.2	23.1	27	24.8	18.8	15.8	42.9	29.9	15.9	41.2	42.2	37.9	22.1	26.2	34.5	37.3	31.5	38.1	26.6	39.3	38.9	33.1	32.2	27.2	23.8	25.9	16.4	28.9	26.5
evm.model.ctg17.187	136	84.5	101	51.4	63.2	58.2	79	33	49.6	53.2	36.7	51.5	52.6	77.3	66.5	44	47.5	55.8	48.8	73.4	73.5	64.1	66.5	29	36.6	27.8	77.1	53	45.4	50.9	71.4	65.6	33.1	50.4	58.2	67.9	41.7	44.3	44.5	75	48.2	44.1	39.2	55.3	21.7	46.3	37.7	30.9	30.9
evm.model.ctg29.169	2.03	1.22	2.67	3.79	6.45	2.23	2.17	3.45	12.1	6.14	2.5	1.98	3.33	3.87	4.03	14.9	11.5	8.27	5.57	2.69	3.42	2.5	2.76	3.16	2.41	0.88	2.46	3.19	2.63	2.91	2.13	3.04	2.55	3.45	2.65	6.59	2.62	1.61	2.49	2.29	1.75	3.69	2.25	1.24	1.44	4.87	2.46	4.09	3.42
evm.model.ctg5.88	61	36.8	84.3	181	97.7	238	141	184	112	116	193	79.6	204	63.8	65.7	189	134	89.6	233	165	159	174	120	93.9	190	111	154	248	201	186	99.5	84.7	187	327	123	279	195	194	167	157	168	163	154	191	129	115	160	131	306
evm.model.ctg37.55	6.23	2.66	4.94	2.03	3.83	2.74	3.76	2.31	1.58	2.02	1.24	1.48	1.79	5.67	8.52	1.2	2.6	5.34	1.73	1.54	2.35	1.57	2.41	2.49	0.91	2.77	2.99	1.7	2.07	1.51	2.87	1.74	1.63	1.32	2.74	3.89	2.67	0.47	1.24	2.28	2.25	2.18	2.47	2.48	1.25	2.29	0.7	2.66	1.26
evm.model.ctg197.4	236	195	283	358	356	196	341	361	176	208	281	153	271	223	183	166	178	166	352	401	424	414	190	269	372	329	244	374	632	389	216	145	355	454	149	216	210	217	251	173	371	209	571	479	213	260	260	367	347
evm.model.ctg6.135	25.4	23	26.3	29.5	25.9	24.4	30.3	26.3	23.6	28.1	28.4	16.3	18.6	22.7	23.2	25.2	21.9	14	30.9	38.6	32.1	32.6	25.5	25.6	36.7	30.4	28.2	39.9	33.8	22.8	24.5	30.7	20.6	43.7	28.6	42.3	20.4	26.2	41.6	35.4	35.7	33.5	24.7	32.8	24.3	21.6	18.2	17.7	27.8
evm.model.ctg6.46	32.3	26.9	31.8	19.2	32.4	24.7	27.7	25.9	24.1	21.8	16	21.1	17.8	36.8	32.4	18.2	20.3	26.7	21	24.4	29.8	20.3	25.2	16.1	18.9	18.3	32.7	21.4	24	21.6	31.6	25.2	21.2	19.9	21	22.8	14.7	16.8	19.9	24.1	16.1	20	18.1	18.4	14.2	19.6	12.6	17.8	17.4
evm.model.ctg25.30	64.5	51.5	72.5	118	78.6	48.7	63.3	144	74.6	55.9	115	36.1	120	53.9	41.5	95.8	60.1	41.5	124	139	123	129	53.6	59.1	174	127	48.1	137	176	62.7	72.2	48.8	80.3	155	52.8	54.6	65.6	162	60	62.4	126	78.8	117	169	109	68.1	132	62	138
evm.model.ctg20.43	38.3	36.3	42.6	14.2	22.6	26.1	24	11	22.6	19.3	13.8	19.2	29.1	34.4	59.9	17	19.1	31.9	14.7	19.7	23.6	21	29.5	18.6	15.5	14.1	29.7	17.6	12.5	17.9	23.7	23.9	18.4	15.2	27.2	24.7	22.8	14.5	16.2	27.3	16.2	17.4	13.8	15.8	32.1	26	21.4	19.8	14.9
evm.model.ctg46.45	11.5	9.99	11.3	4.1	9.79	7.4	9.26	7.45	10.7	10.1	5.7	8.4	6.79	15.1	18.6	10.1	10.5	15.3	8.76	6.75	6.57	5.45	5.09	7.63	3.45	4.24	7.55	7.54	3.83	7.27	9.21	11.7	4.88	6.83	9.29	7.07	9.23	7.73	5.54	9.1	7.73	8.21	6.51	6.83	8.24	6.32	3.99	7.41	4.72
evm.model.ctg12.51	11.1	6.11	10.2	4.7	6.24	34.5	10.9	5.88	11.2	16.5	10	16.7	6.97	13.4	15.4	23.4	44	16.1	7.09	8.34	7.91	9.52	11.3	7.9	6.65	3.86	20.4	4.02	5.93	6.93	15.8	7.49	4.26	4.91	11	17.2	20.4	5.53	13.9	10.8	11.8	18.9	9.59	12.6	5.33	8.67	5.56	6.82	5.29
evm.model.ctg1.393	13.7	10.8	12.1	6.35	10.4	11.4	9.5	7.16	12.4	8.77	6	9.65	8.09	10.8	14.8	8.22	9.88	11.3	10.5	8.08	8.3	7.03	9.4	7.8	5.34	3.68	10.2	5.04	6.75	7.68	11.6	11.4	6.12	7.05	8.89	10.8	7.29	6.09	8.37	10.6	6.39	10.9	6.87	6.44	6.51	7.61	3.45	5.32	5.32
evm.model.ctg158.1.1.5d03f938	18.4	15.8	18.2	21.4	18.4	20.2	34.2	11.6	14	14	17.3	7.87	20.6	19.2	13.7	18.6	17.3	19.9	16.3	32.5	20.4	26.3	21.8	20.4	29.6	20.8	18.4	21.6	32.2	19	23.9	18.3	16.9	23.3	18.7	20.1	10.3	20	26	22.5	32	20	19.3	27.3	26.4	18.6	27	17.7	19.9
evm.model.ctg20.38	15.9	6.65	13.6	39.4	39.2	6.46	16.4	44.3	7.99	11.5	33.3	1.54	24.9	14.7	2.94	25.4	14.4	2.46	11.8	53.4	39.9	37.5	27.7	13.5	50.7	13.5	46.1	33.5	56.1	36.4	36.3	9.15	22.7	48.1	19.2	17.7	9.99	16.5	48.2	4.4	20.7	14.1	37.7	46.9	28.3	27.1	19.5	27.7	32.6
evm.model.ctg1.98	17.6	22.2	18	25.8	19.6	17.1	21.2	21.5	24.5	18.1	23.2	17.9	20	21.7	17.6	27.2	23.6	17.7	30.2	24.1	34.6	26.7	21.8	16.9	31	22.6	17.5	26.9	34.6	22.3	23.8	24.4	19.7	26.7	21.6	32.7	20.2	29.8	25.9	30.3	26.1	29.2	22.3	17.8	21.3	17.7	21.5	13.7	32
evm.model.ctg109.43.1.5d03f91b	12.5	15.5	18.5	18.3	22.6	18.8	16.6	19.3	22.7	22.4	22.2	17.6	25	16.7	17.8	28	19.8	19.8	20.7	26	24.7	24.8	19	17.3	25.8	25.4	19.8	20.7	29.1	21.2	15.6	16.9	22.3	21.6	20.6	31.6	29.3	35.4	25	26.9	22.5	28.8	21.7	23.7	25.2	20.4	19.3	18.1	28.5
evm.model.ctg45.34	822	842	853	539	807	648	821	583	655	479	376	645	824	907	586	596	719	434	1483	1015	955	916	634	636	992	785	463	1077	942	662	835	770	762	946	370	602	664	832	421	696	785	1260	666	724	1040	705	907	661	1256
evm.model.ctg449.7	5.05	3.16	8.37	7.96	5.73	8.98	7.16	5.72	0.99	3.49	2.14	0	15.4	5.88	0.65	2.91	1.98	0.69	12.2	9.54	18.1	13.4	6.41	4.28	15.8	7.21	1.78	6	35.4	10.1	2.59	4.48	43	10.2	0.84	3.32	0.89	2.54	0.17	2.25	2.63	1.12	13.8	6.18	5.55	7.65	16.2	8.97	50.8
evm.model.ctg30.48	28.8	20.1	19.5	41.7	32.1	22.1	33	34.1	17.3	15.7	32	15.7	35.5	20.4	15	25	19.4	14.8	39.5	36.2	39.6	45.8	27.1	18.6	56	25.5	19.4	28.7	46.7	24.6	26.9	15.7	27.2	43.9	19.6	25.7	22.1	22.7	29.8	26.5	34.2	24.1	46.5	33.8	40.7	34.7	50.7	23.3	37.3
evm.model.ctg11.267.1.5d03f93a	86.5	95.2	124	107	111	93	121	108	88.3	115	97	99.1	101	86.7	77.1	93.7	87.3	86.4	112	121	111	109	108	115	135	85.9	114	144	127	118	113	91.3	157	140	97	111	111	112	115	121	104	115	87.5	111	105	97	92.1	93.6	147
evm.model.ctg204.15	29.4	25.7	26.1	21.7	24.9	25.8	22.2	26.1	22.7	21.1	24.9	11.8	33.5	29.6	27.8	25.5	20.4	22.6	32.4	36	35.3	33	33.8	21.4	32.6	22	26	27.8	31.3	23.8	29.4	27.7	24.8	26.1	23.6	29	24	26.4	28.5	26.7	25.3	27.5	26.7	17.5	35.5	33.4	31.4	28.8	38.6
evm.model.ctg48.138.2.5d03f9f4	20.7	22.5	27.7	34.3	27.6	27.6	33.9	39.3	18	20.3	25.6	16	26.7	27	18.1	21.5	17.7	19	32.4	40.6	36.4	40.7	27	26.8	33.9	41.9	24.8	27.4	25	30.4	26.3	23.4	31.9	28.2	22.3	30.2	21	28.2	25.2	28.5	26.2	22	35.6	31.8	31.9	31.2	31.9	28.6	30.8
evm.model.ctg67.43.3.5d03fa0a	9.36	8.49	8.77	19.7	22	6.32	9.35	17.9	10.6	6.98	21.2	6.54	18.1	11	5.43	18.2	10.4	5.57	12.9	16.3	21.1	20.9	15.9	12.5	23.4	7.79	13.9	14.7	20.8	11.6	14.5	9.31	14.2	22.8	9.65	12.5	13.1	8.98	20.6	6.53	16.9	14.6	25.6	15.8	16	17.4	19.1	14.2	26.7
evm.model.ctg1.146	126	93.3	118	88.3	101	94.7	163	131	75.2	79.2	130	82.6	151	69.1	88.4	91.7	83.6	86.7	148	228	78.2	162	85.5	118	226	138	75.3	217	281	98.3	106	51.8	155	187	70.9	122	71.1	173	111	89.8	198	112	94	196	119	86.1	161	102	161
evm.model.ctg42.71	0.98	0.52	0.38	0.38	0.63	0.54	0.32	1.05	0.39	0.07	0.22	0.2	0.19	0.51	0.51	0.58	0.55	0.29	0.13	0.31	0.5	0.19	0.17	0.29	0.09	0.29	0.46	0.18	0.39	0.19	0.35	0.53	0.15	0.26	0.16	0.26	0.15	0.11	0.3	0.33	0.25	0.35	0.32	0.33	0.11	0.22	0.24	0.22	0.18
evm.model.ctg3.103	4.69	2.41	6.87	0.44	3.83	0.94	2.31	4.4	7.38	4.66	3.49	5.09	2.17	2.1	7.07	2.76	2.94	3.63	0.98	1.68	1.2	2.33	3.04	1.33	2.23	0	3.49	1.2	1.8	1.85	3.25	1.47	2.14	2.05	4.91	4.94	0.55	4.25	1.36	3	3.24	2.42	0.8	1.73	0.35	1.44	2.58	1.59	1.24
evm.model.ctg6.13.2.5d03fa07	37.1	37.8	34.9	13.5	22.1	17.8	18.2	11.1	42.2	35.8	20.6	43.9	27.6	42	77.7	28.4	29.7	51.5	19.9	16.8	19.9	17	31.4	23	14.7	16.9	32	17.6	9.37	22	26.9	33.4	20.2	17	42.7	40.2	31.9	23.1	26.5	34.6	20.1	30.6	15.5	12.4	31.2	24.2	16.7	18.5	18.4
evm.model.ctg100.1	0.22	0.14	0.68	1.39	0	0.14	1.35	0	0.12	0.32	0.31	0.13	0.39	0.44	0	0.87	1.25	0.45	4.29	0.75	1.15	3.31	0.13	0	3.15	2.7	0.12	0.97	0.88	0	0	0.38	0.8	0.1	3.28	1.29	0.14	1.35	1.25	0.07	0.46	0.99	0.52	2.43	3.55	0.52	1.65	0.38	0.79
evm.model.ctg12.270	171	124	128	59.5	70.8	85	103	44.3	97.7	96	41	127	32.9	109	189	48.8	59.5	107	57	66	95	60.2	115	85.6	43.6	59.3	115	58.4	49.9	93	108	98.5	74	39.3	126	104	107	54.9	67	138	48.6	74.7	27.4	51.4	40.7	44.9	27.8	34.3	25
evm.model.ctg1.400	49.1	79.7	62.1	61.9	27.9	33	28.9	30.8	37.8	21.8	18.4	32.3	88.5	47.3	45.4	27.9	42.6	35	50.9	45.2	42.3	56.1	55.9	61.3	56.8	63	51.3	45.1	34.9	51	45.8	56.4	70.1	38.4	31.5	43.3	58.5	65.8	51.9	60	45.5	52.9	47.4	47.8	138	52.2	53.2	68	57.7
evm.model.ctg6.312	14.6	16.8	17.1	28.6	24.6	22	31.6	30.4	14.3	19.3	21.4	17.3	21.5	22.7	10.9	26.3	21.6	16.1	21	36	36.9	31	24.8	25.8	36.6	8.96	22.9	29	28	20.2	30	20	29.1	28.4	11	18.3	18.2	20.4	26.4	24.8	25.6	29.7	28.3	35.9	29.6	27	27.8	23.8	31.5
evm.model.ctg56.11	39.1	33.3	33.6	27.7	46.1	29.1	33.3	36.5	36.3	37.3	30.8	28.3	33.2	42.6	44.7	45.2	37.6	42	39.5	26.4	29.5	27.2	25.9	30.7	19.8	21.1	29.3	27.4	26.3	24.7	29	36.2	26.6	26.4	31.1	25.7	34	33.5	26.5	35.9	31.5	30.6	33.2	25.9	37.1	25.4	21.4	22.5	25.8
evm.model.ctg121.26	12.4	10.7	15.2	8.27	12.4	9.48	11.9	11.1	10.7	11.8	9.58	8.84	9.97	15.7	20.1	12.3	10.7	12.6	10.2	9.53	10.3	8.61	9.49	9.06	7.24	5.54	13.9	7.27	8.32	6.53	11.1	7.96	7.13	7.09	9.07	9.78	11.2	9.63	10.2	10.2	8.37	9.03	8.18	10.3	6.68	9.07	6.21	8.19	8.29
evm.model.ctg109.11.5.5d03f916	8.62	4.9	4.58	4.4	5.43	5.49	5.33	3.91	9.82	7.86	3.34	4.01	6.6	8.64	13.4	11.6	7.84	10	8.87	4.35	4.22	3.24	3.74	3.49	2.73	2.66	6.67	5.51	2.18	3.74	6.27	5.25	2.61	4.08	5.34	3.07	5.34	4.92	2.71	5.36	4.15	5.03	5.34	4.4	5.02	5.11	3.77	3.92	4.38
evm.model.ctg34.13	2.67	2.51	4.17	8.73	2.68	7.22	6.78	3.77	2.68	1.99	3.74	6	6.65	3.13	4.84	3.63	4.52	3.05	6.3	13	6.27	7.88	6.12	9.48	10.8	6.27	3.39	5.22	7.08	6.36	7.63	3.51	4.29	3.67	5.62	5.93	5.4	8.64	7.87	8.63	6.49	12.7	9.18	6.55	8.28	5.27	4.96	7.24	4.76
evm.model.ctg31.3	16.3	13.8	15.3	30.6	14.9	16.7	16.5	15.1	16.4	16.1	20.6	15.7	14.6	16.5	16.2	21.2	14.5	15.1	24.1	21.8	26.6	17.2	15.8	19.7	27.7	26.2	15.6	15.5	16.5	15.2	16.3	16.7	19.9	18.7	19.9	18.2	20.6	28.1	16.1	25.6	21.8	27.4	18.1	21.8	24.7	16.9	19.6	15.1	20.7
evm.model.ctg70.33	13.9	7.3	7.64	9.4	11.3	8.89	8.61	13.1	4.16	4.99	4.23	3.06	6.59	13.5	9.39	4.79	7.18	5.98	9.84	6.37	13.8	8.05	7.42	4.67	6.51	4.24	7.18	6.25	6.08	6.35	6.21	3.41	3.3	3.8	3.71	3.85	3.18	3.95	4.8	3.96	4.06	6.21	10.5	6.31	3.97	7.3	4.91	6.58	4.78
evm.model.ctg43.78	71	51.2	48.1	16.9	41.8	43.1	42.7	19.5	35.9	46.3	19.6	41.7	32.3	51.1	65.3	25.4	26.6	43.2	28.8	29.7	28.8	25	45.3	27.5	21.9	22.8	49	31	22.8	32	62.9	32.6	29.4	29.9	59.4	40.8	31.2	24	27.4	41.9	19	27.7	17.4	21	35.3	27.4	16.4	22.3	21.1
evm.model.ctg26.125	5.83	5.05	8.06	17.8	16.8	4.15	9.33	20.5	2.93	5.48	17.1	2.06	13.7	11.5	2.82	12.8	8.17	3.03	12.7	17.5	25.3	23.2	12.5	10.6	31.1	6.53	14.5	9.48	15	12.4	12.1	10.7	11.1	24.2	6.81	10.4	8.25	8.56	19.6	4.17	13.3	4.77	25.8	24.3	13.3	16.3	15.1	14.4	17.8
evm.model.ctg59.267	17.9	18.6	23.1	35.1	29	22.3	30.3	29.5	16.6	24.4	32.1	16.8	26.6	22.1	16	30.6	25.7	22.5	31.8	35.5	40.2	36.5	30	25.7	39.4	28.4	23.5	28.5	38.6	26.3	30.6	23.4	30.4	30.8	22.5	32	22.6	22.1	40.1	29.2	32.4	25.9	34	32.8	23.2	31.5	31.5	25.6	31.6
evm.model.ctg121.15	107	49.7	75.8	41	74.1	41.3	63.2	73.7	36.7	51.1	41.2	43.9	35	64	77.8	47.1	54.9	46.3	51.2	51.1	61.3	44.3	61.2	42.2	39.6	36.9	80.2	47.2	55.2	45.6	80.7	42.9	40	49.3	43.1	53.2	36.7	32.1	41.5	40.9	39.9	31.7	33.6	54.6	27.2	48.5	24.4	39.6	38.2
evm.model.ctg80.4	71.6	101	80.4	131	79.6	73.8	114	64.9	92.2	62.3	129	63.5	106	66.3	54.2	69.3	73.2	89.1	141	110	136	116	101	96.1	148	182	64.4	145	120	93.6	94.1	92	126	88.8	80.6	93.4	73.2	129	86	111	105	115	102	167	136	87.6	120	48.9	105
evm.model.ctg42.48	32.5	29	40.5	48	33.8	33.5	45.2	26.6	43.7	34.6	58.9	23.2	79.9	36.8	30.9	53.4	26.4	35	56.7	54	48.8	54.6	47.6	76.1	69.2	28.2	51.1	36	40.8	45	43.8	25.8	69	36.9	32.6	57.1	45.6	42	54.3	40.2	52.4	61.9	57.9	26.4	64.1	63.3	68.3	44.2	64.8
evm.model.ctg39.34	37.5	43.3	36.5	57.5	38.4	35.5	41.7	39.6	37.6	29	40.2	37.4	36.9	41.1	46.1	59.6	36.9	55.4	34.4	57.8	55.2	45.3	36	58.1	56.2	50.6	37.6	58	48.7	37.6	40	49.1	28.5	51.4	63.8	55.8	46.7	53.2	54.7	75.7	58.3	58.7	37.7	56.7	36.9	38.9	40.8	28.9	63.5
evm.model.ctg165.13.2.5d03f941	42.6	26.4	32.9	22.3	28.5	27.4	28.1	26.5	18.1	19.5	19.4	18.9	26.4	28.3	33.7	23.6	21.4	26.3	19.9	22.9	22.8	24.4	27.3	18.4	22.8	16.8	28.8	16.4	19.7	19.8	29.6	25.3	19.7	18.7	20	27	24.5	17	21.9	20.9	22.1	21.6	22.2	20.3	19.9	24.6	16.6	20.7	22.4
evm.model.ctg47.47	2.92	2.54	3.63	8.45	5.4	5.04	5.72	6.05	2.19	2.29	5.46	2.07	5.43	2.29	2.32	7.16	3.55	1.97	5.47	4.42	4.59	6.48	7.61	4.83	9.07	5.26	4.01	6.87	6.21	6.26	3.25	4.38	4.18	7.38	5.31	4.5	3.34	4.91	7.9	4.54	6.34	3.76	9.09	8.98	5.37	6.94	8.34	4.23	8.82
evm.model.ctg23.220.1.5d03f99b	19.3	17.3	20.3	11.1	16.5	14.9	13.8	11.2	17.3	16	11.1	17.3	14.4	21.5	26.1	14.6	16.3	19	13.4	11.5	16.2	13.1	18.5	11.3	11.2	8.62	19.7	11.4	11.9	12.4	20.1	17.7	10.1	12	14	16	12.6	10.6	14.4	13.1	11.4	16.2	10.8	11.2	12.9	12.9	9.77	11.4	11.3
evm.model.ctg127.21	31.1	12.8	15.8	11.6	21	12.7	21.3	24.3	6.08	8.1	9.04	5.94	8.88	19.4	19.3	10.1	10.4	13.1	15.6	13.6	11.4	14.1	10.5	11.3	8.54	16.8	15.6	11.3	15.8	12.5	14.6	8.75	9.59	8.85	8.32	8.09	6.64	8.84	11.3	7.56	7.17	7.05	12.8	12.8	7.81	12.5	4.55	11.7	8.7
evm.model.ctg12.142.1.5d03f93c	42.1	40	43.7	57	46.7	46	50.6	45	43.7	32.1	48.3	33.8	56.6	45.7	34	48.3	36.2	42.6	68.8	60.3	55.8	65	46	46.3	71.2	45.6	41.2	41.7	43.6	32	34.7	45.9	47.8	46	39.6	61.2	36.6	60.8	65.5	59.5	41.6	55.3	58.3	54.3	68.2	53.5	68.8	34.4	64.5
evm.model.ctg150.14	40.5	31.9	30.8	18.2	33.1	26.6	27.6	17.2	38.2	42.2	24.4	45.3	21.8	48.1	53.7	35.6	37.3	45.6	32.5	28.1	30.2	21	33.7	27.7	14.7	14	33.9	22.4	15.3	22.1	30.2	42.7	17.5	25.8	32.2	41.5	26.4	23.3	37.4	45.3	20.4	39.2	23.2	23.9	20.3	24.9	12.5	20	17.7
evm.model.ctg13.51	8.38	11.4	10.2	15.1	18.5	16.5	14	22.3	10.9	9.57	16.2	7.2	13.8	9.83	8.58	15.1	9.11	7.59	12.3	19.6	25.2	20.8	15	11.1	26	9.41	13.6	11.8	30	15	16.5	9.06	15.7	19.9	13	9.6	10.5	14.8	17.4	13.3	21.8	15.5	18.2	25.1	12.3	13.4	17.8	11.4	21.9
evm.model.ctg68.8	23.1	20.9	24.4	12.3	20.7	16.6	16.9	10.1	23.2	18.5	13.6	19	17.4	27.2	34.4	19.2	18.3	28.9	17.1	14.7	17.1	14.1	19.8	17.3	9.58	10.7	18.8	13.7	12.7	14.9	15.2	18.3	12.1	12.6	21.5	20.5	17.4	12.2	19.5	25.8	14.8	22.1	15.4	11.7	14.8	17.7	9.02	15.9	12.6
evm.model.ctg26.96	34.1	26.1	29.8	15.6	19	15.8	26.7	14	20.2	19.4	16.7	23.3	13.5	30.5	36.2	16.7	19.7	27.9	13.9	17.6	20.5	18.1	22.7	15.5	13.8	10.6	28.2	17.4	13.3	18.1	28	24.5	15	14.7	24	23.9	19	16.3	20	25.8	16.2	17.5	14.1	19.3	18.3	17.8	9.93	15.7	11.7
evm.model.ctg74.45	124	105	122	155	121	127	175	123	108	94.4	115	87.6	117	104	84.3	128	92.7	87.3	125	154	153	156	115	104	165	153	119	144	169	120	169	111	144	146	89.9	117	96.8	116	127	151	142	134	114	171	128	113	116	106	143
evm.model.ctg36.85	10.3	13.6	6.59	7.32	20	9.36	5.93	13	56.1	23.8	15.5	21.1	13.3	27.2	28.7	58.3	28.4	32.4	26.2	10.1	5.49	7.04	8.3	22.6	3.23	2.44	13.3	14.9	11.6	8.94	6.57	14.6	5.73	13	17.2	15.9	17.2	12.8	15	13.1	10.6	26.5	18.9	7.26	9.51	9.66	7.28	10.8	7.62
evm.model.ctg1.263	15.1	18.1	13	6.25	9.58	7.41	11.8	6	17.6	15	10.7	19.9	11.7	13.8	14.4	11.4	11.9	16.6	11.3	14.2	12.6	11.3	12.3	6.39	8.99	4.29	11.6	8.21	8.45	7.75	14.7	9.53	11.4	9.88	13.7	12.5	10.6	9.38	8.57	17.3	9.42	11	8.37	5.86	10.5	8.4	7.09	6.51	7.1
evm.model.ctg11.222	17.8	19.4	18.4	23.7	29	20.8	21	26.4	20.5	26.6	29.8	27	30.7	25.1	23	24.9	22.1	19	28.7	34.5	35.6	30.3	24.5	25.3	34.2	24.8	23	24.1	22.4	30.7	20.9	23.5	26.5	28.2	21.5	27.4	27.4	28.6	33.9	29.6	31.9	32.7	26.9	39.5	23.7	25.6	30.8	25	27.1
evm.model.ctg11.176	5.84	3.96	2.99	0.97	5.47	3.57	2.81	4.07	6.47	4.63	2.82	3.13	3.48	6.34	9.03	6.16	3.84	4.46	5.02	2.45	1.66	1.43	1.98	2.88	1.01	1.13	2.68	3	1.36	3.34	2.18	3.31	1.49	3.41	2.35	2.62	2.15	3.59	1.88	2.33	2.28	3.84	6.04	3.68	1.78	2.1	1.21	3.04	1.61
evm.model.ctg90.14	25.3	23.1	25.9	16.3	31	23.6	27.3	18.9	14.7	16.6	13.2	20.3	12.5	39.2	46.1	15.5	19	34.5	20.9	20	25.2	17.5	26.4	23.4	12.6	17.5	25.5	21.6	16.7	18.2	20.3	19.3	13.1	13.9	26.7	22.2	15.2	14.2	21.9	29.4	17.4	15.9	18.3	20.9	11.7	19.2	8.58	18.1	11.3
evm.model.ctg86.39	11.8	11	9.84	2.36	6.43	4.41	8.4	2.66	8.29	10.7	1.59	8.03	4.76	9.44	13.4	6.83	6.11	7.6	6.96	4.49	6.76	5.57	9.73	6.52	3.66	3.93	6.37	4.48	2.81	3.33	4.73	9.53	2.89	4.89	6.34	4.91	5.4	3.09	6.22	8.37	4.5	5.67	3.42	1.45	4.72	5.2	3.99	1.72	3.92
evm.model.ctg25.34	41.4	31.2	46.6	17.4	46.2	10.1	16.7	32.8	56.7	35.7	37.1	21.1	25.7	28.1	16.8	65.7	28.4	16.1	17	14.2	28.8	26.3	37.4	22.8	33.2	11.3	47.9	17.5	17.2	17.9	46.9	22.9	20.1	29.1	23.8	24.5	15.3	19.3	35.2	10.8	20.5	13.5	14.8	21.9	15.1	23.4	19.1	21.3	18
evm.model.ctg93.17	42	33.1	51.3	37.7	24.5	24.3	73.1	26	17.2	18.5	34.6	17.7	28.8	15.8	13.2	21.6	11.5	20.9	49	50.9	35.6	61	35.1	38.9	62.9	39.4	23.6	41.2	72.8	33.4	38.4	13.8	40.8	34.3	23.7	38.7	24.4	42.9	42	31.5	45.4	34.4	34.7	58.5	39.7	32.5	38.6	29.8	31.8
evm.model.ctg613.3	0.93	2.14	2.07	4.3	0.48	1.17	0.27	0.27	0.33	1.03	1.01	0.18	2.87	0.71	1.31	1.66	2.67	1.24	1.7	3.13	8.44	2.35	0.37	0.24	2.84	0	1.72	1.35	0.87	2.89	3.1	0.53	6.1	5.28	3.99	1.23	2.99	2.4	7.32	0.09	3.3	3.52	4.4	0.5	4.94	3.87	1.58	6.23	2.07
evm.model.ctg31.130	139	137	155	223	169	153	134	197	170	159	219	127	251	144	131	235	160	140	229	205	235	228	154	137	254	194	114	233	171	140	156	144	165	241	150	191	153	304	188	227	214	249	187	169	172	182	199	151	300
evm.model.ctg146.1	45.7	66.1	64.2	62.5	52.5	66.6	65.2	55.1	63.8	59	55.4	52.3	63.7	66.5	49.6	69.5	66	62.9	71	79.9	76	68.1	66	67.3	85.9	59.5	56.5	72.7	71.8	49	60.8	80.3	62.9	73.9	65.9	79.4	73.5	76.6	88	94.2	75	70.8	55.1	90.4	60.7	53.7	67.5	47	66.1
evm.model.ctg23.216	67.7	53.9	50.6	28.3	34.4	26.8	54.1	20	43.7	33.3	28.6	43.2	9.72	35.9	38.5	46.2	42.5	33.7	41.9	49.5	20.7	31.7	33.9	20.9	28.8	15.2	58.4	28.9	39.9	24.5	51.1	33.3	29.2	27.8	14.6	37.8	26.2	20.7	22	41.4	38.8	47.3	11.8	31	5.38	17.2	11.4	12.7	18.5
evm.model.ctg142.18.1.5d03f92d	5.29	6.18	7.55	8.57	9.25	5.78	6.57	7.49	6.84	9.51	5.75	5.85	4.26	12.3	15.3	5.43	12.4	10.2	10.2	6.38	6.59	5.39	5.07	3.42	2.7	7.47	9.3	4.33	8.8	6.9	7.88	9.12	4.58	5.93	6.54	6.47	5.96	6.47	0.78	4.98	5.55	7.02	8.66	6.56	2.38	2.68	2.29	5.3	3.43
evm.model.ctg8.186	7.48	4.73	4.79	3.8	7.3	4.18	3.52	5.48	11.1	7.42	4.1	9.71	5.47	7.47	14.8	9.16	8.16	9.35	6.52	3.55	5.18	3.35	4.43	3.9	2.93	2.78	5.07	3.84	3.48	3.47	5.89	7.34	2.3	3.9	6.9	6.84	5.79	5.71	7.36	9.33	5.04	5.98	5.12	4.85	3.92	3.58	3.05	3.46	2.85
evm.model.ctg34.14	3.52	6.26	3.81	8.15	8.25	4.94	2.88	2.86	5.5	3.72	5.86	5.24	12.5	5.01	5.8	8.32	3.29	5.29	8.26	8.91	9.93	7.11	6.98	10.3	8.54	7.55	5	6.34	8.15	7.57	5.28	5.18	4.88	7.71	10.6	5.24	11.1	9.52	8.66	4.91	9.71	15.4	6.48	0.4	8.07	7.39	6.73	5.63	12.4
evm.model.ctg34.60	17.7	20.2	23.1	7.29	15.6	13	19.4	9.5	15.2	15.2	8.43	19.2	11.8	24	23	12.5	13.6	20.5	10.7	9.78	15.4	12.3	16.8	12.4	9.94	7.25	19.4	13.1	8.7	11.2	16	21	12.1	10.5	17.8	14.3	11.4	10.7	13.4	19.3	8.92	13	8.66	11.9	13.5	14.1	8.57	9.71	9.03
evm.model.ctg59.237	6.58	5.83	4.78	7.79	10.6	5.37	9.04	7.8	10.4	11	5.63	11.9	4.61	14.6	12.2	7.05	11.6	13.6	11.2	6.67	9.42	2.86	5.15	6.48	2.1	2.64	6.32	6.39	4.06	6.42	5.16	12.7	3.48	5.48	10.3	9.92	6.71	9.4	13.4	8.98	6.84	7.29	7.64	7.46	1.59	5.1	1.79	4.43	3.22
evm.model.ctg33.57	17.7	15.4	18.3	22.5	22	14.2	25.8	23.4	21.8	21.2	23.1	15.9	19.6	18.6	19.6	25	17.7	15.3	24.7	25.2	26	23.8	19.4	24.2	26.2	21	18.7	20.3	27.5	21.1	21	26.2	22.3	22.9	23.4	31.6	29.6	29.5	28.8	32.1	21.1	26.3	20.7	29.9	22.8	21.2	19.3	15.4	21.7
evm.model.ctg3.340	0.9	0.24	0.23	0.2	0.33	0.18	0.53	0	0.2	0.45	0	0.27	0.12	0.06	1.73	0.6	0.2	0.57	0	0	0	0.17	0.17	0	0.04	0	0.16	0.35	0.05	0	0.04	0.22	0.15	0.12	0.04	0.03	0	0.31	0	0.12	0.08	0.34	0.03	0.11	0	0.15	0.09	0.05	0.13
evm.model.ctg392.3	0	0	0	0	0	0	0	0	0.11	0.6	0	0	0	0	1.5	2.28	0.82	0.64	0	0	0	0	0	0	0	0	0	0	0	0	0	0	0	0	0	0	0.27	0	0	0.26	0	0	0	0	0	0	0	0	0
evm.model.ctg40.62	0	0	0.28	0	0.09	0	1.62	0	1.26	0.66	0	0	0	0.31	0.33	0	0.6	0.93	0	0	0.22	0.08	0	0	0	0	0	0	0	0	0	0.27	0	0	0.21	0	0.3	0	0	0	0.38	0	0.27	0	0	0.24	0.22	0	0
evm.model.ctg48.73	1.57	1.96	2.38	1.09	3.36	0	2.55	4.21	1.91	1.49	2.38	3.19	0.86	2.57	1.1	0.96	0.51	1.96	0.72	1.76	0.18	0.19	0.23	0.3	0.17	0.28	0.87	1.71	0	0	0.85	0.9	0.16	1.03	0.18	0.42	0.5	0.65	0.59	0.48	1.12	0.16	1.02	1.27	0.86	1.12	0.55	1.58	1.57
evm.model.ctg17.40	30.9	23.1	27.9	18.3	20.3	27.9	22.3	18.8	29.6	22.4	20.4	15.1	30	35.1	34.6	39.9	35.2	27.5	21.9	19	25.1	23.5	27.4	19.4	17.6	9.63	35.1	15.9	15.8	19.5	30.6	28.1	17.3	16.8	16.9	15.7	20.4	13.7	18.2	18.5	20	19.2	24.1	20.5	21.6	25.9	18.9	20.5	24.2
evm.model.ctg44.100	22.5	17.4	38.4	68.3	40.5	26.5	23.3	60.5	9	17.1	54.9	12.1	56.8	23.3	7.07	55.2	34.9	12.3	29.4	43.8	70	59.9	58.4	34.7	84.4	33	34.9	35.3	65.3	38.5	51.1	39	31.4	73.1	25.5	43.3	25.9	28.9	96.6	20.1	41.8	14.9	66.1	52.4	47	57	63.1	43.8	59.1
evm.model.ctg30.106	84.5	301	339	115	215	202	123	125	554	558	223	582	113	478	816	294	665	859	189	166	213	53.7	319	130	32.1	34.6	391	54.3	60.5	195	288	469	128	92.3	593	716	467	172	67	512	255	510	103	56.9	82.5	81.5	68.3	105	73.1
evm.model.ctg33.48	26.8	24	33.2	84.6	41.9	37.8	36	68.2	44.7	40.5	63.7	30.4	49.1	23.2	22.6	60.5	24.7	29.3	104	51.3	63.6	63.6	38.6	31.8	73.7	43.9	35.8	91.2	54.8	56.8	36.1	24.1	68.6	101	44.8	79.4	42.9	75.2	31.3	42.4	35.4	42.8	53.1	75.4	45.1	38	51.2	34.9	84.9
evm.model.ctg40.5.1.5d03f9bf	36.3	37.5	43.2	12.3	19.8	21.1	37.1	8.53	15.3	24.2	14.6	32.8	16.1	37.3	44.7	10.8	16.2	34.5	10.4	16.7	18.3	18.6	26.9	20.4	14.6	10.9	29.5	14.9	12.1	18.7	31.8	35.4	18.2	12.1	35.8	25.8	23	12.6	19.5	29.4	14	17.3	10	18.8	20.7	19.9	12.1	11.8	11.2
evm.model.ctg2.70	207	205	270	265	265	198	301	205	282	238	217	189	252	270	223	276	224	221	329	301	276	290	285	197	356	264	281	317	286	207	271	301	209	311	207	302	198	235	343	366	290	306	253	338	255	239	250	189	282
evm.model.ctg143.1	37.4	46.9	37.5	50.8	54.8	48.8	46.3	45.3	47.1	43.3	46.6	48.6	52.7	56.5	46.7	51.2	39.1	43.4	56.8	50.8	57	53.7	41.2	66.9	51.9	48.6	40.2	63.2	60.9	57.4	48.6	43.4	72	70.6	43.9	49.5	47.2	52.2	50.8	59.4	49.8	52.9	48.6	46.2	67.3	42.3	44.9	48.6	78.3
evm.model.ctg11.40	35.7	29.2	36.8	34.9	48.6	31.6	55.6	39.8	25.3	39.7	41.1	26.4	24.4	38.7	21.9	26.1	31.3	24.7	56.2	70.6	46.9	58.8	29.4	46	49.6	49	29.4	56.3	80.7	36.8	24	33.3	38.5	58.5	26.5	30.7	33.4	49.5	36.4	36.7	56.2	45.2	39	80.3	27.5	32.1	27.6	29.2	40.6
evm.model.ctg6.225	304	185	197	189	215	233	303	150	169	146	215	145	138	149	259	241	231	196	120	150	106	195	156	163	152	85.3	209	123	284	108	231	151	151	224	107	142	106	185	97	129	268	171	110	176	104	84.9	103	72.5	128
evm.model.ctg114.11	66.1	64.2	80.7	36	66.3	43.9	51.5	40.7	108	103	74.9	88.1	55	84.9	135	83.5	93.9	108	58.4	56	34	34.3	47.9	60.3	21.5	35.7	67.5	45.5	38.6	64.1	59	68	49.5	48.4	75.1	100	59.5	69.1	77.9	104	62.6	97.2	32.1	40.7	46.7	35.4	33.3	38.4	46
evm.model.ctg6.79	14	10.6	13.7	14.2	14.4	7.49	12.3	11.7	15.3	19.3	15.8	12.2	13.1	16.7	10.9	16.6	19.7	12.9	30.4	25.2	25.4	16.4	15.3	27.6	18.5	11.7	13	14.9	14.8	12.4	13.7	14.9	14.4	13.5	14.6	12.2	24.4	15.5	20.9	21.1	21.2	17.6	15.8	21.4	17	25.1	15.6	19.4	14
evm.model.ctg47.73.1.5d03f9df	13.8	11.3	15.3	11.6	13.2	8.17	16.4	11.3	9.18	10.1	10.2	7.52	14	10	10.9	11.9	11.2	10.8	19.7	18.1	15.6	17.1	13.1	16.1	18.7	9.08	9.79	17.7	14.4	9.88	10.7	6.4	13.6	13.7	7.53	15.5	10.6	9.67	13.3	11	14.3	13.7	16.2	13.1	18.9	16.1	18.9	12.8	18.3
evm.model.ctg26.116	3.88	1.5	1.73	0	0.89	0.29	2.42	0.54	0.62	1.3	0.32	1.33	0.25	1.12	3.46	0.72	0.44	0.74	0.31	0.38	0.32	0.61	0.68	0	0.8	0.49	0.82	0.14	1.16	0.46	0.94	0.85	0.32	0.45	0.26	0.41	0.15	0.57	0.64	0.56	0.79	0.56	0.1	1.38	0.31	0.36	0.11	0.13	0.15
evm.model.ctg3.7	49.4	41.5	45.7	32.1	38.9	47.4	35	33.9	45.7	42.9	35.2	46.7	45.1	43.4	55.6	48.8	59.1	50.4	31.3	34.7	33.8	35.4	46.5	38.5	31.4	27.5	47.3	32.1	28.9	26.8	51.5	45.3	32.3	31.4	38.4	40.4	35.7	37.4	41.1	44.2	38.5	42.3	28.9	30.2	39.3	35.5	29.6	27.3	33.6
evm.model.ctg45.52	50.5	43.7	55.1	32.9	67.1	38.7	38.9	47.6	68	61.5	39.5	68.3	30.6	77.8	105	51.4	64.1	85.7	64.3	40.1	50.8	27.8	45.2	43.3	20.7	22.7	56.5	41.9	36	48.4	39.3	48.2	27.2	37.3	66.4	81.2	55.2	41.6	53.9	76.2	44	62.8	49.6	28.9	27.9	33.7	19.9	38	22.9
evm.model.ctg31.49	6.77	3.33	3.89	0.38	2.21	0.58	1.03	0.47	1.78	2.43	1.37	3.2	2.42	1.62	4.64	1.25	1.81	3.66	1.68	1.75	0.52	1.17	0.76	1.42	0.96	0.26	1.42	0.8	0.41	1.46	0.95	1.16	1.1	0.72	1.6	1.12	4	2.12	1.17	0.62	1.28	1.86	1.27	1.55	1.41	1.19	0.34	0.84	0.49
evm.model.ctg1.425	6.27	2.3	21	4.85	13.2	6.17	14.4	17.5	5.95	2.87	4.57	5.52	8.05	9.41	5.09	3.82	8.08	3.47	4.13	5.32	2.39	7.07	9.29	10.5	7.77	2.03	14	4.2	7.86	4.19	7.16	4.12	5.16	3.78	3.11	2.95	3.96	4.78	3.86	2.93	10.3	5.43	3.74	9.17	3.77	7.13	1.92	2.18	2.69
evm.model.ctg3.231	14.9	16.2	15.1	8.66	10.2	12.1	12.3	7.39	15.2	11.8	8.01	14.2	11.9	21.3	29.8	12.4	16.2	22.2	9.39	9.84	9.32	8.62	13.9	14.2	7.61	9.79	13.8	8.06	6.39	9.79	13.1	16.4	10.2	8.14	15.8	15.4	15	12.9	11.7	16.3	10.3	11.4	8.05	7.44	11.7	10.5	9.02	9.22	8.64
evm.model.ctg19.134	9.97	4.83	7.55	2.84	5.8	5.25	8.62	6.03	2.28	3.13	3.96	2.58	3.13	8.9	10.9	4.82	4.56	5.35	6.1	3.18	4.01	4.39	4.51	4.3	2.9	3.64	3.04	3.52	4.24	4.62	3.9	3.22	2.05	2.86	3.39	3.79	4.45	5.15	4.68	2.83	2.54	3.82	3.94	4.26	2.8	2.93	4.66	3.41	3.51
evm.model.ctg58.34	33.8	25.1	27.3	15.9	18	20.8	15.6	15.6	24.5	20.1	14.8	18.4	30.4	29.7	47.1	26.4	35.8	28.8	14.6	18	16.7	21.5	27.5	21.3	16	15.8	33.5	12.4	17.2	16.7	30.4	19.4	15.5	14.6	16.7	19.1	22.6	15.6	19.3	18.5	18.2	20.5	17.7	15.5	25.7	26.6	16.5	18.8	22.1
evm.model.ctg12.50	1.05	0.55	1.81	3.89	1.64	0	1.37	4.37	1.04	3.16	4.02	1.12	2.79	1.9	1.24	2.74	1.36	0.61	2.89	2.76	3.62	3.04	1.46	2.04	5.58	2.51	2.17	5.89	0.79	1.4	1.45	1.01	1.48	7.21	1.94	2.73	3.04	3.3	4.47	2.73	1.51	3.06	4.02	2.76	7.8	2.88	4.56	3.23	4.92
evm.model.ctg70.22	110	63.8	70.3	55.8	81.5	60.6	62.1	65	169	112	109	141	83.8	74.5	148	130	150	103	80.5	76.7	63.4	114	79.6	57.3	85.3	33.7	62.2	47.2	53.6	36.2	75.8	59.3	41	61.3	66.6	85.5	107	103	58.7	106	97.8	201	67.4	67.1	73.4	58.3	77.1	43.3	63.5
evm.model.ctg17.120	7.26	3.56	3.5	4.52	5.26	3.48	4.74	13.5	4.4	3.84	2.81	3.86	4.51	6.58	8.35	4.85	4.24	4.26	5.05	2.63	2.24	1.95	4.36	2.79	2.48	9.78	3.61	2.29	3.03	4.12	3.39	3.36	1.95	2.76	4.55	3.23	2.2	3.05	2.1	3.13	1.92	3.61	3.43	2.46	1.93	2.5	2.87	1.78	1.84
evm.model.ctg6.244	30.1	29.3	23.2	12.5	19.8	15.1	19.5	12.7	23.8	25.3	16.5	25.8	16.6	27.6	35.9	21.7	27.4	29.9	21.3	18.1	20.5	16.3	24.6	17.3	13.1	12.6	27.2	16	14.1	15.8	23.3	26.3	11.5	15.2	27.4	26.9	17.1	18.4	19.2	30.9	17.9	19.2	15	16.1	16.4	15.9	11.8	13.1	14.3
evm.model.ctg20.41	92.1	88.2	102	46.2	82.2	63.2	117	58.1	36.3	47	32.7	37.2	39.9	78.5	68.5	30	43.6	55	51.3	55.3	67.4	64.1	57	63.6	39.4	42	74	59.3	64.5	63.6	67.5	41.6	58.7	32.1	42.8	39.2	35	32	32.4	57.1	35.5	45.7	38.4	72.3	41.4	47.3	27.9	45.3	29.8
evm.model.ctg43.107	28.5	17	28.2	29.5	33.8	13.4	21.7	39.5	18.6	23.2	39.2	17	32.1	20.9	18.8	38.2	20.8	16.3	23.6	31.9	35.7	31.1	21.8	20.5	37.9	23.3	21.8	27	33.1	26.6	21.9	13.6	30.3	39	27.2	33.3	25.5	30.1	45.5	16.8	39.1	24.5	37.8	27.7	35.5	28	29.9	28.4	43.6
evm.model.ctg21.93	7.14	5.37	7.38	1.49	3.14	4.51	3.02	1.07	7.24	5.09	4.51	6.03	4.34	5.04	7.68	9.24	5.38	6.52	5.57	3.81	4.03	3.22	2.02	3.74	2.72	0.26	4.46	1.04	3.11	4.41	4.66	2.57	1.94	3.2	4.27	6.6	4.06	4.93	2.68	3.55	6.59	3.55	2.38	2.74	2.06	3.35	2.49	0.92	2.86
evm.model.ctg9.89.2.5d03fa40	18.8	19.9	21.6	19.8	23	18	18.4	24.9	18.6	22.4	18.7	23.7	15	23.4	29.3	17.6	21.6	26.6	16.3	12.8	16	14.8	15.2	19.3	9.59	25.8	19.9	13.9	11.9	19.2	17.7	18.6	16.5	15.8	22.2	19.5	22.5	18.4	21	22.1	19	18.2	14.6	14.2	13.5	12.3	8.8	14.3	12
evm.model.ctg40.138	3.16	8.51	10	5.31	4.41	13.7	3.17	2.14	17.8	8.01	5.72	12.1	8.4	9.82	16.2	15.4	14.3	13.3	11.2	6.65	8.02	4.19	7.11	3.55	3.75	1.92	12.2	3.43	4.39	6.41	11.5	11.1	5.24	5.23	9.93	10.9	8.86	4.53	3.38	10.6	7.77	12.8	5.58	3.32	2.47	2.84	3.9	3.63	3.17
evm.model.ctg39.35	82.5	107	114	165	106	90.9	138	133	121	133	139	136	102	109	126	160	119	140	157	145	151	127	106	222	157	130	112	164	158	159	88.2	141	183	121	130	183	149	175	158	150	122	144	119	147	136	117	130	96.9	171
evm.model.ctg43.37.1.5d03f9cc	17.8	12.5	15.3	7.37	9.46	8.27	17.5	9.87	5.77	6.16	5.49	7.63	5.38	12.5	12.9	6.23	8.2	7.87	6.32	6.49	9.87	8.45	8.51	8.45	5.21	7.43	13.4	4.88	8.06	9.46	12.8	6.37	9.63	5.14	5.58	5.91	7.47	5.71	7.6	9.13	5.43	4.93	7.14	10.7	6.35	6.83	3.37	7.15	5.36
evm.model.ctg161.28.1.5d03f93d	15.3	14.2	17.4	42.4	23.5	14.3	16.3	35.3	14.3	16.1	29	12	29.7	16.1	15	28.4	15.1	12.8	30.3	22	35.2	27.1	14.6	22.1	41	40.5	14.3	30.2	34.4	18	16.1	14.2	23.4	33.1	17.7	19.2	16.9	35.7	20.3	21.2	23.8	18.4	40.1	30	26.7	19.2	45.1	20.4	41.9
evm.model.ctg60.61	72.3	36.3	53.5	35.3	42.6	41.3	51.3	44.1	33.9	31	30.9	29.5	38	54.3	45.6	38.6	41.3	31	30.6	31.6	39.8	38.4	55.2	35.9	27.7	24.8	52	22.3	28.1	32	77.6	35	33.9	27.6	26.2	32.2	35.4	25.9	34.5	25	28.5	31.6	32.6	23.3	30.6	40.5	28	32.5	29.3
evm.model.ctg98.25	10.9	9.47	14.3	8.73	13.4	4.77	7.27	10.5	4.08	8.36	5.1	0	14.4	7.44	16	7.38	3.61	4.62	15.4	22.6	37.4	18.4	11	8.47	23.4	9.59	5.59	10.4	3.31	11.2	13.5	14.5	4.72	13.6	7.34	16.7	2.16	8.81	9.44	13.1	7.91	14	14.6	9.84	15.7	11.6	19.3	1.93	14.2
evm.model.ctg6.226	31.8	14.1	23.4	26.8	37.9	50.8	40	32.7	16.7	21.8	33.2	23.4	8.64	23.5	38.1	29.1	31.3	23.3	25.3	20.4	16.9	23.6	20.6	13.8	15.4	19.6	28.8	15.9	50.5	23.9	23.8	12.8	12.2	21.1	9.81	18.7	17.3	22.7	15.7	13	38.1	24.7	21.1	21.7	10.1	9.46	6.13	10.4	17
evm.model.ctg3.265.1.5d03f9c1	25.8	21.1	23.3	12.6	19.6	16.4	21.9	16.2	16.7	18.2	13.2	20.1	12.1	23.2	26.5	16.1	17.6	20.9	15.2	15.7	17	14.9	17.1	15.1	13.2	13.7	20.3	13.6	15.3	14.8	19.3	18	16.1	14.3	21.7	17.6	13.4	13.8	17.8	23.6	16.1	13.5	12.5	16.1	13	14.4	9.79	13.4	11.2
evm.model.ctg95.10.2.5d03fa3d	44	31.3	34.1	14.1	22.4	24.9	25.9	11.3	24.1	23	12.3	31.5	19.5	42.6	69.8	19.4	22.9	42.6	20.4	21.7	27.3	19.5	35.9	24.2	13.6	14	33	23.8	14.1	19.3	32.7	25.2	19	19.6	31.2	24.6	23.7	17.5	19.8	42.6	19.3	17.5	12.2	18.3	21.5	23.7	12.3	19.6	13.1
evm.model.ctg75.7	13.5	8.47	8.35	5.88	14.9	7.62	7.32	11.4	12.9	17.3	10.5	16.5	6.12	13.2	16.8	10.9	14.9	14.1	12.7	9.01	6.78	5.61	8.84	5.11	3.15	5.73	8.01	9.41	9.15	5.77	8.94	11.5	4.44	7.96	13.8	13.5	11.7	9.68	10.3	12.1	11.8	11.8	8.55	9.72	3.61	4.24	3.67	4.84	5.71
evm.model.ctg5.100	16.7	15.2	19.6	33.4	22.1	15.8	11.4	19.1	20.3	17	30.6	14.4	32.6	19.4	21.5	33.3	22.2	18.9	24.6	31.9	29.9	25.6	18.4	17.7	36.8	16.7	17.4	21.1	31.9	18.2	18.2	18.8	25.6	33.1	20.3	25.1	23.9	27.9	30.6	21.1	32	42	28.2	16.4	31.6	23	27.2	19.9	43.6
evm.model.ctg59.246	21	18.7	17.9	9.17	16.4	14.1	20.4	11.2	20	16.9	10.7	12.7	8.91	21.8	23.4	16.4	19.4	25.1	12.2	11	13.4	10.7	10.1	14.2	5.72	11.8	19.1	18.6	13.6	16.4	14.8	14.5	13.5	8.65	14.1	19.8	15.6	11.7	12.8	17.6	12.4	18.7	11.2	11.3	8.04	9.23	7.22	10.9	9.98
evm.model.ctg826.1	2.96	2.88	4.12	8.29	4.15	32.1	5.46	5.97	4.41	5.98	7.14	2.91	8.01	7.02	1.43	7.07	7.13	3.19	10.6	9	13	15	5.61	11.3	11.2	10.1	11.1	9.81	7.48	14.3	10.6	5.26	10.9	11	4.55	8.61	10.7	3.03	10	8.48	10.4	9.42	11.1	12	10.7	6.1	7.07	10.9	13.7
evm.model.ctg23.217	197	190	202	94.4	138	154	219	93.7	153	186	102	186	89	176	185	172	346	168	106	142	133	147	156	102	134	111	230	140	167	124	252	196	119	136	131	160	112	120	110	158	170	204	74	170	101	79.6	90.7	79.7	91
evm.model.ctg2.169	11.3	11.2	20.4	40.9	21.6	12.1	20.3	38	27.8	21.7	35.8	13	53	14.7	19.7	51.1	17.8	16.2	70.2	28.3	26.1	38.6	22.5	13.3	48.6	21.2	16.5	48.4	18.2	29.9	17.2	19.5	33.9	59.4	23.5	56	26.5	56	21.2	28.9	21	29.5	26.5	30.8	39.4	29.6	57.7	24	67
evm.model.ctg165.9.1.5d03f941	16.3	7.27	12.2	6.87	10.4	7.32	8.05	7.62	7.16	7.95	6.3	10.9	7.44	11.8	20.8	7.81	9.74	13	9.67	6.82	10.2	7.02	9.22	6.4	5.09	5.03	13.5	6.04	6.75	9.19	9.77	8.26	6.86	5.69	5.95	8.31	9.42	4.17	6.14	5.97	5.74	9.46	7.18	8.05	6.31	7.52	4.12	7.66	5.51
evm.model.ctg75.13	1.35	0.74	0.84	0.57	0.94	0.58	0.54	0.71	0.58	0.51	0.32	0.56	0.48	0.85	0.99	0.53	0.65	0.7	1.19	0.31	0.61	0.34	0.61	0.26	0.33	0.28	0.6	0.34	0.4	0.57	0.92	0.56	0.47	0.37	0.25	0.39	0.64	0.27	0.36	0.33	0.41	0.09	0.5	0.37	0.17	0.42	0.24	0.32	0.38
evm.model.ctg40.6	1054	589	807	357	604	456	998	400	692	632	520	713	594	619	897	666	580	646	476	542	419	624	644	514	483	347	744	499	647	447	634	634	480	514	559	659	538	495	512	721	747	637	287	800	459	397	413	331	382
evm.model.ctg3.107.1.5d03f9ac	15.4	14.6	17	8.3	10.3	8.68	10.4	7.76	12.2	11	7.21	10.6	12.1	14.7	24.1	11	10.8	16	8.52	8.35	11	9.18	13.2	9.71	7.86	7.11	12.6	8.75	6.43	8.05	13.8	10.2	8.88	6.56	12.6	11.5	10	8.71	12	13.5	9.2	10.2	7.63	7.11	10.4	9.92	7.44	7.86	7.64
evm.model.ctg14.28.2.5d03f932	45.9	37.4	42.5	39.1	49.8	32.3	38.3	47.7	49.6	39.5	34.7	41.2	32.7	51.2	66.8	43.7	45.2	51.5	48.5	30.4	38.1	31.6	40.6	43	26.3	36.4	31	37.5	32.4	34.2	29.6	34	30.8	28.3	44.8	45.6	40.5	40.7	48.7	46.2	35.1	38.8	46	34.4	26	29.6	20.4	27.1	26.6
evm.model.ctg43.88	23.2	16	19.6	14.6	16.9	15.5	21.3	15.4	13.7	15.8	14.7	10.8	19	24.3	26.1	19.4	17.2	19.5	14.8	13.6	16.4	13.7	17.2	17.4	11.9	9.35	22.2	11	10.5	14.4	19.8	10.6	14.1	12	13.8	12.9	15.7	9.89	11.2	11	11	13.5	16.8	13.3	14.8	17.3	11.8	18.3	16.4
evm.model.ctg23.80.1.5d03f984	14.4	18.2	15.6	19.8	16.7	16.2	19.4	17.9	15.6	16	21.3	16.1	21	19.4	12.9	19.8	15.9	14.7	17.2	22.3	24.8	22.5	18	20.7	22.2	14.7	18.1	18.2	19.7	16.4	18.9	20.3	21.5	19.8	18.5	17.4	24.2	17.7	21.9	24	19.4	22.8	21.9	19.6	30.5	20.8	20.2	19	20.8
evm.model.ctg2.226	2.67	3.87	1.63	0.71	3.69	1.95	0.89	2.39	4.89	1.66	2.98	3.59	2.81	4.05	9.42	6.53	4.43	5.97	4.34	1.73	1.26	1.03	3.18	1.28	1.97	1.62	2.4	1.54	0.93	0.55	1.52	2.6	0.25	2.25	4.07	1.34	4.1	4.21	3.16	3.58	1.43	3.25	1.01	2.74	1.58	0.8	1.62	1.06	2.29
evm.model.ctg129.7	21.1	16.4	22	5.83	10.4	19.6	22.1	6.45	8.01	9.32	5.19	7.4	5.83	18.7	26.2	5.55	7.8	16.7	12.3	12.1	14.1	9.31	15.2	9.25	6.93	8.35	19.8	8.64	8.65	10.8	16.5	12.6	8.57	4.66	12.6	9.81	4.62	3.75	6.89	13.8	5.52	4.98	6.07	10.7	9.7	11.5	5.82	8.59	4.02
evm.model.ctg51.59	69.2	53.6	55	29.3	52.8	37	42.9	41.2	83.7	67.1	43.9	59.8	60.5	77.2	111	76	63.8	82.7	64.9	47.1	37.9	35.9	41.7	46.1	29.8	22	42.9	56.8	30.9	34.2	43.1	52.8	31.6	41.2	59.1	53.9	51.7	53.4	49.4	72.4	50.3	57	52.2	49.6	47.1	39.8	39.3	42.1	41.8
evm.model.ctg35.36	59	49.4	124	161	171	141	62	98.6	148	190	113	119	115	42.3	56.1	119	234	94.1	213	275	177	254	120	114	286	194	325	398	326	150	247	76.8	145	344	48.4	58.8	105	144	91.1	128	151	113	111	219	83.4	116	140	114	265
evm.model.ctg126.36	17.6	17.1	20.2	8.68	15.9	12.9	14.2	9.3	16.7	18.1	13.4	14.1	13.8	18.9	27.7	17.8	14.2	21.5	10.2	11	11.4	10.4	14.3	14.8	9.38	7.69	13.7	10.3	8.06	10.8	15.7	15.7	12.5	11	15.8	16.4	17	10.4	17.2	18.8	12.9	12.4	10.7	8.36	12.9	12.5	8.58	10.7	10.2
evm.model.ctg29.121	28.8	33.3	28.7	38.9	41	34.9	45.4	34.9	41.3	27	40.9	36.8	47.4	34.9	36.7	42.8	38.4	32.9	40.1	41	46.4	39.6	41.3	45.1	48.6	35.8	39.4	56.4	36.2	46.4	30.6	47.1	34.1	42.2	48.5	65.1	40.4	44.5	53.7	56.6	47.5	51	39.9	49.2	56.3	29.3	40.7	32.7	46.4
evm.model.ctg51.52	14.9	4.63	7.25	5.59	6.4	3.44	5.88	5.86	4.16	3.39	3.48	3.81	3.42	6.4	10.3	4.44	3.65	6.36	4.05	3.54	4.64	3.46	5.32	4	3.91	5.28	5.61	3.69	2.83	3.88	4.66	4.32	3.7	3.15	3.32	4.12	2.34	2.08	2.75	4.54	3.1	2.51	4.39	5.63	2.83	3.88	2.19	3.93	2.73
evm.model.ctg3.333	12.4	8.69	13.3	19	13.2	16.7	17.5	18.9	12.7	9.02	12.2	9.24	13.1	17.3	12.8	14.2	13.6	15.7	21.4	17.1	18.7	16.5	15.2	17.4	20.2	18.7	14.4	20.5	17.9	18.2	18.1	18	17.4	17.5	18	18.6	20.9	17.8	18.4	20.5	15.1	20	12.9	16	13.7	13.2	13.4	12.2	17.8
evm.model.ctg127.11.3.5d03f920	14.3	10.2	10.7	7.12	13	8.67	9.45	7.82	15.1	9.93	8.64	11	10.7	13.8	15.5	10.8	11.8	13.7	11.7	7.45	6.54	6.92	8.43	8.93	5.6	4.49	7.98	7.71	6.78	6.83	9.64	8.9	7.16	7.93	8.84	6.99	9.6	8.2	7.88	8.58	7.89	8.24	9.91	11.2	7.96	8.01	6.38	7.7	8.17
evm.model.ctg158.5	33.6	45	36.5	20.1	23.6	26.4	30.2	13	26.4	24.5	16.8	28.2	26	42.6	41.8	22.6	26.5	32.4	14.3	19.4	19.6	21.8	30.4	24.4	16.7	15	41.9	18.2	15.4	27.7	40.3	21.8	26.1	14.7	24.4	24.1	21.5	15.9	23.6	26.1	20.8	24.3	14.9	14.9	26.1	24	14.1	24.3	19
evm.model.ctg114.28	34.1	25.4	35.4	43.8	44.7	31.5	32.1	36.2	31.4	32.1	45.1	29.6	47.2	37.5	35.5	43.1	32.2	40	37.2	38.8	45.1	49.4	36.5	34.2	49.4	38.6	29.5	36.2	44.8	33	35.4	38.3	36.6	51.1	37.1	41.7	34.1	40.7	60.7	43.8	49.9	41.4	44.1	25.8	50.2	35.6	45.5	39.3	54
evm.model.ctg138.7	50.2	58.1	57	67.6	54.9	55.4	69.2	66.3	47.7	42.3	53	39.1	60.3	52.6	37.5	63.2	49.3	43.2	68.1	82	66.7	72	56	59.1	78	68.3	53.9	63.8	62.3	58.3	61.5	57.9	60.2	64.5	52.3	65	55.6	54.9	68.9	67.9	66.8	56.6	61.5	86.3	65.7	52.6	63.9	43.9	62.5
evm.model.ctg4.48	33.8	36	35.4	28.7	38.8	30.3	40.2	44.7	23.7	25.7	17.2	24.5	16.1	39.2	52.2	20.5	23.1	32.5	25.2	26.6	33.2	25.5	28.5	25.8	23.6	27.4	32.5	34.8	41.2	29.7	22.5	18.5	24.6	20.1	21.5	29.7	28.6	16.2	23.1	26.7	20.6	24	27	24.2	19	23.9	17.5	28.4	19.6
evm.model.ctg6.311	4.95	1.09	1.28	1.46	2.36	1.56	1.71	3.93	0.4	0.88	0.98	0.29	0.71	3.41	2.96	0.24	1.33	0.62	1.81	0.56	1.28	0.84	0.73	0.29	0.54	0.62	1.3	0.08	0.56	0.58	1.72	0.5	1.34	0.11	0.17	0.31	0.4	0	0.14	0.26	0.15	0.25	1.47	0.5	0.75	0.55	0.63	0.85	0.55
evm.model.ctg143.11	18.1	21.4	20.5	8.39	13.4	12.3	14.1	9.06	15.5	24.9	16.1	23.4	14.7	19.3	27.8	19.4	18.9	21	9.47	12.8	11.3	12	10.7	13.5	9.63	11.7	15	11.9	6.76	12.5	17	19.3	12.5	10.4	22.1	21.8	16.8	14.2	17.7	20.5	16.9	12.8	8.34	7.68	13.5	9.88	9.66	10.5	8.19
evm.model.ctg56.27.1.5d03f9f1	6.54	6.51	7.31	16.1	10.1	8.32	11.1	14.4	3.28	3.29	9.38	2.19	11	9.38	2.1	6.84	4.77	3.27	10.5	12.3	11.4	16.3	10.3	10.8	21	10.4	7.37	8.87	7.75	8.6	10.2	9.9	8.47	15.1	4.43	6.82	5.08	8.51	8.16	4.68	8.95	5.91	16.5	16.7	13.5	12	20.1	8.19	15.4
evm.model.ctg30.72	19.3	8.68	11.8	6.99	12.6	8.26	9.74	13.2	5.58	4.73	4.39	4.53	5.85	12.1	13.8	5.6	7.21	7.47	6.47	6.78	7.69	7.65	7.35	4.66	6.09	13.2	10.4	5.38	5.69	7.15	10.1	6.57	5.2	6.29	4.83	4.98	3.95	4.84	6.61	5.62	5.67	5.4	7	7.16	4.5	7.04	4.87	6.73	6.14
evm.model.ctg21.76	19.3	25.9	21.9	22.5	24.1	17.6	20.9	25.8	23.7	22.1	29.8	19.2	29.2	22.5	25.4	34.3	22.2	25	29.9	30.4	31.9	30.5	24.9	27.3	34.3	26.2	25.5	26.4	24.8	24.3	22.8	23.2	24.1	29.4	24.1	25.9	25.5	30.3	32.3	25.6	30.8	25.5	28.2	26.5	36.4	27.9	30.7	23.9	36.5
evm.model.ctg3.368	5.21	10.1	9.84	7.1	7.08	4.6	5.9	7.59	12.6	9.69	6.62	10.7	6.89	11.8	15.9	6.38	9.98	12.9	10.8	7.16	8.84	4.85	7.98	5.57	4.49	3.5	11.3	5.34	4.17	6.7	10.7	9.48	6.48	6.7	7.87	9.49	10.1	7.25	3.36	4.81	5.38	8.68	7.72	4.91	7.01	5.11	4.16	5.02	4.72
evm.model.ctg2.239	39.1	26.5	37.1	13.7	28	19.7	23.5	16.1	14.9	25.2	11.9	28.2	14.7	21.6	29.3	14.6	15.8	19.2	23.5	22.8	23.4	18.4	24.2	11.8	15.2	16.3	17.8	20.2	17.4	13.2	17.1	15.3	14	16.4	27.3	21.9	17	19.8	17.4	34.4	14.9	18.5	13.9	21.6	14.7	19.1	17.1	11.8	10.3
evm.model.ctg40.33	1.04	5.44	1.69	9.14	7.17	2.41	8.87	7.31	5.25	9.06	21.4	9.7	6.13	2.16	0.73	2.54	2.54	7.98	18.1	16.2	12.7	23.6	2.27	6.74	19.7	15.6	1.92	8.85	10.9	6.94	0.91	1.4	13.1	10.5	4.63	17.6	5.13	35.1	12.1	4.99	14.1	4.64	12.3	16	20.2	6.05	15.3	2.79	9.12
evm.model.ctg16.77	30.5	24.1	28.2	17.7	25.2	20.5	28.7	24.1	19.6	19.8	19.2	18.6	16.7	30.9	32.8	19	22.4	25.4	16.6	19.4	20.9	19.6	19.2	17.2	15.8	18.8	26.3	19.5	17.4	18.8	25.3	21.5	16.9	16.5	20.6	22	18.4	19.9	22.5	25.4	19.2	20	16.5	21.4	20.1	17.9	14.2	15.3	16.4
evm.model.ctg74.27	21.4	12.8	16.8	12	11.7	10.8	12.4	12	17.1	15.4	10	15	11.4	16.1	26.5	14.2	14.2	18.7	15.1	10.2	11.6	12	15.1	11.3	8.99	8.35	15.5	11.1	9.44	9.7	15.8	13.7	10.1	10.5	13.8	13.1	12.6	10.5	13.1	13.6	10.1	13	9.11	13.7	12.8	9.44	8.7	7	7.79
evm.model.ctg9.2	73	98.6	84.4	83.1	84.8	81	127	81.2	72.8	79.2	90.7	73.9	80.9	103	71.6	91	85.3	85.7	87.2	104	101	103	90.5	86.3	103	69.6	95.2	99	96.8	89.9	103	118	111	91.3	93.7	101	95.2	97.1	117	123	95.7	101	85.7	109	99.1	85.5	88.4	79.2	91
evm.model.ctg59.166.1.5d03fa0f	217	197	251	209	192	178	259	203	172	181	242	147	204	220	172	171	156	168	205	253	262	283	242	137	263	236	230	213	208	185	266	216	187	211	181	236	200	223	249	229	243	248	210	265	210	219	190	190	214
evm.model.ctg21.58	90.1	67.2	135	209	151	60.4	109	202	93.8	142	202	92.9	97.7	71.6	59.7	138	81.1	60.8	176	162	211	201	153	99.1	236	103	100	199	187	114	82.1	49.4	167	237	75.2	143	117	217	120	92.5	134	105	190	220	142	124	150	124	228
evm.model.ctg182.14.2.5d03f951	52.6	59.3	62.8	72.6	64	68.9	79.5	64.1	55.5	54.4	62.1	41.8	67.1	63.1	50.7	66.7	47.6	51.2	80.8	78.1	79.8	77.3	65.8	44.4	79.6	57.1	66.3	79.1	77.3	64.7	75.7	71.8	64.5	80.9	51.4	76.3	52.9	63	74.6	68.1	67.4	72.5	59.1	84.4	67.7	62.8	65.6	56.4	90.2
evm.model.ctg107.25	12.1	18.2	13.4	4.19	14.8	7.97	22.6	17	9.2	23.7	17.4	26.5	9.21	13.7	18.2	23.3	13.2	14.8	14.1	10.2	14.2	11.4	10.8	10.7	13.4	7.06	12.2	10.6	14.5	7.69	10.7	13.9	2.65	11.3	16.7	24.2	10.9	9.1	19.4	12.8	12.2	23.8	9.24	11.8	7.84	8.72	10.5	6	8.81
evm.model.ctg88.19	12	19.4	23.1	14.2	25.8	19.6	17.2	15.1	27.4	24.1	14.8	24.9	12.6	28.2	36.3	17.2	31.2	32.7	24.9	18.6	25.8	13.5	18.4	14.1	11.2	7.95	26.5	15.8	13	21.9	27	26.4	14.4	21.7	22.1	20.9	21.1	18.5	10.2	23	18.9	22.5	15.5	14.4	11.6	10	6.99	13.2	9.88
evm.model.ctg1.306	25.6	25.4	31	20.1	22.1	27.7	30.4	20.5	16.8	17.5	15.2	16.8	16	29.8	26.3	13.7	17.7	19.7	15.9	19.7	24.3	21.9	21.1	19	15.2	14.8	22.3	16	15.9	20.7	23.3	20.5	18.9	14.7	17.4	18.1	20.2	13.8	17.7	21.7	16.7	17.6	16.2	19.6	16.2	18.3	11.9	18.8	14.7
evm.model.ctg59.47.1.5d03f9ff	136	136	151	151	120	114	162	130	137	127	146	89.6	155	137	117	149	123	134	167	161	139	175	145	115	176	140	139	175	151	132	141	123	140	176	133	155	116	164	159	144	152	157	127	163	131	131	141	112	198
evm.model.ctg159.18	26.2	24.1	28.1	25.7	28	22.2	24.3	29	33.5	29	22	25.8	24.5	29.5	37.5	30.4	27.2	32.5	25.8	23.3	21.3	21.7	21.3	19.2	17.7	21.7	24.1	23.3	17.9	20.8	20.4	22.7	18.2	21.6	29.4	26.8	17.6	25.8	25	28	23.9	25.5	24.2	25.3	23.7	19.7	17.8	16.9	21.7
evm.model.ctg36.116	96.3	152	119	113	75.1	149	83.2	57.7	36.1	28.3	31.4	16.6	115	180	9.25	29.3	66.2	22.8	206	165	207	167	135	273	214	117	120	159	108	136	122	163	218	117	31.4	30.9	62.1	49.7	61.7	50.8	32.2	47.5	125	112	189	268	159	172	267
evm.model.ctg51.16	12.5	9.46	10.2	2.93	6.48	3.81	8.59	4.15	7.94	9.64	5.83	7.97	5.42	8.82	12.3	7.17	8.1	6.89	5.26	6.22	6.14	5.49	8.72	3.13	4.74	4.53	7.92	5.38	5.38	6.04	7.92	6.24	4.89	4.58	6.66	7.05	6.47	5.23	5.62	6.8	4.53	6.2	3.73	4.72	6.91	3.72	2.24	3.99	4.26
evm.model.ctg41.31	23.7	25.6	33.5	36.8	31.5	21.4	30.4	38.1	29.8	20.9	27.7	16.1	37.3	26.4	23.5	45.2	27.3	29.3	44.7	40	43.8	40	28.8	22.3	45.6	37.1	28.1	38.3	39.3	25.6	27.6	31.9	30.1	41.6	28.8	30.4	23	45.2	30.8	37.2	29.8	29.4	35.1	29.9	31.2	31.9	40.7	26.1	48.5
evm.model.ctg48.93	51.7	75.3	65.5	90.1	52.6	60.4	62	62.4	75.1	56.5	87.6	78.6	57.4	65.7	60.6	87	59.8	69.3	87.8	89.8	87.9	75.3	69.8	116	82.4	94.2	58.9	89.6	78	83.3	60.2	76.1	109	74.3	91.6	97.7	59	96.3	91.1	103	66.9	75.3	67.6	87	76.6	59.6	62.6	47	102
evm.model.ctg58.4	186	170	279	204	385	154	308	584	190	164	259	205	193	250	191	148	194	197	193	130	133	160	154	139	250	147	154	119	137	111	291	161	147	214	202	350	112	309	155	140	127	130	186	190	199	168	191	110	136
evm.model.ctg471.5.1.5d03f9d4	28.5	24.3	27.8	32.1	31.9	24.3	35.7	37.8	24.3	27.1	36.6	15.6	36	27.6	23.7	33.2	25.4	20.2	45.5	39.2	35.5	44	36.9	26.5	52.3	32.6	26.6	29.4	41.5	22.8	33	26.5	25.3	36.6	26.7	38.1	23.5	42.6	41.8	36.8	34.3	37.1	35.3	49	32.8	31.7	43.7	17.5	32.2
evm.model.ctg539.2	0	0.87	0	0.96	2.7	4.36	4.79	0.59	1.49	7.22	10	0	1.83	4.42	0.49	6.24	6.7	1.04	2.54	3.11	3.57	2.99	0.82	2.68	6.33	5.92	0.38	8.17	1.56	2.77	1.8	2.78	4.44	6.05	14.6	14	2.67	16.8	3.37	4.65	16.1	14.9	4.41	1.4	7.21	3.42	4.81	2.38	1.85
evm.model.ctg23.96	87.1	70.2	110	210	193	94.2	112	258	66.5	97.2	205	68.6	129	76.9	43.5	178	120	51.4	120	207	226	184	129	110	238	146	156	220	232	157	149	113	178	310	102	130	107	158	259	79.8	183	94.9	169	209	105	139	149	122	236
evm.model.ctg19.37	90.1	34.1	58.9	28	33	25.3	72.6	26.6	30.4	30.2	30.9	38.7	31.8	44.7	48	36.4	27.8	32.2	31.5	41.2	35.3	40.1	31	25.4	33.2	22.8	31.3	22.4	30.3	24.7	42.4	26.6	25.4	23	29	34.9	26.2	37.7	31.7	32.6	26.9	31.5	32.5	29.6	41.4	33.1	37.3	23.5	29.5
evm.model.ctg21.122	65.9	28.9	43.7	31.2	26.9	40.1	36.8	47.7	27.4	16.2	19	17	41.3	35.6	44.7	29.2	31.2	22.2	25.4	22	25.7	30.1	43	19.6	24.5	27.7	51.4	15.2	27	23.1	68.6	20.8	20.3	23	15.5	18.7	18.1	15.8	15.1	15.1	17.4	17.6	23.8	30.9	20.9	31.4	20.3	23.7	27.1
evm.model.ctg24.38	8.4	15.3	29	21.9	13.6	10.7	63	5.28	4.46	11.1	11.1	7.99	11.1	11.5	1.84	6	3.21	5.79	21	32	56	32.1	18.2	33.3	20.5	21.3	9.17	19.5	45.2	39.7	10.5	9.26	59.5	15.1	19.9	13.8	15.6	6.66	18.7	35	14.4	19.1	17.5	36.8	22.7	29.4	14.7	20.7	12.1
evm.model.ctg88.39	22.1	13.4	14.8	9.1	7.14	8.97	15.5	10.9	1.92	4.8	3.96	2.07	3.62	20.9	7.7	1.6	6.47	10.4	7.39	7.98	6.93	9.21	8.28	6.58	5.96	3.32	12.7	7.65	8.61	8.56	8.08	7.38	7.46	3.35	8.8	5.93	3.69	2.42	4.71	4.55	2.8	4.99	6.74	8.62	4.65	6.05	2.03	4.56	3.53
evm.model.ctg12.32	43.6	33.1	33.9	43.4	41.9	36.5	50.4	40.9	22.9	30.7	41.8	20	33	39.8	30.8	48.6	30.4	33	54.6	60.6	57.2	46.3	43.6	21.8	60.1	26.5	38.2	49.6	66.1	31.9	44.7	32.8	34.9	55.8	37.1	41	29.4	36.4	51	48.4	45.1	61.4	37	48.2	30	39.6	44.6	27.3	59.8
evm.model.ctg90.12	19	21	17.9	15.8	15.7	11.7	25.5	19.9	28.4	19	15.1	21.4	27.2	24.4	36.7	29.5	23.5	29.4	22.8	12.3	19	17	17.2	21.5	18.2	6.5	20.7	18.8	16.8	11.3	17.1	16.6	14	18.5	15.6	16.2	22.9	17.1	20.2	27.8	18.1	21.6	17.3	23.4	19.8	14.8	15	11.7	18.8
evm.model.ctg36.20	29.5	39.2	43.9	61.5	61.7	48	44.2	66.4	88.1	64.2	67.1	41.3	74.5	42.9	18	76.5	33.9	26.4	127	72.2	75.6	111	64.9	67.8	83.3	75.3	37.6	61	52.1	60.3	63.7	33.8	63.1	74.5	42.3	41.2	59.3	88.3	37	43.7	73.5	52.3	60.3	30.1	90.8	45.1	75.3	42.3	98.7
evm.model.ctg35.47	307	214	263	152	231	220	276	230	210	199	177	209	173	248	298	221	227	228	186	233	214	218	216	142	190	123	299	179	195	167	367	264	141	189	203	213	151	171	197	218	209	200	135	233	129	162	138	134	156
evm.model.ctg11.260	45	56.1	69.9	474	72.8	42.5	58.7	71.3	86.5	59.4	170	50.8	116	39.2	49.7	115	52.4	52.4	79.1	107	109	160	97.4	52.2	158	315	41.5	118	270	58.7	47.1	49.1	72.2	165	85.6	103	73.5	249	69	112	367	115	148	148	147	65.2	224	46.3	262
evm.model.ctg71.7	69.9	89.1	89.5	37.1	49.9	56.7	59.9	40	52.2	59.1	38	66.9	40.4	111	101	48.9	77.4	79.5	38.4	44	48.9	46.9	66.8	54.1	36.7	33.7	89.2	40.6	36.4	46.6	80.9	95	43.2	35.1	62.6	69.4	56.6	41.7	76.6	73.6	49.5	55.3	39.1	45	41.9	46.1	29.8	44.6	34
evm.model.ctg260.9	0	2.77	5.38	5.58	0.94	3.55	0	0.35	0	0.76	2.63	0.23	14.6	3.43	1.13	0.39	0.35	0.81	1.48	1.36	3.78	8.5	4.3	5.63	7.02	0.57	0.89	6.51	12.7	9.12	0.17	0	72.1	7.74	0	0	0	0	0.3	1.23	0.66	0.33	7.7	5.86	8.4	7.75	3.36	12	58.1
evm.model.ctg6.261	9.4	8.44	10.5	16.3	15	16.9	16.6	20.7	6.52	6.84	14.3	4.47	13	11.7	6.18	12.9	9.04	7.13	10.2	17.5	22.8	19.9	14.2	10.7	17.9	16.6	15	18.1	26.8	19.4	20	9.37	12.7	18.4	12.3	13.4	6.65	8.74	15.2	8.1	13.4	13.7	13.9	24.8	13	14.5	10.8	12.5	17.2
evm.model.ctg6.250	49.6	26.4	35.9	32.1	31.5	27	41.2	29.1	25.4	20.4	26.9	21.3	20.6	30.3	39.4	28.5	23.6	24.2	26	26.5	38.2	29.5	26.8	23.7	22.9	20.3	37.7	22.5	28.9	26.2	35.7	22.5	24.4	26.1	18.5	23.5	19.7	20.1	22.6	26.8	23.5	28.7	21.1	34.6	17.8	21.7	21.6	21.4	16.9
evm.model.ctg19.135.1.5d03f96e	36.9	35.5	44.7	44.8	39.2	36	48	44.2	41.7	33.9	45.2	32.4	51.4	40.8	37.6	49.9	38.2	36.9	47.6	46.5	55.3	56.2	44.6	38.5	60	39.1	39.7	48.5	52.4	42.3	37.8	41.1	44.1	53.3	45.3	51.2	42.7	51.7	53.7	49.8	48.9	53	47.5	47.1	55.4	43.8	52.7	33	53.8
evm.model.ctg3.373	19.3	14.7	15.5	19.2	20.2	17	20.7	20.5	8.97	11.2	9.04	3.62	5.19	15	6.33	9.79	13.4	10.4	11.4	19.8	18.8	17.2	19.7	21.5	18.7	18.8	11.5	15.5	19.4	20.7	14.7	11.5	16.9	20.3	20.3	26.2	15.6	13.4	22.3	26.6	12.5	23.3	17	17.9	11.8	14.6	10.6	7.55	14.5
evm.model.ctg28.2	40.6	40.2	46.1	38	40.4	31.9	44	35.2	43.3	55	37.3	48.6	37.3	50	52.6	33.9	52.4	37	45.1	53.7	45.3	42.7	38.7	33.5	31.4	30.7	34.9	28.6	36.7	30.6	47	32.7	25.4	34.7	31.7	36.6	32.7	28.2	17.5	29.9	47	54.3	31.5	49.6	29.6	30.5	26.2	22.2	24.2
evm.model.ctg23.154	44.5	28.2	38.1	28.8	35.8	23.9	33.6	37.6	25	26.3	28	20	28.6	33.9	36.6	27.2	29.9	26.3	30.8	31.5	33.7	28.1	29.2	23.2	25.6	20	30.9	26.8	20.6	21.4	34.1	19.1	19.7	25.4	21.4	24.2	21.2	23.1	29.3	24.4	28.5	30	28.9	35.4	22.7	27.9	20.9	20.1	23.2
evm.model.ctg57.35	16	14.2	13.6	11.2	18.8	10.4	13.7	15.2	15.2	14.9	12.1	14.9	11.6	18	26.2	15.4	15.7	18.6	15.8	9.51	11.5	9.27	10.8	11.9	7.15	8.44	10.3	11	12.2	10	10.9	12	9.11	11.1	15.5	15.1	12.8	13.4	16.3	17.3	12.6	15.9	14	10.6	9.1	8.88	7.42	9.57	9.4
evm.model.ctg29.65	8.01	18.5	18.2	23.3	19	17.6	17.8	20.1	15	14.8	17.6	13.1	17.8	19.2	7.65	24.1	17.3	16.1	19.9	27.9	29	31.9	21.8	16.2	35.6	18.5	19.3	18.4	16.8	20	21.5	24.8	18.3	24.5	23.1	26.8	14.8	16.9	40.9	22.1	21.2	22.6	20.2	35.6	17.6	23.5	26.7	13.4	20.5
evm.model.ctg12.250	155	160	174	188	175	143	203	219	125	127	172	99.9	145	172	130	157	128	112	219	219	224	213	177	165	219	176	160	167	199	140	162	146	171	195	133	189	131	155	209	205	184	167	208	234	151	157	156	128	165
evm.model.ctg89.66	183	107	162	161	221	73	130	204	68.2	96.3	167	41.7	187	127	44	157	138	51.3	127	211	238	365	304	119	333	75.1	267	135	168	150	221	155	140	257	130	140	107	82.9	389	43.7	139	80.5	265	420	152	267	238	138	227
evm.model.ctg29.99.2.5d03f99a	18.1	4.66	6.63	4.64	7.47	3.64	4.42	4.27	3.6	3.23	3.48	4.76	3.64	6.13	9.37	4.33	4.7	4.57	3.05	5.39	5.6	4.82	4.8	3.79	3.72	4.44	6.1	3.05	3.49	3.47	5.63	4.03	2.89	3.35	3.47	2.98	3.29	3.24	4.36	2.99	4.29	3.36	4.38	4.61	3.79	4.24	2.46	3.33	3.22
evm.model.ctg14.86	9	13.6	7.19	3.42	11.7	33.6	22.3	3.69	1.95	2.47	3.05	2.04	4.29	14.9	8.81	0.95	6.62	7.49	7.22	7.46	4.69	3.62	7.09	3.92	4.44	3.9	9.93	9.35	5.5	9.47	11.9	12.3	8.84	2.97	3.93	2.32	2.48	0.71	2.16	5.11	2.32	1.4	2.82	4.14	5.99	6.52	2.77	7.69	4.29
evm.model.ctg129.10	0	0.93	0	0	1.62	22.6	0.77	0	0	0	0.28	0.17	1.17	0.49	0.42	0.29	0.51	0.3	0.27	0	0.14	0.74	0.35	0	0.26	0	0.16	0.55	0.83	0	0	1.02	0	0	0.14	1.07	0	0.49	0.11	0	0.12	0	0.26	0.12	2.76	0	0	0.51	1.45
evm.model.ctg78.10	54.1	35.5	45.8	22.6	26.8	26.5	25.5	16.5	23.2	22.9	20.3	26.6	33.2	34.2	42.5	27.7	25.3	31.5	15.8	22.4	22	33.6	34.5	17.2	25.8	20.6	31.5	19.1	19.4	22.6	35.4	27.4	20.4	18.8	22.6	25.9	21	22.7	26.1	20.6	27.6	27.2	20.6	11.2	28.5	26.4	19.7	25	24.5
evm.model.ctg9.5	27	28.4	35.7	13.4	21.8	17.8	23.7	10.9	32.8	35.8	19.4	28.9	15.1	30.7	55.1	21.2	20.1	32	14.6	26.2	16.1	15.5	29.5	25.8	13.4	2.06	26.2	18	12.2	16.4	22.4	28.1	12.4	12.3	38	35.2	17	19.6	24.7	35.8	14.5	21.1	13.1	13.6	18.8	20.6	13.2	12	13.5
evm.model.ctg5.70	47	36.3	44.1	18.6	30	28.4	30.8	21.8	17.7	19.5	15.1	16.2	33.8	36.4	44.2	22.4	21	26.6	16.1	19.9	21.8	23	31.5	21.3	16.8	15.5	34.6	16.9	16.1	21.9	27.6	18.4	22.1	16	20.2	19.5	21.4	12.8	19.1	14.1	15.6	17.1	21.1	18.8	34.6	34	24.5	29.7	23.8
evm.model.ctg1.197	31.6	31.7	34.4	15.4	26.5	23.5	24.9	15	30.5	28.5	19.5	32.5	19.9	39	54.3	24.1	29.8	39.5	24.8	20.6	24.9	19.4	27.2	24.9	16.9	15.7	28.7	21.2	14.3	21.2	26.4	33.7	21.7	20.4	36.2	32.5	26.7	23	26	36.9	21.3	26.8	17.8	13.8	26.5	21.9	15.3	18.3	15.8
evm.model.ctg8.198	3.13	1.89	1.15	0.75	2.82	1.36	0.7	1.62	2.74	2.07	0.66	1.76	0.67	2.9	6.76	3.84	3.11	3.37	1.78	0.61	1.22	0.51	1.76	0.17	0.42	0.46	1.94	0.94	0.55	0.07	1.48	2.23	0.22	0.99	3.57	0.88	1.46	1.55	0.65	1.95	1.04	2.27	1.02	1.33	0.59	0.51	0.75	0.93	1.06
evm.model.ctg66.100	304	232	282	351	254	260	365	304	254	263	350	236	282	252	229	297	219	248	308	347	372	382	303	221	361	352	302	353	340	298	387	263	329	357	250	314	232	319	300	335	330	319	265	460	279	277	279	248	326
evm.model.ctg105.6	54.1	43.8	60.1	130	94.4	45.9	138	184	43.6	52.6	143	22.8	168	89.1	18.4	175	55.6	13.3	46.6	209	112	168	76.2	86.6	278	126	48.4	157	169	116	45.2	111	106	214	105	104	68.4	100	367	8.91	177	62.6	182	123	96.8	92.8	158	111	438
evm.model.ctg7.49	22.8	25.1	19	11.9	14.7	15.7	21	14.5	12.3	14	7	16.9	12.5	21	24.2	11.7	13.7	17.5	11.8	13.2	11.9	11.3	15.9	17.2	10.1	11.7	23	12.2	11	15.4	16.3	17.9	10.5	9.21	16.7	15.3	10.9	13	15	18.6	11.8	12.5	12.3	12.2	13.8	13.4	11.5	10.4	9.19
evm.model.ctg32.63	1.62	3.05	4.06	2.8	4.32	1.5	1.71	7.91	4.32	4.71	6.07	1.23	3.68	1.93	0.99	3.88	0.95	1.1	8.13	5.97	5.77	5.02	1.93	2.73	7.33	3.32	2.69	8.25	6.82	3.81	0.8	0.91	5.64	5.61	3.55	5.16	3.39	5.58	4.81	2.63	6.69	3.85	3.64	5.11	3.09	2.81	5.28	4.44	8.22
evm.model.ctg4.20	9.64	8.34	10.6	2.23	4.28	9.16	10.9	3.95	4.61	6.31	2.59	7.87	2.89	7.86	11.3	3.9	5.25	7.1	5.08	5.48	5.94	6.1	4.48	4.65	3.48	2.93	8.36	3.93	3.68	4.66	9.49	7.58	4.9	3.15	8.87	6.01	3.49	1.78	3.64	8.47	4.09	4.14	2.73	4.71	5.36	4.13	3.14	3.38	2.42
evm.model.ctg233.9.4.5d03f96f	5.6	15.3	8.06	11.6	7.86	29.3	16.5	14.9	18.2	21.7	15.2	10.4	10.3	13.6	5.56	11.4	25.1	10.5	21.6	19.5	19.9	30.5	16.1	24	16.8	34	16.1	21.9	15.9	11.5	14.9	32.8	23.6	9.85	19	17.3	14.7	19.3	15.3	20.5	13.8	18.5	10.8	30.3	23.8	15.9	18.3	14.1	14.6
evm.model.ctg26.13	58.9	33.5	47	29.7	38.8	30.3	47.2	33.2	34.8	24.3	28.3	30.7	31.8	39.4	44.8	33.7	31.3	28.4	33.8	37.7	39.7	38.3	37.5	29.8	34.1	25.2	40.2	25.2	35.1	29.3	43.1	24.3	24.6	34.9	20.9	25.5	21	29.2	34.2	28.6	30.2	27	30.5	37.9	24.6	31.3	25.7	22.2	29.3
evm.model.ctg400.1.1.5d03f9bb	23.6	28.5	35	52	35.6	39.1	41.4	49.4	29.4	27.9	33.6	26.6	34.6	30.1	18.7	30.1	27.2	25.2	42.9	50.7	53.6	49.3	43.9	32	50.3	38.2	26	46.9	58.3	39.2	39.4	29.7	34.3	40.4	32.3	39.7	26.3	38.4	41.8	39.9	36.2	40.1	44.9	56.6	33	38	38	28.8	39.6
evm.model.ctg7.86	32.6	31.6	23.1	7.7	23.5	21.9	17.9	16.9	43.8	41.1	13.2	24	13.9	46.5	79.2	45.7	31.7	44.4	34.8	20	13.1	9.44	15.7	12.6	7.87	9.58	25.2	30.9	5.99	11.3	17	58.1	8.92	16.7	31.7	27.8	20.2	35.3	18.6	33.8	12.3	20.6	14.6	23	13.2	8.61	15.5	9.04	17.7
evm.model.ctg103.13	6.23	2.94	3.19	1.87	4.18	1.91	3.59	3.11	1.16	2.12	1.78	0.71	1.29	3.71	5.68	1.89	1.76	1.85	1.62	2.2	2.28	2.14	2.1	0.86	1.76	1.28	3.18	1.44	0.68	1.62	2.11	1.27	0.98	1.3	1.17	1.97	1.67	0.88	1.26	1.23	1.15	1.23	2.18	2.59	1	1.74	1.2	2.06	1.13
evm.model.ctg25.29.1.5d03f97c	45.3	55.1	63.1	80.7	54.7	46.3	48.3	73.2	56.1	44.9	69.1	36.7	136	46.8	41.9	78.3	56.9	50.1	71.7	67	53.2	80.3	58.2	91.7	79.2	94.4	49	93.7	69.4	63.3	54.4	46	95.9	79.5	46	50.6	81.5	109	51.2	55.1	73.5	48.9	80.1	85.7	103	73	150	63.4	101
evm.model.ctg5.67	26.3	16	17.3	13.8	17.9	13.7	15	20.5	12.6	12.3	11.3	10.2	12.4	17	23.1	12.3	13.9	15.2	15.2	12.5	17.6	13.9	14.3	11.6	11.3	13.3	16.5	12.1	15.3	11.6	16.7	12.3	10.8	13.2	10.4	10.6	7.4	10.6	14.3	12.6	12.2	9.6	12	15.8	9.32	11	8.13	9.93	10.2
evm.model.ctg233.22	48	64.8	96.2	76.4	60.5	152	78.8	56.7	36.2	33.9	49.1	14.8	74.1	56.7	9.83	46.8	90.3	7.75	213	105	148	212	58.1	104	162	146	47.5	127	102	73	68.1	49.5	129	66.9	28.9	26.2	44.8	154	52.4	30.1	23	83.7	88.1	220	181	113	175	84.9	123
evm.model.ctg78.2	7.11	8.57	7.94	8.06	4.05	14.8	9.33	8.2	8.17	6.1	18.5	5.09	9.99	13.3	7.8	13.5	15.5	5.64	8.4	13	16.8	10.9	6.9	9.98	13.2	9.77	6.83	13.4	11.3	10.3	10	8.17	13.5	8.01	17.5	28.5	10	26.6	10	15.2	22.4	31.1	7.69	5.53	14.5	5.73	13.9	12.1	9.17
evm.model.ctg125.10	96.7	115	153	127	121	112	155	139	118	133	152	111	125	133	91.9	151	128	118	147	154	139	157	123	111	163	137	121	133	115	112	135	130	136	148	130	191	138	143	185	185	151	152	130	127	132	128	130	117	146
evm.model.ctg17.80	52.2	39.4	39.3	22	48.7	33.4	27.6	15.9	55.4	34.5	22.7	32.8	44	48.2	49.1	30.1	45.6	51	20.7	22	33.5	21.5	50.9	31.9	18.9	19.2	43.6	20.5	13.1	28.8	38.8	55	33.8	19	46.1	35.9	32	20.9	31.4	37.1	24.9	27.3	19.9	16	34.5	38.7	18.5	30	20.9
evm.model.ctg59.95	5.61	4.97	10	15.1	20.4	8.62	6.03	15.5	6.99	11.5	8.78	11.7	8.67	5.41	4.47	9.77	7.52	3.54	11.4	15.1	20.7	14.2	8.85	4.55	14.2	13.5	14.5	27.1	30.6	19.8	9.71	3.16	9.22	25.1	6.23	17.3	9.02	12.3	15.2	10.6	26.2	16.6	10.8	12.4	4.36	7.06	6.97	9.68	15
evm.model.ctg112.11	38.2	32.5	38	16.3	28.7	32.8	39.1	24.3	17.2	28.4	14.5	30.5	15.2	36.4	53.8	15.7	26.7	34.1	19.8	22.6	33.1	21.3	24.1	33.9	23.1	22.2	31.1	20.8	36.8	25.2	32.4	29.3	21.2	18.2	30.2	32.9	17.5	25	21.5	27.8	26.7	16.7	17.2	28.4	15.4	21.7	12.5	20.5	13.8
evm.model.ctg25.42	8.42	5.8	7.32	12.6	10.2	5.46	15.4	13.1	7.6	5.93	8.79	4.64	8.37	6.67	3.29	7.24	4.79	4.52	13	9.21	7.42	15.1	4.92	7.71	12.9	10.2	6.13	21.9	21.7	9.68	5.13	4.28	11	16.6	9.41	7.8	8.56	12.1	9.48	8.33	15.6	9.73	11.1	20	6.9	4.69	8.07	7.18	16.1
evm.model.ctg45.5.3.5d03f9d2	117	109	114	94.8	139	83	89.4	114	139	133	88.9	145	81.7	150	177	118	113	145	153	81.9	86.4	69.2	99.6	92.5	56.2	63.5	102	109	102	83.9	73.4	103	58.9	90.3	147	146	105	106	123	144	87	102	103	90	60.1	77	51.2	74.3	75.3
evm.model.ctg35.10	14.1	15.9	14.5	15.4	13.5	16.8	16	18.3	8.16	10	16.8	9.22	15.1	13.2	13.9	16.1	12.9	13.1	13.8	19.3	20.7	20.1	18.1	15	19.3	28.9	18.4	15.5	22	16.4	19.2	12.8	19.5	18.1	14.3	17.3	14.7	12.3	17.2	16.1	18.2	17.2	16.7	18.2	14.5	16.9	15.6	14.3	15.6
evm.model.ctg129.11	0	1.97	1.76	1.34	1.79	25	5.18	0.31	0.78	2.87	0.68	0.56	1.87	1.07	1.53	0.47	0.52	0.85	2	0.95	1.36	1.13	0.57	0.19	0.21	0.17	0.4	1.05	0.54	0.48	1.89	1.25	0	2.01	1	0.79	4.04	1.6	0.91	2	0.3	0.1	1.28	0.29	1.06	0.54	2.47	1.95	4.36
evm.model.ctg11.179	16.3	17	13.9	12.8	15.1	15.5	13.5	11.2	21.8	16.7	12.2	16.1	15.3	20.3	26.3	19.2	18.3	21.8	17.2	13.8	15.9	11.9	17.3	13.2	9.27	8.63	18.7	13.4	8.84	12.1	16.5	18.6	12.2	9.96	14.2	12.7	11.9	13.5	16	17.6	12.9	12.5	12.5	11.3	12.6	14.1	11.7	12.1	11
evm.model.ctg12.39	12.4	15.4	15.8	26.2	18.7	15.7	26.1	11.9	24.6	11.1	24	19	20	17.4	13.2	27.5	15.1	17.1	21.4	29.3	24.5	26.3	17.6	21.5	26.1	14.2	14.5	21.1	21.2	16.9	19.5	21.5	21.3	24.4	15.4	19.5	20.8	17.4	27.4	27	22.3	27.9	21.9	18.1	22	24.2	20.2	15.4	26.2
evm.model.ctg38.100_evm.model.ctg38	12.7	6.93	7.32	6.39	8.41	13.1	6.39	6.64	17.3	9.03	9.44	10.8	9.59	7.91	11.7	16.4	15.7	9.71	7.92	7.22	7.8	8.31	9.39	8.14	5.37	10.4	15.3	7.02	7.74	6.76	12.9	6.78	5.71	7.77	5.23	7.32	7.56	7.98	6.08	8.78	8.51	9.93	4.98	10.3	6.46	5.88	4.93	4.92	6.35
evm.model.ctg230.2.3.5d03f96b	26.9	36.7	34.3	40.5	38.1	30.2	37.7	27.9	32.8	36.2	34.2	30	38.1	37.8	36.4	35.8	33.5	33.9	49.1	44.1	49	43.1	37.3	39.6	44	37.2	32.6	44.7	41.6	34.3	31.9	44.7	33.9	38.2	44.7	39.3	39.9	53	45.8	49.6	37.4	39.8	33.9	41.6	46.2	31.8	35.5	26.7	41.4
evm.model.ctg135.9	28.2	28.9	38.2	53.7	45.2	46	59.4	51.9	21.6	30.4	41.4	25.8	25.4	37.6	28.6	27.7	29.4	29.8	43	49.6	61.3	49	30.2	48.7	39.3	56.6	45.8	41	64.8	39.3	46.8	31.6	38.2	50.8	38.9	36.8	29.7	32.2	44.4	54.8	47.1	39.3	47.4	54.9	38.8	41.4	26.1	42.9	43
evm.model.ctg77.23	45.6	53.4	52.7	87.5	77	66.3	76.6	82	50.5	50.9	64.5	43.3	48.1	55.5	37.8	54.6	52.5	48	82.9	82.2	79.7	81	62.5	69.8	75.6	81.4	58.1	81.6	96.2	73.6	64.7	60	59.4	76.6	60.9	75.8	60.9	72.5	93.2	76.1	77.5	65	76.7	96.6	44.6	51.3	37.1	46.6	59.9
evm.model.ctg463.2	0	0	0.4	0	2.85	1.26	0.58	0.43	0	2.68	1.86	0	0	0.65	0	0.32	0	0	0	0.75	0	0.83	0	2.58	3.48	0	0	2.9	0.75	2.88	0.87	0.38	2.94	3.78	0.31	1.44	5.99	1.1	1.25	0	4.36	8.63	0.77	0	0	0.52	0.62	0.38	2.96
evm.model.ctg5.44.3.5d03f9ed	14.3	12.4	13.1	4.54	7.66	9.35	12.6	3.38	10.1	8.95	6.31	10.8	6.9	12.8	20.5	7.11	8.01	15	7.3	7.81	6.89	6.64	12.6	7.74	4.94	4.6	11.5	6.3	4.17	5.32	8.92	8.98	6.9	6.42	13.8	13.8	9.53	7.32	7.93	13.2	6.68	7.73	4.5	5.17	7.19	7.52	4.3	5.08	3.85
evm.model.ctg128.16	32.3	37.2	37.3	65.8	41.6	36.3	47.1	42.5	48.2	38.1	57	15	30.5	36.7	25.5	44.1	38.4	26.5	45.6	71.1	75.8	51.9	48.7	48.1	63.6	35.7	40.1	58.3	62.5	57.7	36.2	32.3	42.5	58.2	32.7	59.9	49.8	40.7	77	49.5	67.7	44.8	43.3	56.5	16	46.2	26.7	28.6	56.1
evm.model.ctg5.51	26.3	29.2	29.6	33.4	31.1	30.8	37.6	28.9	27.3	20.5	24.3	20.8	28	28.5	19.9	36.7	25.8	28.9	45.3	37.3	34.9	39	34.3	28.1	44.1	30	30	37	46.4	29.1	27.5	38.3	24.8	38.8	31.4	44.6	25.1	30.8	41.3	46.6	34.1	37.4	28.8	38.4	29.6	24.5	29.9	22.3	37
evm.model.ctg88.45	8.58	6.41	6.42	2.29	2.45	7.08	4.43	3.83	4.64	2.66	1.85	2.5	2.04	8.67	14.7	3.38	4.26	10.4	2.72	0.74	2.33	2.12	4.71	4.87	1.87	0.71	7.69	0.62	2.23	1.98	9.04	15.6	1.06	0	5.77	2.86	1.49	0.36	3.46	3.23	2.16	2.68	1.39	1.73	3.99	2.84	1.69	2.85	0.88
evm.model.ctg42.50	32.6	21.8	22.5	15.8	21.8	20	29	18.5	18.5	15.1	10.9	16.9	14.6	29.1	32.5	13.4	26.7	21.3	15.4	17.7	19.4	20.8	26.2	17.5	15.7	14.7	29	16.4	19.1	17.4	31.8	28.5	17.2	17.3	12.2	12.6	13.6	10.8	16.7	20.7	17.8	16	13.2	20.6	11.4	16	8.78	15.1	13.7
evm.model.ctg1.440	3.86	2.74	2.96	5.76	4.46	6.62	5.46	5.05	2.45	2.79	5.3	1.61	5.41	2.7	1.36	4.1	3.58	2.1	5.62	7.17	5.96	7.61	5.54	5.61	8.13	5.34	4.05	7.73	10.3	3.86	3.8	4.97	2.83	6.98	2.9	4.92	4.43	5.24	6.23	4.67	6.78	6.88	5.14	8.83	5.35	3.68	6.39	3.52	6.81
evm.model.ctg93.26	14.2	10.7	14.1	5.84	11.7	14.8	16.5	8.91	5.95	9.74	3.68	8.06	4.17	11	18	4.34	6.06	12.1	11.8	7.38	12.2	7.95	10.1	13	5.42	5.67	9.77	8.91	5.27	10.1	5.5	6.46	7.8	6.4	10.6	10.6	6.83	4.56	6.22	12.2	5.58	5.36	6.78	8.14	5.66	8.15	4.49	6.38	3.14
evm.model.ctg39.27	25.4	29.4	29.9	43.2	33.4	37.6	32.8	45.5	32.1	26.6	36.8	29	50.7	27.4	23.8	38.7	31.9	31.3	41.4	44.2	43.6	47	37.6	35.2	55.3	48.4	27.1	40.2	37.1	33.4	39.3	27.7	42	48.9	28.8	37.2	35.9	32.2	30.9	52.2	42.6	37.3	35.4	38.5	45.6	34.9	43.1	30.6	56.1
evm.model.ctg16.95	39.2	30.4	40.2	25.9	35	54.3	55	35.3	14.8	21.2	12	20.5	13	27.5	24.1	21.7	25	12.9	26.2	21.4	24.7	26.2	37.9	14.8	25	24.2	42.3	24.2	33.9	20.7	47.1	17.9	16.9	21.6	8.91	22.5	9.64	15.5	18.5	16.4	22	23.1	15.3	26.6	8.41	17.2	8.17	11.6	20.5
evm.model.ctg59.239	4.19	6.72	5.67	2.26	1.27	10.7	8.08	11	6.3	3.98	2.4	4.89	2.47	10.1	14.8	2.73	6.42	11	6.84	1.83	6.13	3.87	7.2	5.79	1.83	3.33	2.59	4.06	1.84	7.15	6.49	12.1	3.56	2.65	5.25	2.53	6.9	4.12	0.17	3.56	2.87	3.78	3.38	3.58	4.35	4.01	1.95	1.88	2.28
evm.model.ctg15.115	133	127	128	157	125	110	142	137	127	129	147	114	115	110	101	132	109	106	177	179	196	167	130	130	189	166	118	163	151	132	146	139	145	143	119	118	134	175	136	165	153	144	133	185	145	111	124	94.4	132
evm.model.ctg11.244	27.4	29.5	20.5	14.6	18.3	14.5	25.7	9.47	7.14	7.9	5.26	17.1	10.2	22.8	26.6	12	13.9	14.2	11.7	11.8	15.9	17.2	19.2	11.4	10.5	7.69	25.3	9.75	8.54	8.16	19.3	15.5	7.67	5.35	13.2	18.9	15.1	9.2	11.2	19.9	8.83	17.7	10.1	10.9	11	12.6	8.26	9.01	9.81
evm.model.ctg168.47	10.5	24.3	16.4	15.8	29.8	19.7	19	29.5	34.4	30.8	19.4	21.5	21.7	30.1	28.3	37.7	29.4	35.2	24.3	17.9	14.9	12.2	9.66	14.3	12.8	8.74	10.2	22.6	18.3	17.4	14.9	19.2	17.5	19.5	22.2	16.9	22.3	19.8	19.4	15.7	17	20	22.5	19.2	21	12.1	14.2	18.5	19.4
evm.model.ctg46.2	0.74	1.16	1.35	3.97	5.11	2.56	0.64	2.14	2.89	1.66	3.88	0.86	7.09	1.33	0.26	4.96	2.7	3.42	2.54	6.32	7.54	5.41	3.73	6.24	4.02	1.58	3.69	2.18	4.47	3.08	1.6	3.18	3.41	5	3.23	3.47	3.32	2.65	2.98	3.84	4.99	5.84	5.51	4.85	3.45	3.56	4.88	6.47	3.7
evm.model.ctg37.5	8.59	13.1	11.6	21.7	12.3	16.4	12.8	14.5	12.4	13.6	15.4	14.3	20.5	13	17	17.8	13.8	17.6	14.4	23.6	23.9	18	16.3	14.7	21.5	19.6	11	16	18.5	15.9	16.4	16.4	15.4	19	15	21.3	18.5	25.2	23.6	21.1	22.6	19.9	18.7	17	24.6	15.1	19.2	12.5	16.4
evm.model.ctg16.20	85.7	46.6	47.5	17.9	38.3	37.4	47.2	15.9	56.6	49.5	34.5	71.4	34.3	63	112	36.8	39.3	76.1	22.9	27.3	35.4	31.3	61	46	18.2	13.6	55.8	30.7	21.6	38.9	60.9	61.5	34.7	21.9	54.2	59.1	46.9	28.3	41.8	70.5	29.1	44.3	23.1	35.6	29.2	40.6	16	27.1	22.1
evm.model.ctg93.40.1.5d03fa3a	24.2	22.6	22.4	9.57	12.7	9.76	19.4	4.92	7.82	9.56	8.15	15.9	11.3	20.4	17.9	5.51	8.22	18.3	3.58	13	15.7	14.3	16.3	15.4	8.02	11	15.3	6.63	8.79	9.21	17.5	12.9	11.9	5.4	14	11.7	9.13	7.57	12.8	17.8	6.45	5.82	8.47	12.4	10.9	14.1	4.67	8.02	4.67
evm.model.ctg65.14	4.58	2.58	3.57	1.67	3.2	3.37	2.24	2.71	2.97	4.61	1.77	1.92	1.95	4.67	6.97	2.09	3.38	3.89	5.44	2.26	2.51	1.37	1.82	1.51	1.47	1.08	3.22	1.95	1.52	2.88	1.79	3.88	1.44	1.14	1.94	3.1	3.22	1.78	1.29	2.34	1.85	1.84	1.68	2.5	0.76	2.02	1.42	1.61	0.66
evm.model.ctg14.2	0	0	0.24	0	0.86	0.16	0.06	0.39	3.3	1.97	0.43	0.68	0.11	1.75	4.3	1.33	4.53	5.07	0	0	0	0.08	0.08	0	0	0	0.79	0.08	0.59	0.95	0.9	1.49	0.99	0.63	1.61	2.16	0.5	1.58	0.19	0.64	0.21	0.32	0.04	0	0.21	0.03	0	0.6	0.12
evm.model.ctg35.37	38.8	44.3	75.8	75	67.1	63.1	36.2	63.9	60.3	85.6	60.3	62.1	78.4	35.7	39.6	60.8	102	57.3	84	102	63.4	110	62.7	56.6	101	131	115	131	103	62.1	98	40	61.2	107	38.4	39.7	65.9	67.3	54.5	52	67.8	65.5	66.6	98.8	64.6	69.2	84.1	66.5	120
evm.model.ctg8.145	92.6	80.5	86	59.3	51	218	96.8	49.7	75.6	48.6	43.8	50.6	92.3	90.4	77.7	74.2	192	67.6	57.3	55.7	60.6	62	85.7	77.7	52.4	50.1	150	37.9	35.9	54.4	216	88.8	68.4	38.5	30.5	43.7	60.2	36.6	38.9	53.4	51.1	83.6	45.1	61.3	49.7	85.7	55.7	60.6	57.7
evm.model.ctg5.38	8.59	10.5	10.5	8.18	7.16	35.6	16.1	5.22	14.1	8.89	8.53	15.6	7.25	16.2	12.5	11.8	21.9	9.75	22.2	25.6	23.7	13.6	15.7	15.9	27.9	13.3	27.7	20.3	18.6	23.7	23.2	9.99	17.7	14.2	8.09	11.3	24.8	8.18	6.38	13.9	18.7	31.7	35.1	12.4	24.5	9.16	23.7	13.3	23.3
evm.model.ctg47.10	3.86	2.21	3.86	1.27	2.25	1.44	1.42	1.97	2.51	1.55	1.44	2.74	0.9	3.92	6.59	3.58	2.31	4.09	1.32	0.96	0.68	1.37	2.84	0.51	1.57	0.56	3.99	0.24	1.84	1.13	1.88	3.05	0.71	1.14	0.96	1.92	1.51	3.04	2.6	1.04	0.7	1.96	0.72	0.79	0.72	0.99	0.67	0.64	1.17
evm.model.ctg59.55	30.5	23.7	25	30.2	26.9	34.9	37.7	30.3	34.4	24.1	32.6	35.4	44.4	29.1	23.2	38.3	30.7	27.2	47.3	40.9	46.2	37.6	35.7	36.3	47.7	33.6	25.6	31.3	35.4	33.2	34	19.2	35.4	33	29.2	36.4	33.4	40.3	40.1	46.8	48.7	34	36.9	27.2	43.6	36.4	39.2	29.2	43.9
evm.model.ctg88.113	72.1	71.5	90	78.3	91.5	136	120	93.4	40	69.9	122	58.3	61.4	59.4	35.5	63.7	95.8	56.7	72.2	133	114	124	76	104	130	78.1	96	104	164	97	114	63	85.8	138	69.8	103	91	83.6	134	89.7	150	85	76.6	113	89.3	77.7	66.5	92.1	90.1
evm.model.ctg33.1	5.46	5.14	6.96	12.4	10.3	7.22	7.92	17.2	1.75	2.76	23.9	1.09	14	7.06	0.12	7.42	10.1	1.97	3.6	13.8	14.1	21	16.6	5.44	26.1	9.27	10.8	4.89	22.2	9.22	5.94	11.3	5.56	14.6	8.41	11.7	3.18	5.76	28.4	1.36	22.9	6.51	24	28.9	8.91	20.1	15.7	10.4	19
evm.model.ctg59.208	18.9	16.1	22	9.88	16.6	15.2	13.4	9.33	16.2	15.3	9.91	15.1	15.6	17	24.1	16.1	17.6	19.3	8.71	13.1	16.1	12.5	15.1	10.5	9.06	8.45	18.8	10.8	13.5	13.3	19.6	15.9	13.5	9.76	13.2	15.2	13.8	9.94	11.9	15.9	13.3	15.5	9.24	10.2	13.3	10.8	9.2	12.3	9.56
evm.model.ctg209.5	20.6	15.3	17.7	8.62	14.2	15	16.8	9.26	14.7	11.8	8.01	10.9	18	23.9	23.1	13	13	19.2	14.6	10.3	13.2	10.6	10.7	13.9	9.25	8.75	12.8	10.7	12.4	12.4	12.3	12.1	12.3	9.53	14.9	11.4	12.5	10.9	10.1	9.63	10.6	10.1	12.2	11.4	15.3	13.5	10.6	12.2	11.6
evm.model.ctg56.53	87.7	57.2	94.4	67.1	138	80	100	85.3	92	116	70.8	76.3	63.1	71.1	25.9	124	80.9	41.9	138	138	95.8	116	83.7	102	129	51.4	110	183	168	126	58.1	56.4	121	167	54.8	94.2	110	59.3	80.9	104	99.4	115	65.2	115	53.3	97	73.7	84.3	184
evm.model.ctg63.2	50.9	65.6	78	90.3	80.8	55.5	68	78.5	57.5	57.3	68.7	42.6	73.6	65.2	62.8	77.5	65.6	67	82.1	77	86.7	88.7	67.7	80.4	78.9	62.8	58.8	76.8	66.1	68	56.3	66.6	80.6	83.4	65.6	75.7	70.9	85.3	89	104	61.6	90.1	68.2	53.6	77.7	72.9	63.8	73.3	97.9
evm.model.ctg59.244.1.5d03fa1e	4371	4464	2785	4894	2758	4064	4067	1845	3939	3425	4976	3730	2766	2852	2231	3356	3012	3566	3184	5050	4454	4927	4112	4541	4370	5127	4370	4629	3350	4718	6381	3781	4904	3113	3371	3418	4161	5253	3668	6915	5211	5757	3041	4855	4123	3136	2593	2993	4042
evm.model.ctg3.357	56.9	42.8	53.9	75.2	52.4	48	71.8	60.2	39.4	40.6	62.2	40.6	49.6	44	25.8	49.1	37.4	34.7	69.7	74.4	73.4	78.6	59.6	50.3	70.4	64.7	52.8	64.8	64.5	59.2	59.7	47.7	57.5	64.2	39.6	51.5	41	54	59.6	55.1	55.5	54.3	59.4	89	44.1	54.8	49	46.8	57.7
evm.model.ctg73.56	26.4	15.5	18.3	16.6	26.2	22.6	26.7	26.7	12.6	14.2	13.8	12.6	14.1	19.2	17.2	16	17	16.6	11.2	17.5	23.9	16	16.3	13.5	12.8	8.26	19.3	18.4	17	17.7	21.3	12.7	12.1	16.9	8.97	14.6	10.1	13	15.6	12.8	14.1	16.4	15.9	16.8	11	13.3	11.2	13.2	14.4
evm.model.ctg470.2.1.5d03f9d2	2.82	3.3	8.19	2.31	5.51	0.81	1.56	5.57	2.91	10.5	3.51	1.49	3.68	4	0.54	4.13	4.75	2.95	2.94	4.32	2.35	2.73	2.74	0.8	1.9	1.1	2.56	1.12	2.6	2.57	1.67	4.13	3.09	1.8	3.54	6.68	3.79	2.13	2.79	0.63	1.89	2.08	2.01	1.35	1.13	3.64	1.37	1.92	1.6
evm.model.ctg90.6	14.7	4.75	7.31	4.06	7.46	5.26	11.8	5.17	8.57	8.56	6.87	8.96	8.17	8.51	11.1	8.73	7.49	11.2	11.1	7.29	3.54	5.95	5.09	5.21	5.39	3.23	5.22	6.91	6.25	3.96	7.44	6.78	3.39	6.38	7.37	6.27	4.45	5.92	4.3	6.3	7.18	6.78	5.76	11.4	5.3	4.7	5.99	3.98	4.18
evm.model.ctg12.182	20.4	16.4	18.7	28.6	29.2	18.7	26.2	29.3	20.2	21.2	30.3	16.2	25.4	18.1	12.5	30.1	23	17.4	26.6	30	29	31.2	20.5	25.3	33.2	20.4	24.5	28.2	27.6	26.3	24.8	14.9	23.3	28.7	21.8	22	17.9	22.1	29.7	25.9	33.7	26.6	29.1	37.8	23.4	27.8	24.2	23	30.8
evm.model.ctg48.65	22.7	18.6	17.4	12.6	20.2	13.3	16.6	17.9	21.1	16.8	15	12.7	20	20.1	24	20.5	18.7	20	18.5	15	12.5	13.2	14.2	15.9	10.4	9.84	12.6	16.7	12.5	15.4	13.1	13.8	12.3	12.8	13.1	10.4	14.6	13.8	12.9	13.2	15	16.6	19.4	12	14.4	13.8	9.01	16.2	13.4
evm.model.ctg77.27	115	76.3	91	36.3	69.1	62.1	73.6	34.4	101	83.2	55.2	90.9	54.8	105	181	76.6	95.2	134	53.7	57.2	54.1	55.4	78.3	47.6	39.8	37.9	83.2	56.9	47.6	42.7	75.8	90	39.6	55.7	101	100	65.5	65.4	81.4	136	66.5	87.1	39.9	54	57	51.7	37	44.7	49.1
evm.model.ctg32.48	8.49	7.71	8.79	3.47	6.95	4.76	3.1	4.96	20.4	11.1	5.54	18.9	7.28	7.68	22.7	14.5	8.54	14.4	13.1	3.85	4.47	3.03	6.78	9.59	3.21	2.45	4.47	5.8	0.89	4.57	3.78	7.65	3.62	4.6	13.2	11	8.8	14	8.11	14.5	6.63	9.44	4.76	2.38	4.74	3.15	3.77	2.04	5.56
evm.model.ctg144.15	50.3	15.6	14.3	7.11	14.3	15.2	23.1	7.72	21.2	17.9	5.61	15.3	5.92	24	22.2	11.5	13.7	15.4	22	8.25	13.2	12.4	22.3	13.8	5.59	12.7	21.6	12.8	11	10.9	16	18	9.36	13.7	11.9	12.9	11.2	9.15	13.2	20.4	9.27	10.3	6.63	13	2.82	9.13	2.38	5.03	9.66
evm.model.ctg67.32.1.5d03fa08	25.5	22.3	30.3	49.6	44.4	31.3	31.3	44.9	19.2	21.3	51.3	18.9	42.8	28.2	25.6	42.2	29	24	30.2	47.9	49.9	50.5	34.3	29.5	59.1	29.1	33.8	33.3	50.4	34.6	35.3	19.6	36.2	51.2	22	32.4	33.3	26.4	50	25.2	46.7	36	65.6	42.1	35.6	45.7	48.4	40.9	61.9
evm.model.ctg29.78.2.5d03f997	40	35.6	40.8	35.2	58.4	35.3	40.2	53.5	40	45.8	34.5	36.3	40.9	52.2	54.8	43.8	37.1	44	49.7	31.4	41.4	30.4	31.5	33.5	25.9	33.2	39.6	41.4	32.6	33.4	36	37.3	28.4	33.9	42.2	43.6	36.6	34	42.8	41	36	33.4	39.7	38.7	31.3	28.7	22.4	32.3	29.6
evm.model.ctg23.213	43.3	32.9	44.1	25.4	46.5	18.5	42.8	34.1	35.4	34	33.6	30.9	47.9	39.1	37.5	42.3	33.4	29.9	29.4	32.7	28.1	39.6	33.7	24.5	34.8	18.6	36	25	30.9	18.4	35.6	28	24.2	28.4	35.7	31.5	23.4	32.2	30.8	31.8	35.7	33	25.5	25.8	35.9	33.1	28.6	23.4	26.8
evm.model.ctg23.228	12.9	7.5	11.1	4.09	8.61	6.33	4.94	7.17	4.47	4.44	4.53	5.25	4.76	8.44	13.4	7.13	6.71	7.12	6.4	6.4	8.12	5.41	6.87	5.33	4.5	3.56	9.06	4.13	4.63	4.65	7.52	4.4	3.9	4.96	4.85	5.64	4.78	2.88	6.04	3.12	6.83	4.9	5.26	5.09	4.49	4.7	2.42	4.66	4.35
evm.model.ctg35.86	23.8	11.8	15.2	10.3	15.4	11.9	14.7	16.7	6.78	8.76	9.76	6.68	8.16	14.6	19.2	11	10.6	13	11.4	13.5	13.1	12.2	9.97	8.78	12	9.22	14	8.65	9.43	9.63	15.7	10.6	8.25	8.43	8.47	7.68	9.52	7.99	9.13	10.1	8.28	7.85	9.87	13.2	7.01	9.15	6.29	10	8.71
evm.model.ctg19.85	1.51	2.96	1.72	0.65	2.98	1.19	0.9	3.33	8.57	3.4	2.56	8.35	3.91	2.79	8.91	4.42	2.68	5.38	6.58	2.65	0.8	1.29	1.23	1.17	0.74	0.4	1.78	1.17	0.21	0.5	0.57	3.58	0.76	2.06	4.6	3.62	1.7	3.23	3.47	5.45	2.09	3.14	1.59	1.75	1.35	1.23	2.02	0.33	1.43
evm.model.ctg75.9	15.6	46.8	52.5	35.3	56	69.7	43.6	55.6	84.9	168	112	80.6	44.4	111	20.1	198	166	114	66.5	59.2	55	75.1	88.6	55.6	79	34.1	88	103	78.9	108	65.8	167	96.3	112	271	298	275	140	328	255	202	196	36.4	58.5	77.5	82.1	85.8	112	130
evm.model.ctg50.22.1.5d03f9e2	303	240	281	153	205	184	182	162	198	204	180	188	257	223	343	224	197	226	132	177	187	199	232	172	152	123	227	134	165	182	223	160	176	186	191	178	215	145	172	182	198	190	141	171	216	221	157	207	207
evm.model.ctg66.34.1.5d03fa06	8.88	7.17	12.2	7.31	10.1	15	11.1	6.65	10.9	12.4	11.3	13.9	9.65	8.94	15.4	13.5	13.2	15.8	9.78	7.31	8.01	7.08	7.91	4.49	8.77	6.88	12.4	10.5	5.9	7.91	15.8	16.1	9.02	9.29	10.6	11.9	7.71	11.7	14.1	9.8	6.74	8.07	5.53	9.42	7.53	4.56	5.29	4.19	7.41
evm.model.ctg73.53	10.2	7.44	13.1	14.6	13.3	10.9	13.2	13.6	7.79	10.8	15.7	9.52	16.1	10.2	11	15.2	11.1	10	12.5	15.5	17.6	18.1	12.5	11.8	17.5	12.9	13.3	13.3	16.4	9.89	12.3	10.5	11.9	18.6	7.28	16.3	15.3	11.4	18.9	11.5	16.2	14.6	18.7	9.03	16.3	15.1	20.8	14	19
evm.model.ctg80.42	30.1	27.4	31.3	14.1	18.5	23.9	23.5	11	24.5	20.2	15	24.4	19.8	33.8	41.8	18.6	20.8	36.5	18.8	17.1	22.4	17.1	24.4	20.9	11.1	11.1	26	15.7	13	20.5	24.1	26.5	20.4	15.5	27	27.8	26.4	13.6	11.8	27.7	16.5	22.7	14.1	12.1	24.1	21.3	10.8	19.2	11.9
evm.model.ctg2.166	139	65.3	118	135	156	121	217	183	49.8	97.2	213	68.4	111	131	42.7	188	147	55.6	116	218	115	367	244	153	326	68.4	238	102	216	194	246	134	139	192	108	147	92.2	93.6	399	80.6	172	97.2	206	445	94.5	234	88.7	126	285
evm.model.ctg197.5	108	76.6	108	109	105	76.9	107	105	86.8	81.6	103	72.7	104	83.4	86.5	109	80.4	72.7	116	126	114	131	111	89.1	126	89	97.5	102	144	101	107	68.6	107	132	80.8	113	96.8	106	155	93.4	127	101	104	114	82.3	99.9	89.9	80.4	122
evm.model.ctg4.158	38.3	57.7	58.7	61.7	46.6	54.9	56.2	45.4	49.6	47	52.4	37.6	32.8	52.4	40.2	44.1	46.2	48	77.8	75.6	79	70.1	57.2	47.2	56.6	60.6	61.1	75.3	88.4	60.8	81.6	74.8	58.4	62.9	48.9	59.7	45	54.2	61	83.8	62.2	63.6	51.9	71.9	31.4	41.9	29.3	43.6	47.5
evm.model.ctg96.17	3.97	3.41	3.04	1.92	2.22	3.05	1.68	2.78	5.36	3.56	2.62	2.91	2.29	4.7	17.5	6.36	4.24	8.33	5.38	1.99	0.69	1.24	0.36	2.08	0.9	0.55	1.58	2.74	0.97	2.82	0.98	2.13	0.83	2.42	6.19	3.84	2.28	1.91	4.08	4.83	2.44	3.22	2.75	2.79	1.94	1.69	0.96	1.64	2.19
evm.model.ctg11.58	8.39	4.57	6.21	20.5	13	4.26	8.46	14.3	5.03	5.46	28.5	1.27	17.6	4.79	2.06	20.3	6.21	2.1	8.2	27.6	18.5	28.5	12.5	9.21	33.7	12.3	6.88	15.6	26.9	15	5.16	4.61	7.04	16.9	9.15	9.1	6.33	5.75	16.3	2.9	16.5	9.18	27.2	26	20.8	19.4	18.6	9.97	25
evm.model.ctg467.2	6.91	12.4	9.3	9.24	7.71	50.1	15.4	6.15	11.5	7.03	7.84	4.89	12	20.8	5.22	19.9	24	7.16	14	9.29	23.2	16.5	9.97	24.5	19.9	22.4	13.1	13.1	19.4	22.1	15.9	11.8	28.8	7.45	15.9	14.8	11.7	24.8	9.44	16.3	17	30.8	12.8	14	26.6	20.6	28.2	23.6	26.8
evm.model.ctg6.108	30.8	31.8	27.4	30.5	24.9	18.1	18	21.3	31.8	23.3	30.9	46.8	25.7	20	27.1	24.5	23.1	30.8	26.9	21.6	17.9	22.7	23.7	21.7	22.1	20.8	19.3	8.87	20.5	19.8	16.9	20	25.4	16.1	30.7	34.4	30.4	20.5	8.55	15.7	20.9	28.3	19.7	20.3	24.4	25.3	22.2	12.5	23.9
evm.model.ctg47.78	74.4	56.9	68.9	27.8	38.9	49.4	56.3	22.3	37	47.3	27.6	47.8	42.1	57.1	87.4	27.1	31.5	50.4	32.3	34.5	41.8	40.6	52.8	49.1	30.3	32.9	56.2	37.4	20.5	44.2	53.7	41.7	49.7	23.8	60.2	42.3	46.4	33.5	27.1	46.9	33.5	29.7	20.9	31.3	52.5	37.3	29.4	33.9	22.6
evm.model.ctg59.187	18.6	24.1	26.2	34.9	31.9	30.2	29.8	35.3	26.2	32	35	21.1	34.9	32.6	22.2	36.9	29.5	25.5	41.1	44	47.1	35.6	38.4	26.4	43.2	32.8	25.8	35	23.8	23.4	31.1	29.8	25.8	34.3	36.7	38.2	35.1	29.1	47.1	37.6	35.7	44.6	34.4	35.9	37.7	33	37.1	20.2	37.2
evm.model.ctg108.1	0	0.58	0.7	0.24	0.14	0.95	0.6	0.1	3.32	1.87	3.19	1.62	0.41	2.32	0.57	1.7	1.1	1.62	1.38	1.17	0.76	1.51	0.41	0.41	2.1	0	2.38	1.59	2.8	1.16	1.01	5.13	3.3	2.64	4.1	3.39	5.14	8.9	1.69	1.49	5.56	3.05	0.64	0.09	0.95	2.02	1.64	2.53	2.19
evm.model.ctg407.2	0.55	6.92	8.73	4.98	6.9	22.7	6.22	0.48	3.58	8.13	6.45	1.93	7.56	11.2	1.95	12.8	9.87	4.15	5.07	13.3	15.1	10.6	8.86	7.3	7.95	1.97	9.5	10.3	19.3	18.8	8.77	12.4	20.4	7.01	5.59	5.19	10.3	10.7	8.7	6.76	8.26	27.1	5.77	4.36	16.8	11.9	7.7	20.6	13
evm.model.ctg3.218	8.19	8.35	11.7	24.8	11.3	6.32	10.7	16.1	11.5	9.1	20.4	7.59	13.5	9.71	4.81	13.5	8.87	9.14	17.5	14.5	17.2	17.4	10.4	6.85	19.7	16.1	7.61	17.2	18.7	12.6	11.8	7.82	12.3	12.3	10.8	10.4	12.2	27.1	13.9	12.4	17.1	20.2	17.3	21.3	17.8	10.6	15	13.3	16
evm.model.ctg94.44	49.8	49.5	50.8	71.5	54.6	52.1	67.7	55.6	76.3	52.2	61.9	41.8	57.6	60.2	51	68	53.9	62.3	64.1	70.7	80.5	73.7	57.1	42.6	67.8	68.5	55.3	67.8	51.4	61.5	69.7	59.1	57.6	64.6	62.9	66.5	62.9	88.5	68.4	98.4	71.1	83.7	58	83.3	62.8	54.9	56.3	47.9	63.7
evm.model.ctg157.5	1.03	1.45	2.35	0.18	0.1	0.16	0.89	1.33	5.92	3.91	1.93	2.7	1.59	1.78	1.45	3.52	7.77	5.29	0	0.14	0.48	0.61	2.76	1.6	0.11	0.55	1.43	0.8	1.01	0.69	1.12	0.59	0.83	1.01	0.95	4.1	3.98	2.42	4.35	2.28	1.69	0.21	0.6	0.31	0.71	1.41	0.36	0.44	0
evm.model.ctg2.17	17.4	13.2	19.1	6.61	13.7	16.1	13.1	6.92	8.6	8.12	5.23	8.56	5.15	18.7	23.6	4.74	7.01	16	7.38	9.2	11.5	6.73	13.8	11.7	4.36	6.01	16	17.4	10.4	11.4	11.7	10.1	6.67	5.63	13.3	11.5	10.5	5.27	9.05	18.1	5.99	3.38	4.54	8	5.79	7.9	1.85	9.15	4.08
evm.model.ctg138.8.1.5d03f926	151	135	142	161	136	139	211	135	146	134	138	105	123	157	107	134	116	117	171	186	186	193	151	133	171	135	185	183	154	171	215	151	142	182	114	168	108	154	163	210	161	184	130	214	127	129	122	119	156
evm.model.ctg27.80	89.5	79.5	91.7	37.4	58.6	36.3	52.5	42.4	48.6	38.2	49.4	49.9	73.6	53.9	77.4	51.3	48.7	57.1	31.2	48	40.8	57.9	69.1	52.3	44.7	29.6	56.9	28.6	42	39.4	62.5	31.8	53.7	37.6	34.2	44.7	42	29.1	57.9	28.1	59	49.3	42.2	33.8	48	71.1	40	47.2	51.6
evm.model.ctg45.42	523	701	478	84.3	187	1126	308	32.5	364	423	82.1	392	142	851	397	212	1161	429	177	230	374	174	642	354	72.5	26.4	854	64.4	55.4	259	631	827	190	57.6	260	210	463	39.8	216	459	138	492	76.5	148	177	300	64.7	209	60.6
evm.model.ctg4.150	3.52	10.1	11.7	13.3	11.3	7.17	7.81	10.6	49.3	27.7	19.2	25.5	11.8	27	50.2	22.2	28	31.7	14.7	11.4	16.7	7.76	15.4	7.61	7.17	4.48	19.8	7.8	14.5	8.62	21.3	15.5	5.98	10.8	28.1	31.6	26.4	14.1	2.5	15.1	21	32.6	13.7	3.48	5.38	3.47	6.55	6.31	8.2
evm.model.ctg38.35	184	167	176	90.3	139	108	116	80.1	209	183	119	201	120	206	335	182	180	250	154	122	139	110	163	123	84.3	78.4	145	102	92.1	104	127	151	106	110	213	203	175	142	174	223	140	180	106	91.7	121	125	80.8	106	95.5
evm.model.ctg137.6	20.5	29.1	32.3	36	31.9	36.9	37.7	33.8	30	33.2	37.3	27.6	36.7	34.7	27.1	33.3	37	32.2	37.8	39.7	42.2	39.2	33.8	44.7	36.7	41.8	31.3	32.9	41	39.2	39.1	39.2	46.4	35.7	39.3	47.4	41.5	35.4	46.8	48.1	43.3	46.8	34.6	38.5	43.3	31.8	28.1	25.7	37.5
evm.model.ctg115.2	64.4	62.1	86.9	97.8	75.8	77.4	126	92.2	64.1	63.8	89.6	35.9	63	81.2	50.4	80.6	61.5	51.2	140	103	130	111	78.2	51.8	96.2	50.6	89.3	125	106	99.3	115	68.8	92.4	98.4	51.4	105	52.1	72.8	80.4	97.4	88.3	89	80.6	108	42.2	71.5	53.4	87.2	89.3
evm.model.ctg26.42.2.5d03f989	18.3	23	18.4	22.5	18.2	20.3	24	19.2	21.6	18.4	23.1	16	24.6	21.4	25.3	25.8	23.6	22.7	27.4	25.1	29.5	28.6	24	22.1	27.5	21	20.7	27.7	22.8	19.8	22.6	24.8	21.6	24.9	24.6	26.8	22	26	32.8	39.3	31.5	25.5	19.5	32	23.5	20	24.8	17.6	27.5
evm.model.ctg95.1	19.2	9.96	14.1	9.06	13.7	11.2	11.7	9.49	10.1	8.05	7.58	8.19	8.77	13.5	21.2	11.2	10.4	11.2	8.64	10.6	11.2	10.1	10.6	9.38	6.66	9.58	12.2	9.21	9.99	8.57	10.8	7.72	7.2	8.61	8.17	8.4	7.73	7.71	9.03	8.3	10.1	9	9.05	9.23	7.36	8.58	6.4	8.25	6.43
evm.model.ctg1.498	7.51	7.71	19.5	27.9	36.3	15.7	18.3	35.5	8.81	9.25	43.1	7.07	15.7	13.1	5.21	30.1	17.5	5.84	20.1	25.9	33.2	26.6	19.3	7.82	39.6	22.3	19.3	41.1	46.9	28.5	25	16.4	21.5	44.2	15.3	23.3	17.9	16.5	39.3	12.1	43.4	13.4	29.5	26.9	13.8	15.4	27.6	19.4	33.5
evm.model.ctg54.22	23.2	19.9	22.9	37.8	26.4	23.2	36.9	31.4	22.4	20.8	28.1	20.1	27.7	25.1	22.4	25.2	22.7	19.1	37	33.5	38.5	36.5	29.6	23	35.8	31.2	23	32.7	34.8	29.7	29.9	24	24.2	31	23.4	36	25.8	30.5	33.9	32.1	38.9	29.1	32.3	45.6	24.5	26.2	27.1	17.2	33.4
evm.model.ctg6.219.4.5d03fa2a	9.27	10.8	10.6	7.01	12.7	7.48	7.59	7.36	16.1	12.3	7.73	15.5	6.58	14.4	18.7	11.9	15.4	17.3	9.72	6	9.45	6.15	8.21	9.02	3.67	4.99	9.66	8.41	6.86	7.32	7.73	11.1	5.91	7.81	14.6	12	11.5	9.08	14.3	21.1	9.17	10.8	7.74	6.8	6.06	5.99	3.38	8.02	5.09
evm.model.ctg28.74	98.1	93.9	118	40.9	56.9	38.6	76.8	26.8	55.7	47.5	39.6	62.1	85.3	88.1	89.4	43.2	42.8	63.3	35.2	39.1	51.4	54	87.6	76.1	39.3	40.3	68	33.7	40.9	62.3	70.9	53.6	68.3	32.7	47.3	52.9	62.2	27.4	33.1	46.9	37.2	50.9	37.8	50.8	56	70.2	35.8	50.9	47.5
evm.model.ctg46.49.2.5d03f9d9	31.1	25.5	31.1	42.5	38.7	27.4	39	37.1	27.3	25.8	33.3	21.3	27.5	33	30.6	34.8	31.8	27.3	39.4	39.2	46.6	41.7	38.5	34	50.2	43.8	40	33.5	37.9	39.9	43.1	34.7	38.4	38.7	24.1	43	31.3	35.5	33.4	37.7	32.2	33	37.8	50.2	32.4	31.8	34.3	25.1	37.1
evm.model.ctg542.9	117	71.3	113	332	133	21	76.8	203	44.8	89.8	203	15.5	222	85.7	34.6	175	117	38.1	118	282	271	321	243	155	275	73.7	226	168	202	203	121	56.9	152	242	146	60.3	108	94.5	175	38.6	113	59	355	307	214	245	156	213	289
evm.model.ctg26.216	22.3	19.8	31.3	11.6	17.9	11.7	25.1	17.7	17.2	27.6	18	20.2	12.4	21.5	17.1	23.2	16.2	16.2	14.7	15.6	20.3	15.2	17.6	13.6	16.2	12	20	15.3	15.9	17.3	23.3	19.7	18.7	14.1	21.4	22.7	14.7	15.5	12	17.7	18.5	20.4	9.72	16.2	13.9	10.9	13.1	10.4	10.4
evm.model.ctg3.347	59.9	37.9	52.4	33.4	52.1	85.7	42.3	36.4	62.2	88.8	49.8	80.6	35.8	44.4	67.5	85.5	133	59.1	36.7	37.4	46.2	42.5	47.9	31.8	33.4	30.4	60.4	30.9	33.7	36.4	58.8	39.3	37.9	37.1	46.6	56.8	87	46.5	68.4	63.8	64.5	115	25.2	38.4	30.7	33.4	23.2	35.5	40.5
evm.model.ctg17.126.1.5d03f95d	35.5	27.8	32	10.6	14.6	19.3	24.2	9	18.7	16.4	9.23	17.5	17	26.3	33.7	11.8	12.1	26	13.3	16.5	19.2	16.9	24.3	15.9	12.9	12.5	22.8	9.08	11.5	14.9	26.8	22	16.9	10.5	19.2	17.2	12.3	9.9	8.12	15.7	11.2	14.9	11.3	15.4	27.3	20.2	13.4	13.6	11.2
evm.model.ctg19.9	15.5	23	19.8	16.9	21.3	13.8	23.4	16.2	21.7	18.6	13.3	15	18.4	22.9	25.9	23	22.5	24.4	16.5	17.9	17.4	12.9	10.5	20	9.91	10.4	16	19	7.77	19.7	15.3	19.3	14.6	13.6	15.2	9.53	19.3	20.7	11.3	18.6	15.9	11	15.6	18.7	22.3	14.2	13.3	12.4	14.6
evm.model.ctg3.71	16.9	13	14	9.75	13.9	10.7	10.4	10.7	17.7	14.6	11.6	21.9	9.62	17.3	22.9	16.9	12.1	17	15.7	10.5	11.7	8.36	14	10.4	8.37	6.59	10.2	11.4	6.81	8.6	9.17	11.9	7.85	12	17.2	16.8	13.8	17.8	13.4	19.2	14.2	17.8	11.3	9.24	8.56	9.3	5.95	8.2	10.3
evm.model.ctg407.3	1.86	1.17	0.28	4.03	1.45	6.75	3.12	1.4	3.52	3.97	12	2.71	2.98	3.05	0.16	10.9	8.01	2.56	4.69	8.75	6.01	6.04	0.55	3.61	9.33	11.3	2.19	6.66	9.94	6.51	2.43	5.08	6.35	1.73	6.52	7.65	4.78	6.81	2.7	10.8	9.34	12.9	3.3	2.82	4.85	5.51	3.02	5.61	5.28
evm.model.ctg1.465	18.5	68.1	74.6	50.9	55.5	52	41.1	61.7	122	80.2	52.6	67.1	48.4	136	226	71.5	169	176	135	69.7	83.1	31.1	79.1	24.8	23.5	30.5	120	40.7	39	59.5	111	115	48.8	52.8	107	94.7	91.1	65.5	2.88	50	58.6	87.5	64.6	31.9	40.9	18.2	35.4	39.8	26.6
evm.model.ctg32.2	121	61	99.6	189	138	83.8	104	213	76	103	206	46	145	103	67.4	121	113	64.1	143	184	317	164	104	91.8	231	61.3	138	123	163	155	136	104	130	251	137	131	128	93.2	179	116	214	118	167	203	99.9	105	93.4	138	145
evm.model.ctg224.9	115	49.5	158	69.8	85.7	256	76.2	72.7	53.1	110	167	81.5	100	73.6	85	122	100	66.1	62.3	62.1	52.5	51.9	125	23.8	77.4	57.6	141	51.8	64.8	51.3	91	93.7	38.2	71.7	55.8	130	48	85.9	35	56.3	72.8	87.7	80.8	50.8	76.9	39.8	67.9	36.7	92.8
evm.model.ctg90.27	65	63.4	61.7	81.1	73.5	56.2	78.1	75.6	71.6	54.9	72	46.7	84	66.4	54	75.2	61.7	60.3	89.9	83.9	91.6	88.2	73.8	50.2	101	67.7	66.2	79	81.6	47.2	81.8	61.2	60.5	84.5	58.7	77.5	48.1	91.7	94.2	85.2	77.9	75.7	74.3	78.5	88.1	73.8	74.5	57.5	89
evm.model.ctg103.17	31.4	29.1	40.7	15.8	26.5	21.6	21.3	27.4	27.6	33.1	15.7	32.1	11.9	22.9	45.9	15.3	24.9	36.7	22.6	35.1	28.4	23.2	21.9	21.9	19.9	14.3	21	24.7	22	22.2	24.9	27.7	15.2	19.7	29.5	40.5	17.6	25.9	29.2	29.4	20.2	25.3	16.6	19.1	14.8	15.5	8.25	8.12	10.8
evm.model.ctg57.43.1.5d03f9f2	181	145	167	112	140	112	161	121	125	146	128	133	94.5	154	178	130	146	143	117	125	143	129	147	132	97.6	84.6	158	116	129	129	167	121	108	110	122	139	119	109	152	170	133	127	110	141	78.6	110	61.3	103	97.5
evm.model.ctg4.19	51.7	49.6	43.5	36.2	50.6	39.7	42.4	41.2	43.6	45.9	36.4	49.5	45.4	74.4	82.5	45.5	52.8	65.8	49.7	32.4	35.5	31.6	29.2	57.1	17.1	21.6	48.6	41.2	32.7	47.8	39.8	46.8	44.9	38	45.9	23.9	42.5	35.4	29.1	38.4	33.7	38.5	43.9	32.3	38.8	40	21.3	42.9	36.5
evm.model.ctg18.29.1.5d03f956	17.6	17.3	18.8	14.1	15.9	19.8	16.4	17.5	17.5	14	11.3	14.1	17.6	15.8	20	20.6	15.8	18.7	14.1	13.8	11.4	15.1	16.4	12.6	11.3	14.2	18.1	13.5	14.9	15.8	16.6	15.6	12.5	11.5	13.7	14	11.1	12.8	15.4	12.8	16	15.1	10.8	14	9.9	12.8	8.65	10.3	13.6
evm.model.ctg115.8	25.7	30.4	34.3	38.8	29.1	33.9	41.2	34.6	25.2	28	31.8	20.6	28.3	29	21.5	27.5	28.2	27.3	39.9	49.4	47.5	42.6	31	43.1	43.4	31.5	30.5	41.9	48.1	32.1	33.7	25.2	35.1	40.5	29.4	28.5	28.6	31.1	33.4	37.6	42.8	35.3	34.3	47.4	33.9	28.4	26.1	25.6	32
evm.model.ctg197.3	13.1	7.57	19.1	27.3	17.8	11.2	19.9	21.5	14.1	8.01	12.3	3.15	7.17	12.9	5.43	10.8	5.2	4.48	34.6	39.8	32.6	28.9	12	7.93	30.1	7.59	16.4	43.6	70	25.7	8.33	2.75	13.3	47.9	4.79	21.5	5.63	9.56	13	10.8	28.1	9.21	38.5	30.2	3.78	14.5	7.93	11	20.4
evm.model.ctg19.76	5.04	2.2	6.53	4.1	1.88	4.43	9.12	6.97	3.91	0.83	3.18	0.51	4.06	2.45	2.32	4.39	3.02	1.54	4.42	6.4	10.4	6.06	5.6	6.81	11.2	6.58	6.32	8.18	4.44	3.65	4.1	4.91	4.49	3.93	1.61	7.69	0.56	3.88	4.93	6.23	7.28	1.96	4.2	11	7.35	3.94	4.68	6.3	5.57
evm.model.ctg23.124.1.5d03f989	49.3	44.1	80.6	43.9	62.1	31.6	67	111	24.8	30.7	36.4	18.4	32.9	66.7	24.6	37.7	27.9	18.9	66.5	63.6	82.7	63.3	59.3	57.3	75.2	59.7	44.7	72.2	52.7	75.7	51.5	56.8	87.2	59	31.6	56.3	31.2	29.4	58.5	30.9	28.1	26.6	66.3	63.5	68.3	77.7	62.1	98.4	90.8
evm.model.ctg98.34.1.5d03fa42	27.2	19.8	27.2	31.9	54.6	21.8	25	103	20.5	14.9	23.6	19.7	17.5	41.3	49.5	22.6	27.4	32.9	29.9	11.5	15.8	21.3	16	15.9	12.3	14.4	19.5	24.8	29.2	20.1	12.1	12.2	12.2	22.7	14.7	20.7	19.6	20.2	19.4	18.7	19.8	15.4	38.8	15.6	15.1	20.6	13.2	31.9	29.1
evm.model.ctg88.31	68.3	58.9	75.6	74.6	70.1	71.2	73.7	85.3	68.7	66.3	75.8	51.7	83.7	67.6	50.7	79.9	64.7	54.6	87	90.9	81.9	96.8	74.7	55.6	106	70.4	68.8	75.5	87.6	55	80.2	62.8	65.6	91.1	63.3	87.7	59.5	85.6	96.6	65.2	87.2	87	77.1	86.3	90.2	68.8	82.5	52.5	93.4
evm.model.ctg80.46	0.39	0.38	0.74	0.15	1.4	0.7	1.15	0.83	0.18	0.08	0.13	0.19	0.24	1.01	1.71	0.32	0.4	0.41	0.71	0.22	0.36	0.22	0.49	0.09	0.1	0	0.18	0.34	0.25	0.18	0.38	0.35	0.09	0.12	0.33	0.18	0.14	0.24	0.14	0.1	0.25	0.18	0.38	0.31	0.06	0.33	0.13	0.19	0.27
evm.model.ctg59.157	16.3	11.4	18.6	30.7	28.1	9.07	15	39.2	8.87	12	31.9	7.54	20.2	17	10.9	25.6	24.2	12.1	15.9	30.5	54	31.2	20	18	32.7	16.3	36.3	18.7	34.2	29.8	25.3	16.6	21.2	38.2	16.8	16.5	18.4	13.7	38.1	12.3	27.7	15.9	33.5	36.3	16.1	32.4	15.3	31.3	25.2
evm.model.ctg11.161	1.61	3.18	3.64	3	4.97	3.09	1.52	3.32	0.65	2.1	1.8	1.01	1.98	5.61	1.38	1.77	2.21	1.53	4.01	2.69	3.79	4.98	6.19	6.31	3.06	0.74	4.92	4.52	2.63	7.07	3.51	5.76	3.91	4.01	2.65	3.35	3.96	1.62	2.96	3.4	3.26	2.97	2.92	2.77	3.58	5.47	3.56	7.15	6.29
evm.model.ctg85.8	30.3	21.8	24.7	9.48	21.3	13.4	20.8	8.76	21.9	26.2	13.2	29.6	16.5	24.1	43.2	17.6	16	26.5	18.4	16.9	16.2	14	17.4	15.3	11.5	10.4	18.6	15.9	9.44	17.4	17.9	18.1	14.7	13.7	29.5	22.1	20.2	16.4	18.1	33.8	16.8	16.8	11.7	12.8	20.5	14.7	13.5	12.4	10.7
evm.model.ctg69.3	15.1	18.1	16.8	19.6	14.3	14.3	17.9	10.7	12.6	14.7	17.9	12.7	15	17.7	12.7	14.3	14.3	13.7	14.9	19.2	22	20.2	14.1	24.6	17.1	17.2	16	20.9	13.6	19.1	17.5	15.9	22.2	14	15.2	14.9	21.2	14.7	20.3	28.7	19.6	21.8	20	20.6	21	17.7	11.5	20.1	18.3
evm.model.ctg80.17	21.4	13.4	17.7	31.1	19.4	12.6	25.2	23.6	11.5	12.7	27.6	5.7	32.2	16.1	6.69	29.9	10.4	5.12	32.1	27.2	25.7	32.6	18.4	21.5	40.4	20.9	13.3	23.7	28.2	23.1	17.9	9.9	17.7	25.9	15	13.3	11.8	20.3	50.9	9.11	24.9	13.7	42.7	26.1	30.4	28.1	34.9	19.9	41.3
evm.model.ctg21.62.3.5d03f96f	10.6	9.36	11.5	22	22	12.1	11.8	22.4	7.07	9.51	19.8	5.7	20.9	11.5	8.72	16.9	13	7.82	13.2	18.6	31.4	23.2	12.5	14.6	24	14.7	14.3	16	21.9	17.8	18.8	10.5	13.2	23.5	11.4	11.9	13.8	10.7	21.6	8.6	20.9	13	21.3	22.5	19.3	16.5	12.5	19.6	21.7
evm.model.ctg135.1	168	182	195	229	179	185	213	164	218	175	205	153	227	172	125	211	177	174	233	258	229	255	190	162	244	171	193	208	211	174	217	160	200	234	155	212	181	243	210	244	249	239	184	132	182	193	194	159	270
evm.model.ctg4.107	63.2	41.7	68.6	75.2	58	54.5	92.4	53.2	64.2	67	82.1	69.4	78.5	52.7	52.7	71.2	52.3	44.2	87.6	75.3	96.8	82	61	70.7	121	73.1	72.6	87.8	121	61.8	64.3	33.7	99.9	82.8	47.7	76.7	86.9	73.5	57.6	47.9	86.7	71.4	92.1	94.8	86.1	82.7	88.1	50.6	86.9
evm.model.ctg155.8	203	181	225	249	220	227	305	255	223	218	278	182	219	214	170	243	195	200	265	276	282	276	223	164	285	289	252	292	236	242	297	251	250	288	218	288	207	255	260	304	259	291	194	301	203	189	210	190	258
evm.model.ctg55.13	1.6	1	1.46	0.55	1.56	0.78	0.53	1	1.22	0.59	0.37	0.97	0.61	1.98	4.66	1.49	0.84	0.91	1.13	1.1	0.96	0.24	0.95	0.39	0.47	0.05	1.49	0.18	0.33	0.63	0.76	0.17	0.58	0.54	0.9	0.97	0.42	0.56	0	0.07	0.45	0.21	1.2	0.29	1.6	0.41	0.81	0.58	0.36
evm.model.ctg38.110	28.2	21.7	23.4	39.8	37.8	24.3	29.7	37.7	19.2	18.1	41.4	15.7	40.3	26.1	17.6	38.6	30.2	21	26.9	35.8	40.9	39.1	30.7	26.6	45.7	22.5	29	26.3	35	28.2	30.4	20.7	27.9	40.6	26.6	30	30.7	32.7	49.2	30.1	38.4	31.7	46.1	32.9	30.8	37.1	37.2	33.7	50
evm.model.ctg23.160	5.54	2.98	4.14	0.33	3.52	0.8	1.23	2.25	4.45	5.19	3.07	2.4	1.12	3.07	5.64	4.17	5.05	3.25	1.02	1.51	0.97	1.64	2.92	0.74	2.35	2.04	2.9	1.28	2.5	0.84	1.72	2.28	0.32	1.94	4.15	2.46	2.04	2.63	4.22	3.15	2.79	2.83	1.65	1.92	0.35	0.95	0.51	1.82	0.56
evm.model.ctg1.136	8.57	9.09	14	19.2	15.4	13.5	13.1	15.3	12.3	9.36	18.5	7.19	18.4	12.2	10.5	18.6	10.4	8.63	12.4	13.5	19.1	20.7	14.8	16.6	18	23.2	12.5	12.1	17.9	11.8	11.8	9.91	16.9	17.5	11.3	12.7	11	15	12.9	8.95	17.6	13	17.9	9.06	21.4	15.7	18.2	15.6	19.9
evm.model.ctg21.9	53.5	48.4	56.1	43.6	70	40.2	53.9	55.7	58.7	55.2	41.8	57.5	47	67.9	82.4	50.5	48.9	62.6	67.3	49.1	57.1	37.1	52	42	34.2	34.1	39.7	62.9	43.5	44.4	45	47.3	29.8	48.1	54.6	51.7	54	46.5	55.7	59.4	44.1	47.8	47.8	55.3	29.8	38.4	23.6	39.3	36.6
evm.model.ctg37.62	4.11	2.21	1.07	2.04	1.15	0.37	0.25	2.65	4.13	0.84	1.1	1.37	3.11	1.74	2.48	1.58	1.26	2.94	0.27	1.98	0	0.56	0.35	0.46	0	1.26	0.65	0	0	0.78	0.77	4.39	0.71	0.77	0	0.21	0	3.9	0	1.08	0	0.24	0.51	0	0.48	1.53	0	1.35	0.52
evm.model.ctg1.267.2.5d03f957	1911	2792	1903	3290	1780	1983	2428	1554	1765	1635	2570	1609	1830	2123	1466	1487	1889	2066	2276	2737	2868	2634	1674	2840	2072	2786	2227	3282	2052	2660	2767	2404	2574	1921	1992	2023	1847	2734	2257	3458	2605	2462	2063	3006	1733	1727	1435	1792	2312
evm.model.ctg1117.1	143	240	184	194	123	233	154	119	39.7	46.7	57.5	38.2	183	327	17.6	51.6	127	48.8	386	295	373	304	197	266	368	175	211	321	216	146	222	281	231	193	51.7	45.6	126	76.1	54.7	90	49	63.8	231	314	267	446	339	239	372
evm.model.ctg241.2.1.5d03f974	63.7	50.6	59.6	35.4	45.5	38.1	46.9	33.5	45.3	46.8	39.4	45.7	45.1	54.9	70.3	44.3	42.5	49.9	32	38.2	39.8	42.9	48.4	38.3	38.8	29.6	53.4	30.7	32.9	37.9	53.7	44.1	36.4	38	40.3	49.4	37.5	35.6	42.5	40.8	40.4	48.3	33.1	39.8	44.5	43.8	29.7	39.1	40.2
evm.model.ctg45.19	10.6	17.9	13.6	10.8	19.8	8.32	9.48	18.5	16.9	14.5	10.6	16.7	14.6	18.7	26.3	20.2	17.6	18.5	21.9	10.5	8.11	9.13	7.73	15.2	6.12	6.11	9.25	11.4	6.42	9.93	7.73	13.5	10.4	12.6	13	11.3	8.7	12.5	9.03	10.3	8.74	13.8	19.1	13.4	13.6	9.15	9.48	13.8	12
evm.model.ctg5.8	7.98	6.31	9.61	4.76	9.69	4.38	7.49	8.32	5.11	2.68	3.73	3.29	1.88	8.75	7.77	3.26	4.79	4.99	5.33	4	7.14	4.84	7.17	3.57	3.29	2.6	7.51	4.21	6.16	5.27	7.21	6.09	4.01	3.3	4.35	2.35	3.35	1.34	3.52	3.64	4.16	4.44	4.09	6.21	0.67	3.05	1.13	3.14	2.05
evm.model.ctg32.73	31.6	16.2	23.7	8.51	13.2	12.7	20.3	13.8	13	16.6	5.33	13.5	8.71	30.2	41.1	10.2	15.3	26.3	7.64	11.6	13.8	13.8	21.6	15.3	9.17	6.58	14.8	12.6	11.3	4.68	22.5	19.2	8.98	8.63	19.4	26.8	13.5	14.5	16.6	28.4	9.88	8.36	7.63	14.2	15.4	15.4	5.5	9.07	7.23
evm.model.ctg324.3	10.9	16.2	15.5	17.6	17.3	97.8	25.3	22.5	8.2	18.8	26	11	20.4	32.3	6.09	28.6	34.2	7.12	34.5	25	45.3	43	13.6	29	44.1	44.9	23.6	46.2	41.2	37.2	28.8	23.9	41.2	26.5	20	30.7	22.7	31.7	16.6	20.6	25.4	44.3	25	26.1	54	26.3	40.2	38.7	33.8
evm.model.ctg26.17	20.8	16.9	21	10.8	12.7	13.5	20.4	8.08	10.5	10.5	8.05	9.63	11.5	19.4	22.3	9.64	10.2	15.5	9.46	10.1	11.8	11.9	14.4	13.4	8.74	8.44	18.7	9.66	10.6	13.3	17.6	12.8	12.2	8.33	12.5	11.5	10.3	6.93	8.86	14.8	9.91	8.36	7.92	11.7	13.3	12.8	8.82	11.3	8.17
evm.model.ctg107.58	8.5	6.8	6.42	6.51	7.21	3.15	3.05	8.07	9.83	13	5.21	7.17	5.57	6.55	10.3	5.87	5.18	4.69	8.74	4.94	2.62	5.12	7.32	1.82	5.24	4.19	4.07	5.66	5.28	5.87	3.7	7.42	2.47	3.85	5.26	8.27	10.9	5.27	6.71	7.26	4.37	2.38	4.25	3.08	5.64	3.82	4.36	2.7	3.2
evm.model.ctg76.12	29.9	56.5	51.7	49.8	27.1	59.9	29.8	23.8	17.7	9.76	9.83	8.17	35.7	84.4	6.26	11.4	33.2	8.89	92.6	67.1	81.9	74.5	48.3	53.4	90.5	38.7	49.8	63.4	28.1	33.7	43.7	65	42.6	52.8	9.46	22.5	17.1	19.6	23.8	18.7	17.1	24.5	52.2	56	83.5	108	74.1	64.4	99.3
evm.model.ctg13.49	79.2	84.3	93.7	108	74.4	74.1	75.7	99.5	103	72.8	128	72	130	80.3	71.5	134	81	87.7	88.3	88.4	105	111	92.8	111	129	84.8	84.2	97.2	98.2	87.4	84.2	73.5	103	118	95.7	118	81.6	123	126	108	111	98.9	102	100	125	93.9	113	75.8	148
evm.model.ctg23.266	4.39	6.67	9.05	1.53	3.74	5.28	17.6	1.52	2.48	1.46	2.01	1.83	2.67	7.21	4.14	1.7	2.78	2.82	2.4	2.29	3.91	2.49	3.26	3.61	2.64	2.04	4.42	3.8	4.48	4.63	5.06	5.92	2.99	2.11	2.38	1.51	1.65	1.25	2.14	2.93	1.55	1.91	1.94	3.36	1.8	2.74	1.08	2.14	1.99
evm.model.ctg3.118	70.2	47.5	62.6	119	96.4	90.8	73.2	131	50.7	61	126	48.9	76.8	40.4	36.7	88	88.9	48.8	76.2	120	121	113	80.9	69.2	146	81.4	97.1	97.4	129	73.8	107	60.1	81.5	148	56.3	74.7	73.2	89.3	139	77.5	116	86.1	105	133	77.8	68	84.3	75.2	106
evm.model.ctg40.119	1574	1131	1385	2021	1235	1597	1785	1212	1570	1261	2318	1135	1236	1264	1092	1420	1012	1228	1741	2247	2086	2702	1617	859	1591	1890	1874	1851	1723	1884	3187	1169	1903	1549	963	1253	1004	2207	942	1706	2176	2453	1625	2738	1397	1484	1154	1552	1672
evm.model.ctg46.15.1.5d03f9d1	6.68	7.76	6.53	7.74	8.86	6.24	4.72	8.08	12.6	12.6	15.3	6.4	10.6	9.05	10	12.4	11.4	11.4	19.2	13.9	12.1	15.8	6.4	11.9	14	9.83	9.44	8.8	9.98	9.69	5.93	7.43	7.06	8.27	12.3	19.9	11.5	11.8	22.1	13.3	15.5	16.7	13.2	14	14.3	15.9	12.6	8.61	9.21
evm.model.ctg2.9	114	74.4	106	79.5	100	89.8	91.2	92	63.9	92.4	80.6	79.5	49.6	90.5	89.6	49.5	98.2	82.3	119	90.2	95.7	76.3	70.9	67.2	43.1	55.3	93.4	85.9	100	74.4	83.6	59.5	54.7	82.5	67.1	77.7	75.4	64.5	64	63.6	90.9	68.3	67	83.6	31.2	44.9	30.8	54.2	47.8
evm.model.ctg1.229.1.5d03f94f	21.4	21	24.7	22.4	20.9	19.6	24.3	20.2	18.4	16.2	21.2	15.7	28.2	21.7	22.4	23.3	20.3	22.4	25.5	27.6	26.6	27	25.1	23.2	29.9	21.2	22.4	23.2	25.7	18.1	22.2	22.2	21.3	25	22.1	23.4	23	20.6	28.3	30.6	24.2	22.2	22.7	29.9	28.3	24.8	25.9	20.6	26.7
evm.model.ctg25.8	1.84	1.11	1.39	0.7	1.09	1.28	1.13	1.34	0.76	0.6	0.18	0.18	0.31	2.71	2.42	0.34	0.77	0.99	0.99	0.11	1.16	0.31	0.83	0.2	0.5	0.14	0.85	0.55	0.32	0.8	0.47	0.15	0.36	0.5	0.96	0.64	0.29	0.65	0.4	0.06	0.44	0.49	0.63	0.33	0.52	0.48	0.29	0.26	0.17
evm.model.ctg3.39	466	423	413	425	434	460	432	450	417	431	440	437	469	510	403	425	577	416	404	430	392	376	405	399	412	400	468	362	428	340	465	407	373	459	282	372	430	430	341	388	388	494	309	380	359	299	339	268	433
evm.model.ctg148.7	12.1	18.2	21.1	25.3	26	22.4	25.1	21.1	21.8	20.9	27.9	17.6	22.2	20.8	15.6	28.9	19.2	19.6	25.2	27.2	27.7	23.4	20.7	24.3	27.7	19.5	19.8	26.5	27.4	21.1	20.5	22.7	24.2	29.6	27.2	31.5	25.5	28.1	28	34.8	25.6	29.3	23	25.3	26.9	19.8	22.7	19.4	29.7
evm.model.ctg20.34.1.5d03f95f	13.4	15.8	19.1	18.3	30.9	14.4	16.2	16.5	34.5	34.4	29.3	21.5	21.7	22.4	17.9	58.2	30.1	22.3	19.8	14.4	18.7	13	15.2	8.98	19.3	6.84	26.6	15.1	15.2	17.7	24.5	22.4	17.3	19.9	18	34.9	14.7	18.8	19.6	19.8	27.9	25.4	14.2	12.2	16.2	13.1	11.9	13	16.7
evm.model.ctg38.103	22.9	41.5	43.2	48.5	37.4	48	38.8	39.6	33.4	32.3	27.7	28.4	19.4	34.7	29.2	34.4	35.4	34.6	60.1	74.7	67.4	44.4	48.9	35.1	50.4	20.8	33.6	54.3	47.7	57.7	43.6	35.2	46.2	59	36.3	61.7	30.6	47.2	50.8	70.9	38.8	48.5	40.7	44	19	39.8	29.3	18.3	49.6
evm.model.ctg18.8	19.9	25.3	22.2	37.1	23	18.3	22.8	17.9	31.9	20.4	29.3	21.6	30.9	22.6	19.2	30.7	21.1	23.5	29.8	34	41.4	30.7	25.7	31.8	36.8	40.2	21	25.9	24.8	27.9	26.4	27.7	28	23.8	25.6	32.1	22.3	33.5	34.9	34.1	26	26.7	31.9	26.8	36.5	24.3	26.1	18.7	33.4
evm.model.ctg6.77	1.64	10	9.63	8.91	13.8	11.2	17.5	10.7	6.2	17.2	11.4	12.6	7.6	9.06	5.39	9.07	9.77	10.1	15.4	14.7	16.4	8.14	10.7	9.55	7.09	8.59	14.4	16.8	19.8	16.8	8.67	15.4	7.13	15.8	18.9	13.2	13.5	13.4	13.4	13.5	16.7	13	7.93	13.4	8.11	6.76	10	8.96	15.8
evm.model.ctg19.107	34.3	27.4	32	9.63	16.2	18.1	25.9	6.88	22.6	19.8	10.7	24.7	12.5	27	43.2	14.6	17.2	29.8	12.6	17.7	25.9	15.5	25.6	17.7	11.8	11	23.2	16	11.2	15	26	24	14.6	12.8	27.1	22.4	13.7	11.8	20.3	34.3	14.7	15.4	9.79	19.2	19.9	18.2	11.3	11.8	8.77
evm.model.ctg21.7	59.3	49	59.7	64.3	51.8	47	55.6	55.6	73.6	50.7	52.4	43.8	59.9	52.1	49.4	74.7	44.1	47.6	75.4	57	75.7	67.1	63.1	62.4	84.6	51.5	63.3	73.8	63.8	55.3	58.4	51.9	67.1	67.5	51.6	59.4	55.2	65.1	73.5	67.9	56.6	62.6	57.6	73.7	60.6	57.3	62.5	43.9	82
evm.model.ctg1.381.2.5d03f967	46.6	39.8	43.5	54.3	49	38.3	55.7	52.4	41.8	37.8	53	35.8	46.4	40.8	32.6	52.3	41.8	34.7	54.2	56.1	60.6	54.6	49.6	47.5	59	50.7	41.3	58	56.4	42.2	49.1	43.9	47	56.1	40.3	59.1	46.5	57.2	64.6	61.5	52.7	50.4	48.9	64.3	42.2	42.5	44.6	37.9	52.5
evm.model.ctg112.18.1.5d03f91b	7.85	9.14	8.55	11.9	8.29	8.04	9.4	7.26	6.68	8.36	4.84	5.73	8.56	8.29	3.76	6.22	7.11	4.7	9.78	14.9	13.3	14.1	9.85	7.59	14.1	10.1	8.75	13.5	9.46	6.07	9.21	13.7	9.73	11.9	6.71	11.6	6.48	7.94	13.1	10.5	7.95	7.21	7.07	16	6.39	8.08	11.5	7.71	12
evm.model.ctg169.7	19.6	20.1	26.5	36.4	31.8	28.6	41.2	32	22.7	23.6	28.1	14	32.3	27.4	17.9	30.9	20.1	19	30.5	40.4	45.2	39.5	26.7	19.8	40.2	29.3	24.5	36.3	34	29.3	28.3	26.5	24.3	31.5	27.3	27.4	25.5	27.8	32.7	33.3	33.1	32.7	34.2	44	28.3	31.9	32.3	22.1	31.3
evm.model.ctg16.86	20.7	25.3	35.2	50.1	44.8	28.2	24.3	46.4	11.6	18.6	56.7	13	45.5	26.7	10	46.2	35.4	11	35.3	41.6	70.8	60.1	50.8	28.6	81.5	19.7	39	40	50.4	37.5	40.8	25.9	37.3	62.4	22.6	30	23.4	22.2	77.8	19.2	42.7	26.6	58.2	46.5	44.3	46.4	41.2	31.4	48.3
evm.model.ctg33.4.1.5d03f9a7	8.42	11.8	13	6.14	9.05	9.78	10.4	4.96	9.96	8.26	4.59	8.15	9.25	14.6	18	5.38	7.89	11.5	6.55	6.03	8.64	6.04	13.3	6.69	5.64	6.51	10.6	7.01	6.02	7.7	8.53	9.4	6.57	7.24	8.43	10.3	5.48	5.58	5.05	9.16	6.19	5.48	6.07	6.21	9.77	8.56	5.26	6.87	6.26
evm.model.ctg160.4	10.3	12.7	11.1	21.8	15.4	14.4	17.7	20.4	17	12.6	16.6	14.2	23	14.3	12.4	16.9	12	13.8	19.4	26.2	20.4	19.6	19.2	16.3	23.7	18.1	10.7	17.4	19	12.6	12.7	18	12.8	20.3	12.7	16.9	16.1	22.6	18	19	21.1	14.1	19.5	19.2	22.2	17.2	19.5	14.1	22.4
evm.model.ctg59.175	23.7	24.3	27.5	11.2	24.8	20.1	35.5	15.8	30.6	33.3	19.4	21	20	27.1	42.9	24.7	23.9	33.7	31.6	27.6	31.1	15	12.5	9.63	16.4	5.78	18.8	16.4	17.6	18.3	20.9	33.1	8.88	15.1	29	14.8	22.5	27.1	16.4	24.1	17.9	23.8	17	28.3	9.18	15.6	19.5	16.7	15.1
evm.model.ctg113.12.2.5d03f91a	13	13.1	11.6	6.44	9.27	6.4	8.52	4.17	11	6.75	4.55	9.13	9.41	17	22.5	8.52	8.82	16.6	7.3	8.22	9.96	6.89	10.6	10.6	5.67	5.89	12.3	7.13	3.23	7.61	9.22	11.6	6.69	5.8	11.2	10	5.95	6.01	6.63	9.68	5.69	6.2	7.09	6.55	8.23	9.94	7.65	6.45	4.89
evm.model.ctg11.235	11.4	8.79	9.92	5.25	8.58	8.48	11.8	6.24	5.24	6.84	4.65	5.28	3.81	11.7	16.2	4.69	6.54	10.6	6.09	6.65	9.46	5.75	7.87	7.76	5.65	6.34	8.83	7.37	5.05	6.37	8.01	7.64	4.23	4.43	8.86	8.73	4.99	4.77	6.38	11.2	5.37	5.78	4.52	6.24	4.72	5.21	4.17	4.02	3.59
evm.model.ctg11.57	5.51	6.07	7.21	21.8	22.7	5.27	11.1	25.7	4.42	4.92	22.3	0.68	18.9	6.25	3.41	20.8	8.78	2.59	9.5	23.2	23	34.2	13	12.8	38.6	8.35	7.6	16.7	28	13.1	7.41	4.8	11.7	27.5	9.76	9.54	5.91	10.1	35.4	4.14	17.7	6.37	30.9	34.6	15.5	20.1	26.4	14.6	26
evm.model.ctg10.3	12.7	10.3	10.1	4.15	5.18	4.49	12.2	5.63	24.6	12.3	7.61	4.58	9.33	24.9	35.3	12.5	24.2	30.8	6.69	4.52	4.83	4.33	3.11	5.96	1.79	2.14	16.2	10.9	3.47	7.86	13.7	14.5	5.11	6.38	8.18	1.83	11.7	3.93	1.75	5.84	7.28	7.06	11.9	18.5	11.3	10.8	7.82	7.1	5.5
evm.model.ctg76.6	4.54	2.51	3.53	9.29	4.54	5.22	6.18	8.28	2.5	4.05	7.05	2.64	5.81	3.67	2.18	6.12	5.1	4.5	4.42	8.63	8.41	10.5	6.21	4.87	10.8	5.65	7.36	7.18	6.85	5.21	6.28	5.12	4.63	8.9	6.85	6.11	4.97	5.97	11.4	5.92	8.71	3.17	8.76	12.1	6.44	8.49	6.56	4.86	9.43
evm.model.ctg4.159	138	127	144	194	175	156	180	170	126	149	174	119	150	135	93.3	184	151	122	230	212	233	201	166	213	217	137	175	156	174	160	169	148	179	208	132	181	167	114	232	182	167	167	139	213	150	154	163	116	167
evm.model.ctg27.112	46	45.8	49.3	16.6	30.1	29.9	29.7	15.1	37.2	39.8	23.3	48.2	25.1	47.4	76.8	27.8	32.9	55.2	26.4	23.8	27.7	22.9	39.8	37.8	16.3	18.6	41.5	20.4	16	31	37.4	43.4	36.2	20.9	47.6	43.6	42.7	24.3	25.3	39.4	23.6	35.5	20.7	15.6	34.8	29.4	19.8	25.3	18.3
evm.model.ctg64.12	4.82	9.06	8.06	17.8	10.8	8.36	12	16.4	11.7	11	17.5	9.82	12.9	11.6	4.88	15.8	11.3	11	15.2	18.3	17	14.6	10.6	11.7	21.3	22.8	10.2	16.1	12.4	7.63	12.8	18.5	11.7	15.3	13.6	16.3	8.14	17.1	18.8	13.1	14.6	10	12.8	18.8	19.9	9.73	13.7	7.1	18
evm.model.ctg43.69.2.5d03f9d0	35.5	42.8	41.8	37.9	42.1	38.4	33.4	35.7	43	35.3	31.5	36	47.7	40.7	46.1	45.1	40.7	42.2	42.3	55.7	51.8	49	43.1	41.7	49.7	27.6	41.6	47.9	47.6	38.2	32.6	48.3	33.6	53.6	50.1	52.1	51.6	40.9	55.8	53.1	54.3	47.6	38.3	54.9	43.4	38.2	43	35.5	52.5
evm.model.ctg53.44	29	36	42.4	51.1	36.2	35.4	40.7	50.9	52.8	43	56.7	26	53	42	39.1	63.6	42.3	39.4	48.7	50.3	59.9	52.1	45.6	41.5	51.5	47.3	40.5	50.6	41.9	41.4	39.8	37	45.2	56.4	42.3	43	41.6	57.5	55.1	50.8	50.5	49.6	47.3	50.6	52	46.9	58.1	39.6	64.7
evm.model.ctg172.15	67.4	71.1	105	64.7	91.5	55.4	85.4	91.1	45.5	70.2	69	47.2	47	95.6	66.8	50	49.4	65.6	63.3	85.2	91.6	103	81.6	95.3	80.6	201	83.9	130	96.4	112	77.6	89.8	172	82.7	63.5	69.3	59.7	37	77.7	69.3	58.6	38.3	73	103	71.1	104	68.7	120	114
evm.model.ctg54.18	15.7	11.5	8.47	15.6	16.3	12.5	13.7	16.3	11.2	8.79	14.2	7.28	14.3	10.3	6.03	12.4	8.52	6.58	23.4	16.6	23.4	23.6	16.1	9.72	17.7	19.1	9.66	14.7	20.4	13.2	15.8	8.74	11.8	13.9	9.91	12.8	9.06	19.4	15	16.2	11.2	15.5	18.6	22.4	12.7	13.7	9.78	9.2	15.3
evm.model.ctg48.28	15.2	15.2	72.1	145	186	14	60.9	338	35.9	118	105	31.7	97.3	52.3	16.7	135	29.9	19.8	246	228	343	205	75.4	74.2	233	195	39.3	120	175	121	18.9	19.9	151	273	19	55.1	119	157	70.2	36	41.1	76.4	321	133	247	158	209	177	242
evm.model.ctg39.1	42.9	48.9	39.3	63.5	48.4	42.5	68	46.2	66.2	53.8	59.5	52.2	39.4	49.6	51.9	66.1	50.9	58.3	73.4	71.3	59.9	59.7	49.6	55.1	60.7	49	49	71.5	51.8	60.5	51	52.3	67	58.3	64.9	80.5	72	77.1	62.2	83.5	65.2	74.1	45.5	60.1	46.4	47.7	42.1	41.7	68.6
evm.model.ctg42.54	47.9	66.4	66.4	122	89.3	84.1	63.6	114	95.3	78.4	96.8	82.1	50	61.7	60.3	113	78.7	63.4	64.1	109	116	91.1	57.4	108	119	103	76.2	132	125	124	74.6	88.8	152	150	65.3	97.2	98.2	95.6	119	113	111	112	58.9	77.6	53.4	49.8	61.4	62.5	139
evm.model.ctg23.58	37.3	40.8	68.7	49.5	53.6	39.7	56.2	54.7	37.3	41.7	47.7	42.9	49.9	47.7	45	53.6	43	42.8	55.8	63.1	55	64.4	53.6	48.7	76.4	38.2	48.2	46.3	56.5	43.7	50	40.1	50.8	59.4	39.7	68.2	55.8	56.3	55.5	49.1	52.9	65.7	61.3	71.1	61.2	53.4	60.8	42.9	57.1
evm.model.ctg18.27	8.33	7.34	5.99	3.59	6.64	7.67	9.66	5.42	4.81	6.68	3.53	5.31	4.08	10.3	12.1	3.52	5.53	7.15	8.88	6.71	5.03	4.38	6.15	2.89	3.44	2.01	6.62	8.62	6.59	4.66	6.51	6.54	3.08	5.66	6.27	6.92	2.53	4.23	2.58	6.61	3	3.38	4.61	5.69	3.34	3.37	3.14	2.95	2.96
evm.model.ctg117.7	25.6	19.1	23.8	20.3	30.7	21.8	26	27.4	25.1	22.7	12.6	9.93	26.7	29.1	20.8	20.4	17.1	16.5	19	23	26.9	22.5	18.7	16.1	14	8.31	31.4	19	16.4	19.5	31.2	8.32	11.2	12.5	11.4	12.8	15.3	8.43	21	11.7	19.1	15.3	22.6	21.4	19	22.2	13	21.7	15.3
evm.model.ctg87.5	17.5	6.93	15.8	13.8	14.9	12	12.2	23.9	19.4	11.2	11.8	14.7	6.74	16.5	39.8	26.4	21	13.4	21	16.3	23.3	11	9.97	4.74	13.3	11.4	15.2	6.65	19.7	20.9	11.3	11.8	11	15.4	11.9	16.5	10.8	13.9	7.15	10.3	14.1	18.7	12.6	18.5	7.96	8.15	10.3	6.58	13.3
evm.model.ctg27.72	31	35.4	30.3	12.3	15.6	14.2	24.3	7.17	19.8	20.7	14.2	31.9	13.8	25.7	39.6	12.5	17.5	30.5	6.92	12.6	21.1	15.6	22.9	22.8	15.9	11.1	24.2	12	10.4	12.8	27.7	29.2	16.6	12.1	27.7	20	14.4	16.1	20.3	39	15.4	18.8	7.21	16.9	14.9	19.1	12	8.15	9.33
evm.model.ctg166.10	30.3	37.4	28.9	36.4	25.3	28.8	31.1	31.7	23.2	30.5	34.9	26.8	32.6	28.5	24.8	39	28.5	30.5	35.9	36	38.6	38.8	29.6	37.4	39.3	32.3	29.1	42.8	32.7	34.6	34.2	42	45.3	35.4	34.3	33.8	31.2	31.8	36.9	40.7	30.8	30.6	31.5	22.9	47.9	29.5	37.2	26.6	42.5
evm.model.ctg17.81	69.2	73.7	57	187	52.8	89.6	107	43.9	105	48.6	119	43.2	88.7	54.6	21.7	76.6	40.3	50.7	88.8	160	136	152	82.4	72.1	138	128	64.8	126	122	95.9	160	55.8	87.6	85.6	45.9	48.5	42.2	130	68.5	116	96.9	145	106	165	116	95.6	79	56.2	101
evm.model.ctg78.30.1.5d03fa1a	13.1	13.1	17.1	25.7	23.2	27.6	27.4	22.6	16.7	17.2	18.5	11.7	21.2	22.2	16.8	19.2	14.2	18.8	26.8	25.5	32.3	24.6	18.9	17	28.2	19.5	19	23.4	25.5	24.2	22	17	17.6	21	20.4	23.9	21.3	22	24.7	23.7	26.2	20.3	26.7	23.4	24.5	24.2	22.5	18.9	22
evm.model.ctg12.137	43.4	50.2	45.9	63.8	50	46.5	55.7	38.4	55.4	55.2	61.9	42.9	31.1	41.1	45.3	55.1	42.7	50.2	68.6	72	58.8	50.5	60.9	57.8	63.8	69.9	67.9	94.2	65.1	83.1	54.9	55.5	56.4	68.3	61.8	75.8	56.8	55.7	62.1	77.4	58	59.1	43.4	63	31.5	37.7	28.9	39.9	60.8
evm.model.ctg32.3	40.3	28.1	41.3	79.4	35.8	33.3	42.9	43.8	32.9	32.3	62.5	23.4	31.5	40.3	28.6	38.6	40.6	29.6	55.2	56.9	94.8	51	36.9	38.2	70.1	21.4	56.7	44.6	70.1	69.7	44.8	37.4	85.9	87.9	47.4	38.2	49.9	20.8	49.5	35.2	62.2	36.9	42.5	60	25.4	37	21.3	50.6	49.4
evm.model.ctg48.92	152	154	172	170	132	158	219	137	147	125	168	116	144	150	123	150	112	132	153	178	183	186	163	126	179	161	170	187	155	161	221	159	171	162	129	182	146	145	170	210	166	179	145	227	144	147	134	135	171
evm.model.ctg29.29	26.9	26.1	29.4	35.3	29.5	35.9	32.7	41.4	26.5	24.6	34.9	21.2	41.9	32	23.4	38.1	29.3	24.9	39.3	44.3	45.3	42.5	34.4	31.2	42.4	28.5	30.1	29.2	36.3	27.3	36.8	29.6	28.3	39	24.2	34.3	30.3	35.8	35.6	32.3	32.1	37.9	37.3	36.7	43.4	38.3	45.5	32.9	43.6
evm.model.ctg44.36	3.54	0.72	2.39	5.18	5.2	4.05	2.24	6.43	2.02	4.59	5.11	0.11	3.55	2.17	1.89	5.05	5.45	0.48	5.98	8.29	8.01	6.11	4.16	2.98	4.81	6.5	2.29	4.17	6.9	5.3	2.83	1.6	5.24	7.13	3.92	3.74	2.65	4.24	9.99	3.96	6.01	4.35	6.73	7.48	2.53	3.37	3.96	5.84	6.75
evm.model.ctg44.61	55.5	65.7	75.8	67.9	61.8	52.4	99.3	61	54.3	61.1	71.9	61.7	60.3	69.2	60.9	72	64.2	72	68.8	81.8	82.1	78.6	62.6	75.8	67.3	69.5	75.7	74.6	64.7	64.8	78.8	84	88.7	73.4	75.1	83.3	70.5	84.2	76	99.6	84	91.5	62.1	59.2	73.8	57.3	64.5	58.7	72.1
evm.model.ctg6.227	129	53.9	69.8	49.2	60.3	99.3	75.3	74	48.4	58.5	54.8	56	45.6	59.1	80.1	87.3	100	51.5	36.5	56.4	69.7	58.9	66.8	46.6	46.4	33.4	103	34.1	58.5	55.1	134	54.1	55.3	53.7	36.4	54.3	43.8	28.1	53	47.9	51.2	61.9	45.9	49.7	41.5	59.3	33.9	55.5	56.1
evm.model.ctg1.301	26.5	20.3	25.4	11.6	17.3	14.3	19.4	11.3	15.7	15.4	12.1	15.8	14.1	21.1	27.5	14.1	14.3	19.1	15.4	14.8	18.9	15.3	17.5	13.1	10.8	9.21	18.3	14.1	11.7	14.5	16.7	18	11.7	10	16.5	16.2	14.2	14	16.1	19.8	13.8	14.8	12.9	13.5	11.6	13.4	8.91	13.1	9.94
evm.model.ctg3.293.1.5d03f9c7	22.6	11.7	9.89	6.97	9.35	8.63	12.5	7.81	17.7	11	6.14	6.03	23.6	21.4	34.7	17.6	16.1	22.3	12.6	5.95	4.9	5.86	4.36	13.8	4.48	2.95	13.2	13	1.96	10.6	10.5	13.7	6.41	9.23	9.17	3.63	6.86	8.65	4.03	6.86	9.75	5.99	13.3	13.8	14	11.9	14.8	9.55	11.7
evm.model.ctg81.44.2.5d03fa25	124	97	113	40.3	59.1	64.5	89.3	41	76.6	70	47	68.6	64.3	104	152	60.3	58.3	99.5	48.4	67.3	83.2	62.8	90.9	57.9	55.4	40.6	93.6	55.8	45.5	58.8	97	76.1	56.3	47.5	88.9	80.2	64.7	55.4	54.4	109	51.1	61.7	43.8	54.8	75.8	73.3	59.8	48.9	44
evm.model.ctg141.11	14.6	6.86	6.35	23.4	17.2	5.94	6.71	17.9	3.46	2.89	14.7	0.69	10.9	4.75	1.39	10.9	9.6	2.63	7.47	20.3	28	36.8	15.2	4.73	30.7	7.79	23.2	9.69	18.8	11.5	23.3	4.68	10.6	27.5	6.26	2.57	4.93	4.02	34.2	2.27	11.3	3.3	25.8	39	8.21	28.5	20.8	13.6	17.8
evm.model.ctg12.303	106	105	121	123	128	96.6	125	126	130	112	140	122	125	105	94.3	147	115	101	151	149	132	143	121	155	162	120	125	152	125	127	123	112	146	129	116	148	136	119	132	135	128	107	128	142	128	125	121	101	152
evm.model.ctg66.65	17.1	18.6	19.1	9.72	14.4	11.5	15.5	8.98	16.1	16.3	13.1	22.5	19.5	24.7	30.2	16.2	20.6	25	9.21	8.78	14.5	11.3	17.2	14.2	8.38	11.7	14.2	8.05	12.8	11.6	15.3	13.2	11.2	9.88	22	16.3	16.9	16.5	15.2	16.4	13.2	16.8	12.6	8.68	16.2	16.1	12.2	14.4	12.6
evm.model.ctg43.123	6.85	4.97	7.07	16.9	18.8	10.6	8.1	34.1	2.88	15.6	12	2.22	17	10.7	3.75	12.1	7.49	4.79	20.8	24.2	35.7	25.8	6.01	6.76	24	19.8	7.84	15.8	18	19.3	11.6	9.19	13.1	28.7	4.85	14.9	12.2	19.5	11.1	10.7	7.93	8.82	20.5	18.4	27.2	20	21.3	14	13.8
evm.model.ctg1.293.1.5d03f95b	2.82	2.69	3.8	8.67	6.3	4.19	2.99	7.11	6.54	2.59	7.66	1.82	11.2	3.93	2.75	8.71	5.97	4.49	4.89	9.58	7.4	9.63	9.12	6.07	8.74	8.18	6.62	4.21	6.37	5.9	7.75	3.37	8.05	7.29	4.61	5.41	10.8	4.46	8.83	6.01	8.8	5.38	7.78	3.16	4.86	10.8	8.75	6.59	11
evm.model.ctg218.14	23.7	14.3	20.1	32.5	42.3	17.5	19.8	50.5	16.8	26.1	63	16.2	41.8	22.2	13.5	61.7	32.2	17.2	31	57.2	47.4	48.4	28.8	25.3	58.3	24.1	29.3	36.6	47	30.5	35.5	24.7	24.7	55.1	24.9	31.4	21	32.7	53.6	24	39.1	27.6	50.6	47.6	35.8	34	47.7	33.2	62.7
evm.model.ctg73.43.4.5d03fa13	50.9	23.3	26.9	20.5	24	20	22.3	25.8	20.2	20.3	19.7	18.9	27.1	28.8	40.1	25.1	21.5	26	16.6	20.6	18.5	21	22.9	22.4	16.4	17.8	24.4	16	15.5	20	24.1	18.5	20.2	18.6	20.6	18.8	20.9	18.8	20.1	19.9	21.7	20.4	19.8	23	26.1	21.7	16.4	19.9	23.2
evm.model.ctg40.49	19.1	12.5	20.3	35.6	27.7	25.5	25.4	31.2	19.9	17.6	30.7	15.1	26.4	18.1	11.4	32	19.7	16.2	26.9	26	28.9	31.5	24.9	17.7	34.6	26.5	22	28.6	32.8	23	25.1	15	23.3	37.1	17	21.9	22.4	26	19.6	20.1	31.7	28.9	30.4	35.1	24.3	24	26.5	25.7	42.2
evm.model.ctg32.119	20.5	14.7	30.6	35.2	32.4	23.6	50	40.6	12.3	14.9	58.4	9.49	48.8	18.8	5.52	35.6	20.7	6.67	23.9	51.4	28.8	53.9	34.3	21.5	58.4	21	25.6	35.5	69.3	22	25.4	18.6	23.1	46.1	30.4	29.1	29	21.3	152	10.7	101	20.6	37.5	57.6	27.1	40.7	41.7	31.9	40.2
evm.model.ctg1.69.1.5d03f937	19.3	13.4	16.1	20	19.2	11.8	16.8	18.3	14.2	12.9	7.52	8.98	20	17.6	11.2	6.81	9.29	9.57	20.3	24.7	22.4	23.1	17	22.5	23.6	12.9	14.3	22.2	25.5	19.8	13	11.9	18.6	22.7	8.45	10.3	13.3	10.7	11.2	14.3	14.6	12.7	22.1	23.2	19.5	26	19.1	15.9	22.6
evm.model.ctg74.48	67.7	135	34.8	642	47.3	52.7	498	19.7	35.2	5.27	254	11.4	278	42.3	48.9	6.71	13.5	18.1	148	254	272	660	227	192	509	397	15.8	247	268	51.5	138	38.1	188	220	13.2	6.3	11.5	928	15.1	63.2	611	11.6	581	760	459	62.9	533	24.5	192
evm.model.ctg92.31	7.59	3.77	6.02	2.7	3.43	3.62	5.98	2.27	2.95	3.82	1.73	4.1	1.8	3.59	5.74	2.62	1.99	2.71	0.59	1.66	3.35	2.89	3.13	1.94	2.66	1.72	2.88	3.28	1.98	2.41	3.08	1.6	2.31	1.58	3.66	3.61	1.73	1.69	3.89	1.9	2.85	1.5	1.77	2.62	2.75	2.48	2.45	2.61	1.98
evm.model.ctg28.29.2.5d03f984	25.3	15.6	20.9	9.67	16.3	17.3	16.5	9.02	12.2	19.9	9.14	17.6	8.18	18.4	30.6	13.4	11.5	16.5	11.8	14.3	15.6	10.2	12.9	9.11	7.7	8.73	19.5	13.3	10.5	12.9	15.2	12.3	8.22	12.9	21.4	19.4	14.9	11.1	13.7	25.2	11.8	14.6	8.57	12.9	9.02	10.1	8.76	11.2	6.78
evm.model.ctg114.13.2.5d03f919	30.4	33.6	28.3	22.4	19.8	19.9	22.5	18.1	38	30.3	27.2	29.6	37.8	39.1	39.3	22.4	33.7	34.9	20.6	24.8	20.3	22.2	32.2	26.3	20.2	22	28.6	17.4	15.9	18.5	28.4	26.3	21.8	19.8	24.3	25.6	30.5	24.5	22.6	25.3	24.5	27.1	21.8	13.8	27.6	29.1	23.2	19	24.8
evm.model.ctg48.122	136	68.1	91.6	193	78	676	156	127	76.7	107	207	71.6	113	68.4	29.9	151	168	55.5	247	237	184	257	175	167	277	171	261	251	257	181	448	69.5	206	234	75.8	134	167	171	117	139	242	256	248	276	195	155	299	151	276
evm.model.ctg30.67	0.91	3.16	2.79	1.7	2.92	1.63	1.26	2.28	5.3	4.22	2.06	2.59	1.5	4.52	7.36	2.37	5.06	6.06	3.04	1.76	3.2	1.08	2.4	0.71	0.51	1.33	4	1.47	1.94	1.48	2.64	4.59	2.04	1.57	3.38	3.99	3.47	1.53	0.07	2.3	2.04	3.06	1.86	0.88	1.45	0.73	0.74	1.57	1.05
evm.model.ctg137.35	15.1	17.9	18	36	15.8	16.6	13.2	20.7	26	24.7	34.3	17.2	39.1	15.4	17.8	36.8	20.2	18.7	15.7	33.3	22.6	32.9	17.8	19.9	39.5	39.8	13.8	26.8	33.1	18.7	19.7	16.3	25.9	24.7	22.5	20.4	29.4	44.7	22.4	19.3	38.4	31.6	34.3	23.7	49.9	21.8	37.9	16	34.9
evm.model.ctg5.35	30.1	28.8	30.6	34.9	31.5	27.5	33.5	32.5	25.1	24	35.3	25	37.8	26.8	23.3	39.8	30.2	25.4	27.8	44	41.6	42.6	33.5	34.3	46.7	29.4	32.8	30.7	38.7	25.8	30.6	29.9	31.7	42.6	27.9	31.1	29	33.1	49.2	34.5	38	33.1	33.6	46.2	31.7	33.4	33.5	26.6	39.8
evm.model.ctg364.1	1.51	9.32	6.98	11.1	11.9	7.84	12.3	6.72	9.36	8.22	9.15	6.14	14.4	12	1.72	2.76	9.16	7.82	27.3	21.5	14.1	16.2	12.4	12.3	21.7	6.32	11.5	19.9	4.56	6.65	10.8	7.9	11.3	6.42	6.58	7.49	11	4.99	18.4	9.38	6.71	7.71	12.9	18.6	10.8	14.2	19.7	7.69	12.8
evm.model.ctg128.2	2.77	2.12	5.98	2.24	3.96	2.81	6.33	5.42	3.16	7.23	4.74	3.94	1.22	3.89	3.47	2.85	3.31	5.85	4.79	2.94	1.08	1.75	0.73	4.42	0.87	0.88	3.67	5.74	6.23	2.26	1.4	1.5	1.98	2.15	1.7	3.06	3.66	1.87	2.31	3.06	0.95	1.31	2.81	3.61	0.25	1.48	1.14	1.95	1.03
evm.model.ctg742.2	2130	1527	1233	978	1497	1257	1409	1559	3890	3953	1260	2651	1403	2044	5658	4613	2555	4588	3463	1409	1415	772	1407	1494	1013	1349	1166	2021	1066	1014	1095	2567	540	1481	3070	2845	1630	2038	1919	2966	1457	1926	1209	1454	801	621	998	590	1290
evm.model.ctg35.29	56	26.6	43.8	29.4	33.7	39.4	24.8	36.4	30.1	27.3	34.1	25.7	38.2	35.6	51	41.3	51.7	30.7	26.1	31.4	36.1	32.3	33.5	26.1	32.8	18.5	58.2	21.2	25.7	28.8	52	27.9	27.1	30.9	21.5	27.7	26.4	23.5	34.2	23.8	30.4	27.2	29.2	30.8	27.7	31.4	25.9	32.9	30.9
evm.model.ctg8.128.1.5d03fa3c	91.9	110	104	61	76.6	118	84.1	54.8	84.5	81.9	67.1	104	73.1	129	110	84.2	107	123	53.2	56.7	69.8	55	89.2	74.6	53.6	40.8	120	54.8	54.3	92.1	128	122	77.4	54.5	82.9	110	79.8	57.6	105	99.3	87.4	94.2	53.8	49	57.2	58	41.6	64.2	56.8
evm.model.ctg10.29	7	4.3	3.81	3.84	3.7	3.54	4.11	4.69	6.31	3.48	1.99	2.78	6.64	9.99	13.3	6.03	5.77	7.72	6.33	2.93	2.26	2.28	2.58	4.28	1.52	2.32	4.38	4.85	2.09	4.09	4.21	4.22	2.21	3.34	2.41	2.28	2.26	3.01	2.61	2.05	2.83	1.56	5.64	6.29	4.17	4.68	3.32	4.58	3.9
evm.model.ctg8.53	15.8	17.4	15.8	15.9	18.5	15	21.1	16.2	14.6	17.5	21.1	12.5	17.8	21.7	22.3	20.5	17.4	20.7	14.1	24.4	22.9	22.4	16.4	16.5	22.1	17.2	17.9	16	17.2	15	15.5	19.5	18.8	19.3	29.1	21	26	19.2	27.7	34.2	20.5	25.9	16.5	27.6	26.5	16.1	25.2	17.4	21.7
evm.model.ctg2.39	8.71	10.7	11.7	4.55	7.57	7.82	7.16	4.51	11.5	10.4	6.22	11.5	7.12	13.9	16.9	7.74	11.3	15.9	7.45	6.63	8.51	5.68	8.85	7.65	4.12	4.28	12.3	5.5	5.34	7.48	10.6	10.6	7.96	5.5	11.6	10.9	10.5	6.66	5.97	11.4	7.42	10.8	5.47	4.63	7.6	6.48	5.22	6.94	4.88
evm.model.ctg31.72	35.5	22.6	24.7	18	20.5	21.7	19.8	18.9	23	20.1	18.7	19	22.4	26.9	40.1	25.3	27.1	24.3	18.6	19.1	20.3	19.6	19.6	17.1	18.7	14	25.4	19.1	15.7	18.6	26.7	26.8	14.9	19.3	18.7	22.9	15.8	19.7	23.5	22.2	21.4	18.9	18	18.9	18.7	18.4	17.1	14.9	19.7
evm.model.ctg11.147	27.7	18.8	24.2	14.1	17.9	16.6	20.5	12.9	13.7	15.2	11.8	14.6	22.6	23.3	26.2	14.6	14.5	17	13.5	13.3	15.9	17.3	19.5	15.4	11.9	15.6	19.5	12.3	11.8	15	21	13.2	16.2	11.5	13.6	14	16	8	12.6	12.2	12.2	14.5	14.9	11.7	18.7	20.2	12.7	15.8	15.3
evm.model.ctg25.4	137	133	134	164	138	112	167	179	131	125	162	116	126	129	119	149	123	118	177	180	174	180	129	141	209	198	137	187	187	120	137	120	135	154	138	161	127	250	204	163	153	152	136	216	161	112	138	98.4	156
evm.model.ctg19.106	21.3	20.8	24.1	12.4	18.4	19.1	23.7	11.2	14.8	18.4	10.6	16.7	11.1	22.9	27.2	12.8	14.7	19.4	15.9	18.6	21	14.7	17.6	11.1	11.7	10.5	18.9	17.4	12.3	14.1	21.1	18.7	12.4	14.9	21.5	18.7	12.6	11.9	13.9	26.2	14.4	12.7	9.16	17.8	11.5	12.1	8.35	9.89	7.53
evm.model.ctg51.67	1.51	1.18	2.52	15.4	12.1	0.89	0.33	30.3	12.9	8.58	25.1	6.03	12.9	3.09	2.12	26.4	2.92	1.79	19.5	27.2	21	17.7	2.13	4.1	40.5	39.7	0.94	19.1	11.9	6.86	0.49	0.05	14.4	34.4	6.06	13.1	10.2	29.9	14.6	8	4.55	9.01	22.9	11	42.8	19.6	26.4	20.8	31.1
evm.model.ctg77.55	33.9	26.2	34.6	56	38.3	30.7	44.9	50.1	44.4	31.8	50.9	48.1	44.8	29.7	32.7	54.8	31.5	34	59.3	58	50.9	47	39.8	56	71.4	32.1	37.9	55.1	58.1	49.9	39.8	33.2	49.6	51.2	39.7	59.6	42.2	57.6	36	45.6	37.2	37.2	45.1	58.3	54.2	44.6	51.9	35.2	62.8
evm.model.ctg59.117	37.6	47	39.8	49.1	36.8	34.5	40.2	41.1	47.6	40	48	29.3	47.1	38	41	59.7	47.3	44.1	47	55.6	55	46.4	42.9	48.5	58.9	39.2	42.1	53	48.3	39.6	40.7	45.3	34.8	44.8	35.6	54.2	38.9	55.1	59.2	70.2	50.4	49.7	43.9	57.6	39.9	43.4	45.4	33	64.2
evm.model.ctg28.1	32.1	21.7	40.5	47.5	36.2	22.5	40.2	28.3	17.9	37.8	31.3	26.7	41.9	29.8	9.31	20.9	22.4	16.1	48.8	56.4	48	39.9	30.1	31.2	64.7	29	27	37.9	48	37.5	17.1	20.9	39.6	49	21.5	29.6	26.2	36.1	29.8	26	36.1	38	56.4	37.2	34.8	39.2	54.7	28.2	49.5
evm.model.ctg46.42	54.4	65.7	46.9	21.7	23.4	113	73.8	23.4	26.9	33.2	15.8	23.9	28.9	88.6	37.2	19.5	46.2	42.1	10.3	27.8	25.6	25.8	30	23.6	18.4	20.5	113	25.4	24.1	40.5	94.9	135	37.7	18.2	19.6	20.3	17.8	24.4	20.4	28	30.6	13.5	10.6	26.9	11	18.6	11.5	15.1	12.1
evm.model.ctg15.87	4.02	13.9	14.5	16.2	17.8	12.1	11.2	22.9	11.5	29.6	40.2	12.1	18.7	8.81	3.67	28.8	16	12.8	45.6	28.7	31	30.7	10.5	21	53.2	21	6.56	27.8	32.3	10.6	7.51	20.3	11.7	33.7	38.2	28	21.6	60.1	21.3	17.4	20.7	20.4	30	29.3	20.5	7.27	43.7	5.85	30.8
evm.model.ctg19.77	36.3	22.5	30.2	25.6	26.3	20.7	33	28.4	25.9	21.9	23.7	28.3	22.6	30.5	34.6	17.9	23.2	25.3	19.3	24	23.2	24.4	26.5	24.2	25.6	22.9	24.1	20.8	18.3	19.6	31	26.9	22.1	18.7	22.7	27	17.3	21.5	20.2	25.2	21.7	22.4	26.8	17.1	19.8	25.6	19.4	16.4	20.7
evm.model.ctg96.13	72	74.6	65.6	50.3	83.3	46.8	59.9	61.8	120	100	56.2	79.8	79.2	110	148	112	111	127	84	56.5	55	42.7	44	64.5	29.1	27.9	62.8	70.5	39	59.2	55.5	92	52.9	61.6	98.6	75	83	70.7	77.2	97.8	69.4	68.7	66.5	75.2	53.1	53.9	44.8	62.2	54.2
evm.model.ctg17.186	10.6	9.78	9.32	6.48	9.16	6.95	10.2	6.72	6.58	6.14	3.81	6.26	4.18	10.5	10.9	5.26	5.6	6.65	8.35	6.78	6.78	5.19	5.75	6.41	4.7	6.05	8.52	7.44	7.04	6.82	5.75	6.5	4.04	3.96	5.67	5.79	4.97	4.78	5.68	6.22	3.84	4.36	5.94	6.59	2.84	5.4	2.58	3.71	3.81
evm.model.ctg51.65.1.5d03f9e9	17	14	18.6	19.9	17.7	17.7	18.1	17.6	15.5	15.5	19.9	10.2	24	16.6	12.1	20.8	13.6	13.5	23.4	23.4	24.5	25.2	19.5	17.4	27.4	16.1	16.6	13.2	12.7	16.3	16.2	14.1	16.4	18	18.4	23.3	20.8	21.8	21.2	18.2	21.5	18	25.2	23.6	24.6	24.5	24.7	15.8	23.2
evm.model.ctg36.118	7.86	1.52	4.52	3.07	4.41	16.9	3.9	3.5	17.6	4.68	7.21	6.57	5.8	6.52	8.26	23.3	13.7	6.79	5.9	3.29	5.04	3.77	6.03	6	4.05	3.78	13.2	3.2	4.58	5.24	15	4.11	4.94	5.44	3.62	3.26	7.63	3.48	3.32	7.08	5.04	9.86	5.1	3.7	5.58	4.47	3.65	6.08	4.71
evm.model.ctg34.25	4.66	5.18	7.67	11.7	7.68	7.11	11.7	5.36	3.17	2.14	3.79	2.01	2.85	8.01	1.91	2.57	4.46	3.53	8.27	11.8	11.7	7.25	6.78	3.62	6.03	4.4	6.92	11.8	20.5	13.5	10.5	7.25	7.12	14.3	4.29	6.95	5.51	2.99	7.94	8.5	7.64	9.02	7.19	8.2	2.15	5.44	3.21	9.24	8.77
evm.model.ctg57.9	61.8	38.6	59.3	56.4	64.5	57.9	49.1	57.4	47.5	72.3	85.8	50.9	56.9	60.7	41.9	49.7	53.7	55.9	153	97.7	78.2	74.7	71	92	77.4	55.2	54.1	83.3	60.8	48.2	47.6	42	58.3	69	40.9	113	70.4	72.5	90.5	40	54.4	49.6	64.7	61	55.2	86	77.2	61.7	77.2
evm.model.ctg103.18	73.8	91.1	79.7	44.8	76.8	48.3	57.8	61.4	73.1	87.7	68	90.6	62.6	92.1	132	87.6	86.5	95.7	66.1	60.4	59.9	59.1	58.2	48.8	50.2	40.4	66.6	58	50.8	49.2	72.4	70.8	41.9	59.7	98.8	92.6	67	90.7	89.1	84.9	66	81.9	56.9	41.8	74.6	55	51.5	40.3	55.7
evm.model.ctg7.19.2.5d03fa11	22	15.3	19.5	7.71	12	10.6	12.9	6.01	14.4	14.2	7.33	13.7	10.4	19.5	25.9	9.21	10.2	19.5	7.52	9.95	13.7	9.13	17.7	12.4	7.91	5.65	16.2	9.9	5.03	8.8	13.2	14.5	10.1	7.79	17.6	14.6	11.6	6.97	11	21.9	6.38	8.26	6.12	8.6	15.6	13.5	8.74	8.34	6.03
evm.model.ctg12.56.1.5d03f932	12.7	10.5	11.1	9.34	10.5	8.96	10.1	8.66	11.9	10.9	7.91	8	15.5	14.3	19.6	14.2	10.2	13.8	11	7.43	9.17	8.6	9.25	8.12	6.06	6.41	9.39	7.74	4.41	7.41	11.1	9.02	6.63	6.38	9.87	7.94	7.99	9.88	7.56	8.69	8.38	9.83	11.8	8.99	10.8	10.5	7.24	7.82	9.78
evm.model.ctg44.26	19.5	21.2	28.1	13.9	28.2	26.4	23.6	21.8	12.6	21.4	15.4	20.6	10.7	28.5	29.5	16.6	21.9	24	22.5	15	21.2	15.2	21.3	16.3	10.7	14.2	23.9	19.6	23.4	17.9	23.4	22.5	11.4	15.5	23.3	24.7	18.9	12.8	18.6	33.7	19.6	15.2	10.9	23.4	14.2	13.2	6.7	15.7	9.44
evm.model.ctg3.125	26.5	30.4	26.9	34.2	28.1	33	29.4	25.1	27.7	23	29.5	34	39	29.1	27.5	35	27	36	35.2	32.7	32.6	31	31.4	45.5	30	39.8	27.3	30.7	25.2	39	27.3	31.5	37.3	29.7	36.2	44.6	35.5	33.4	36	44.1	30.3	45.1	30.2	25.5	43.6	32.7	37	30.6	43.4
evm.model.ctg83.20.2.5d03fa26	20	20.3	21.4	25.6	22.2	23.5	24.1	18.6	18.7	18	23.4	17.7	25.8	20.3	15.8	22	19.4	18.4	25	28.6	25.8	28.2	22.2	21.2	30	19.5	24.4	24.7	24.4	20	25.1	20.6	20.2	28.4	18.9	24.4	20.7	22.3	25.4	27.1	24.5	23.9	22.6	28.5	25	24.6	27.2	20.2	29.2
evm.model.ctg7.39	15.8	22.5	29.3	12.4	22.7	12.4	7.15	11.1	37.3	22.7	26.7	23.9	25.5	28.1	33.9	29.3	33.1	31.6	20	9.17	21.5	12.3	19.4	21.5	9.72	5.25	19.3	13.9	13.2	13.1	15.1	14.1	12.9	10.9	23.5	20.6	29	26.2	27.8	38.8	13.7	9.16	14.6	11.4	17.2	17.9	8.21	12.7	16.5
evm.model.ctg10.28	52.5	22.8	42.8	122	115	25.3	51.7	141	22.3	29.6	121	15.3	87.8	33.8	18.5	96.6	29.2	13.6	80.2	108	127	131	68.3	42	205	56.7	51.2	94.5	129	63	55.6	47.1	66.1	193	25.9	49.7	30.4	54.4	135	18.2	101	35.7	149	140	71.4	90.9	165	65.7	153
evm.model.ctg1.147	13.9	15.3	29.7	30	32.3	22.7	10.9	34.5	35.2	54.3	45.5	38.7	28.3	27.3	7.5	30.6	38.9	30.6	86.4	50.7	47.8	35.7	31.4	45	41.8	25	21.9	61.5	50.9	30	18.9	33.8	42	51.9	30.2	29.8	48.6	34.7	42.3	29.3	38.3	38.4	31.6	42	8.81	37.7	35.3	28.2	45.4
evm.model.ctg59.38	18.4	7.76	13.2	10.6	15	9.6	12.3	17.3	5.12	6.08	9.08	5.18	5.04	10.2	16.6	9.68	7.33	6.91	10.1	8.22	9	10.3	10.6	8.57	8.01	5.64	12.9	8.23	10.8	8.95	11.6	5.58	7.07	7.06	5.63	7.15	5.57	5.92	9.83	5.85	9.35	5.62	8.42	11.8	4.47	6.15	4.67	7.17	7.25
evm.model.ctg114.12	7.94	6.59	7.18	3.18	4.69	4.02	6.73	3.69	6.27	8.46	3.11	6.21	4.77	9.39	11.2	4.87	4.56	7.52	4.13	4.99	4.3	3.22	6.12	5.06	1.78	1.89	7.98	6.37	3.83	3.96	6.38	5.31	2.39	3.72	5.73	5.85	4.74	4.39	3.68	7.11	3.05	5.54	3.28	4.89	5.46	4.14	1.99	3	2.96
evm.model.ctg139.2	67	31.2	36	18.8	22.9	24.8	31.6	19.6	20.7	23.9	14.7	23	14	29.5	42.2	17.6	23.5	26.2	23.5	23.5	32.7	23.7	23.4	17.8	20.4	27.2	31.8	27.1	33.6	23.2	34.5	26.7	21.9	18.7	24.7	22.6	21	19.1	18.3	30.4	21.3	19.4	15.3	25.9	14.7	17.6	10.9	11.7	11.3
evm.model.ctg63.25.2.5d03f9fc	35	27.1	26.3	13.3	25.3	11.9	18.5	16.2	44.7	30	19.8	34.5	24.9	38.1	50.7	36.3	36.3	43.8	32.9	21.2	25.6	17.8	29.5	18.2	14.7	13.1	17.9	13.2	12.2	13.6	21.6	31	16.8	17.3	34.3	32.2	27	23.2	34.5	42.9	22.9	32.9	22.2	23.7	18.8	21.9	12.8	16.5	15.1
evm.model.ctg1.344	46.2	120	113	69.8	32.2	51.4	146	23.9	47.3	42.6	51	37.8	50.8	61.1	53	55.1	57.4	159	47.1	86.9	74.9	110	81.8	98.5	78	64.5	58.4	63	96.6	81.6	89	74.3	97	54.3	77.5	87.2	71.1	140	178	137	109	78	69	89.5	123	65.7	66.1	63.6	65.9
evm.model.ctg92.54	28.8	31.8	38.2	44.4	40.1	32.5	39.4	36.7	36.1	26	33.9	32	40.1	42	30.1	40.1	32.8	33	43.3	48.7	53.7	40.9	35.5	34.8	42.7	43.7	32.8	51.2	40.4	31.7	36	43.9	39.7	46.7	31.8	43.1	38.4	38	41.9	45.9	41	45.2	38.7	48.1	37.1	35.2	38.4	30.3	45.2
evm.model.ctg450.5	54.3	45.1	45.4	51.7	44.6	45.2	53	46.3	43.4	45	52.6	45.9	50.9	50.2	45.4	52.4	45.7	47.8	60.3	62.6	59.3	69.1	53.8	68.3	66.2	63	46.1	58	53.9	55.8	45	47.5	59.2	58.8	56.9	62.1	60.2	55.9	65.3	56.2	56.6	55.2	50.4	81.9	51.5	47.1	48.3	33.1	56.6
evm.model.ctg5.96	25.1	20.7	23.2	15.3	25.4	17.4	18.7	14.7	49	36	24.3	49.8	22.7	35.4	45.4	35.7	33.9	41.8	26.3	19	21.2	14.6	23.6	22	11.5	11.5	20.7	17.4	11.9	17	17.7	30.1	14.5	18.4	37.5	35.5	33.6	25.1	33.8	47.1	19.2	35.5	20	21.9	18.4	18.6	11.3	17.7	14.5
evm.model.ctg113.10	0.34	3.19	2.68	5.06	4.51	5.57	1.47	6.28	3.49	3.06	6.03	1.68	5.1	1.89	4.55	9.45	1.97	3.31	4.05	3.82	7.66	3.51	5.24	2.9	6.96	7.52	4.14	3.38	11.5	2.49	3.25	5.47	2.73	6.68	4.61	3.19	2.62	3.57	3.82	2.8	8.98	3.58	7.63	3.43	8.77	4.33	7.49	5.76	10.4
evm.model.ctg28.58	4.98	6.42	8	2.96	3.33	7.36	6.96	3.85	5.07	5	2.33	5.05	2.29	7.52	11.2	3.19	4.29	8.04	3.52	5.43	5.01	3.85	8.96	3.65	2.79	4.78	5.45	7.26	4.56	5.22	5.26	3.43	4.57	2.74	4.29	4.01	2.56	3.85	0.69	5.48	1.63	3.92	3.01	3.51	2.66	3.52	1.45	2.78	1.84
evm.model.ctg40.103	23.6	10.2	14.2	10.8	15.9	11.7	11.9	20.8	11.9	11.6	13.5	9.84	10.7	15	19.1	12.6	12.3	11.7	11.5	12.2	12.7	12.1	10.7	11.8	9.82	9.19	12.9	10.2	8.79	11.1	12.8	11.1	11.7	10.6	8.98	11.6	8.67	8.68	14.2	9.98	11.7	9.24	12.8	11.8	10.2	10.6	7.15	10.3	11.5
evm.model.ctg110.9	48.3	70.5	71.3	59.5	43.5	48.6	76.3	71.6	38.2	76.8	61.2	56.5	58	45.1	55.5	51.6	62.1	78.7	62	67.4	92.8	107	72.1	76	70.6	70.8	36.8	57.8	98	79.8	57.6	50.4	80.2	82	44.9	73.3	52.1	65.6	48.6	45.4	89.4	72.4	60.1	105	76.2	58.1	52.8	69.7	89.3
evm.model.ctg15.111.3.5d03f94c	5.4	3.93	6.94	3.75	7.82	4.79	7.14	4.84	2.1	3.79	2.2	3.75	2.21	8.47	7.5	2.19	3.68	4.57	4.48	2.71	4.23	3.2	2.94	3.46	2.27	1.13	5.36	3.08	2.7	3.76	4.37	3.12	1.67	2.9	1.83	3.62	2.31	2.29	3.59	4.52	2.83	2.45	4.02	2.22	3.43	3.53	2.06	4.5	2.93
evm.model.ctg63.26	89.2	106	107	112	90.6	92.8	105	80.6	118	102	111	78.4	89.3	108	98.1	118	93.6	96.7	145	122	138	117	114	82.9	120	84.3	117	143	107	110	104	99.3	103	123	116	144	108	129	134	161	110	126	92.9	125	84.8	95.3	87.4	73	116
evm.model.ctg89.46	36.7	32.3	37.2	48.2	42	38.9	36.1	41.5	37.4	24.5	49.8	26.9	44.5	36	26.6	51.2	33.9	35.4	43.5	42.8	48.7	50	43.7	45.2	51.9	32.4	41.5	45.7	39.2	41.8	39.1	43	45.6	43.7	41.2	45.9	38.6	39.8	57.3	47.8	41.8	40.6	43.5	49.1	46	49.4	52.5	36.8	46.7
evm.model.ctg324.1	26.3	58.8	64.3	112	64.6	198	79.9	90.2	51.6	47.7	73.8	24.2	67.3	154	28.3	100	104	35.3	148	137	212	133	50.3	76.4	197	105	73.9	134	124	83.2	128	109	81	90.3	73.1	72.4	31.9	97.1	50.1	89.3	84.4	137	126	103	211	85.8	197	93.8	80.9
evm.model.ctg6.149	1.27	0.45	0.19	0.76	0.36	0.34	0.51	0.59	0.06	0.15	0.4	0.04	0.06	0.28	0.53	0.32	0.28	0.11	0.35	0.29	0.27	0.28	0.14	0.32	0.24	0.47	0.25	0.41	0.44	0.18	0.31	0.18	0.07	0.26	0.11	0.11	0.18	0.44	0.12	0.18	0.17	0.06	0.33	0.24	0.06	0.22	0.02	0.2	0.15
evm.model.ctg1072.1	30.7	37.8	52.7	129	92.3	46.4	45.6	105	23.7	38.2	115	17	95	52.7	12.8	99.5	58.8	19.6	48.3	92	107	112	82.2	52.9	131	65.1	59.1	78.4	97.7	60.8	74.9	51.4	54.4	120	57.9	70.4	43.2	59.8	170	32.3	83.1	45.9	139	98.7	75.6	92.1	115	70.2	96.7
evm.model.ctg26.114.1.5d03f997	145	166	153	61	114	139	129	79.2	94.3	146	61.8	136	77.9	155	108	78.6	167	105	95.8	98.5	90.5	119	125	116	75.9	72.1	134	82.7	65.9	101	135	149	103	72.1	75.6	99.5	123	68	94.6	117	81.8	131	51.6	128	95.2	83	61.8	85.2	93.4
evm.model.ctg11.38	283	164	195	295	431	95.3	158	413	194	238	274	172	264	204	86.4	419	199	96.7	242	404	340	371	238	340	317	330	207	380	518	465	119	199	276	466	182	227	313	296	407	328	311	228	163	400	127	225	158	331	365
evm.model.ctg421.4	10.6	23.3	22.7	24.2	23.1	77.8	26.3	21.8	16.4	10.5	16.4	12.9	30.5	45.5	8.4	27	41.2	10.7	48.2	36.8	54.2	45.6	22	33.7	46.8	31.1	24.3	30.2	40.4	16.6	43.6	37.6	30.3	24.3	18.8	20.8	7.88	32.7	14.8	19.9	23.4	38	41.5	36.1	67.7	32.7	60.4	33	44.6
evm.model.ctg8.66	42.2	46.2	48.5	34.5	48.9	35.6	33.3	29.4	62	47.8	37.9	54.9	36.6	58.7	78.1	47.9	56.3	67.4	52.2	34.3	44.3	30.1	43.2	32	25.3	26.6	44.7	32.9	31.3	38.1	35.5	45.3	32.8	37.4	53.9	55.4	50.7	38.3	43.8	58.6	43.8	54.7	39.8	23.4	32.3	34.5	20	33.7	32.2
evm.model.ctg119.5	196	309	151	88.8	119	167	250	74.1	192	147	97.8	152	216	165	151	116	163	242	111	166	73.8	138	127	200	139	96.8	165	166	116	123	208	167	114	90.7	120	146	159	108	195	284	161	155	60.4	174	120	98.9	93.7	64.7	95.7
evm.model.ctg8.127	6.23	4.38	3.4	4.77	4.43	14	3.51	9.69	3.08	3.92	2.59	0.74	3.69	11.2	13.3	5.69	5	7.89	5.38	3.35	4.08	2.2	3.74	3.98	2.35	4.72	6.15	2.89	5.88	5.05	4.64	5.88	3.58	3.22	2.75	1.58	2.4	1.86	4.58	3.64	4.92	2.81	6.08	3.45	1.7	4.9	3.59	5.95	2.3
evm.model.ctg59.62.1.5d03fa01	78.6	67.5	71.8	82.3	72.9	49.1	91.1	87.9	72.2	59.6	60.4	48.4	76.6	75.6	62.4	77.4	62.5	54.2	108	100	96.7	109	85.4	60.5	115	65.5	76.8	83.2	80.9	53.5	71.4	71.2	55.2	90.8	65.3	79.5	48	107	87.3	81.5	70.8	67.8	85.9	113	92.6	78.3	94.8	54.2	87.6
evm.model.ctg1.321.2.5d03f95f	40.7	39.2	45.7	27.2	43.9	30.8	38.4	36.5	27.6	43.4	26.8	44.6	19.5	51.4	58.6	25.2	39.7	45.9	33.8	29.5	38.7	27.2	36.3	33	19.6	23.6	39.4	30.3	41.2	32	31.3	37.3	21.8	27.9	44	45.2	33.8	28.9	42.2	46.2	29.1	32.3	30.4	32.5	20.5	24.9	14.5	26.1	19.9
evm.model.ctg138.12	38.2	40.2	45.3	50.7	55	64.2	59	55.4	55.3	47.2	44.2	36.6	40.4	50.2	43.2	52.6	32.7	54.6	61.8	60.7	63.8	49.7	43.8	66	63.3	44.1	59.8	63.3	63.6	66.6	58.3	56.8	72.7	52.4	54.2	54.7	47	59.2	72.4	62.5	54.1	67.3	43.4	64.9	43.2	45.7	38.8	37.8	70.6
evm.model.ctg32.111	39.1	27.5	39.1	24.7	20.7	17.4	23.9	16.6	33.1	26.3	24.9	47.1	21.1	26.7	35	21.9	25.3	31.3	35.5	17.8	30.7	17.6	28	29.3	19	14.3	36.2	25.8	12.7	26.8	26.7	32	24.2	20.1	28.3	21.8	23.9	25.5	19.5	32.7	17.8	20.2	15.7	20.3	24.8	21.4	12.5	17.3	15.7
evm.model.ctg43.13	5.54	2.31	2.76	0.94	2.32	3.17	1.87	0.73	1.13	1.52	0.63	1.73	1.39	2.2	3.91	0.82	1.07	1.96	0.46	0.8	1.53	1.12	2.08	0.51	0.85	0.65	2.08	0.94	0.41	0.88	2.22	1.36	1.38	0.81	1.55	1.13	0.66	0.51	0.7	1.2	0.83	1	0.78	0.71	1.86	1.53	0.98	0.54	0.45
evm.model.ctg36.5	11	10.8	9.01	7.04	7.71	11.4	9.87	10	5.34	9.12	5.52	1.12	3.88	11.6	17.6	3.89	7.09	6.87	8.31	12.2	8.9	7.01	9.46	7.46	4.79	4.71	11.9	6.83	7.11	9.34	5.73	1.89	4.19	6	1.77	4.57	0.71	3.49	4.73	4.45	6.3	2	7.88	6.44	2.11	7.08	1.02	8.84	5.75
evm.model.ctg3.220	7.53	4.24	4.18	2.67	4.14	2.79	3.01	4.24	6.11	2.76	2.16	3.57	5.43	7.28	12.5	4.27	4.46	6.71	4.72	2.43	1.42	2.22	1.76	4.07	1.06	1.6	5.54	2.14	1.35	4.34	3.65	4.94	3.34	3.23	2.85	1.61	4.18	2.64	0.71	1.79	1.67	2.03	3.86	3.26	4.13	3.73	4.1	2.47	3.69
evm.model.ctg6.171	15.8	12.6	17.1	21.8	22.8	14	16.8	16.3	10.3	15.8	18.6	14.2	17.6	14.6	9.76	17.7	14.7	14.5	20.1	19.5	23	20.7	17.3	15.2	22.1	14.2	16.5	16.3	29.2	18.1	17.5	11.9	12.7	19.2	10.6	18.4	17.1	25.4	22.8	18.5	19	17.6	18.7	26.6	20.2	16.5	21.7	13.2	22.9
evm.model.ctg12.174	6.55	14.6	11.8	20.9	14.6	15.2	15	14.9	14	11.9	16.2	16.1	18.9	10	9.54	16.2	11.9	12.7	19	16.8	15	20.9	13.8	19	21.9	21.4	11.8	12.9	17.3	15.9	13.9	16.4	15.2	16.8	14.9	15.7	16	15.2	13.6	17.4	18.7	15.7	17	13.8	18.1	17.1	21.6	11	21.5
evm.model.ctg94.25	58.3	42	51.7	55.2	62.2	38.2	51.5	63.5	34.6	30.7	36.7	27.7	47.8	51.6	48	37.3	35.2	30.2	40.9	37.3	47.5	41.6	44.9	36.6	34.6	33.8	40	35.6	32.6	35	47.5	28.3	37	32.7	25.9	37.3	30.9	32.9	38.1	33.8	37.5	35.9	49.7	41.3	37.6	42.6	28	36	36.6
evm.model.ctg3.240	7.56	6.15	6.9	4.27	6.5	5.9	7.64	9.5	8.34	8.17	4.96	6.37	3.24	8.19	15.1	6.75	6.57	9.45	10.5	4.69	4.47	4.65	4.85	5.92	4.15	6.57	5.66	6.13	6.67	5.28	4.32	5.85	4.2	5.68	5.38	4.05	4.84	5.14	3.37	4.82	4.15	4.24	4.91	6.51	3.94	3.56	3.01	3.24	4.22
evm.model.ctg10.27	72.2	57.1	68.5	36.1	43.2	57.7	67.2	37	37.5	43.2	33.2	30.4	31.7	60.8	74.7	36.2	37.8	54.5	37.8	44.3	55.2	46.7	52.3	36.1	37.2	26.7	63.7	43.1	34	37.5	62.6	45.4	37	37.4	50	41.2	36	28.5	43.9	67.4	39.1	38.1	29.3	47.7	34	41.8	29.8	32.9	27.6
evm.model.ctg45.35	949	1145	924	483	809	810	624	488	1833	1640	749	2179	712	1274	1376	1025	1693	1735	917	759	948	577	896	691	455	420	869	521	489	685	938	1396	679	954	1244	1115	1548	836	449	1459	778	1824	595	449	887	605	544	613	708
evm.model.ctg3.206	50.9	89.4	65.8	10	26.4	13.7	88.8	14.7	28.8	56.1	16.6	70.3	9.37	63	56.7	25.7	30.2	55.5	23.1	30.8	28.7	23.1	41.3	30.7	16.9	4.94	45	22.3	10.3	27.2	35.7	39.2	23.7	10.3	47.4	78	43.2	31.1	56.6	63.5	27.9	37.4	14.9	24.7	26.2	19.2	13.2	18.5	14.8
evm.model.ctg8.175	72.4	75.9	80.9	67.7	120	52.9	75.7	108	74.9	96.3	79.1	81.8	64.1	103	97.7	84.4	82.4	94.1	79.9	57.2	71.5	56.9	70.9	75.8	51.6	58.5	69.4	77.4	60.2	67.9	61.1	74.8	61.6	68.1	89.6	92.6	83.9	69	99.6	95.2	76.1	73.4	76.8	67.7	51.6	50.8	35.9	61.6	56
evm.model.ctg6.170	289	396	358	297	218	434	414	141	216	338	331	357	136	463	154	176	322	324	245	461	429	499	393	340	378	337	538	432	369	513	699	608	499	260	284	348	303	334	275	533	385	522	242	598	320	267	167	328	277
evm.model.ctg29.100	18.8	15.9	18.8	7.5	9.04	10.3	14.9	5.79	11.7	12	6.82	15.3	10.7	17.9	23.5	9.76	10.8	16.9	8.24	9.8	12.7	10.4	13.2	10.7	8.48	7.56	12.5	9.45	7.11	9.95	12.5	15.2	10.3	7.78	15.8	14.5	9.89	9.07	12.1	18.2	8.71	10.9	7.39	9.54	13.3	10.9	9.16	8.98	7.56
evm.model.ctg16.96	101	64.7	78.7	59.6	67.7	113	93.2	93.6	50.1	55.4	41.6	46.6	37	81	66.5	65.3	79.9	49.5	55.4	57.6	68.9	65.3	82.4	42.6	60.2	43	96.4	55.5	54.7	51.1	129	51.4	49.2	52.9	37.5	48.6	41.7	45.6	35.6	43.5	51.2	66.6	49.8	64.2	46.9	54.8	48.2	43.9	59.7
evm.model.ctg19.73.1.5d03f966	86.8	133	170	178	161	125	213	150	80.9	87.5	157	97.5	151	116	78.2	139	101	98.2	147	177	162	173	140	115	181	95.4	108	145	202	152	109	86.3	156	166	92.3	124	115	175	164	137	201	141	195	189	146	134	138	131	186
evm.model.ctg93.4	2.54	1.73	4.38	2.94	1.49	1.87	5.14	3.28	2.52	2.82	1.19	5.92	1.5	5.49	7.76	2.38	2.37	3.71	1.75	1.19	0.2	1.96	3.27	4.94	0.55	1.21	1.65	1.32	0	1.41	2.76	2.68	0.85	2.22	3.12	1.68	0.82	3.28	0.95	4.15	2.17	1.03	2.7	1.71	0	1.77	0.2	3.65	1.13
evm.model.ctg133.1	39.7	17.9	28.2	5.49	7.43	63.3	29.7	2.99	20.4	34.8	10.9	26.5	8.34	28.5	45.6	21.9	59	40.5	18.6	26.5	16.7	21	24.1	23.8	16.2	3.18	57.8	6.57	11.7	11.1	30.9	30.7	15.9	4.89	22.3	30.1	32.7	7.3	20.6	32.9	18.3	19.7	15.7	19.8	13.7	19.4	10.2	9.11	6.16
evm.model.ctg98.23.1.5d03fa41	15.7	18.9	27.9	34.5	21.7	17.6	23.2	31.5	22.3	14.4	18.8	8.57	23.6	25	15.1	33.5	10	9.79	27.7	36.6	29	23.4	26.6	19.4	34.2	23	25.1	30.9	32.3	32.7	23.8	25.9	30.3	45.9	17.8	16.5	11.6	25.2	16.9	15.4	17.5	20.6	27.5	6.5	19	18.9	22.1	26.1	37.3
evm.model.ctg2.87	17.9	14.4	13.9	19.5	22.2	17.1	11.1	17	12.4	13	17.1	10	22.2	18.4	12.4	18.6	12.5	13	21.1	21.5	21.8	22.2	17.4	25.1	25.6	12.4	14.8	21.7	8.49	17.3	20.6	14.3	19.9	20.2	14.7	18.8	20.8	14	20.6	21.5	20.4	16.9	18.4	14.2	17.1	18.3	18	17	21.4
evm.model.ctg73.48	42.8	37.2	47.3	71.8	64.5	49.5	60.8	69.3	46	49	50.3	34.4	49.5	49.2	38.9	57.1	44.9	36.1	74.5	79.4	84.6	70	54	40.2	88	50.7	52.4	58.9	56.7	56.1	55.9	55.5	51	69.8	44.3	43.8	47.2	54.6	70	56.1	61	56.1	58.5	84.4	51.5	52.5	64.8	40.9	61
evm.model.ctg38.31	31.7	27.3	27.3	11.7	19.3	14.3	16.7	11.5	21.8	19.7	15.2	18.1	23.2	25.1	39.5	20.2	18.1	24	13.9	15.7	17.8	17.6	20.1	16.2	14.3	12.1	20.1	14.1	11.4	16.3	17.3	15.7	13.8	14.5	22	23.9	18.5	17	21.8	19	17.4	20.4	16.1	10.1	26.1	18.1	16	15.4	17
evm.model.ctg1.105	31.2	32	29.3	42.9	31.1	31.5	39.8	29.2	36.8	35.5	32.8	29.3	45.3	32.9	30.4	39.1	29.5	33.2	44	35.3	46.9	42	34.9	35.2	51	40.7	31	31.8	29.4	30.8	36.6	30.1	36.7	41.4	36.7	43.2	40.9	41.2	42.8	41.6	33.8	43.5	38.5	29.3	54	40	47.3	33.8	46.1
evm.model.ctg17.137.1.5d03f95e	23.1	24.2	23.7	12.5	21.6	19.3	20	10.6	23.2	20.4	14.6	24.8	15.9	27.2	36.7	23.4	21.3	29.3	14.9	17.4	20	14.1	20.4	18.1	13.2	14.2	22.3	16.5	11.6	17.3	19.7	23.2	14.1	13.3	28.6	23.1	20.7	17.5	18.5	30.1	17.2	20.7	14	12.9	19.5	16.6	12.8	15.5	12.7
evm.model.ctg92.28	1303	1149	1472	1418	1520	1226	1396	1702	1097	1507	1402	1086	1108	1348	918	1343	1292	975	2397	2033	2019	1617	1515	1237	2171	1343	1409	1858	1680	1337	1458	1504	1265	1959	1091	1738	1388	1279	1962	1357	1139	1402	1164	2069	975	1381	1351	1018	1663
evm.model.ctg27.78	129	68.3	85.5	112	143	66.5	73.8	128	75.9	62.8	86.4	64.5	103	77.7	82.3	87.5	83.5	56.9	83.3	84.8	80.8	87.3	71.4	83.6	62.9	59.8	89.9	72.6	115	71.2	83	52.3	62.7	89.5	40.3	48.1	48.6	62.4	49.7	46	76.2	62.3	86.2	93.9	53.5	71.2	48.3	69.6	81.5
evm.model.ctg23.34	5.11	5.68	5.51	7.99	6.36	8.08	8.8	8.99	6.34	5.89	7.5	5.16	7.25	5.23	4.56	7.45	6.4	4.13	9.25	12.6	11.4	11.2	6.96	9	13.6	14.2	4.5	8.06	9.74	6	5.16	4.94	7.04	6.92	7.18	8.38	4.95	9.11	9.3	9.31	10.3	9.92	9.98	14.3	12.2	9.62	12.8	6.43	6.65
evm.model.ctg128.3	15.2	13.7	14	11.8	14	12	15.4	11.6	30.7	34.2	16.5	21.7	4.19	12.5	42.5	19.8	15.8	28.4	21.3	8.99	6.46	7.39	14.3	16.5	5.61	9.47	13.4	18.5	15.8	15.8	6.2	13.3	7.13	15.6	30.8	25.3	22.3	16.6	17.6	16	8.3	13.5	9.25	7.73	4.94	6.67	4.06	2.66	8.91
evm.model.ctg56.17	52.5	38.4	45.8	25.5	54.1	27.9	37.5	39.1	32.9	34.5	20.4	48.4	35.5	52.4	75.2	36.4	43.5	49.2	29.2	32.8	29.3	26.7	31.2	25	22.6	25.2	35.7	40.4	29.1	22.9	40.9	31.6	27.1	35.6	41.7	42.8	29	51.4	30.4	53.8	33.1	23.6	42.8	16.4	31.4	24.2	26.2	26.7	23.6
evm.model.ctg7.8	9.7	4.6	12.8	10.5	11.5	10.4	11.8	6.76	9.36	6.97	8.46	6.72	5.79	13.6	14.8	10.2	9.03	10.5	8.18	5.89	10.1	5.6	7.17	8.96	5.49	3.75	7.86	8.81	4.13	8.04	7.41	8.44	6.74	6.88	8.2	7.02	2.53	3.19	10.5	10	7.09	8.94	8.82	8.59	4.61	8.95	5.11	7.24	6.54
evm.model.ctg35.18	133	133	147	149	122	123	178	126	155	149	146	129	128	145	115	163	135	165	174	174	184	175	147	119	185	144	145	176	143	133	179	159	153	154	153	175	132	175	159	193	157	165	127	225	142	127	124	109	159
evm.model.ctg57.56.1.5d03f9f4	62.9	69.5	99.6	162	151	70.8	80.6	120	118	125	155	81.6	150	104	36.3	144	82.6	57.6	194	191	143	171	88.8	129	186	147	82.9	173	202	119	65.2	75.1	108	159	71.2	94.6	111	173	123	88.3	136	104	118	145	84.2	134	152	103	185
evm.model.ctg32.44	7.19	6.51	10.9	5.27	12.2	9.08	6.58	5.84	19.7	12.1	5.42	15.4	12.3	14.6	20	11.5	16.3	14.2	11	8.76	9.01	5.55	4.99	6.83	3.31	6.57	7.09	3.73	4.05	4.53	4.86	7.35	4.82	7.52	7.54	14.4	7.2	13.9	13	13.7	8.84	14.6	6.38	5.98	9.88	6.14	4.08	5.06	8.37
evm.model.ctg53.41	40.4	56.8	53.3	50.2	56.9	46	54.3	59	54.8	53.2	63.5	51.9	63.7	50.7	45.7	64.4	50.9	52.1	52	57.6	66.4	53.9	57.6	60.9	53.6	43.1	54.6	51.9	55	61.3	53.5	56.2	70.7	61.3	64.5	72.9	68.5	65.2	79.2	78.1	68.9	62.2	48.1	63.6	63.3	55.7	51.1	52.9	68.6
evm.model.ctg81.25.1.5d03fa20	17.5	13	12.7	29.1	25.6	20.5	23.9	26.7	18.1	15.9	30.4	13.1	28	15.7	11.1	29.5	18.6	17.4	25.3	28.3	27	27.6	19.1	17.4	30.3	25.4	21.6	27.9	29.4	23	26.3	16.7	20.9	27.4	18.3	19.2	20.5	29.3	17.7	21.5	29.1	20.2	25.2	26.2	20.8	16.7	27.1	25	30.7
evm.model.ctg4.73	3.68	1.41	0.87	0.71	2.23	1.1	1.06	0.88	5.08	3.69	0.38	4.64	1.87	2.85	10.4	6.89	4.31	4.24	3.94	0.69	2.21	0.68	3.64	0.95	0.48	1.17	0.79	0.89	0.27	0.48	0.44	1.41	0.66	1.34	4.47	3.4	1.84	3.05	3.14	4.25	2.56	2.57	1.72	0.5	0.56	0.64	0.09	1.06	1
evm.model.ctg4.84	88.8	72.9	101	88.9	88.1	61.9	93.3	90.8	68.7	79.2	106	66.1	121	87	84.3	104	83.6	72.9	87.3	103	93.7	114	106	90.2	116	97.6	84	76.9	71.6	84.6	86.3	62.4	91.4	98	71.1	111	96.4	74.6	102	76.9	95.1	89.1	103	104	122	121	114	92.2	131
evm.model.ctg107.57.1.5d03f916	28.4	44.1	41.8	48.4	55.7	45.5	40.5	55.3	43	45.4	48.5	42.2	49.6	51.4	37.5	53	48.3	45.5	56.9	60.8	66.3	50.4	52.4	50.4	51.9	59.3	46.9	60.4	56.2	49.4	41.4	55.8	48.5	53.1	60.8	58.7	53.5	58	64.6	64.1	61.1	50	51.1	54.2	47.1	41.9	41.3	43.2	41.5
evm.model.ctg22.35	5.36	18.9	24.2	13.8	17.4	11.4	11	18.3	42.1	24.4	16.6	37.3	17.2	28.3	43.6	27.4	28.2	39.6	26.2	16.2	19.6	10.5	19.1	9.96	9.53	14	22.7	13.2	10.3	14.4	21	26.8	19.2	17.5	30.7	33.5	27.3	23.9	4.22	20.4	16.9	25.3	15	12.5	13.9	7.16	13.7	10.5	9.5
evm.model.ctg15.8	5.41	3.32	3.26	2.49	3.8	2.85	3.39	3.41	4.44	2.93	2.02	2.34	3.22	5.21	9.02	3.44	3.74	4.75	4.2	2.02	2.17	2.03	1.73	2.47	1.41	1.97	4.06	3.45	1.9	2.47	2.55	3.52	1.58	2.36	2.43	1.93	2.25	1.74	1.94	2.29	2.14	1.95	2.19	3.18	2.3	1.97	1.44	2.04	2.25
evm.model.ctg44.69	61.7	81	75.3	65.1	65.1	56.4	48.6	43.6	89.1	59	66.8	62.6	80.9	83.1	60.4	87.6	68.3	65.2	76.6	88.6	87.2	89.2	74.9	82.7	68.3	47.5	84.5	85.6	78.2	95.4	71.6	76.2	70.1	79	55.1	69	83.3	54.4	78	99.7	81.8	72.1	61.6	60.7	71.6	95.8	47.2	99.7	102
evm.model.ctg61.28	497	355	339	187	123	138	281	162	201	515	156	497	150	185	124	201	99.8	573	265	132	504	367	260	117	172	83.6	273	141	140	144	289	435	161	283	71.6	281	144	181	230	168	181	163	56.3	390	74.9	126	75	104	202
evm.model.ctg183.8	38.2	27.1	19.2	14.8	18.6	24.1	31.5	8.1	18	15.5	9.84	18.7	7.83	25.6	29.7	8.66	17.9	18	14.7	22.1	25	16.8	27.7	20.7	16.7	7.13	16.9	8.11	10.3	14.8	27.2	23.9	14.5	14.3	13.8	13.2	12.1	7.96	7.69	17.6	15.9	18.4	6.59	16.4	14.3	19.8	6.18	11.2	11.6
evm.model.ctg3.99	174	371	288	408	162	223	490	121	175	92.4	271	129	189	150	70.1	109	137	120	165	393	396	466	190	288	328	435	202	407	426	336	492	238	451	211	156	154	141	246	242	294	303	246	227	529	225	307	165	207	239
evm.model.ctg12.297.1.5d03f958	8.87	12	13.1	14.8	13	11.5	15.5	12.9	10.6	11.8	14.8	10.4	17.6	11.2	11.3	17	12.8	11.8	14.3	15.7	15.6	15.8	14.6	19.9	15.6	19.5	9.84	15.9	12.9	14.8	14.1	10.8	16.8	14.4	16	17.4	17	17.3	16.7	16.1	16.4	17.1	14.6	13.9	18.7	12.5	17.7	12.4	14.9
evm.model.ctg3.346	70.5	47.9	60.9	36.4	56.1	90	51.3	40.3	71.8	109	59.2	98.8	37.3	51.7	72.7	94.7	154	69.3	48.3	41.2	50.8	47.2	50.3	41.1	36.7	42.8	65.3	36.3	35.5	47.6	65.8	53.5	51.8	38.7	58.4	66.9	94	53.5	77.9	93.6	78.1	131	28.3	46.4	36.2	36.1	24.6	38.8	46
evm.model.ctg60.56.3.5d03f9fd	109	86.1	89.8	60.6	106	60.5	77.8	62.9	146	122	82.7	150	78.4	138	184	131	126	161	105	72.1	75	57.7	83.1	77.8	46.7	46.4	77.4	63.2	45	54.9	82.9	103	50.6	68.7	134	116	107	107	127	161	78	124	83	80.4	72.5	68.9	50.7	67	65.6
evm.model.ctg10.7	25	11.9	42.1	123	91	17	21.5	185	11.7	20.8	106	7.17	79.9	23.4	8.78	77	16.5	11.9	40.9	117	109	158	31.3	35.1	221	58.4	37.8	66.7	116	51.4	39.1	26	67.8	129	17.2	40.1	18.1	48.3	148	14.1	65.5	21	170	148	66.8	80.5	191	71.8	201
evm.model.ctg23.132	16.2	11.5	17.5	13.4	20.6	16.3	19.6	18.9	8.74	12.7	12.5	10.2	10.2	16.4	21.2	11.5	13.7	12	15.6	15.7	17.1	13.3	13	12.5	10.5	7.02	16.2	10.9	12.3	11.5	14.4	9.15	11.4	11.8	7.98	11.6	9.22	10.3	13	10.5	12.2	10.2	14.1	15	7.12	12.3	8.65	13.2	13.9
evm.model.ctg491.1	1.42	2.41	2.63	1.46	1.67	7.54	6.7	1.15	0.59	2.07	1.21	0.64	2.57	6.09	1.45	1.36	0.38	0.85	11.8	2.96	4.79	6.9	1.32	7.79	5.49	4.74	4.92	7.82	2.73	5.85	2.36	5.37	9.82	4.02	0.6	1.43	0.73	1.25	0.7	1.73	1.06	0.33	2.62	5.35	3.47	8.68	4.02	8.47	5.86
evm.model.ctg40.130	21.9	18.5	23.9	24.9	23.6	15.4	21.4	19.3	22.5	18.1	22.5	19.6	19.7	17.3	17.5	25.6	20	21.2	28.2	25.9	25	27	19.2	20.5	27.7	15.5	20.6	21.3	21.9	23.2	24.6	19.3	23	28.1	17.2	25.6	21.7	25.1	28.9	27.2	26	27.1	21	27.8	29.7	19.6	26.6	18.2	28.2
evm.model.ctg14.85	17.5	16.9	14.9	16.8	18.9	10.6	11.8	14.1	18.9	20.1	14.2	24.5	16	24.5	32	20.1	24.1	23.9	14.2	9.83	13.1	10.8	14.6	13.4	7.84	10.9	15.7	12.6	11.9	11.1	12.6	20.6	11.9	12.7	22.7	20.1	17.4	18.3	20.9	24.2	15.2	23.2	15.6	8.11	10.4	13.1	10.2	11.4	11.8
evm.model.ctg13.3	9.39	8.5	7.95	3.32	5.54	4.69	5.34	2.8	8.16	7.87	4.48	6.9	5	7.51	13.5	5.71	5.59	9.25	4.07	5.24	5.12	4.47	5.78	5.46	3.74	2.91	6.66	4.3	3.77	4.7	5.15	6.33	4.14	3.93	7.19	7.2	5.98	5.42	6.2	8.34	4.63	6.73	3.62	3.89	4.9	5.57	3.91	4.07	3.3
evm.model.ctg106.7	87.4	46.6	67.9	48.4	65.2	35.2	49.6	39.9	59.3	51.2	60.3	50.8	44.6	55.6	69	57.4	39.2	49.8	42.1	43.9	62.7	47.6	49.9	42.1	41.2	28.3	53.6	40.5	47.6	44.6	55.7	42.2	50.3	45	44.3	55.9	47.1	43.4	50.9	56.9	41.1	47.5	43.6	50	41.4	48.1	37.4	39.4	48.4
evm.model.ctg542.5	0.61	1.34	0.19	0	1.31	0	0	0	1.32	0	0.57	0.18	0.13	0.7	3.01	0.3	0.79	1.53	0.56	0.69	0.29	0.25	0.18	0.71	0.53	0	0.17	0	0	0	0.27	0	0	0.4	0.84	0.44	0	0	0	0.65	0.12	0	0.09	0	0	0.32	0	0.18	0.14
evm.model.ctg3.190	3.44	5.61	3.5	7.72	5.04	4.97	5.72	4.13	2.85	3.07	3.26	3.35	4.54	6.04	1.53	3.18	3.53	2.83	2.51	7.26	8.02	6.83	4.71	7.54	5.92	6.03	6.8	9.83	7.14	6.48	5.66	6.53	7.08	3.82	4.66	6.37	5.09	5.21	7.87	9.24	4.87	5.32	4.95	6.94	4.92	4.84	3.9	4.8	4.58
evm.model.ctg59.241	24.8	29	32.7	25.4	34.9	27.3	30.6	27.4	21.8	22.3	31.6	18.4	27.9	24.8	20.7	24.7	27.1	19.6	25.9	45.9	45.6	39.1	30.6	32.5	43.8	27.6	28.8	30.8	30.5	28.6	28.5	25.9	31.2	36.4	25	27.3	25.3	23.4	62.3	35.3	38.2	25.3	30.4	38.5	21.5	31.5	29.1	26.3	26.5
evm.model.ctg92.51	14.4	9.29	11.9	3.76	8.57	11.9	17.8	4.83	4.22	6.22	4.33	4.39	3.27	11.3	14.7	2.45	3.48	9.6	4.85	6.91	9.63	7.85	8.33	6.27	4.67	8.51	10.4	7.82	2.23	8.74	8.17	8.97	7.23	4.51	7.49	3.87	2.42	3.07	2.13	11.4	3.36	4.94	3.42	7.76	4.54	7.27	2.09	4.72	2.89
evm.model.ctg44.70.5.5d03f9d3	39.3	48.4	47.7	53	54.7	40.8	38.3	35.8	51.4	33.1	41.2	32.4	46.4	51.4	33.2	55.4	40.6	37.1	53.7	66.8	70.9	61.9	45.3	47.9	47.1	31.9	55.6	61.1	62.4	72.5	49	47.6	47.2	55.6	31.3	37.8	43.7	33.6	57.2	58	56.5	50.2	42.5	55.1	32.6	56.4	30.7	58.2	51.6
evm.model.ctg2.60	106	74.8	84.9	95.1	99.7	79.4	118	86.2	69.4	67.7	87.7	52.7	117	65.7	52.1	88.7	76.2	50.7	101	120	101	127	110	105	144	83.9	101	91.9	112	86.2	107	73	91.8	120	58.4	87.8	83.7	94.1	124	73.3	121	103	87.8	146	98.4	98.8	99.4	64.7	101
evm.model.ctg61.3	20.2	24.7	25.7	31.6	27.8	38.2	34.4	31.4	20.2	20	30.8	19.1	24.2	26.6	23.5	29.3	24.4	20.1	33.6	37.4	46	32.1	29.9	21.4	37.3	27	25.3	31.4	40.2	28.7	34.2	30.6	25.9	36	24.9	35.1	27.9	23.7	35.3	32.5	33.7	33.8	26.5	38.3	25.5	27.4	31.1	23.4	27.3
evm.model.ctg1.118.1.5d03f93e	249	152	219	164	166	215	211	183	153	214	201	213	193	187	169	132	227	156	267	323	235	279	220	246	293	212	205	245	327	191	191	156	220	266	143	192	225	269	170	175	337	249	205	356	187	187	226	143	231
evm.model.ctg71.45	116	118	106	118	98.4	114	142	101	135	121	115	104	113	112	112	149	120	118	158	136	134	136	120	97.3	140	102	126	150	116	126	120	122	110	141	125	138	121	159	158	191	128	170	100	162	134	100	114	84.8	146
evm.model.ctg37.10.4.5d03f9b5	22.4	28.2	25.6	38.3	25.4	20.4	24.7	27.6	26.9	17.2	31.3	16.7	39	22.8	19.7	31.2	23.1	19.4	26	30.7	32.7	36.1	25.4	24.9	32.8	34.2	20.5	27.1	28.4	24.1	26	22	26	31.2	22.1	28.2	23.4	30.7	33.2	28	32.9	27.2	33	22.8	44.2	27.1	31.7	24.1	38
evm.model.ctg115.5	46	39	38.2	20.2	23.5	33.3	23.6	17.1	35.1	35.9	26.6	30.8	32.2	42.4	51.5	26.2	25.3	41.2	23.5	21.7	31.4	25.4	36.3	19.9	21.9	14.9	30	24	26.7	30.2	24.8	34	24	24	29.6	26.4	33.9	25.1	27.4	45.7	18.5	29.5	23	23	28.6	23.4	27.3	25.1	25.1
evm.model.ctg12.117	37.6	32.3	37.1	48.8	43.3	33.9	46.5	51.5	34.8	31.4	43.7	27.5	51.2	45	32.1	52.7	36.5	35.7	47	58	60.3	53	42.9	29.4	57.3	37.4	43.3	40.7	38.1	37.5	37.3	38.4	27	47	43.6	43.1	34.7	62.6	56.6	52.5	50.2	44.5	52.3	41.3	45.3	44.7	59.2	38.3	46.6
evm.model.ctg1.87	17.5	17.8	15.4	12	12.9	12.1	12.2	10.7	21.9	16.5	12.5	16.7	19.2	21.2	31.2	17	22.6	28.7	18	15.4	13.5	13.5	15.9	14.9	10.8	10.6	15.1	11.9	8.96	13	15.9	17.5	14.9	13.2	16.8	14.5	18.4	13.3	11.3	15.7	13.8	16.2	14.4	11.4	16.4	13.8	11.4	12.8	13
evm.model.ctg51.58	60.4	48.9	53.2	24.3	49.8	46.7	48.7	52.5	69	56.8	47.5	70.7	65.1	81.8	120	72.5	64.5	93.3	62.7	37.1	37.9	29.8	38.9	68	27.1	29.1	45.1	56.2	39.4	27.9	47.6	64.3	40.6	41	69.6	37.4	55.6	61.8	35.2	51.8	41.2	49.9	53.9	54.8	68.3	40.5	39.3	41.7	39.8
evm.model.ctg500.1	33	25.6	24.5	37.9	31.5	23	28.8	30.4	23	18.9	27.8	24.7	46.7	24.3	20.9	32.2	27.2	23.4	36	42.9	43	44.8	32.7	37.2	50.4	25	24.7	25	28.4	30.5	29.2	27.6	32	30.4	25.7	31.1	25.6	27.6	44.5	25.9	33.2	33.8	45.5	46	34.5	34.9	53	23.2	37.8
evm.model.ctg86.46	31.2	33.8	27.9	32.5	31.6	27.8	28.3	35	16	23.1	29.8	20.2	32	33.2	21.5	22.2	27.4	25.1	25.6	29.1	36.7	35.1	35.4	36.8	29.7	39.2	29.8	33.9	35.2	35.5	24.6	27.9	35.5	33.2	24.1	29.3	26	26.5	29.9	32.8	35.2	28.3	38.4	15.6	33.1	31.9	21.6	34.2	37.8
evm.model.ctg43.77	8.23	6.15	4.88	1.61	5.77	4.93	11	3.63	9.92	5.61	1.48	11.6	3.63	7.23	9.4	7.37	6.18	7.5	4.74	2.37	3.37	3.77	5.02	2.95	1.66	0.15	5.04	3.81	5.82	4.29	5.14	7.28	2.37	4.52	9.81	4.73	5.7	6.88	7.52	11.6	4.67	4.71	2.27	2.99	3.25	3.25	1.96	1.46	3.29
evm.model.ctg73.41.1.5d03fa13	19.3	13.1	19.5	12.4	13.8	13.3	14.4	14.9	11.3	13.7	14.7	16.6	35.5	17.3	24.1	15	14.4	17.1	8.71	12	13.7	15.5	16.5	12.5	11.8	10.9	19.1	8.78	11.6	11.9	16.2	14.1	12.9	12.8	11.6	14.3	10.9	13.8	11.5	12.1	14	14.9	14	11.4	15.8	14.4	13.4	13	14.7
evm.model.ctg282.3	35	48.4	79.2	32.3	52.4	55.7	58.9	32.6	17.6	44.5	15.3	17.5	32.1	86	12.8	23.2	47.6	22.1	77.2	72.7	74	67	49.9	81.9	67.5	33.3	66.1	68	47.4	65.7	60.4	53.5	82.7	55.6	25.9	48.4	39.8	10.7	35.4	20	13.4	31.2	51.1	58	78.6	108	67.3	98.9	111
evm.model.ctg59.92	22.3	21.5	24.1	28	30.5	30.2	31	24.6	16.3	19	20.7	16.5	18.7	26.7	14.8	17.2	21.2	18	26.8	34.4	33.7	30.5	21.1	28.1	27.7	28	29.1	37.1	44.7	38.7	33.5	24.8	29.6	26.2	17.7	28.2	23.7	18.3	28	26.2	29.1	20.9	30.1	31.9	17.8	25	18.3	24.6	25.9
evm.model.ctg1.27	32.1	32.6	36	34.7	38.7	36	34.2	41.2	28	33.1	42.5	35.8	38.5	30	21.3	44.1	38.8	34.1	49.7	52.1	48.1	46.2	38.4	26.2	43.2	28.5	34.2	49.5	41.2	37.1	36	40.5	33.8	46.8	35.6	50.5	37.3	41	43.3	47.7	39.3	36.4	35.4	38.7	34.5	41.5	47.2	33.9	46.7
evm.model.ctg3.313.1.5d03f9cb	48.8	39.1	50.2	30.4	32	57.7	40.3	33.1	33.2	34.7	33.3	30.3	35.1	50.4	59	45.5	41.4	50.5	29.8	29.4	34.7	36.1	42.7	36.1	29.1	22.9	49.1	26.8	25.5	34.5	58.7	48.8	37.1	24.9	34.3	36	35.5	24.1	41.2	35	29	40.3	25.5	30.2	36.8	39.5	24.5	32.8	29.3
evm.model.ctg183.12	295	206	255	87.9	151	158	247	83.8	154	187	101	168	92.5	201	271	114	129	190	114	158	183	145	217	116	121	84.3	226	143	128	118	261	226	114	116	223	207	104	103	139	262	107	128	66.5	159	86.2	111	86.7	67.2	68.7
evm.model.ctg48.109	179	213	200	152	192	137	222	187	124	192	106	157	119	250	214	107	165	204	213	176	145	138	125	112	111	131	171	171	160	142	147	205	96.6	160	191	118	116	128	151	121	126	91	153	227	107	107	87.1	113	120
evm.model.ctg44.88.2.5d03f9d8	9.83	11	10.9	6.22	9.39	9.84	7.06	6.19	8.34	7.91	8.39	8.53	11.1	12.8	17	8.89	8.62	13.5	6.76	5.74	6.4	6.18	8.11	8.49	4.76	5.51	8.77	5.74	5.63	7.02	7.72	8.97	7.28	6.11	8.79	10.6	6.39	6.19	8.26	7.28	7.81	8.02	7.31	5.18	9.12	8.29	5.69	8.15	6.81
evm.model.ctg233.31	5.51	4.38	4.99	1.21	3.15	2.93	4.6	0.92	12.6	7.02	6.09	10.6	1.9	4.28	12.2	7.55	21.5	12.7	3.33	3.32	3.03	3.29	3.99	3.34	1.82	0.58	5.07	3.26	2.87	2.51	1.87	3.86	2.11	1.41	7.85	12.1	11.9	4.9	11.2	14.5	6.67	8.4	1.76	3.04	2.07	3.05	0.94	1.55	1.8
evm.model.ctg73.47	21.1	23.6	24.5	25.6	27.9	23.2	28	25.3	29.7	21.2	33	23.9	25.4	27	29.5	33.2	27.2	29.4	26.5	32.9	33.5	31.7	26.4	21.3	34.8	28.4	24.1	32.6	34.5	23.5	26.2	24.8	27.9	31.5	23.5	29.8	27.9	39.2	48.1	38.7	33.9	37.2	30.8	38.1	29.4	22.9	29.9	21.1	32.5
evm.model.ctg4.93.1.5d03f9ce	47.6	12	21.3	10.2	15	19	25.5	10.6	8.94	9.91	12.6	11.9	12.1	12.1	30.2	20.2	12.2	10.1	9.79	15.9	9.37	22.5	16.3	9.93	12.6	4.42	18	9.46	22	9.87	13.5	5.81	8.48	11.2	8.65	9.14	11.4	5.81	12	8.6	17.6	11.7	10.5	25.2	8.64	9.64	9.84	11.9	9.29
evm.model.ctg21.57	7.96	11.9	14.7	17.3	16.8	13.7	16.1	15.3	14.6	10.1	13.2	11.4	17.8	11.5	13.3	15.2	11.2	11.4	17.8	14.9	14.7	19.2	15.4	13.9	19.1	13.1	14.2	13.9	13.6	15	15.3	15.2	17.2	13.2	16.3	18.2	19.7	16.7	17.6	18.5	15.6	21.5	17.3	20.4	15.8	14.4	17.6	10	16
evm.model.ctg88.130	40.2	51.7	45.1	68.8	49.7	51.9	70.3	53.5	58.9	49.1	49.9	56.4	52	50.7	50.1	70.5	49.3	55.6	64	60.8	70.6	55.9	53.3	56.3	59.6	40.9	59.5	71.4	58.9	57	58.9	63.7	74.3	53.3	61.8	69.3	61.7	69.9	88.4	78.7	60.4	61.4	48.5	56.7	65	49.9	54.6	49.6	68.4
evm.model.ctg59.2.2.5d03f9fa	31.6	19	17.7	7.39	13.7	12.7	16.4	13.3	17.1	11.2	7.85	10.5	11.3	18.1	24.6	11.8	11.7	13.5	6.68	9.7	14.8	11	17.2	8.17	8.13	7.58	26.9	10.1	6.04	9.87	25.1	16	10.4	10.4	17.8	14.1	8.12	5.38	15.2	17.4	7.8	6.9	7.91	9.5	14.3	14	7.82	9.67	9.36
evm.model.ctg2.264	20	16.2	21.9	9.13	12.8	22.7	19.8	8.08	15.4	15.7	4.83	13.7	10.6	20.4	18.3	13.8	7.39	13.2	7.54	11.5	12.9	9.71	16.5	11.5	8.09	4.2	16.9	14.8	8.07	15.7	21.3	36.3	10.8	8.63	14.1	10	7.1	2.47	9.34	15.7	4.14	6.67	4.77	10.3	9.04	9.61	6.44	5.67	9
evm.model.ctg120.14	157	69.9	208	117	164	85.5	197	91.8	225	190	224	128	251	124	157	264	216	115	101	148	119	182	214	102	104	65.3	240	72.9	216	105	117	123	109	143	43.4	67.3	87.7	96.9	88.6	117	414	115	87	196	47.5	125	82.2	77.4	82.6
evm.model.ctg31.134	18.6	14.3	16	12.9	15	10.4	14	12.8	7.78	8.97	7.35	6.71	9.32	14.6	13.6	8.35	10.2	10.8	11.1	10.7	11.3	12.5	12.5	10.1	9.95	9.58	13	9.86	10.6	8.6	13.7	10.1	9.14	7.56	7.32	9.08	5.64	7.37	8.06	8.54	7.73	6.71	9.18	11.7	8.82	8.76	6.62	8.38	7.95
evm.model.ctg14.3.1.5d03f92f	24.4	38.9	31.8	23.1	22.4	24.2	28.4	20.9	24.6	22.5	26.3	19.4	33.8	31.2	33.9	33.3	31.6	31.2	25.6	36.9	34.9	32.6	31.8	32.4	31.4	32.8	23.6	30.4	27.4	23	26.5	36.3	26.8	28.8	30.3	33.2	36.8	32.7	45.2	40.8	34.6	36.3	29.9	30	43.8	27.8	36	23.5	28.3
evm.model.ctg11.207	22.7	13.6	16.4	9.31	13	10	12.5	8.2	8.86	9.5	9.82	9.99	11.9	13.1	22	10.3	10.9	13.7	8.22	9.62	9.5	11	11	11.5	8.28	8.9	12.4	8.13	8.9	10.1	12	8.44	9.66	8.32	11.5	8.78	10.1	9.13	11	8.82	10.4	10.5	8.72	9.98	12.4	10.2	7.81	9	10.1
evm.model.ctg4.123	3.52	1.47	2.65	1.16	2.09	0.42	3.34	0.58	3.62	1.11	1.02	1.27	0.74	1.76	4.25	1.72	1.3	0.75	2	0.28	1.02	1.34	1.29	0.91	0.8	0.48	1.07	1.25	0.28	0.45	1.53	0.29	0.54	1.03	1.7	1.33	1.62	0.93	0.19	1.43	0.48	0.44	1.14	0.54	0.18	1.13	0.86	1.06	1.19
evm.model.ctg2.35	21.6	29.5	40.2	38.6	43.7	29.2	45.3	29	27.4	25	32.3	31.7	30.4	34.4	29.4	44.8	39	39.1	42.7	44.3	52.7	39.3	42.8	33.3	50.1	29.2	36.4	36.7	24.3	32.6	43.5	32.5	30.9	46.8	36.8	36	21.9	36.7	58.4	52.3	45.1	34.6	41.8	46.4	39.6	39.7	31.1	30.7	48
evm.model.ctg65.10	11.7	10.6	11.9	4.81	5.11	11.8	7.82	2.66	7.63	8.23	5.71	13.8	6.57	13.2	18.4	6.32	6.29	12.7	2.12	6.52	7.87	4.82	13.4	10.1	4.48	5.16	12.5	4.43	4.19	7.4	11.5	14.1	6.69	3.08	10.6	8.84	7.79	4.4	7.61	11.9	4.99	9.27	4.13	6.53	6.61	6.61	3.22	4.89	4.37
evm.model.ctg59.12	72.2	83.6	53.6	71.6	41.2	51.2	37.9	26.3	78.9	46.2	82.7	48.9	90.2	46.9	38.5	59.1	40.1	58.2	81.4	87.6	86.1	86.7	63.2	57	87.7	71.1	47.7	73.4	44.2	47.9	66	39.4	65.1	47.6	69.3	60.7	66	87.3	63.1	90.3	77	103	71.6	65	88.6	84.6	60.5	51.2	64.6
evm.model.ctg74.60.2.5d03fa18	17.2	16.2	16.6	9.78	15.6	9.16	11	10.6	13.3	14.6	11.9	17.4	13.1	18.9	27.1	14.7	15.2	18	13	10.2	13.2	11.7	12	12.4	7.51	10.1	13.8	11.7	8.37	9.97	12.7	11.1	12	13.9	13.2	15	16.9	10.3	12.1	16	11.6	11.2	12.9	7.11	12.7	11	9.05	10.8	12.1
evm.model.ctg95.3	35.8	44.2	42.4	46.5	36.2	31.7	45.5	36.3	41.9	34.5	33.1	34.5	35.9	42.4	41.7	49.6	37.1	36.4	74.6	63.5	55.3	51.8	48.3	33.6	60.9	30.3	37.2	58.7	45.6	29.2	33.2	42.6	27.1	62.1	46.6	55	35	62.4	68.5	59.2	45.8	40.2	36.7	50.8	26.2	37.4	33.9	29.4	55
evm.model.ctg28.8.2.5d03f983	23.1	25.4	27.6	31.6	32.1	30.9	36	26.6	29.4	32.4	36.1	29.8	35.4	25.9	24.5	38.3	31.1	27.3	31.9	34.4	40.2	34.6	35.5	29.1	40.9	24.3	35.4	35.9	44.9	31.5	34.4	33.9	32.8	42	34.5	42.3	34.2	30.5	41.1	39.2	37.6	39.8	30.6	31.3	37.1	28.9	33.3	27.6	39.5
evm.model.ctg36.86	11.5	10.4	10.6	5.48	10.6	10	7.56	5.59	17.5	15.1	8.36	13.2	9.82	15.2	26.5	13.4	12	18.8	9.43	7.98	9.23	6.64	11.5	7.25	5.2	5.46	11.8	7.14	3.59	8.3	10.1	11.7	6.64	6.99	16	15.7	11.6	13.1	12.9	16	8.35	14.4	7.29	4.9	8.76	9.43	6.34	8.55	7.35
evm.model.ctg144.14	111	110	106	57	109	77.7	74.9	65.1	152	113	79.2	143	84.5	127	190	129	106	156	114	85.4	89.5	73.8	95.2	115	59.2	68.4	107	84.4	53.6	86.5	92.1	117	91.6	78.7	122	125	109	80.9	88.1	154	82	119	77.7	67.6	97	66.7	45.9	75.7	73.8
evm.model.ctg1.513	6.73	15	12.9	6.91	15.9	15.8	8.64	9.15	13.5	14.2	7.3	10	8.68	18	10.4	10.9	19.5	10.9	11.6	13.2	10.5	10.2	9.93	9.21	6.46	8.47	15	9.39	3.94	10.4	7.73	21.5	9.53	10.6	8.8	7.01	9.18	4.02	7.07	13.5	9.72	10.4	6.64	12.6	9.18	6.46	5.51	8.68	8.76
evm.model.ctg31.117	16.6	9.92	13.9	9.09	16.4	12.1	14.3	19.2	3.42	6.5	5.09	3	3.38	10.6	11.6	3.31	4.18	4.75	12	7.16	10	8.95	10.2	4.69	6.74	9.47	11.4	5.13	17.2	6.68	7.49	4.82	1.89	6.25	3.05	7.72	1.23	2.93	6.18	3.4	5.19	3.22	9.91	10	1.94	6.02	2.8	5.93	3.48
evm.model.ctg12.201	37.4	28.9	31.4	37.3	33.3	44.9	47.5	37	25.8	19.6	24.2	17.9	30	26.5	13.7	28.1	25	18.7	47.2	47.2	42.1	43.5	31.8	29.4	50.4	46.4	32.2	47.2	41.7	39.2	51	36.2	41.9	43.8	24.4	28.7	19.4	29.4	21.5	31.5	30.5	36.1	32	57.3	35.1	26.1	36.9	22.1	42.4
evm.model.ctg224.1	1.28	1.66	1.47	1	1.56	2.86	1.39	1.75	0.57	1.08	1.8	0.48	1.07	2.84	0.43	1.25	1.2	1.23	0.76	0.68	2.13	1.5	1.12	1.12	1.52	1.03	2.75	3.88	3.36	3.75	2.12	4	3.63	2.58	1.22	1.53	2.72	1	2.1	0.95	3.5	2.34	1.58	0.9	3.2	1.13	0.81	2.72	2.53
evm.model.ctg47.55	7.34	5.12	4.61	1.07	1.06	1.49	1.85	0.92	3.01	2.19	2.32	1.66	3.14	1.52	3.67	2.78	2.04	1.54	1.41	1.06	1.28	1.74	2.67	2.85	2.27	0.76	3.02	1.55	0.33	1.03	2.42	0.82	1.76	1.19	0.93	1.76	1.68	1.64	1.42	0.91	1.65	1.59	1.2	1.68	1.43	1.63	2.47	1.36	1.11
evm.model.ctg43.30	15.4	21.2	16.1	8.92	16.2	12.5	14	9.45	14.1	12.2	6.74	15.7	8.17	25.9	26.6	10.4	16.4	26.9	10.8	12.3	14.9	10.2	18.2	19.2	6.71	5.41	15.2	12.8	11.6	13.9	13.3	15.9	12.3	8.8	14	15.8	14.8	8.53	14.8	21.9	10.2	9.55	8.87	8.12	8.55	13.3	5.53	11.9	6.44
evm.model.ctg23.235	23	27.1	26.6	11.7	20.7	18	23.3	11.7	21.5	22.6	17.4	21.8	15.3	27.8	32	19.5	20.3	23.7	13.6	22.2	23.7	20.3	24.9	14.7	16.7	10.6	22.8	18.9	13.6	13	20.6	28.7	12.5	16.8	23	21.9	13.9	17	18.7	36.6	14.3	14.1	14.7	19.9	16	16.3	13.6	11.9	11.8
evm.model.ctg88.107	1.7	1.8	0.56	1	1.02	2.89	1.53	1.29	0.21	1.68	1.9	0.23	1.21	2.06	0	3.13	1.01	1.05	0.72	2.13	1.78	3.3	0.23	2.54	1.6	4.02	2.76	4.56	3.31	2.18	2.05	2.56	4.05	2.86	0.6	2.27	1.51	1.88	2.85	0.86	1.74	0.32	1.02	2.64	1.22	1.12	1.28	1.66	4.6
evm.model.ctg1.288	6.94	4.28	6.25	3.22	5.15	9.12	4.75	4.59	3.07	2.75	2.82	2.11	3.19	5.58	5.04	5.46	6.2	3.39	4.32	2.97	4.88	3.89	3.58	3.39	3.13	1.56	6.14	1.5	3.13	2.39	4.59	3.46	2.79	2.84	1.08	2.24	2.92	3.65	2.6	2.18	2.66	4.91	2.76	4.22	1.58	2.77	3.06	2	2.81
evm.model.ctg7.9	46.2	42.9	49.2	25.4	38.2	30.1	35.2	25.9	48.9	44.6	29	44	35.4	51.8	78.4	45.6	38.7	50.9	40.8	33.4	37.8	31.3	43.2	36.6	30	23.5	43.9	33.8	21.4	30.4	37.2	40.5	31.4	32	48.8	48.1	39.7	34.1	43.5	52.5	31.1	37.1	26.5	30.1	37.7	32.2	24.9	29.9	29.2
evm.model.ctg4.72	561	364	477	323	405	393	503	358	255	293	323	282	380	393	429	366	393	307	328	390	377	437	371	289	327	235	415	303	381	295	443	309	294	372	245	318	292	266	338	344	389	331	279	317	265	295	262	300	334
evm.model.ctg1.165	7.16	2.36	3.62	0.84	2.32	0.92	2.21	1.15	3.54	2.25	1.76	2.33	1.34	1.35	5.47	3.32	1.88	1.58	1.34	2.11	1.25	1.38	2.96	1.41	1.8	1.56	3.23	0.45	0.2	1.86	2.27	0.84	1.07	1.11	0.73	2.41	1.48	0.34	2.18	1.56	1.09	1.97	1.06	1.82	1.33	1.23	0.73	0.63	1.08
evm.model.ctg60.24	19.1	6.44	4.96	3.86	5.26	2.68	5.6	3.89	3.31	2.82	5.6	3.68	4.33	5.42	21.3	8.06	4.85	6.93	4.5	4.24	2.88	5.5	6.92	4.03	3.06	3.5	5.83	2.41	1.38	2.64	2.85	3.6	1.48	3.01	4.49	3.14	4.27	4.98	4.68	2.83	6.14	4.4	5.29	5.05	6.5	3.88	3.74	3.31	6.3
evm.model.ctg44.73	58.8	23	30.8	21.4	28.6	22.4	25.7	25.9	27.7	23	23.3	19.2	29.7	26.1	41.2	31.5	24.9	19.9	27	23.5	25.1	30.6	28.1	20.7	27.9	15.7	27.8	23	20	19.5	28.5	12.8	20.7	20.9	15.8	23.4	20.8	22.5	26	16.5	23.5	20.6	27.9	20.5	23.4	27.9	25	17.8	27
evm.model.ctg26.148	5.15	9.54	9.17	9.73	8.83	10.6	5.96	7.26	13.2	11.4	6.92	12.3	8.26	22.2	21.9	8.9	18.3	16.2	15.8	10.5	13.7	5.56	9.93	3.49	4.16	8.12	12.3	7.49	7.63	10.1	12	15.3	6.44	9.69	11.9	11.4	12.5	9.87	2.54	9.78	8.53	12.1	8.97	5.71	8.45	4.55	5.27	5	4.47
evm.model.ctg8.17	45.3	61.4	60.6	69.3	50.8	44.3	62.2	57.4	60.5	65.7	71.3	74.1	51.9	46.9	50	106	61.2	63.1	66.2	68.1	79.5	57.8	58.8	64.5	67	63.2	47.1	75.4	77.6	69.1	60.9	50.4	88.4	66.6	91.6	93.8	64.8	94.4	92.7	99.5	68.5	80.7	54.2	64.7	70.8	53.5	63.7	44.6	77.7
evm.model.ctg23.198	563	339	571	433	667	319	301	430	391	515	446	362	563	563	198	455	461	271	1216	810	716	546	603	576	650	248	408	712	475	459	395	518	614	769	263	512	454	297	452	302	361	397	426	512	310	794	669	687	765
evm.model.ctg35.97	0.48	0	1.16	0.33	1.12	2.11	0	0.21	1.03	2.04	0.45	0.28	0.21	2.04	0.34	0.93	1.23	0.72	5.26	0.54	1.12	1.02	0	0	1.67	0.68	0	1.19	1.08	2.87	1.04	0.82	0.38	1.04	0.66	2.42	0.31	0	6.63	2.19	0.39	1.36	1.66	0.19	0.52	2.61	1.55	1.92	2.77
evm.model.ctg51.1	0.17	0.23	0.87	1.51	0.69	1.71	0.5	1.25	0.91	0.54	0.94	0.29	1.63	0.3	0.12	1.74	0.33	0.33	2.48	1.18	1.62	1.66	0.33	0.45	7.4	3.87	0.22	1.51	1.51	1.62	0.28	0.49	3.64	1.97	1.48	3.09	0.53	1.67	1.39	0.63	0.49	0.29	1.17	1.33	2.66	1.08	5.62	1.03	1.55
evm.model.ctg26.129	4.28	1.98	1.42	8.57	6.79	3.02	4.42	25.3	1.7	3.41	9.01	1.61	7.37	3.97	0.53	9.45	4.29	1.01	4.05	12	10.1	18.5	5.69	3.57	19.4	3.6	9.51	8.28	13.1	8.49	9.15	2.03	4.91	17.4	1.88	3.87	4.05	4.53	15.9	0.33	13.8	1.53	12.9	18.2	6.72	10.3	10.4	5.44	13.5
evm.model.ctg1.367.1.5d03f965	20.8	18.5	26.2	32.1	32.9	23.8	19.2	40.5	24.3	22.5	39.2	18.9	36.3	27.1	25.1	36.6	26.6	20.1	27.3	33.1	39.4	33.5	27.5	27.3	41.6	26.8	26.6	28.3	30.3	27.3	25.8	23.7	34.7	44.3	22.3	26.5	22.9	29.5	35.3	23.8	35.8	27.1	35.6	24.2	29.2	35.3	36.2	36	51.9
evm.model.ctg17.8	48.4	39.2	31.7	14	15.3	14.2	22.8	18.9	73.2	38.6	12.5	17.3	39.6	66.1	117	70.2	48.6	59	37.4	11.8	10	9.28	5.44	39.1	2.99	0.82	40.4	48.4	3.65	33.1	26.4	54.6	19.6	19.5	20.9	2.34	17.2	17.7	1.72	6.88	18.3	9.9	32.1	41.8	32.5	27.6	25.7	23.7	26.3
evm.model.ctg36.41.1.5d03f9b9	60.7	57.6	69.4	75.3	77.9	96.2	96.1	70.2	46.1	68.3	70.5	60.1	52	73.8	35	69.4	78.4	58.4	115	96.4	79.8	79.8	69.5	87.1	76.5	65.2	93.6	86.2	85.6	79.9	74.4	72.5	65.3	105	73.8	83.8	83.4	67.9	102	91.8	85.6	81.2	62.2	95.5	47.2	66.2	55.2	58.1	77.6
evm.model.ctg107.39	28.5	17.9	20.6	16.6	23	56.4	22.5	14.1	31.3	35.8	23.5	24.4	26.3	23.9	32.5	36.6	70	32.1	21.4	23.4	25.7	22.3	27.4	26.2	19.3	16.3	45.4	18.8	14.6	16.9	43.8	31.1	21	15	16.4	25.4	17.9	16.7	19.6	36.2	23.4	42.9	16.2	17.6	22.4	21.6	20.9	19.2	21.6
evm.model.ctg4.7	4.23	8.81	8.55	10.3	11.7	9.54	10.3	10.9	5.8	5.81	6.07	8.1	9.67	11.2	8.2	6.86	5.53	5.82	10.7	15	12.6	11	14.8	4.7	13.6	5.51	9.56	12	15.1	8.16	10.8	12.3	9.84	12.6	9.8	6.39	11.8	8.19	11.1	7.07	9.11	6.44	13.3	19.8	10.8	11.1	12	9.73	11.4
evm.model.ctg47.28	65.2	55	57.5	30.9	41.3	52.7	51.5	39	46.9	56	32	34.9	42.1	80.7	47.3	42.6	77.8	43.3	57.2	48.2	48.8	55.7	52.2	34.3	42.2	27.9	48.9	48.7	41.8	32.4	65.4	57.9	30.6	38.7	32.5	38.7	42.5	25.2	39.1	39.8	37.4	61.2	30.8	67.5	41.9	39	34.2	31.3	30.1
evm.model.ctg103.32	27.1	27.7	27.9	13.7	17.6	18.2	17.7	10.9	25.8	23.8	16	25.5	30.6	30.4	49	21.8	21.4	30.7	19.9	16.7	16.5	16.7	21.1	21.2	13.2	12.2	24.1	15.9	12.9	17.8	20.6	20.8	20.4	14.7	23.5	22.3	24.8	18	18.1	19.4	18.1	20	16.5	12.6	28.4	22.7	15.7	21.6	19.8
evm.model.ctg26.202	4.51	5.36	7.3	12.1	9.78	6.52	7	10.6	7.74	5.05	10.1	7.82	11.3	9.24	7.45	9.67	5.27	6.18	5.01	8.41	8.65	11	6.95	10.4	9.64	6.03	5.54	7.91	8.23	8	8.94	6.15	9.93	10.6	10.5	13.1	8.86	9.46	11.3	6.9	13.6	13.5	11.5	6.25	15.3	11.6	8.99	9.36	12.7
evm.model.ctg36.71	44.2	17.5	50.5	130	63.4	62.6	43.5	120	84.9	73.7	139	65.2	140	43.3	53.2	164	54.4	85.1	239	68.6	87.3	104	66.4	69.2	133	35.7	58.9	150	97.8	105	54.8	52.2	163	187	87.8	130	105	132	76.4	94.4	72.2	97.5	101	77.7	132	77.6	105	83.1	188
evm.model.ctg140.3.1.5d03f928	544	711	563	261	453	372	330	263	654	799	280	1081	214	700	546	447	689	663	761	527	489	378	466	439	243	187	338	401	258	309	345	545	254	748	428	405	482	384	240	871	359	747	294	396	192	349	249	228	445
evm.model.ctg77.62	4.79	2.39	4.67	2.33	5.13	4.43	3.93	3.49	2.9	3	1.31	2.63	1.88	5.83	4.1	2.13	3	2.99	2.07	1.86	3.53	1.36	2.59	1.91	0.59	1.33	3.56	3.12	1.38	3.35	4.28	4.56	2.4	1.38	1.98	2.07	2.29	1.25	1.99	2.27	2.37	1.3	1.66	1.13	0.95	1.62	0.82	2.08	1.39
evm.model.ctg11.288	88	79.1	98.4	94.8	91.2	111	112	90	78.3	77.2	97.5	73	120	93.7	63.9	113	107	81.7	96.5	122	123	107	110	101	117	74.3	105	88.5	101	94.9	118	94.1	94.7	106	85.8	104	93.7	95.7	114	118	101	104	89.2	110	101	121	117	91.1	115
evm.model.ctg37.28	0.77	0.64	1.47	0.66	1.29	1.09	0.66	0.33	5.35	1.09	1.82	0.85	1.21	1.24	6.57	2.77	4.75	7.09	0.59	1.04	0.63	0.96	1.44	1.44	0.35	0.46	1.1	0.64	1.29	0.64	0.69	1.03	0.72	0.31	1.47	1.15	4.1	0.74	3.11	1.64	1.18	0.49	1.1	0.64	1.51	1.26	0.89	1.06	0.63
evm.model.ctg31.90	69.2	50.8	61.1	50	56.8	56.5	64.6	55.8	47.5	48.6	49.7	41	45.2	58.3	74.6	54.3	50.9	54.7	54	54.9	65.7	50.7	55.2	35	46.1	44.9	59.9	48.6	51.7	49.7	64.9	45.5	44.5	47.3	43.9	59.1	43.6	39.5	50.9	60	47.8	49	45.4	53.9	45.5	41	32.8	33.8	39.3
evm.model.ctg46.44.2.5d03f9d9	60.5	69.5	68.1	29.2	33.4	51.4	69.7	20	39.2	40.5	22.1	41.4	49.2	86.6	61.1	23.8	43.9	56	26.8	34.4	35.4	38.9	61.3	35.1	34.9	32.9	95.7	30.7	27.2	40.2	100	78.6	41.1	24.6	32.2	30.2	28.2	30.3	26.7	40.8	24.4	33	21.3	38.5	35.8	32.3	25.9	25.7	25
evm.model.ctg36.43	11.4	12.2	22	7.67	12.7	6.5	11.1	7.87	15.1	11.8	7.84	10.2	10.4	12.3	17.7	11.2	6.24	13.5	17.1	8.57	8.6	10.9	10.4	5.63	6.65	4.36	8.47	8.31	8.16	4.32	10.9	8.33	3.68	9.01	15.1	17.1	4.17	14.3	9.15	14.6	7.5	11.9	8.08	4.01	5.87	10.9	8.5	6.14	5.27
evm.model.ctg40.46	22.1	12.6	18.8	9.09	12.1	11.6	17.7	8.85	15.3	12.9	10	15.4	13.9	16.3	24	16	15.3	17.1	11.2	11.7	9.62	12.5	13.3	11.5	9.25	8.58	19.8	13.5	14.6	11.5	16.2	10.1	10.2	10.2	11.8	14.4	11.7	10.4	11.6	14.5	12.7	13.3	10.3	12	14.1	11.8	9.54	10.5	10.6
evm.model.ctg36.112	2.14	1.69	2.24	1.13	2.6	2.58	2.6	1.92	2.09	1.81	0.94	2.9	0.7	3.25	3.64	2.02	1.74	2.79	2.94	1.31	2.45	0.87	1.16	1.3	1.08	1.26	2.67	1.19	0.97	1.68	1.61	2.06	1.18	0.75	1.35	1.01	0.42	1.52	1.19	2.02	1.11	1.4	1.38	1.29	0.77	0.95	0.86	1.18	0.73
evm.model.ctg48.90.1.5d03f9eb	114	102	113	127	119	97.2	112	112	127	110	127	106	121	101	97.6	150	117	106	156	139	152	135	121	125	143	118	110	132	130	108	108	99.3	121	133	103	131	118	125	155	145	128	137	117	130	111	113	101	92.3	139
evm.model.ctg6.222	21.8	20.8	16.3	25	24.1	24.2	20.7	17.6	16.9	17.3	22.6	17	26.2	20.8	22	26.9	21	20.7	21.3	22.5	25.5	26.3	24.8	27.3	23.6	21	21.4	18.1	23.9	21.7	19.8	17.8	24.8	23.6	18.4	27.8	21.5	26.8	28.4	27.5	28.2	27.4	24.9	20.4	28.1	24.9	22.1	26.1	27.5
evm.model.ctg33.25	11.1	14.7	17.9	20.1	18.5	12.5	17.1	24.9	10.5	13.8	26.7	13.7	15.8	12.3	8.94	21.6	13.3	12.8	13.8	20.2	17.5	23.1	18.5	15.6	26.4	18.3	17.1	17.7	23.2	17.7	15.8	14.9	18.6	24.6	14.6	17.8	18	17.4	28.1	15.7	24.1	15.7	18	25	18.3	16.2	17.6	14	20.6
evm.model.ctg1.430	12.9	11.9	8.14	22.6	12.7	17.6	11.2	12.8	6.29	7.18	11.1	6.59	14.8	11.1	3.53	8.71	10.5	3.81	22.9	18.5	20.3	19.1	12	18.9	18.1	16.2	13.8	15.6	20.2	20	18.1	12.7	14.2	19	8.06	6.41	12.7	11.3	9.06	9.93	15	8.38	19	23.1	12.6	11.3	12.3	13.4	13.3
evm.model.ctg11.126	0.31	0.19	0.74	0.64	1.07	0.19	0.4	1.58	0.83	1.16	0.29	2.49	0.74	0.4	3.87	0.6	0.66	1.38	0.84	0	0.29	0.44	0.54	1.19	0.27	2.18	1.19	0.57	0.34	0	0.27	0	0	0.4	0.7	0	0	1.01	0.57	0.19	0.5	0.37	0.27	0.25	0	0.08	0	0.35	0.27
evm.model.ctg20.23	15.3	13.9	14.2	6.65	8.87	8.71	10.1	7.39	13.1	12	7.9	12.9	11.3	16.4	24	10.5	12.3	14.8	11.1	9.27	8.02	9.26	11.5	10.6	8.28	6.24	12.1	7.31	6.79	8.6	11.8	11.4	8.54	7.79	10.9	12.7	10.8	9.95	10.4	11.6	7.85	10.8	6.87	8.16	12.8	10	8.6	8.58	8.43
evm.model.ctg91.48	34.5	51.1	48.7	44.9	51.1	38.6	49.8	36.6	52.7	54.8	51.8	56.6	55.9	45.6	46.1	61.1	49.1	53.6	60.5	54.8	61.5	51.4	48.5	57.6	63.7	63.2	50	59.1	52.5	46.9	51.3	63.2	71.9	58.3	68.8	54.5	72.9	70.8	55.4	71.3	50.1	67.3	44.3	62.8	56.1	42.3	45	37.8	59.7
evm.model.ctg128.5	182	166	159	132	161	110	154	159	214	185	136	159	114	153	247	222	150	219	192	142	148	120	118	169	107	82.9	137	176	128	159	122	127	158	145	134	110	140	121	141	146	142	135	125	166	84.6	110	92.8	107	156
evm.model.ctg19.66	47.2	58.6	106	110	128	82.6	86.5	161	85.7	109	110	72.3	128	138	46.3	121	105	64.5	197	131	136	116	96.3	82.4	144	67.1	96.2	122	113	102	79.3	115	124	155	68.6	127	102	101	109	84.1	98.8	103	109	131	101	114	164	122	163
evm.model.ctg21.59	11.8	8.96	14.7	24.7	25.2	11	9.31	21.9	11.2	17.9	25.2	14.6	17.3	8.35	8.44	20.1	13.7	8.25	17.9	19.6	24.9	24.8	15.8	10.6	26.4	16.4	17.3	21	25	15.3	10.1	6.53	14.6	29.6	8.88	12.3	14.1	21.8	19.9	9.72	21.6	15	29.8	28.3	14.2	17.3	19.7	19.2	30.6
evm.model.ctg42.44	76.6	38.4	57.2	51	68.4	57.6	57.1	69.5	53.2	54.3	57.9	40	56.7	62.6	74.7	60.3	61.9	44.3	62.6	56.6	68.9	55.7	54.1	40.1	55.4	36.3	52.1	47.2	45.5	38.3	72.2	45.5	39.4	52.3	30.3	50.9	40.5	45.1	51.1	47.5	46.1	48	59.2	64.4	42.4	55	35.7	41.6	50.1
evm.model.ctg199.2	21.1	34.7	33.7	31.3	38.2	34.2	32	29.9	33.9	34.1	43.5	28.2	35.9	26.5	20.2	37.2	34.2	30	24.7	44.2	33.4	40.5	32.9	46.4	50.2	42.5	29.7	36.8	43.4	32	30.9	33.7	37.9	31.8	36.6	44.5	41.5	40.8	37	55.6	47.1	47	37.1	37.1	46.5	27.7	33.5	21.1	35.8
evm.model.ctg26.197	108	56.1	104	133	156	74.7	103	182	50.8	94.9	160	62.2	110	86.6	63.9	179	116	62.7	101	131	160	156	106	76.5	166	78.9	134	108	145	119	145	73.9	104	175	80.6	128	103	90.1	215	82.6	125	74.6	163	184	111	153	118	144	175
evm.model.ctg51.70	1.02	0.36	1.76	2.29	0.93	0.04	0.05	3.5	2.46	1.3	2.02	0.86	2.24	0.6	0.32	4.17	0.59	0.46	8.87	5.5	2.25	2.53	0.54	0.44	5.29	5	0.76	4.68	3.59	0.61	0.25	0.39	2.24	4.71	0.37	1.32	2.34	4.47	0.94	1.67	0.47	0.55	1.88	1.2	1.69	1.08	4.23	2.29	4.21
evm.model.ctg5.87	19.4	24.5	28.3	34.6	22.6	23.8	24.8	19.9	26.6	27.1	27.3	17.9	33.8	24.4	23.4	36.8	24.6	27.4	28.1	30.3	31	31.4	24.4	32	30.3	32.2	26.1	21.5	29	26.6	24	23.5	33.7	31.1	27.9	35	32.4	27.8	33	31.1	29.5	33.4	28.9	18.6	34.1	28.9	26.5	26.4	38.5
evm.model.ctg11.236	34.1	21.5	27.7	20	25.2	15.4	25.7	16.9	23.7	24	22.5	21.9	18.1	22.7	35.5	31.9	22.6	22.5	20.9	18.3	23.6	21	22.2	16.8	18.7	18.4	23.6	20.8	11.9	15.3	25.9	17.1	18.7	19.5	21.1	25	21.5	21	17.9	22.9	22.5	19.4	18.6	19.3	17.1	18.6	19	16	17.3
evm.model.ctg3.197	285	238	284	157	210	163	217	164	217	250	170	272	204	245	343	213	209	270	172	186	205	193	231	205	160	154	235	167	156	166	233	192	200	168	260	249	221	183	213	308	190	209	152	135	230	191	150	164	165
evm.model.ctg58.23	5.65	5.92	5.16	2.82	5.1	4.07	5.47	2.51	6.88	5.07	2.06	2.47	4.41	9.05	14.5	6.73	6.58	9.55	8.67	4.62	5.23	3.38	4.67	2.68	2.79	2.27	4.61	4.34	2.98	2.59	6.03	9.98	1.49	4.21	4.1	3.77	2.44	3.37	2.88	3.32	2.64	2.11	4.1	3.75	3.11	3.27	3.69	2.69	2.75
evm.model.ctg896.2	0.37	0.92	0.82	0.17	0.91	0.92	0.16	0.58	2.44	0.81	1.54	2.92	0.65	0.76	0.52	0.6	3.42	3.36	0.17	0.48	0.17	0.9	0.44	1.61	0.69	0.52	0.2	0.42	0.27	0.49	0.24	1.33	0.42	0.37	0.56	1.1	0	1.15	0.09	1.01	2.5	0.5	0.48	0.42	0.4	0.35	0.34	0.32	0.57
evm.model.ctg6.237	16.4	5.41	8.04	8.5	8.91	16.2	8.93	12	3.31	8.72	8.2	8.11	4.3	14.3	7.26	6.93	7.43	5.99	4.34	9.23	6.8	9.65	6.45	3.03	7.4	6.96	12.4	8.66	8.77	8.17	7.87	8.48	5.59	3.9	2.18	6.44	1.79	6	14	3.49	6.39	2.71	8.56	9	4.28	4.79	3.36	7.2	6.2
evm.model.ctg22.43	102	90.4	91.5	188	65	77.5	123	72.3	195	89.1	168	110	75	73	58.3	129	72.1	107	149	152	183	137	115	109	155	116	96.8	180	162	126	129	90.6	108	123	127	110	108	229	147	244	139	224	80	141	63.6	108	58.3	104	158
evm.model.ctg1.155	251	255	273	306	247	267	347	335	291	282	337	265	257	248	264	320	225	259	339	358	369	338	296	224	357	422	301	332	282	274	356	275	285	300	291	379	278	328	311	362	301	374	246	418	311	250	248	221	290
evm.model.ctg5.119.1.5d03f9fa	40.9	17.4	35.7	73.3	54.5	31.8	26.1	41	33.8	33.7	51.3	24.3	62.8	25.4	20.1	57.6	27.7	20.7	70.3	57.7	63.4	58.8	39.6	40.4	71.8	27.8	29.7	44.5	45.6	57.2	25.4	16.3	48.3	52.2	23.4	41.3	50.3	44.9	39.3	33.4	43.4	38.9	71.5	46.9	54.3	59.7	71.9	51.4	64.1
evm.model.ctg51.54	47.6	41.8	40.6	40.7	59.9	97.8	57.9	57.2	44.9	68	40.6	60.6	36.6	59.5	25.1	59.1	76	45.8	93.6	89.1	59.1	79.9	60.8	104	83.5	51.4	70.2	57.8	75.1	80.9	97.1	46.1	71.6	64.1	47.9	65.9	60.9	57.4	47.2	59.4	40.6	59.2	66.2	96.6	65.5	76.9	57	61.1	62.5
evm.model.ctg31.16	16	15.5	15.2	16.8	23.9	11.2	14.7	18.4	40.1	26.3	16.5	29	16.2	20.7	35.8	33.4	24.7	28.7	32.2	15.5	16.6	12.8	12.3	13.7	10.4	9.05	15	17	11.7	13.8	14.5	20.3	10.4	17	22.7	24.2	20	24	24.5	24.9	17.5	29.3	19.1	16.9	12.4	11.5	11.1	10.1	12.8
evm.model.ctg44.54.1.5d03f9cf	71.8	57.2	77.1	74.1	64	53.8	80	75.2	74.7	61	73.7	50.2	63.8	66.4	55.7	76	61.6	59.8	88.3	75.6	87.4	83.5	71.3	53.6	93	62.7	67.8	83.3	81.1	60.2	75.3	78.7	67.8	91.1	60.3	86.4	76.7	94.7	78.4	85.2	80.9	69.5	65.4	88	66.2	56.7	63.9	46.9	82.4
evm.model.ctg23.232_evm.model.ctg23	67.8	59.8	49	46.3	61.7	46.4	65.4	84.4	64.6	52.6	35.6	28.8	55.9	86.6	103	63.7	63.2	91.7	75.7	42.1	36.4	38.8	26.5	75.3	22.5	28	51.8	72.5	46.8	63.3	40	46.9	42.2	41.8	34.2	22.5	40.8	33.1	23.6	28.2	35.8	29.2	71.1	76.8	44.7	45.6	32.3	50	51.3
evm.model.ctg41.14	163	127	134	57.6	89.2	87.7	107	43.6	121	107	62.9	124	102	169	230	91.5	104	167	64.9	81.7	91.2	77.8	110	93.1	56.1	50.5	134	77.9	45.6	77.6	124	149	81.4	73.9	135	113	109	77.7	81.3	145	77.2	107	67.7	72.7	119	107	66.8	79	64.5
evm.model.ctg108.2.1.5d03f910	17.5	17	17.3	11.5	13.5	13.4	16.2	9.58	12.8	13.9	8.39	12.8	9.99	17.9	21.2	8.51	10.1	15.6	10.5	11.3	16.4	11.3	14	10.8	8.39	11.9	15.1	10.2	7.69	12.2	14.9	17	10.8	8.01	13.7	12.3	11	8.55	9.7	16.2	10.7	11.5	8.74	8.91	12.2	12.5	5.46	9.91	7.28
evm.model.ctg9.106.1.5d03fa42	3.18	0.7	1.83	4.41	2.38	2.6	2.35	5.44	3.9	1.63	4.34	2.85	5.05	2.46	2.79	9.11	3.11	2.07	24.1	8.17	4.61	7.33	2.5	2.74	9.47	3.07	2.2	4.76	6.05	2.35	2.39	1.88	1.73	3.01	1.23	5.5	2.77	8.79	5	11.2	3.07	3.73	6.74	6.57	5.06	4.58	4.43	4.85	4.37
evm.model.ctg20.42	17.9	13	15.6	11.4	13.6	10.1	13	11.2	3.97	5.43	5.05	3.02	2.48	13.6	10	4.11	5.21	6.38	11.9	10.1	5.38	9.38	6.93	13.9	4.61	5.4	13.2	10.1	8.14	10.8	9.2	5.96	10.2	5.48	4.17	5.23	3.33	2.63	7.94	4.89	4.96	5.26	5.89	6.11	1.9	6.86	1.2	7.08	5
evm.model.ctg88.143	30.7	25.8	38.5	64	72.3	26.8	41.1	77.1	22.1	21	64.2	16.3	63.5	33.9	19.2	57.4	28.2	19.9	27.8	58.4	63.3	72.8	44.5	37.1	107	33.3	41.3	44.7	62.8	45.1	44.7	32.2	55.7	89.2	32.8	35.4	27.7	30.1	91.4	19.7	45.7	21.1	81.9	69.5	58.4	55	62.6	52.2	101
evm.model.ctg43.98	10.4	25.3	16.2	32.4	23.8	20.9	24.4	23.6	24.7	17.6	22	25.1	17.8	17.1	16.9	24	17	20.2	26.6	25.5	27.1	29.3	28.9	33.4	29.6	22.4	22.5	23.5	31	26.9	20.2	21.1	32.4	25.3	26.5	36.7	31	21.3	26.6	30.8	21.6	20.9	22.7	27.2	21.1	21.9	18.9	15.3	24.1
evm.model.ctg31.39	75.7	72	70.9	117	99	87.4	81.2	120	109	81.7	100	62.7	114	73.8	69.2	120	70.4	83.1	102	100	124	96.8	83.6	81.7	127	78.4	70	113	130	96.8	86.4	106	86.5	134	79.4	98.7	74.4	128	102	113	128	110	85.9	117	108	75.5	102	66	124
evm.model.ctg6.200.9.5d03fa27	11.9	19.1	18.4	16.5	18	14.1	17.6	16.8	21.9	13.3	17	20	19.3	17.6	16.7	21.6	17.2	18.6	20.9	23.1	21.7	19.8	18.9	22	19.6	21.9	14.9	24.3	21.6	17.2	15.6	18.6	18.9	21.4	20.5	24.2	23.3	27.2	25.9	27.7	23.2	25.3	17.6	22.5	18.2	16.5	14.9	14.8	20.9
evm.model.ctg36.45	149	131	153	66.2	97.5	122	148	79.8	49	72.7	51.5	75.6	43.9	133	145	44.4	69.3	104	84.9	107	103	90.8	82.1	106	66.8	79.3	109	101	101	93	107	73.1	98.5	67.6	99.1	75.3	74.5	52.6	53.7	91.9	57.7	57.2	51.8	96	72.8	66	42.9	58.7	48.6
evm.model.ctg43.103.1.5d03f9db	29	34.1	32	21.6	26	28.2	21.5	18.3	26.1	19.2	19.7	25.8	38.7	35.7	33.7	23.7	28	29.1	18.8	14.7	21.2	19.5	31.4	29.4	13.6	15.7	27.8	16.9	9.53	25.1	31.7	24.1	28.8	16.4	18.7	22.6	23.3	16.2	19.6	20.9	21.5	28.8	21.8	16.3	25.7	30.6	16.3	27.1	24.8
evm.model.ctg144.11	105	120	110	126	108	112	136	104	130	122	121	114	96.1	110	97.2	139	108	121	140	136	137	126	114	126	133	119	133	153	114	130	131	133	149	127	126	145	123	140	149	202	127	156	91.1	157	108	91.7	87.3	87.6	132
evm.model.ctg82.21	45.7	46.9	59.5	64	43.4	47.3	58.9	45.4	41.5	45.7	53.1	27.3	51	48.8	29.1	56.3	40.1	35.2	61.5	67.3	70.9	75.2	55.2	38.1	72.3	54.1	39.3	48.7	57.4	38.2	63	56.7	42.8	58.9	34.7	43.6	47.2	54.8	53.3	67.5	56.4	65	55.9	48.5	56.9	52.1	59.4	40.1	52.9
evm.model.ctg47.23.2.5d03f9dc	36.6	28.8	40.6	23.6	35.3	22.4	35.6	27.5	27.4	34.7	28.4	29.7	24.3	37	41.3	32.8	32.9	32.1	29	32.9	31.9	29	26.8	21.3	22.7	18.2	32.9	29.1	27.4	25.4	37	30.5	22.6	25.7	25.9	27.7	29.6	27.1	31.7	30.2	28.8	29.9	23.6	34.6	21.9	25.2	18.8	22.3	23.4
evm.model.ctg725.2	12.5	17.3	22.2	23.8	35.1	11.5	21.5	38	15.7	16.3	27.8	10	36.2	29.8	8.89	42.9	27.4	13.9	23.5	23.2	38.8	48.8	45.8	21.1	54.6	18	30.9	24.1	21.5	17.7	31.2	29.4	21.4	45.2	20.2	31.3	23.2	17.2	53.8	15.1	30.6	16.6	47	44.5	22.5	41.2	46.4	19.2	50.1
evm.model.ctg53.25	519	505	539	910	527	557	735	665	518	508	695	394	344	416	289	450	375	370	790	846	888	797	606	500	861	911	653	938	990	734	793	554	732	760	515	637	483	718	677	744	705	650	458	833	314	404	348	337	567
evm.model.ctg74.40	9.7	18.6	18.2	19.6	17.7	15.5	16.3	19.4	14.9	16.6	21.7	16.5	29.8	23.1	14.4	22.3	16.4	18.1	15.2	19.9	19.3	22.4	16	23	22.8	22.6	15.1	19.9	21.3	19.9	20.8	15.8	23.3	19.9	15.2	21.5	18.3	16.2	17.3	19.7	27.6	20	26	14.5	32.5	24.9	23.9	19.3	28.2
evm.model.ctg65.19	42.8	30.7	39.1	63.3	55.3	59.3	53.9	50.6	52.2	47.9	66.7	38.9	52.2	38.1	26.7	71.3	61.9	32.3	57.4	58.7	65.4	56.7	56.5	44.6	75.4	31.3	55.1	60.6	52.4	49.3	63.2	37.4	43.9	68.9	34.4	52.7	59.6	53.1	58.1	56.3	66.8	71.5	53.4	63.3	55.1	54.6	59.1	44.1	76.5
evm.model.ctg73.49	103	98.6	114	152	132	117	151	155	116	105	127	82	153	120	87.5	147	104	90.8	173	168	153	159	137	100	186	107	124	149	131	110	132	114	117	147	113	164	110	133	167	158	136	144	142	178	147	117	154	102	141
evm.model.ctg11.45	29.2	20.3	21.5	29.5	21.8	21.7	24.3	33.3	22.1	17	28.8	23.9	24.7	22.8	22	29.7	22.5	22	17.1	29.1	33.8	26.2	24	26	30.8	29.4	19.3	26.6	33.9	30.3	27.2	23.7	41	30.8	23.7	24.9	25.2	29.4	30.2	32	32.1	25	26.6	24.1	28.7	21.9	25.6	23.6	32.2
evm.model.ctg25.1	44.2	48.8	81.9	53.2	85.5	38.7	29.5	24.8	31	57.5	37.6	31.8	99.6	77	8.81	35.9	32.7	18.5	143	98.3	63.1	80.5	83.3	80.4	84.4	33.3	52.4	71	57.5	59.3	35.2	58.6	63.1	86.9	25.2	38.4	37.9	26.4	26.8	20.5	38.7	38.6	65.8	12.9	54.1	137	103	103	119
evm.model.ctg58.27	5.21	10.6	13	10.4	12.4	7.89	5.24	13.2	26.1	16.8	9.24	17.6	15.4	20	21.1	16.7	19	21.6	18.3	12.2	12.9	5.9	9.16	4.7	6.64	5.44	14.2	10.7	9.09	9.06	13.1	17	8.52	12.8	18.3	19	17.4	13	1.8	10.2	14.4	20	10.3	5.77	8.14	3.62	8.24	8	6.2
evm.model.ctg28.107.1.5d03f991	19.6	20.5	23.6	14.8	19.4	13.8	15.1	13.6	33.8	25	14	36.2	14.8	26.1	41.7	26.8	30.6	37.5	24	16.9	19.7	11.7	25.2	18.3	9.73	10.5	23.3	13.5	12.5	15.9	20.5	22	16.1	14.9	32.2	29.3	30.5	23.8	22.5	31.7	18.3	26.2	16.1	10.8	14.9	14.2	11	12.8	10.6
evm.model.ctg11.275	71.9	42.4	64.3	140	131	73.3	72.2	187	38.1	44.6	212	16.5	85.7	62.8	35.1	122	96.4	24.2	43.1	174	140	158	117	77.3	205	99.2	113	72.3	194	153	101	71.5	84.4	201	90.9	77	81.8	83.7	337	25.5	246	57.7	119	188	37.2	103	97.2	83.8	238
evm.model.ctg75.42	82.1	126	163	28.2	36.8	103	132	16.3	43.8	42.1	25.7	51.6	29.9	113	70.4	41.1	79.8	70.1	27.1	35.8	45.1	41.5	69.5	86.1	23.7	24.3	108	36.9	32.5	62.5	79.3	154	49.1	20.9	60.9	65.5	57.2	28.9	103	99.6	45.7	51.2	24.9	41.1	20.3	36.4	16	32.4	21.5
evm.model.ctg23.35.1.5d03f97f	421	375	429	601	512	379	465	536	402	392	503	317	406	385	346	464	401	313	682	631	687	553	414	321	673	601	461	692	701	381	495	509	354	572	399	463	389	683	736	499	562	471	490	656	349	333	343	263	481
evm.model.ctg3.75	21.7	20	28.3	30.5	25.7	27.4	34.4	31.2	23.4	21.1	35	14.1	49.9	22.8	21.4	30.9	18.9	15.3	41	30.8	40	44.4	32.4	24	63.4	32	26.9	21.8	38.1	22.6	26.3	20.9	25.7	22.6	18.9	34.2	20.2	41.2	36.5	22.8	32.6	26.1	63.1	36	44.4	46.5	46.6	16.1	33.2
evm.model.ctg59.3	15.8	18.6	19.7	17.5	16	14.9	20.5	15.7	16.5	18.3	17.4	15	16.7	13.4	15.5	19	20.6	19.1	23.5	17	20.7	19.8	14.5	22.9	23.4	18.4	20	25.8	18.9	15.5	15.5	18.8	24.6	21.3	24.2	22.3	25.4	24.4	23.8	23.4	24.7	20.9	15.2	20.9	21.1	15.3	19.8	13.2	19.2
evm.model.ctg17.210	15.8	21.1	19	17.1	19.4	12.8	15.9	15.8	20.3	15.4	18.7	17.3	22	19.7	17.9	24.3	17.6	17.6	27.5	19.9	20.7	20.4	22.8	16.5	23.2	21.1	20.7	19.5	14.2	14.3	24	18.2	23.7	24.1	21.3	19.3	25.6	26.6	26	30.5	22.7	24.6	15.3	6.6	19.2	17.2	16.5	16.4	23.1
evm.model.ctg12.118	28.5	26.4	27.7	15.5	24	17.5	24.3	16.5	26.3	27	18	28.8	20	30.8	40.9	24	22.9	32.9	22	19.2	22.6	18	21	23.2	14.6	14.2	23.3	18	17.2	18.7	22.1	24	20.3	17.4	29.5	27.2	26.1	19.5	21.8	31.5	18.8	23.3	18.2	19.3	23.9	20.3	15.5	17.5	15.9
evm.model.ctg9.39	10.2	5.25	9.95	17.7	12.7	5.09	7.34	20.4	5.4	5.93	21.4	3.16	17.5	6.17	5.28	15.2	7.48	4.66	4.87	14.6	17.9	18.2	11	7.91	24.5	6.67	9.84	10.6	16.9	12.1	11.6	4.96	10.5	21.3	5.76	10.6	7.43	7.77	20.1	5.67	16	7.42	21.3	14.3	12.9	16.2	20.7	15.7	22.4
evm.model.ctg5.168.1.5d03fa00	3.6	3.98	3.94	4.13	3.36	36.6	4.11	2.97	2.41	5.78	3.58	3.2	5.29	5.93	8.4	5.08	9.53	5.54	3.75	5.7	5.29	4.25	4.55	2.9	4.85	3.35	8.54	2.69	4.16	3.28	9.95	5.12	2.58	3.27	5.78	3.98	3.96	3.69	5.4	5.5	3.62	4.33	3.88	5.14	6.19	3.91	4.2	2.71	4.26
evm.model.ctg17.100	1.21	0.41	0.51	0.26	0.11	0.24	0.24	0.08	0.51	0.22	0.04	0.16	0.04	0.58	0.86	0.37	0.32	0.56	0.26	0.05	0	0.32	0.22	0.22	0.04	0	0.41	0	0	0	0.24	0.16	0.15	0.16	0.26	0.1	0	0.57	0	0.26	0.15	0.49	0.03	0.34	0.15	0.17	0.13	0.11	0.04
evm.model.ctg192.5	0.3	1.48	0.91	0.07	0.04	0	1.09	0.01	0	1.17	0.05	0.47	0.02	0.05	1.31	0	0.04	0.83	0.87	0.17	0	0.05	0	0.27	0.07	0	0	0.08	0	0	0	0	0	0	0	0	0	0.06	0.04	0	0.04	0.04	0	0.06	0	0	0	0.03	0
evm.model.ctg1.246	11.1	8.06	8.23	4.6	7.25	5.6	4.79	5.21	22.2	14.3	7.19	9.34	11.2	14.7	29	19.1	15.5	22.7	9.61	6.08	4.95	3.7	6.08	11.3	2.66	3.33	11.3	5.17	2.82	8.46	7.53	11.3	6.76	6.67	11.2	7.73	13.2	6.76	4.79	8.92	8.26	8.62	9.1	6.24	11.8	8.59	5.94	7.53	7.67
evm.model.ctg38.56.1.5d03f9bd	25.6	12.2	17.9	17.3	21.5	11.8	17.1	17.8	11.9	15.9	15.7	12.7	13.4	15.2	16.9	15.5	13.2	11.3	12.9	13.8	16.3	15	14.6	11.1	12	13.9	14.7	16.8	14.6	12.2	15.8	7.52	11.2	14	8.28	11.9	12.2	12.4	14.5	9.75	13.8	11.5	12.2	14.8	11.7	11.2	7.23	11.6	12.4
evm.model.ctg19.147	68.4	51.4	74.2	81.1	101	49.6	70.7	137	35.7	52.4	81.1	32.8	65.8	70	30.5	88	70.3	38.8	64.1	107	109	108	82.5	60.8	129	46.5	90.3	87.6	117	66.4	77.6	72.1	65.2	131	50.7	70.8	55.3	54	135	52.7	87.5	47.4	94.6	125	63.1	76.7	95.4	76.7	103
evm.model.ctg3.69	9.44	7.7	6.64	3.83	9.13	3.99	4.49	5.43	14	7.92	4.99	12.3	11	14	19.7	12.1	12.1	15.8	8.25	5.36	3.98	2.55	8.75	4.67	2.78	0.86	6.17	3.68	3.21	5.5	7.97	14.3	5.96	5.68	11.7	7.1	8.19	6.95	9.75	11.5	6.42	8.71	6.6	3.83	10.4	7.57	8.37	6.49	5.35
evm.model.ctg146.19	9.45	35.8	45	28.2	45.1	35.2	20.8	43.3	87.6	68.9	43.3	48.8	34.3	83.4	107	51.6	93.8	105	74.5	42	55.3	20	46.4	22.8	15.9	17.4	66.9	33.7	31.1	42	63.7	63.1	31.2	45.1	55	68.3	65.2	42.6	1.62	40.7	45.9	68.8	37.9	22	22.1	12.6	17.4	25.2	19.4
evm.model.ctg15.77	195	228	227	134	204	180	202	158	277	197	137	247	127	277	328	204	209	336	285	181	243	124	173	249	89.8	124	201	195	140	224	175	227	158	169	247	210	196	153	141	252	142	203	150	186	139	158	86.7	141	113
evm.model.ctg2.263	20.6	22.6	36.2	26.4	27.1	28.1	24.8	29	27.7	22.8	29.3	32.8	30.7	25.1	32.2	41.1	27	29.6	28.8	39.5	43.4	32.2	28.8	30.2	44.3	31.8	22.9	33.1	44.9	28.9	30.4	38.1	27.9	35.8	32	34.6	33.4	26.1	34.5	44.3	35.1	39.9	28.7	32.9	33.4	27.3	34.5	27.8	34.5
evm.model.ctg19.111	10.8	6.18	7.65	4.75	3.91	4.46	6.32	5.73	2.01	2.78	2.74	2.46	2.8	6.11	6.67	2.6	4.36	3.86	2.92	3.1	3.13	4.11	5.06	2.79	2.93	4.34	7.17	3.32	3.88	3.98	7	2.4	2.54	3.35	1.86	2.43	2.01	1.83	3.78	2.43	2.73	2.26	3.78	4.55	4.57	3.51	1.71	3.47	2.95
evm.model.ctg933.4	30.3	23.5	81.2	32.5	45.7	12.9	20.7	69.7	62.2	84.1	44.3	28.4	60.4	61.1	15.4	89.3	71.3	55	42.1	35.1	49.2	18.2	56.3	25.8	16.7	6.77	42.1	33.6	18.9	22.1	24.7	28.9	14.3	19.9	22.9	112	57.9	27.8	45.8	24.6	34	53.8	17	11.3	21.1	61.6	25.7	29.4	26
evm.model.ctg61.49	2.4	4.83	4.52	5	9.77	5.38	5.07	6.66	1.42	1.66	6.34	1.31	3.04	3.28	0.82	5.15	4.14	4.61	2.77	7.84	8.01	7.41	3.91	3.91	6.86	1.99	4.3	6.58	9.33	4.96	5.73	4.59	5.98	7.19	3.46	3.47	4.19	4.5	8.25	5.14	7.32	2.42	8.03	5.98	9.39	5.7	3.56	7.4	5.58
evm.model.ctg68.25	36.8	27.6	26.6	14.7	22.7	21.1	23.9	25.5	36.3	21.2	16.3	14.6	45.4	42.6	53.1	37.5	31.6	41	32.3	23.9	21.5	20.3	17.8	24.1	10.5	6.38	24.8	20.5	14.3	19.5	29.8	31.3	16.7	20.8	17.6	12	14.3	16.6	12	15.6	15	18	30.4	26.4	38.3	29	29.2	22.2	27
evm.model.ctg57.24	4.99	1.81	2.89	2	3.51	2.45	2.09	3.25	3.77	3.16	1.41	1.58	1.35	3.87	5.96	3.16	2.42	3.87	3.1	1.95	2.67	1.48	2.35	2.04	1.1	1.72	2.88	2.36	2.49	2.48	3.09	2.04	1.64	1.52	2.03	1.48	1.38	0.96	1.88	2	1.4	1.6	1.41	1.83	0.66	1.67	1.14	1.48	1.12
evm.model.ctg27.125	3.54	2.06	1.54	0.7	1.19	1.92	1.76	1.52	0.55	0.72	0.24	0	0	1.33	1.07	0	0.44	1.01	0.93	0.85	1.67	0.66	0	2.75	0.22	0	1.12	0	0	1.35	0.66	0	1.02	0	0.23	1.28	0	0.56	0	0	0.42	0.41	1.18	2.66	0	1.38	0	0.29	0.23
evm.model.ctg43.128.1.5d03f9dd	77.8	70.8	82.9	91.1	76.3	63.2	72.3	79.8	69.7	62.1	74.7	53.9	96	66.1	63.2	77.8	65.7	57.2	95	95.8	94	88.4	70.9	72.7	104	92	67.4	89.5	88.6	62.6	74.8	69.1	79.3	82	60.6	73.1	74.2	97.7	92.9	75	76.5	82.9	80.8	107	93.3	71.9	76.7	58.1	95.9
evm.model.ctg53.55	4.74	4.9	4.32	5.09	3.42	4.04	7.18	0.41	3.58	1.12	2.66	2.76	3.87	2.49	6.01	0.69	4.39	8.41	1.09	2.4	0.33	2.76	2.81	1.84	2.89	6.77	3.29	1.92	1.07	2.69	2.68	1.63	3.71	0.21	5.01	2.14	0.61	0.79	3.02	7.97	2.52	0.19	0.55	2.68	2.08	3.33	2.31	1.09	2.22
evm.model.ctg55.41	649	681	705	398	727	679	667	646	691	883	414	770	389	831	831	694	954	722	796	573	614	611	617	688	450	393	775	512	400	587	686	757	607	537	565	870	637	533	522	683	431	758	357	689	510	476	370	451	563
evm.model.ctg88.8.6.5d03fa30	57.7	55.5	60.2	39.4	48.5	40.9	47.1	39.2	49.1	46.2	32.2	47.5	36.5	66.4	75.7	44.6	46.4	62.3	48.8	41.8	49	39.5	50.1	55.7	29.4	34	58	44.6	40.8	49.5	42.9	49.3	39.4	33.9	52.4	48.1	42.7	33.6	49.9	59.2	42.1	45.1	38.9	41.3	33.5	41	26.5	36.1	30.1
evm.model.ctg219.6	11.3	4.54	6.13	8.96	13	5.57	7.68	18.9	4.84	6.31	11.1	5.76	5.65	8.57	6.4	8.28	8.7	5.14	7.29	6.27	9.69	6.9	5.51	4.16	7.29	5.45	11.8	5.69	10.2	5.72	7.68	5.58	4.86	8.96	3.19	3.51	3.45	6.34	6.31	3.18	6.64	4.25	7.96	7.42	4.37	6.04	2.96	6.31	5.56
evm.model.ctg40.86	17.9	16.7	20	9.56	18.4	19.8	21.3	15.9	13.8	11.1	10.4	7.04	7.42	22.5	21.4	6.64	14.6	18.3	15.9	15.1	20.1	15.4	16	9.1	9.14	9.31	23	19	11.9	16.8	14	11.8	16.1	11.8	8.86	9.7	12.5	7.41	7.86	14.1	10.5	6.59	9.89	16.3	6.54	11.4	6.84	12.9	9.68
evm.model.ctg28.127.1.5d03f994	59	54.4	65.6	65	59.9	68.5	67.9	50.5	54.3	64.7	61.1	55.1	66.1	64.6	45.9	89.9	71.5	63.2	81.5	96.7	73.4	68.9	83.7	51.2	80.4	46.5	63.7	69.9	62.8	55.7	82.1	53.6	45.5	78	71.1	90	62.5	75.5	92.1	81.6	65.6	87.4	59.3	65	71.4	73.4	64.8	50	75.6
evm.model.ctg14.37	11.6	10.1	14.6	38.2	15.9	12.5	19.2	19.1	10.2	13.9	37.8	8.88	17.6	16.8	11.6	32.5	33.5	17	12	23	28.1	22.7	18.5	8.88	23.2	11.3	26.1	24.1	40.8	28.6	30	11.7	17.7	28.4	23.9	29.7	23.3	19.5	51.2	14.8	36.5	22.7	31.9	24.4	22.4	29.8	14.5	27.4	23.8
evm.model.ctg59.203	32.7	25	22.6	20.4	29.9	22.4	21.2	25.5	26.9	26.5	22.6	21	29.5	31.5	29.9	32.2	24.2	30.1	28.3	25.9	23.4	21.8	22.2	18.4	16.2	21.3	21	18.6	17.8	18.8	20.7	24.8	17.5	20.3	24.3	21.5	23.5	23.5	23.5	27.1	22.8	24.9	24.3	18.3	24.2	21.1	19.5	20.8	23.6
evm.model.ctg460.4	3.07	2.47	1.07	1.52	6.33	0.55	1.9	0	9	8.95	4.92	3.32	6.39	1.15	10.8	6.64	7.93	13.6	3.22	0.49	2.27	3.49	3.39	2.72	4.59	0.47	0	2.18	0	0.58	0.38	0	1.23	0	14.7	4.91	1.97	1.21	0	3.75	3.59	2.85	4.71	0.53	5.06	1.83	2.44	1.51	1.17
evm.model.ctg4.125.1.5d03f9d5	51.1	8.15	16.5	7.77	11.4	12.1	15.5	10.8	6.72	9.07	5.57	4.64	10.7	13.4	11.4	5.88	7.91	7.55	5.68	10.8	9.65	11.4	11.2	9.69	9.03	6.93	12.9	6.46	11.2	9.25	19.1	7.92	9.12	6.67	4.35	6.52	4.86	7.32	10.2	4.96	8.99	7.12	8.95	13	7.81	12.7	6.34	8.41	9.29
evm.model.ctg6.277	65	33.4	40.1	30	35.7	28.6	27.6	32	21.5	25.8	19.4	28.5	18.5	35.6	37.4	20.1	18.2	27	31.9	30.5	27.9	29.3	34.8	31.1	23.6	37.9	47.7	34.3	18.4	33.6	29.4	15.7	31.1	18.4	23.9	23.1	13.2	20.1	22.7	25.1	24.7	16.5	18.3	25.4	19	23	13.1	15.9	20.6
evm.model.ctg14.8	4.69	11.3	8.1	5.65	8.96	5.92	5.99	5.94	18.7	10.1	8.65	21.4	8.72	15.3	22.6	15.8	12.3	12.2	11.3	7.9	9.28	3.78	8.21	14.2	1.94	3.17	5.75	7.07	5.97	6.25	4.72	4.97	5.95	6.48	12.4	15.3	3.49	7.09	10	21.4	7.28	14.1	8.52	5.29	8.27	6.94	6.88	7.66	2.97
evm.model.ctg209.8	7.77	12.8	12.7	13.1	6.82	10.6	10.5	11.7	11.3	11.5	11.3	7.07	5.04	10.8	8.21	13.7	12.1	12.1	17.4	16.4	11.4	12.9	13.3	15.1	19.5	17.3	7.54	19	20.8	12.3	9.71	13.1	9.95	17.2	11.4	12.5	9.05	22.8	17.1	14.3	16.1	16.5	10.1	15.1	12.8	7.71	10.6	5.58	13
evm.model.ctg11.181	69.6	29.9	48.7	27.8	54.7	32.7	17	28.1	26.4	35.9	34.9	40.4	75.6	43.6	18.7	22.2	27.3	24.2	66.2	55.4	54.4	48.5	74.1	114	52	39.1	51.4	35.9	29.9	53.7	43.2	40	104	62.2	23	22.5	88.4	21.7	22.4	6.52	21.9	24.7	45.4	20.5	39	95.2	59.6	82.8	83.2
evm.model.ctg78.3	7.07	15.4	10.8	14.6	10.2	12.3	12.2	14.9	13.3	9.16	29.4	16.4	18.8	20.7	11	30.3	22.2	11.6	13.2	13.6	25.5	12.2	13.1	7.24	16.3	12.8	11.7	14.7	19.1	8.36	12.7	16.6	12.5	10.4	29.2	52.3	17	62.4	23.4	24.5	40.2	41.4	17.3	10.5	23.6	7.76	25.2	15.3	14.9
evm.model.ctg98.38	15	8.49	15.7	15.8	12.5	6.86	14.2	15.3	11.1	11.3	18	6.41	16.1	12.1	7.36	17.7	12.5	9.53	16.6	15.2	19	19.5	15.3	12.2	20.7	11.3	12.1	10.4	16.3	15.5	12.4	13.5	14.8	15.4	13.8	14.7	14.9	16.2	22.4	13.4	15.1	16.4	14.6	20.4	17.4	13.5	15.7	9.49	14
evm.model.ctg32.42	26.5	21.7	22.3	15.5	18.7	18.1	22.5	12.4	25.6	24.8	16.9	20.5	17.8	30.8	42.7	22.2	21.7	33.8	19	17.3	21	15.4	17.3	20.5	11.9	11	28.6	21	12.1	19.7	20.8	25.3	13	16.9	25.1	23.2	19	17.8	17.7	31.1	17.9	21.1	16.5	19.1	17.7	19.2	12.4	15.1	13.2
evm.model.ctg71.37.5.5d03fa10	8.97	6.58	9.44	12.9	10.6	8.15	6.5	15.9	6.16	5.98	12.1	5.63	13.7	7.26	9.89	10.8	6.07	6.88	6.91	9.79	16.8	14.8	13.2	9.71	14.8	7.54	8.72	7.46	9.44	11.8	9.56	5.56	8.66	12.8	9.15	9.98	10.7	8.22	23.8	8.27	11.5	7.06	17.9	12	9.78	13.6	11.9	10.6	17.1
evm.model.ctg26.177.1.5d03f99d	207	244	161	76.2	108	92.6	226	32.2	218	110	55.3	117	158	268	91.9	118	77.5	124	89.2	135	111	142	224	190	79.9	64.8	201	136	88.8	140	198	102	100	66	67.8	85.3	96.5	40.8	83.2	141	61.2	115	48.8	137	70.5	118	48.6	53	54.8
evm.model.ctg10.14.5.5d03f914	1374	2012	1614	3082	1715	1791	2147	1528	1256	1191	2189	1356	1305	1584	850	1067	1368	1400	1919	2329	2313	2525	1511	2047	1935	2540	1705	2882	1796	2483	2339	1460	2231	1423	1406	1615	1524	2042	1969	2223	2079	2042	2243	2937	1522	1649	983	1856	1733
evm.model.ctg16.31	0.29	0.9	0.7	0.4	0	0	0.99	0.25	0.31	0.54	0	1	0.63	1.41	0.81	0.14	0.25	0.72	0.26	0	0	0.37	0.34	0.67	0	0	0.64	0	0	0.19	0.25	0	0	0	0	0.31	0	0	0	0.88	0.12	0	0.33	0.12	0	0.3	0.13	0	0.13
evm.model.ctg40.22	0.6	0.76	0.73	0.78	0.61	0.82	0.34	0.78	0.28	0.12	0.08	0.15	0.11	0.51	0.67	0.25	0.45	0.39	0.08	0.49	0.16	0.38	0.46	0.13	0.19	0.31	0.19	0.43	0.15	0.17	0.11	0.35	0.17	0.38	0.12	0.62	0.17	0.05	0.1	0.21	0.64	0.25	0.4	0.31	0.14	0.31	0.08	0.4	0.19
evm.model.ctg42.25	1.52	0.19	0.83	0.11	0.06	0.77	0.26	0.65	0.49	0.51	0.14	0.35	0.2	0.8	1.93	0.22	0.26	0.15	0.14	0.17	0.29	0.32	0.45	0.24	0	0.22	0.76	0.38	0	0.2	0.6	0.26	0.06	0.33	0.35	0	0	0.08	0.06	0.33	0.12	0.12	0.22	0.61	0.75	0.16	0.07	0.17	0
evm.model.ctg71.17	0.73	0.23	0.11	0	0.22	0	0.24	1.03	0.79	0.7	0.43	0.86	0.32	0.54	0.91	0.45	0.71	0.83	0.17	0	0.17	0.2	0.33	0.57	0.32	0	0.2	0	0	0	0.32	0.42	0.15	0	0.25	0.13	0.12	0.41	0	0.62	0.45	0.75	0.43	0	0.1	0.14	0	0.42	0.25
evm.model.ctg183.16	0	0	0.54	1.73	0.28	0.11	0.54	3.83	0.38	0.93	0.83	0	0.55	0.23	0.13	0.17	0	0.18	2.94	3.3	5.02	1.73	0.21	0.69	1.4	2.42	0.59	2.1	2.5	1.9	0.46	0.61	1.14	1.48	0	0.19	0.46	0.69	0.8	0.71	0.51	0	3.51	3.96	1.37	1.48	1.82	0.61	1.9
evm.model.ctg11.170	20	26.5	25.2	22.9	28.8	29.5	35.2	27.7	28.3	22.9	35.7	22.9	29.5	25.7	27.5	36.8	28.8	30.8	28.4	33.4	37.2	29.7	29	43.2	30.8	32.9	25.6	28.5	19.2	28.4	31.5	39	22.8	32.6	34.4	37.9	31.7	30.9	38.3	53	36	41.4	30.4	25.2	40.2	30.8	23.4	23.7	31.7
evm.model.ctg47.36.1.5d03f9dd	35.3	41.8	50.5	47.2	38.5	38.3	40.8	30.3	36.7	42.8	45.1	35.6	56.4	42.8	38.6	44.6	33.5	40.5	45.5	44.4	44.5	54	49.9	42.5	55.1	35.7	39.8	38.2	35.8	35.9	39.1	34	42.1	42.4	44.8	62.5	45.5	46.3	42.3	44.9	43.1	52.8	45.3	41.4	76.4	52.7	48.9	40.2	57.1
evm.model.ctg162.3.1.5d03f93c	48.8	48.5	55.3	66.4	61.2	50.5	57.7	73.4	67.9	49.1	70.3	58.1	56.9	54	47.9	71.4	56.2	53.2	68.5	62.4	79.7	59	54	58.2	74.5	57.2	54.9	72.6	76.9	51.4	55.2	56.5	53.6	67.7	62	70	67.7	92.6	81.3	78	77.2	79.1	65.6	70.8	65.1	47.6	61	35.8	71.2
evm.model.ctg39.38	17	33.3	27.5	12.7	17.8	24.3	48.5	9.82	13.6	16.8	8.39	17.7	14.2	28.3	14.5	10.9	17.3	15.7	8.95	14.2	17.9	16.5	14.9	21.8	11.3	13.2	22.2	15	16.8	23.5	26.9	21.7	22.4	11	11	11.5	14.8	8.21	16	17.3	13.4	14.8	9.06	21.4	10.6	15.6	7.41	12.7	10.3
evm.model.ctg221.9	3.66	0.76	1.43	0	1.46	0.12	0.24	0.32	1.22	0.49	0.31	0.6	0.46	0.89	1.65	2.15	0.81	0.7	0.34	0.9	0.18	0.37	0.22	0.73	0.25	0.2	1.09	0.18	0.53	0	0.53	1.08	0.72	0.53	0.56	0.58	0	0.21	0.14	0	0.08	0.27	0.33	0.23	0.21	0.24	0.17	0.16	0.54
evm.model.ctg38.8	2.89	7.22	9.79	6.28	7.76	5.97	5.66	7.25	12.5	8.71	6.38	8.34	8.75	12.9	14.7	8.21	13.3	16.6	11.9	6.58	6.38	5.25	7.69	5	3.75	4.71	8.84	4.87	6.15	7.06	10.5	9.65	5.38	6.71	10.1	8.15	9.2	7.58	2.64	7.9	7.53	9.38	8.95	3.95	7.47	4.04	4.46	6.46	5
evm.model.ctg23.56	1	2.39	6.95	7.23	11	6.07	5.21	9.74	4.23	3.71	7.78	5.49	5.4	6.52	2.83	5.38	3.97	4.92	12.1	9.69	11.8	6.43	5.36	11.4	8.22	2.86	3.45	11.2	11.7	10.2	4.45	5.76	9.18	10	8.21	8.41	6.19	2.83	10.4	5.76	8.55	6.67	8.96	8.84	5.73	5.64	3.54	7.84	5.81
evm.model.ctg111.8.1.5d03f916	2.91	0.19	0.04	0.13	0.21	0.04	0.34	0.05	0	0	0.25	0	0.08	0.06	1.28	0.21	0.13	0.58	0.11	0.03	0.14	0.28	0.18	0.24	0.03	0	0.1	0.04	0.14	0.08	0.16	0	0.07	0.03	0.14	0.24	0.31	0.07	0.16	0.43	0.25	0	0.09	0.2	0.1	0.16	0.28	0.03	0.05
evm.model.ctg29.21	5.64	6.16	6.71	13.3	7.08	6.71	6.53	13.6	5.45	4.94	7.61	5.4	13	5.96	4.55	9.09	6.25	5.45	10.9	11.9	13.5	12.9	8.38	7.39	13.3	9.68	6.31	7.02	12.4	7.9	9.6	5.47	8.29	7.69	4.6	10.8	8.04	8.38	12.8	8.52	9.02	9.81	11.1	12.5	13.6	8.97	12.9	5.98	9.7
evm.model.ctg4.152	19.1	20.8	29.3	42.3	29.6	30	30.9	39.8	33.7	20.8	33.9	18.8	45.1	28.2	26.3	35.8	26.4	27.1	37.9	45.5	44.7	35.1	26.7	22.3	48.2	38.3	24.8	38.5	36.6	31	25.6	27.4	25.1	40.4	26.6	26.6	30.8	51.3	36.9	31.7	37.2	29	37.3	34.2	34	27.2	49.3	25.8	45.7
evm.model.ctg124.3	149	156	242	165	244	125	94.3	129	219	347	233	216	219	198	65.2	199	212	142	455	307	240	244	241	310	266	119	140	225	169	197	115	169	270	263	176	226	386	168	222	131	203	261	179	142	174	314	271	260	330
evm.model.ctg196.2	7.61	7.33	8.06	15.7	11.5	13.8	12.1	14.7	8.73	7.48	10.2	7.11	13.2	9.89	7.22	9.81	7.92	7.98	12	13.8	13.5	15	9.6	10.8	17.5	12.2	8.01	11.1	11.3	11.6	11.9	9.85	15.2	13.5	8.64	12.2	9.2	11.8	13.5	14.5	13.6	12	18.6	12.7	15.9	13.3	12.4	11.4	14.5
evm.model.ctg15.101.1.5d03f94a	23.9	22.5	27.4	31.3	22.7	31.6	30.1	30.8	19.7	27.5	27.9	23.8	29.6	26.6	23.5	35.9	28.6	20.6	34.9	30.9	40.5	33.3	27.4	25.9	38.8	28.1	25.6	27.9	26.9	27	33.4	24	26.9	32.7	24.9	33.4	28.8	34.4	31.5	33	31.2	31.1	32.4	35.9	32.6	31.8	35.1	24.5	30.4
evm.model.ctg107.20	15.9	16	21.8	30.3	30.4	36.4	35.3	31.9	25.4	34.2	34.2	19.5	23.4	19.4	17.6	39.3	31.4	16.3	38.5	35.1	38.7	35.8	28.9	19.8	36.3	19	32.2	36	34.3	25.6	32.3	17.9	28	40.4	20.1	30	27.7	31.3	40.1	35.7	35.5	34.4	29.5	36.6	18	27.6	27	21.3	40.3
evm.model.ctg2.129	9.09	14.4	12.2	14.9	10.2	9.22	8.3	8	16.1	17.9	17.3	6.49	17.4	12.5	13.4	19.9	14.3	12.8	13.7	17.3	15.9	16.4	10.9	14.6	14.7	10.7	12.1	13.3	14.5	12.3	9.88	10.5	12.7	16.6	17.9	11.2	15	15	14.4	13.3	12.6	20.3	16.7	16.3	21.6	16.7	19.1	14.2	17.4
evm.model.ctg12.108	15.5	30.3	26.9	36.5	25.7	22	34.7	31.5	21.6	20.3	30.9	19.3	23.1	28.3	18.9	34.5	22.5	19.8	33.8	32	18.2	35.4	32.1	21.5	30.8	26.5	27	38.1	26.6	23.6	22.9	19.8	32.5	20.4	32.8	34.5	30.5	33.2	46.5	40.2	24.9	33.3	28.9	18.9	37.5	26.6	26.5	17.7	35.7
evm.model.ctg27.79	95	59.7	84	96.2	90.3	76.2	102	95.8	54.7	65.3	103	52.1	65.2	76.3	49.8	66.6	74.3	55.4	102	111	124	127	104	69.9	131	86.6	79.1	80.8	145	86.7	92	69.9	94.8	107	60.6	105	70.1	64.5	144	74.2	129	93.7	83.9	141	61.7	84.3	64.8	58.9	85.7
evm.model.ctg35.54	6.9	5.39	5.26	3.74	5.74	4.13	4.33	5.41	7.85	5.79	3.03	6.73	3.25	6.63	10.5	5.33	5.77	6.38	6.17	4.42	3	3.78	5.28	5.01	3.23	2.9	5.84	4.22	4.2	4.47	3.95	4.09	2.97	4.92	5.06	5.13	4.16	4.01	4.52	5.79	3.66	3.83	3.44	5.35	2.73	3.25	1.99	2.49	3.13
evm.model.ctg11.129	108	120	124	157	122	92	147	118	118	116	136	111	106	110	109	133	107	111	176	137	141	140	128	119	170	104	126	136	94.2	123	118	117	128	144	129	149	123	177	160	163	111	142	119	157	116	108	118	97.7	156
evm.model.ctg27.114.1.5d03f99b	28.8	22.9	27.9	38.5	27.4	24.4	37.5	42.9	23.1	24.5	34.6	16.2	24.4	24.8	18.6	32.8	21	21.4	34.7	39.7	42.7	42.9	26.9	20	41.5	28.9	36	31	37.5	31.3	36	25.3	34.1	38.7	22.9	33.2	19.7	32.2	35	33.4	30.4	29.5	30.5	48.3	27.5	27	27.8	24.6	30.2
evm.model.ctg314.2	0	0.66	0.55	0	0.12	0.57	0	0.19	0.4	0.57	0.35	1.31	0.07	0.2	0.63	0.36	0.32	0.67	0.96	0.67	0	0.07	0.18	0	0.2	0	0.25	0.09	0	0	0.19	0.26	0	0.13	0.41	0.22	0	0	0	0.41	0.25	0.18	0.22	0.12	0	0.08	0.07	0.09	0
evm.model.ctg16.32	0.44	0.14	0.61	0.61	0.78	0.63	0.58	0.14	0.66	0	0.05	0.19	0.39	0.58	0.55	0.11	0.29	0.44	0	0	0.68	0.38	0.39	0	0.48	0	0.12	0.14	0	0.3	0.19	0.38	0.09	0.48	0.61	0.44	0.43	0.37	0.33	0.78	0.5	0.49	0.19	0.04	0.12	0.32	0.1	0.25	0.1
evm.model.ctg36.36	1.35	0.85	0.47	0.21	0.27	0.4	0.31	0.4	0.7	0.26	0.45	0.4	0.34	0.78	0.99	0.66	0.58	0.72	0.36	0.19	0.21	0.39	0.48	0.79	0.2	0.21	0.92	0.35	0.35	0.26	0.59	0.33	0.27	0.21	0.29	0.11	0.08	0.12	0.12	0.34	0.22	0.04	0.37	0.35	0.18	0.34	0.14	0.24	0.25
evm.model.ctg50.11	13.2	12	12.8	8.98	13	11.7	12.4	11.1	12.1	10.9	9.54	10.6	8.95	15.1	21	11.2	11.3	15.1	11.4	9.71	10.2	9.6	11.7	11.1	8.07	9.22	12.7	8.5	10	9.7	9.97	11.2	8.87	8.5	10.9	12	7.57	8.12	9.5	12.2	9.99	8.05	10	10.6	8.28	8.91	7.44	8.6	7.07
evm.model.ctg34.29	10.7	12.8	9.32	6.38	20.5	13.2	12.8	18.2	47.1	36.1	18.9	22.9	8.34	24.1	55.8	44.1	40.9	49.8	38.9	10.6	12.5	4.18	7.89	22.6	2.45	4.74	11.9	19.1	7.47	17.4	8.22	15.6	9.23	14.7	30.6	13.1	30.5	16.4	24.5	26.8	15.1	14.9	14.4	14	2.25	6.65	7.95	10.6	10.7
evm.model.ctg6.243	25.1	29.1	36.3	22.6	35.3	27.8	36.7	21.7	18.8	22.5	17	24.6	12.6	36.5	30.7	14.7	22.7	29.7	23.4	23.3	28.4	21.5	22.6	24.5	15.3	13.6	32.2	27.2	25.7	26.7	27.8	20.3	19.9	18.8	20.3	23	22.5	13.8	24.8	34.5	20.5	17.5	20.9	25.7	12.6	21.5	8.68	22.4	17.7
evm.model.ctg158.3	0.96	0.38	0.32	0.24	0.78	0.17	0.57	0.94	0.85	0.46	0.29	0	0.58	1.32	0.8	1.88	0.94	1.53	0.4	0.25	0.08	0.24	0.21	0.41	0.11	0.25	0.58	0.92	0.15	0.47	0.91	0.5	0.07	0.27	0.12	0.44	0.11	0.05	0.56	0.35	0.64	0.21	0.33	0.42	0.43	0.36	0.08	0.3	0.23
evm.model.ctg30.57	0.15	0.56	1	0.21	0.12	0.09	0.52	0.77	1.38	1.14	0.14	0.79	0.73	0.74	1.8	0.29	1.03	1.5	0.27	0.25	0.07	0.25	0.36	0.12	0.26	0	0.42	0	0.08	0.2	0.46	0.26	0.06	0.33	0.48	1.46	0.67	0.08	0.06	0.5	0.49	1.34	0.22	0	0.66	0.43	0.42	0.09	0.13
evm.model.ctg21.50	12.4	10.3	11.9	19.4	10.8	10.8	12.3	14.3	15.5	8.85	10.6	4.9	13.2	9.37	9.17	15	9.91	8.38	14.2	14	15.7	16.9	10.6	14.2	16.1	13	9.25	15.9	9.94	10.4	8.47	13.3	13.4	12.1	12.1	16.8	8.97	19.9	12.3	9.79	13.1	9.4	17.6	12.4	17.5	12.2	19.2	8.61	18.6
evm.model.ctg33.21	8.46	1.66	4.83	5.87	1.24	4.68	4.36	1.14	0.86	1.76	1.48	1.54	2.57	3.82	2.24	0.52	1.82	2.65	0	2.08	0.25	1.7	0.94	7.4	1.15	2.27	5.29	0.33	5.06	2.82	4.83	0.3	2.76	0.46	0.97	0.77	0	0.29	2.58	2.43	0.43	1.07	1.69	2.35	1.45	2.48	0.74	1.83	0.47
evm.model.ctg4.108	14.2	19.1	17.7	22	18.7	16	16.7	19.7	25.2	12.7	17.8	15.3	21.7	19.7	18.8	22.1	17	15.8	18.1	15.9	21.1	22.3	18.1	25.1	20.7	19.4	18.6	16.6	22.1	20.6	17.5	21.5	22.2	19.5	19.8	24.3	17.1	24.4	22.9	24.4	20	28.9	19.9	12.9	22	18.6	19.9	14.8	28.8
evm.model.ctg17.34	143	136	152	152	148	152	215	129	156	142	139	115	139	151	123	163	128	155	178	181	195	174	147	124	158	131	171	194	167	158	188	164	148	177	139	174	118	152	148	216	158	220	124	142	151	139	131	137	184
evm.model.ctg31.148	12.6	12.2	14.3	20.6	18.8	16.6	18	22.4	13.2	11.9	17.8	10.9	17.1	16.4	13.4	20.4	13.5	10.7	20.3	20.6	22.2	19.1	16.9	14.6	22.7	19.5	14	18.7	20.2	16.8	16.9	14.5	16.6	20.4	14.3	18.6	15	20.3	19.4	18.6	19.3	17.6	19.7	16.5	19.5	17.7	20	15	21.5
evm.model.ctg57.28	7.44	6.4	9.93	6.26	10.3	6.55	7.12	6.83	4.57	3.16	4.05	1.77	4.63	8.89	6.89	4.62	4.09	5.19	4.83	2.98	7.47	5.37	3.76	6.06	3.87	4.43	5.17	3.52	6.21	4.54	5.73	3.87	3.57	3.2	4.76	2.96	2.62	2.04	3.14	2.82	3.89	3.73	6.22	6.4	4.72	4.71	4.85	4.78	4.04
evm.model.ctg58.35	12.2	7.77	7.48	5.23	8.45	9.56	8.76	8.4	4.67	5.42	3.86	4.7	5.52	11	16.5	5.32	8.85	7.61	7.42	7.33	7.8	7.78	9.77	7.17	4.62	4.77	13.8	4.98	7.16	6.42	9.9	6.2	5.21	4.39	5.22	4.34	7.51	4.76	5.01	3.88	4.05	5.18	6.25	7.04	5.02	6.02	3.59	5.22	5.12
evm.model.ctg3.57	28.9	33.9	38	20.7	23.8	31	20.6	18.8	37.1	29.6	18	29	24.4	33.8	47.4	21.7	45.1	38.6	26.7	25	29	31	35.7	20.5	21.6	12.9	42.9	17.3	12.1	19.6	47	35.4	19.6	23.4	31	29.3	27.7	17.3	24.4	30.2	22.2	29.7	20.3	24.5	17.8	30.7	14.8	20.3	17.7
evm.model.ctg31.62	7.43	5.14	6.92	2.87	6.05	7.63	4.79	8	2.65	1.44	2.42	2.41	2.42	8.68	6.24	2.21	5.73	4.4	3.85	3.41	3.67	2.82	2.61	3.26	2.56	3.05	8.18	3.1	3.38	5.3	7.19	6.39	3.87	2.71	2.2	2.71	1.91	2.25	3.15	3.97	2.12	2.52	3.17	4.08	1.38	3.22	0.84	3.57	2.65
evm.model.ctg89.28	19.3	9.86	18	8.41	12.1	11.4	19.2	11.2	14.5	13.1	7.62	21.4	7.7	12.8	20.3	12.8	10.9	19	13	13.4	11.9	15.7	10.8	7.07	18	3.25	11.6	7.9	23	8.59	12.5	11.1	7.76	16.1	14.6	20.4	6.09	11.5	15.6	14.6	9.79	8.76	7.48	15.1	4.37	7.8	7.21	6.97	8.95
evm.model.ctg79.9	12.9	9.1	10.6	4.15	6.57	7.51	8.4	4.3	6.46	6.6	4.05	8.44	5.03	8.88	14.7	4.9	4.82	8.66	4.15	5.47	7.1	5.51	7.27	6.37	4.15	3.59	8.69	5.26	5.64	4.57	7.58	6.21	5.69	4.75	8.63	7.64	5.57	4.97	6.5	10.5	4.22	4.37	3.58	5.1	6.47	5.96	4.49	3.9	3.81
evm.model.ctg1.371	28.8	26.7	27.7	23.6	34.5	19.9	23.1	26.3	27	29.5	25.1	19	27.6	30.5	31.6	32.6	27.8	34.9	24.8	21	22.7	23	23	28.8	17	15.9	18.7	22	23.2	23.6	18.3	23	21.8	25.9	24	18.3	26.7	20.9	20.3	22.7	27.4	27	24.7	18.8	19.5	18	17	20.7	27.8
evm.model.ctg61.38	39.9	76.1	62.5	54.4	36.4	40.2	69.2	29.4	27	26	38.9	30.1	61.2	53.8	23.2	23.8	32.6	28.4	36.6	55	47.1	68.9	51.6	58.5	58.1	64.9	46.4	54.5	50.1	49.3	51.4	56.3	58.9	32.6	36.4	36.1	39.3	52.5	48.7	53.7	42.8	39.8	50.3	65.6	63.2	45.7	41.8	45.5	55.8
evm.model.ctg254.2	17.8	17	26.7	30.7	31.7	12.7	21.9	27.4	9.41	11.6	24.1	7.25	23.3	18	9.26	17.7	17.6	13.9	14.8	23.5	29.5	41.4	37.8	19.9	41.8	17.7	28.5	17.3	25.4	23.1	23	18.2	19.5	31.6	20.3	20.2	12.2	12.6	28.5	23.3	20.2	16.9	39.8	38.1	25.4	21.5	19	18.3	27.8
evm.model.ctg48.21_evm.model.ctg48	13.3	11.5	13	13.4	15.9	12.1	22.6	15.1	10.4	12.5	14	9.5	11.4	12.5	7.57	9.92	8.51	12.3	20.8	21.6	14.5	20.2	10.8	15.2	20.3	13.5	11.9	25.3	33.2	18.7	14.2	9.96	15.1	18.5	10.4	14.2	7.31	15.2	12.9	11.5	20.8	16.5	16.4	25.6	11.8	12.8	12	12.1	14.4
evm.model.ctg43.106.2.5d03f9db	6.71	2.16	5.19	4.4	5.46	0.95	3.39	6.34	1.78	2.84	6.56	1.97	6.47	3.17	2.55	7.12	1.98	1.68	2.93	6.18	6.29	5.28	3.17	2.45	6.33	2.37	3.96	3.83	6.14	4.82	2.99	2.53	3.56	5	3.37	6.16	3.79	6.23	6.59	1.96	7.19	3.62	8.15	4.77	4.58	4.22	7.89	4.38	7.01
evm.model.ctg6.239	47.8	49.3	50.7	48.4	51.4	39	57.6	59.8	50.7	53.4	54.5	47.8	45.4	42.1	41.1	59.5	41.3	49.5	59.5	60.1	56.3	62.3	49.8	52.9	75.4	47	49.7	58.7	57.6	47.6	46.9	43.1	41.6	58	43.4	61.7	63.1	59.1	62.9	69.7	59.6	63	57.4	71.6	45.6	49.9	49.3	38.9	61.8
evm.model.ctg131.11	15	16.2	19.9	31.1	27.2	21.5	28.9	25.1	29.6	19.8	27.4	13.7	27.2	22.4	16.7	34.6	28	17.5	26.1	27.4	32.2	26.2	24.7	16.6	31.6	17.8	21.4	28.7	24.8	21.5	30.1	24.2	20	34.5	21.7	29.1	26.2	28	34.7	33.3	30.3	34	28.2	28.1	28.7	25.4	31.6	17	30.8
evm.model.ctg31.43	64.1	31	39.8	25.6	31.7	32.3	39.1	31.2	24.4	24.3	27.5	27.1	28.6	36.9	57.8	36.3	30.7	31.9	28.2	30.6	29.8	31.7	32.4	29.1	26.6	22.1	35.9	29	27.3	30.3	39.1	25.4	31.7	27.1	22.1	26.1	22.7	24.4	25.9	24.7	30.9	29.8	29.7	29	32.2	29.4	26.6	25.7	29.3
evm.model.ctg1.92	2.98	7.89	6.8	16.5	35.3	3.41	21	50.2	1.51	3.19	4.01	1.09	5.02	13.4	4.21	1.18	0.96	1.96	8.04	2.2	8.85	3.79	1.99	3.91	10.1	19.7	5.59	4.06	6.3	3.36	1.46	0.21	2.62	2.86	0.43	2.02	0.6	5.87	0.98	0.23	3.36	1.66	15	5.81	7.79	5.93	3.98	6.65	3.82
evm.model.ctg229.5	56.3	66.5	68	60.5	50.5	46.6	80.4	54.2	54.2	55	61	40.5	62.5	66.8	41.4	70.7	47.1	41.5	97.9	94.8	104	71.6	80.4	64.9	106	50.4	59.2	55.7	52.6	53.6	65.6	58.6	60.5	72.5	42.6	63.2	65.5	51.2	74	53.9	46.9	68.2	59.9	81.5	63.2	59	58.1	49.7	82.4
evm.model.ctg10.5	14.4	16.2	18	28.4	18.6	19.9	17.8	32.1	15.4	16	28.3	16.1	29.7	17.6	14.8	22.6	18.9	14.2	26.1	25.3	24.4	25.5	18.6	20.6	27.4	24.6	16.9	20	26.2	18.5	21.2	16.6	25.8	24.9	15.2	19.9	15.1	32.3	22.1	22.9	21.4	20.3	28.2	30.2	31.5	23.2	24.4	17.7	30.2
evm.model.ctg28.48	118	72.5	209	307	231	209	162	452	260	251	360	171	403	146	199	431	263	201	517	321	262	307	217	150	392	265	228	385	285	276	229	246	288	581	267	484	238	400	318	236	248	279	239	347	253	203	372	193	455
evm.model.ctg31.31.3.5d03f998	12.3	13.8	15.3	5.76	6.55	10.2	9.75	4.29	11	8.39	5.06	13.7	5.15	26.2	14.8	9.53	16.1	19.1	3.65	4.4	10.7	4.92	17.5	5.99	5.01	2.47	21.5	6.31	4.93	9.2	33.6	13.4	5.98	3.69	11.2	12.7	9.79	4.79	8.11	10.4	6.55	11.7	4.62	5.73	3.37	5.15	4.02	6.89	5.97
evm.model.ctg141.8	19.6	26.2	23.2	34.7	24.5	21.7	34.1	34.6	31.1	24.4	33.4	17.5	30	23.7	24.3	36.4	25.5	25	32.5	24.5	36.6	29.2	24.5	27	35	30.1	27.2	27.1	33.9	21.7	29.6	27.8	32.2	29.7	27.2	29.4	23.9	47.5	36.7	35.1	31.8	37.3	31.2	29.7	37.6	25.2	29.2	19.5	35.5
evm.model.ctg4.15	53.2	34.1	60.4	49.1	50.3	42.7	55.7	45.1	51.8	54.8	69.4	39.6	58.8	43.1	40.5	64	74.1	65.6	56.3	52.9	56.1	60.1	59.1	47.4	38.2	30.8	36	33.5	59	41.6	43.4	35.1	35.3	38.1	38.9	47.5	34.9	43.8	47	42.7	93.7	55.2	38.5	72.6	29.7	40.2	26.7	32	24.8
evm.model.ctg14.80.1.5d03f937	126	98.9	120	132	141	157	143	138	90.4	108	135	87	118	106	72.2	150	140	109	159	152	171	154	133	123	170	91.9	159	137	136	128	190	102	142	150	86.8	121	125	97.1	148	120	113	122	127	153	117	155	118	140	176
evm.model.ctg204.12	43.7	51.4	43.2	46.4	36.6	45.2	42	22.6	39.5	45.2	38.4	42.1	41.5	53.3	55.1	43.4	36.4	49.8	34.6	53.1	51.4	52	44.7	41.6	43.7	31	52.4	44.3	44.8	51.8	54.1	50.8	46.6	43	52	54.4	55.4	38.2	52.2	70.8	45.1	58.1	42	31.1	64.1	51.8	41	51.3	50.9
evm.model.ctg48.67	511	411	534	506	496	369	456	498	394	415	542	417	599	399	408	512	336	359	514	556	520	627	533	434	676	464	480	408	519	435	451	342	464	571	412	577	496	475	495	389	483	498	503	600	587	585	549	441	625
evm.model.ctg23.89	13.8	14.5	16.3	30.8	20.8	17.5	15.8	17.1	18.1	10.4	15.3	4.64	11.5	17.2	6.8	21.3	14.5	11.1	25	15.3	25.6	22.8	17.7	22.8	24.5	21.1	20.7	19.6	16.5	16.5	18.1	9.77	19	15.6	12.7	12.9	20.2	20.6	20.1	12.6	19.4	13.1	25.6	28.2	12	20.3	20.3	16.4	19.6
evm.model.ctg57.60	132	99.4	110	125	134	102	123	121	134	96.3	132	78.3	130	104	111	143	110	109	149	161	146	135	120	122	157	114	116	122	134	103	120	123	125	127	106	141	120	162	166	147	135	128	123	112	110	101	109	83.1	140
evm.model.ctg8.234	1751	1213	2062	2969	1666	2456	3639	2071	1882	1679	4534	2414	2215	1165	862	2126	1884	1176	3220	3466	1619	2626	1719	2215	4601	3116	2300	3754	4896	1892	983	686	2295	3813	1467	2684	2485	5353	1163	1690	4002	2707	2742	2887	2472	1315	2739	1236	3429
evm.model.ctg819.2	0	0.44	0.21	1.33	1.77	1.77	1.29	0.9	1.13	0.75	2.86	0.71	0.15	0.8	0.99	2.65	2.71	0.52	1.92	0.2	0.74	0.85	0	0.14	2.06	0	0.68	4.03	3.15	0.93	0.38	0.5	0.35	0.99	2.98	4.42	0.22	9.47	1.38	1.76	4.8	7.87	1.52	0.57	2.69	0.82	0.57	1.71	2.8
evm.model.ctg159.13	29.4	50.3	43.6	53.3	49.4	52.7	49.9	40.8	49.5	28.7	56	48.3	46.4	40.4	47	65.8	37.5	39	59.6	60.9	79.6	60.2	44.6	39.9	70.2	60.7	45.1	67.1	66.4	47.1	47.6	48.4	33.1	56.1	41.2	57	44.7	81.2	58.9	59.8	48.8	69	51.9	67.8	29.9	44.3	45.4	33.1	52.8
evm.model.ctg188.6	7.75	8.3	11.4	13.6	8.57	9.26	9.15	11.6	7.74	5.89	6.91	6.67	10.8	8.07	3.95	13.5	6.78	6.33	11.7	14.3	13.9	13.1	9.96	9.55	14.8	12.2	8.87	8.09	10.3	7.88	9.96	11.1	7.62	11.6	8.45	12.6	9.74	11.3	11.1	13.4	9.78	14.4	11.6	10.7	11.7	8.67	14.7	6.79	11.6
evm.model.ctg19.132	13.2	13.9	13.4	9.78	15.5	12.4	13.1	9.49	15.3	16.7	11.6	19	6.23	22.8	25.3	8.76	17.9	22.5	14.3	11.9	16.1	8.73	12.6	11	7.35	10.8	16.7	13.7	11.1	11.1	11.3	16	10.2	11.6	18.2	17.7	13.1	12.3	12.5	21.5	12.4	11.9	10.5	11.7	8.39	8.75	4.7	9.9	6.12
evm.model.ctg22.41	179	85.2	120	152	193	213	122	247	85.5	84.4	81.6	65.5	88.6	138	103	88.3	138	70.4	196	114	147	141	137	95.9	108	63.6	195	109	121	109	204	50.7	81.1	95.6	39.9	52.5	63.6	64.4	54.9	57.7	69	97.1	119	133	65.8	115	76	87.4	110
evm.model.ctg101.21.1.5d03f913	4.73	6	5.54	6.96	6.66	9.68	8.3	6.25	4.8	5.64	4.42	3.36	7.18	8.71	6.26	7.04	7.5	8.89	10.4	6.48	10.3	7.93	6.71	6.27	9.5	6.92	4.61	8.51	16	7.77	6.87	7.43	9.15	10.7	8.07	11.9	10	7.59	7.14	12.4	9.64	11.6	6.46	10.3	5.83	6.25	7.15	5.64	9.15
evm.model.ctg1.128	31.9	23.2	28.7	24	31.9	17.3	20.6	25.8	24.3	17.7	18.2	14.2	25.8	30.8	39.2	24.9	23.9	27.1	24.9	22.3	25.1	22.1	18.6	19.6	16.5	17.7	24.5	23.9	18.1	21.7	20.8	18.4	17.4	23.2	15.1	18.3	16.2	18.3	18.7	18.6	22.9	18	23.7	17.8	19.9	20	16.1	22.6	21.4
evm.model.ctg29.91	40.2	29	34.8	19	21.6	31.5	40.3	16.9	21.3	21.2	20.1	21.8	19.9	28.7	34.6	16.5	24.2	26.5	20.1	21.2	23.9	24.8	26.4	27.7	26	15.1	32.6	15.5	19.2	18.1	34.4	25.9	22.1	17.7	22.2	24.8	19.2	19.4	14.7	23.6	18.5	17.4	20.8	24.4	26.5	23.6	22.7	19.9	17.5
evm.model.ctg9.98	28.7	33.9	29.3	36.6	28.9	23.8	42.1	19.5	22.3	24.1	28.8	23.5	25.9	27.7	19.4	16.7	16.5	22.6	29.6	33.5	39.6	33.7	23.9	34.8	28.5	29.4	24.9	29.9	39.1	36.1	24.4	20.8	32.8	24.5	31.1	34.6	32.4	33.2	32.4	31.9	26.3	31.8	29.2	33.3	30.4	31.3	20.6	30.1	29.7
evm.model.ctg2.190	43.1	29.7	40.7	27.9	47.2	22.3	45.2	46.1	17.9	22.3	24.4	17.4	18.4	39.4	36.7	20.2	24.8	23.8	33	29.5	37	35.1	32.1	28.9	25.8	27.3	36.7	27.6	27.4	23.1	36	20.6	24.1	25	20.7	24.7	17.9	23.9	21.4	22.3	22.5	20.7	28.6	34.5	18.9	24.5	15.1	19.5	21.2
evm.model.ctg4.165	2.5	3.53	5.32	3.9	2.32	5.52	5.55	2.82	4.56	1.63	2.48	1.64	4.14	4.31	4.62	4.42	2.56	7.89	6.02	4.56	9.98	3.82	4.08	2.91	4.5	5.8	6.24	7.97	4.4	5.83	6.39	12.9	5.77	5.06	9.06	4.18	3.92	1.73	9.96	10.6	7.17	4.69	3.54	4.04	4.98	5.53	3.63	3.23	5.01
evm.model.ctg67.29	20.9	17.8	22.1	24.5	23.3	24.7	29.9	20	19.6	21.6	23	20.3	27.1	24.3	17.9	29.1	24.3	19.9	24.7	32	30.2	30.3	28.1	34.3	34.4	27.5	25.9	21.7	25	23.6	26.8	23.2	28.9	22	27.6	28.5	27.8	19.2	30.6	32.8	26.3	24	25.3	25.7	31	29.6	25.9	21.5	24.6
evm.model.ctg94.43	20	22	24	9.81	16.5	21.8	24.3	8.58	11.5	19.5	13.5	17.7	10.7	22.5	31.4	12.9	16.2	25.3	13.4	14.4	21.4	15.1	15.2	16	11.2	9.17	19.6	17.3	14.5	14.9	18	17.7	13.4	12.6	21.7	22.7	16.1	11.9	12.9	34.2	14.3	14.6	9.62	16.3	15.3	13.2	12.6	11.3	9.63
evm.model.ctg21.46	16.8	17	18.6	13.2	18.6	18.1	21.3	12.4	9.49	10.9	9.63	7.62	9.96	22.5	19.5	13.8	11.4	13.3	13.7	12.2	18.1	13.2	15.4	11.7	10.8	9.35	17.7	9.86	8.01	13.1	19.9	13.7	10.3	8.62	11.6	11.1	8.61	9.19	10.6	12.9	8.24	11.6	12.4	12	12.1	12.6	10.9	10.8	11.3
evm.model.ctg1.129	11.3	5	9.7	5.49	4.3	7.1	6.65	6.78	2.93	1.05	2.91	1.78	3.4	8.58	7.29	2.79	3.87	3.68	2.49	2.89	4.04	3.91	6.23	3.82	2.54	7.19	8.05	4.15	3.5	3.39	7.25	5.14	3.84	3.17	2.39	4.17	2.25	1.94	3.86	3.38	3.04	1.79	3.12	4.41	1.58	3.83	3.52	3.48	4.36
evm.model.ctg7.26.1.5d03fa13	13.2	11.1	9.73	5.42	7.79	8.94	9.52	3.94	15.4	15	5.7	14.6	11	16.1	28.5	14.9	13.2	18.1	8.93	7.26	7.52	6.99	13.3	10.4	5.21	3.93	16.4	6.39	5.43	8.19	13.6	14.7	7.4	6.92	14.9	17.5	12.4	7.99	10.8	19	7.43	9.42	6.91	3.43	12.3	7.74	6.1	6.5	6.31
evm.model.ctg21.3	367	309	346	460	355	296	364	396	461	374	443	343	358	317	365	474	380	343	514	447	417	430	365	435	544	442	334	465	451	316	328	353	433	418	373	466	397	541	559	475	417	419	387	516	394	311	351	250	469
evm.model.ctg269.7	2.08	1.63	0.32	0	0	0	0	0	0	0	0.97	0	0	0	0	0	0	0.52	0	0	0	0	0	0	0	0	0.58	0	0	0	0	0	0	0	0	0	0	0	0	0	0	0	0	0	0	0.41	0	0	0
evm.model.ctg80.35	16.6	12.4	11.9	9.45	13.6	11.1	10.5	15.2	12.2	11	8.57	7.42	13.1	17.2	22.3	11.7	12.7	14.6	12.5	8.9	8.99	8.4	8.59	11.8	5.73	7.98	10.7	11.7	7.32	10.4	11.2	11.4	7.73	10.8	8.58	6.79	10.1	8.83	6.13	8.16	9.41	9.96	13.7	12.4	11.4	9.41	7.13	10.4	9.86
evm.model.ctg17.6	18	20.3	19.8	25	23.8	30.1	15.2	20.1	32.7	26.9	19.9	15.7	12.3	26.5	39	27.4	28.7	37.1	24.2	18	18.2	14.5	9.52	21.2	12	17.3	29.5	35.2	23.3	30.4	18	24.2	16.1	27.3	16.9	20.1	20.2	8.7	20.1	22.1	23.8	15.5	15.6	21.9	7.72	11.2	8.61	17.5	17.2
evm.model.ctg59.22.1.5d03f9fc	20.8	19.9	20.3	8.57	11.9	12.4	13	8.79	13.9	16.6	10.9	16.4	12.3	17.1	25.3	11.9	13.4	18.2	11.2	12.1	12.2	12.5	15.1	11.4	9.47	9.74	16.7	9.85	9.64	9.92	15.8	12.9	10.5	10.9	17.1	16.5	15.5	11.2	10.6	12.7	11.6	11.6	8.7	9.4	17.1	12.4	9.29	9.68	9.72
evm.model.ctg44.78	6.14	14.2	20.2	16.6	14.5	15.3	14.6	18.9	18.1	13.8	14.1	15.4	12.3	14.4	15.8	22.2	15.1	20	15.8	12.6	16	13.7	19	19.1	17.3	14	15.6	26.2	18.5	15.8	15.6	22.6	18.9	18.4	20.9	21	19.7	21.6	25	25.4	17.4	26	12.9	13.5	17.5	13.8	12.3	12.8	24.5
evm.model.ctg115.3	14.7	13.9	7.73	7.23	4.9	6.1	4.19	5.63	16.4	11.7	5.03	6.42	8.1	14.5	31.5	11.9	15	20.4	9.25	3.69	3.5	3.84	1.81	20	1.29	1.64	9.59	7.91	2.05	16.4	2.91	9.33	2.69	7.53	6.2	2.85	6.76	4.29	2.32	3.73	4.69	4.37	11.4	13.1	6.94	15.6	5.96	5.17	6.8
evm.model.ctg26.171	26	24.3	27.4	38.5	34.4	27.1	36.1	36.7	29.5	26.7	33.2	25.4	34	26.2	23	35	23.5	23.4	38.2	42	48.2	40.7	27.8	29.8	40.9	23.5	26.4	29.3	35.8	33.7	34.6	21.4	29.6	34	24.7	32	26.6	40.2	34.3	35.6	39.7	31.7	44.4	51.9	29.6	38.8	28	26.2	39.4
evm.model.ctg8.123	354	136	193	482	449	345	156	405	290	386	339	204	412	171	145	391	389	139	648	679	566	595	254	339	717	386	311	628	521	287	165	144	346	617	122	129	289	359	198	289	345	341	529	674	393	387	562	286	624
evm.model.ctg88.108	0.13	0.89	1.1	0.99	3.95	1.55	0.87	1.9	1.19	4	3.82	2.72	2.35	2.26	1.19	3.74	4.63	0.84	2.85	4.44	0.94	3.45	0.92	0.91	4.21	4.08	2.09	8.19	2.92	2.42	1.18	0.97	2.29	3.74	3.56	13.5	1.25	2.72	12.3	2.02	5.53	4.68	1.88	2.46	1.07	2.54	2.41	2.11	5
evm.model.ctg37.49	4.78	5.02	2.72	5.99	5.72	2.24	3.14	8.02	3.83	4.76	9.66	3.14	5.51	5.06	3.8	4.52	8.03	5.17	5.37	11	6.37	8.03	4.31	6.95	8.47	1.43	7.87	6.91	6.68	8.43	4.09	3.37	6.38	9.17	6.31	7.36	6.05	4.69	6.42	3.96	6.89	5.07	9.88	7.26	4.91	7.51	6.09	6.56	9.86
evm.model.ctg128.23	9.83	11.3	15.9	32.2	26.9	13	19.5	35	7.55	9.8	42.1	10.2	23.1	15.6	9.3	21.3	14.4	8.39	20.4	30.4	30.3	29.1	18.9	16	40.5	22.3	12.2	24.6	30.9	17	13.4	15.5	16	34.4	13.6	21.7	16.1	19.1	32.9	14.6	27.6	17.5	45.1	34.9	18.1	23.7	23	18.7	22.5
evm.model.ctg18.12.1.5d03f950	9.66	8.47	10.1	2.37	4.6	5.94	6.41	2.09	6.4	5.07	3.03	7.89	4.94	9.26	14.7	4.2	5.26	10.3	2.37	2.73	5.49	3.73	7.45	4.39	2.56	3.13	7.89	3.24	3.11	4.97	7.3	6.35	5.06	2.93	7.95	6.67	7.16	2.75	6.82	8.54	3.58	5.11	2.46	2.12	6.61	6.12	2.99	5.33	3.29
evm.model.ctg52.6	5.77	4.28	5.07	1.81	4.9	2.79	6.44	3.89	2.88	2.19	1.83	2.1	2.39	6	7.78	2.75	2.94	4.32	3.04	4.57	4.15	2.86	4	3.28	1.84	1.87	3.34	2.75	2.26	2.19	3.49	2.19	3.15	2.33	3.03	2	1.87	1.39	1.36	1.87	1.5	2.69	2.85	3.73	1.77	2.99	1.17	2.48	2.15
evm.model.ctg58.14.1.5d03f9ee	2.4	2.16	3.66	0.85	1.82	3.26	2.86	1.09	2.45	3.65	1.61	3.92	1.95	4.89	6.66	2.43	2.4	5.6	1.43	1.26	2.16	1.14	3.1	2.71	0.92	2.25	3.44	1.62	1.82	2.37	2.24	3.28	1.88	1.27	3.05	1.51	2.01	0.82	1.23	3.73	1.66	2.59	1.12	1.29	2.11	1.98	2.52	1.2	1.14
evm.model.ctg23.40	31.9	38.6	47.4	31.5	38.9	27.3	55	42.4	18.4	29	37.8	27.5	22.6	32.4	18.9	22.4	27.6	29.8	36.1	42.7	38.2	46.3	30.7	44.2	42.4	34.6	30.9	47	75.4	41.1	30.1	26.3	39.3	33.4	29	40.5	32	40.9	47.9	34.6	47.5	41.4	39.8	59.4	27.7	35.2	26.8	34	33.3
evm.model.ctg36.34	17.8	19.1	20.1	22.6	20.5	27.8	24.8	20.4	22.3	17.1	21.4	23.5	25.8	18.9	21.5	26.4	22.6	19	21.9	23.1	18.8	23.4	23.9	24.5	24.9	30.7	19.5	29.8	24.6	25.4	22.6	20.5	31.1	22.6	20.4	33.7	29.4	20.9	29.5	33.9	29.5	30.6	23.2	27.7	25.3	21.7	22.1	18	28.2
evm.model.ctg30.89	6.32	1.08	2.1	2.99	0.78	1.45	4.92	0.31	1.86	1.16	0.54	0.33	6.02	0.45	1.11	2.1	1.61	0.5	1.19	9.2	3.71	9.3	2.82	2.45	5.95	0.92	8.08	7.87	7.76	1.92	2.81	0.17	2.02	5.59	0.79	0.78	1.94	0.79	0.75	1.01	7.89	3.38	2.21	10.9	3.63	9.39	3.87	1.73	3.58
evm.model.ctg51.25	18.5	18.3	19.4	7.64	10.8	13.6	14.2	6.32	11.3	14.9	8.7	13.1	12.2	19.1	26.6	12	13.4	18.8	10.1	10.2	11.4	10.8	16.3	11.3	9.64	7.33	15.8	8.92	8.92	10.6	14	12.7	10	8.91	15.5	13.6	13.5	10.5	13.1	14.6	11.1	14.8	8.46	8.04	14.3	14.1	9.77	10.4	9.75
evm.model.ctg1.499.1.5d03f976	10.2	8.77	9.64	4.48	9.49	8.35	8.78	4.19	5.32	5.94	3.61	6.79	3.9	12.1	16.1	5.44	5.69	11.8	5.99	7.43	7.43	6.26	7.5	8.06	4.19	3.71	8.16	5.12	4.53	5.14	7.34	7.2	5.23	4.67	8.75	7.79	5.83	3.99	7.49	9.44	5.55	4.07	4.64	4.16	6.1	6.84	4.57	5.9	4.21
evm.model.ctg26.59.1.5d03f98c	0.87	1.78	1.59	1.51	2.13	0.28	0.76	1.5	0.83	1.24	1.22	0.76	0.87	1.18	1.38	0.96	0.66	2.18	0.8	0.61	0.61	0.93	0.32	0.34	0.29	0.31	1.33	0.54	0	1.02	0.28	0.5	0	0.48	0.3	0.39	0	0.24	0	0.67	0.89	0.8	0.25	0.79	0.84	0.62	0.2	0.13	0.58
evm.model.ctg23.48	178	144	147	308	252	163	164	280	181	242	295	185	172	206	139	183	123	223	433	309	252	269	140	161	204	216	114	361	220	225	204	130	185	271	154	161	175	305	149	238	225	264	366	360	226	162	129	271	318
evm.model.ctg26.10	16.1	16.4	19.6	30.2	29.3	9.82	22.8	33.6	11.6	8.64	39	4.29	26.4	11.2	3.37	34.7	28.8	5.8	14.5	41.5	51.6	38.4	30.8	15	50.8	13.3	36.7	25.4	30.2	27	31.1	15.4	20.6	48.7	18.1	27.3	10.7	18.6	54.2	3.15	37.9	10.5	40.3	40.8	17.5	31.6	20	22.5	29.6
evm.model.ctg3.379.1.5d03f9d7	47.6	34.8	39.4	27.6	35.2	96.4	37.4	37.1	30.8	26.5	25.7	34.7	52.4	51.2	57.7	45.5	64	52.5	31.5	33.7	34.2	37.7	41.1	31.6	31.1	43.5	62.8	28.6	27.5	29.5	67.7	76.7	28.9	27.4	34.1	32.3	24.6	29.5	42.8	32.8	35.3	31.8	27	30.4	37.5	27.5	28.3	30.5	25.5
evm.model.ctg161.23	27.8	18.9	20	20.7	24.8	30.7	23.5	31.5	24	22.5	13.1	16.9	13	24.8	30.9	26.4	24	27.8	23.1	23.9	20.4	18.6	17	16.5	12.2	17.8	26.3	22.2	30.8	28.7	24.7	27.9	13	20.4	15.1	12.8	17.1	12.1	15.2	22.9	22.1	12.5	14	21.8	13.8	13.4	9.69	15.1	15.9
evm.model.ctg8.89	21.3	28.5	28.7	6.98	13.5	16.6	33.3	6.84	8.38	22.5	11.8	26.1	9.46	26.3	31.2	12.2	21.6	40.8	8.87	13.3	11.1	14.4	22.2	20.1	10.4	6.76	21.5	11.6	16	17.9	23.1	21.9	13.2	8.84	25.8	33.5	16.6	11.4	18.2	30.1	14.5	17.1	7.83	15.4	12.6	14	7.77	12.8	9.51
evm.model.ctg1.89.1.5d03f93a	73.7	49.9	75.2	73.6	70.2	44	59	54.9	51.1	52.3	69.4	46.4	69.1	56.9	41.9	67.3	56.8	47.9	76	79.1	88.2	86.5	65.7	67.3	83.2	46.2	61.2	64.1	93.9	59.9	57.2	37.8	63.9	65.1	46.4	58.8	63.5	62.9	56	47.8	75.5	63.3	88	81.1	60.7	81.3	55.9	64.3	72.7
evm.model.ctg10.43	5.28	8.34	8.8	4.1	8.25	7.87	5.26	6.86	4.51	3.76	3.56	4.12	3.54	8.98	8.86	4.95	6.37	6.18	11.4	5.88	9.38	4.29	3.7	3.36	3.09	4.76	7.56	4.54	3.57	10.4	6.66	6.56	3.82	3.7	4.96	3.28	6.11	3.21	3.41	4.14	3.33	4.76	4.84	4.19	2.84	3.49	2.99	4.68	1.74
evm.model.ctg35.75	18.2	15.6	20.9	23.2	22.3	21.1	27.7	16.7	17.3	16.2	18.8	15.6	30.9	19	17.3	23.5	17.4	16.4	18.6	29.1	26.7	29.1	20.6	17.5	25.7	21	22.3	19.6	30.4	17.6	24	13.6	20.9	30.8	18.4	19.3	16	18.9	21.7	20	29.6	31.1	21	24.4	17.7	21.6	22	21.3	27.2
evm.model.ctg31.59	28.8	21.2	22.1	16.2	17.4	12.3	20.6	12.7	11.3	15.4	13.9	12	11.8	20.4	27	13.6	14	16.7	11.9	23.4	18.4	18.9	19.3	18.4	18	9.06	23.2	12.1	12.4	12	19.8	8.83	15.9	13.5	13.9	10.8	10.6	11	15.7	14.1	11.4	10.5	14.5	21.7	10.5	15.2	9.22	14.3	8.85
evm.model.ctg48.83	3.95	5.71	8.12	3.37	4.62	3.83	3.95	5.16	9.68	9.08	6.38	7.34	4.09	6.88	10.7	4.45	8.11	9.8	6.12	5.8	6.35	4.49	5.09	4.01	3.11	5.53	7.66	4.72	4.87	3.44	5.15	6.02	3.11	4.78	6.42	6.7	5.37	6.21	3.53	5.76	4.54	5.79	4.36	4.36	3.42	2.61	4.02	2.88	3.18
evm.model.ctg26.247	41.5	52.9	50.1	67.5	57.5	54.1	63.4	61.1	38	31.4	51.2	32.3	36.3	46.6	36.1	41	43.2	38.4	64.4	68	92.9	69.1	50.5	52.1	58.6	58.8	50	58.9	84.1	65.1	46.2	37.6	47.1	59.9	44.1	55.8	32	40	63.1	61.7	63.2	45.9	66.4	77.8	40.8	52.3	31.7	50.8	43.5
evm.model.ctg563.2	1085	1296	996	1821	884	1322	1725	706	1083	716	1410	735	912	802	469	731	730	675	1023	1932	1460	1933	1025	1073	1455	1525	1132	1782	1600	1334	2251	893	1185	1081	655	745	763	1332	1155	1614	1615	1706	1167	2192	950	1068	730	921	1129
evm.model.ctg23.276	29	13.2	14.5	15.3	14.3	13.7	30	18.7	12.9	9.33	13.6	10.4	9.76	14.6	25.3	17.2	14.4	13.9	12.5	23.7	15.4	15.8	13.3	8.85	12.8	10.7	20.7	9.17	17	9.98	21.8	13.4	13	10.5	10.7	11.7	7.18	13.5	11.3	14	18.5	11.2	10.4	14.4	13.9	12.2	11	7.45	9.85
evm.model.ctg57.51	22.7	18.6	27.3	76.4	63.9	31.8	30.9	75.8	32.3	28	31.5	21.9	41.3	28	13.8	28.9	32.4	17.5	52.5	57.9	61.4	44.9	37.4	37.8	69.8	48.5	50.8	69.2	82.2	50.4	31.2	24.2	42.9	84.8	15.2	27.5	33	42.2	38.1	31.6	47.6	32.1	56.6	52.8	29.9	37.3	36	35.5	64.2
evm.model.ctg36.73.1.5d03f9bd	64.8	35.8	55.8	43.6	60.2	128	42.9	46.5	43.7	52	46.5	40.3	74.3	55.1	44	73.1	90.7	46.4	50.6	43.2	55.3	51.3	67.9	42.4	36.4	32.8	107	38.9	35	40.8	93.4	34.7	45.4	43.2	22.4	31	50.5	29.9	30	37.2	44.3	58.4	41.8	55.3	40.3	50.8	41.8	48.6	56.4
evm.model.ctg34.56	91.7	76.7	127	53.7	91.1	39.1	53.4	85.9	56.1	58.3	66.7	54.3	83.7	80.2	79.7	78.4	51.9	58.4	63.1	60.7	58.7	67.3	85.9	55.1	54.2	34.8	77.1	40.1	42.4	59.5	71.3	54.7	60.5	54.2	55.4	70.9	62.3	51.6	81.4	49.1	38.4	49	53.9	48.7	62.3	84.1	51.2	61.2	60.3
evm.model.ctg98.20	24	28.2	31.9	33	28.3	36	28.4	32.2	22.2	31.5	34	25.9	34.4	31.3	15.5	38.1	36.7	22.6	42	34.1	36	33.8	28.5	30.5	33.2	24.7	31.2	38.2	31.2	33.1	30	31.5	34	31.6	25.6	39.1	38.1	30.1	41.5	37.4	29.5	35.2	24.5	25.7	31.9	35.9	32.4	36.2	44
evm.model.ctg41.5	1171	199	201	345	696	585	166	546	848	1188	449	716	296	390	1022	1363	609	771	1109	407	360	164	383	223	291	105	354	566	221	268	193	435	104	691	562	803	454	615	453	868	402	798	363	258	179	202	253	177	563
evm.model.ctg88.132	3.78	7.97	10.7	6.31	10.8	7.04	3.35	13.9	9.47	8.15	3.77	8.1	5.16	13.1	14.3	7.63	15.7	9.88	14.8	6.27	12.7	4.34	6.53	7.07	3.3	5.4	11.6	5.88	12.4	10.9	7.54	7.11	7.25	5.49	7.19	8.13	9.06	5.22	0.26	4.41	7.6	9.27	9.17	3.61	3.4	2.01	3.59	6.42	2.91
evm.model.ctg1.114	1.65	1.72	8.34	2.67	1.93	1.04	2.14	0	2.97	1.56	1.03	4.79	1.94	3.06	7.35	1.07	0.24	0	0	2.47	1.81	1.63	0.98	0	0.24	1.96	4.57	3.76	2.16	1.1	3.1	2.21	0.44	1.2	2.27	0	0	0.61	0.41	2.01	0.9	1.56	2.23	1.33	0	1.72	2.55	0.32	1.47
evm.model.ctg70.9	13.8	18.2	15.1	20.4	17.2	14.6	16.4	16.9	17.5	19.9	19.3	19.7	19.8	18.6	20.2	22.6	16	20.1	25.1	19	21.2	20.9	19.4	16.1	22.3	12.8	18.5	21.3	16.3	15.9	16.1	24.5	18.8	19.8	16.5	28.9	21	23.1	20.5	23.7	21.6	23.8	18	21.4	20.7	18.3	18.8	16.3	27.5
evm.model.ctg165.38	1.76	0.43	0.3	0.07	0.57	0.68	0.89	0.17	0.9	0.51	0.41	0.57	0.35	0.55	0.55	0.1	1.1	0.69	0.27	0.11	0.14	1.06	0.35	0.38	0.56	0.14	0.87	0.24	0.28	0.33	0.77	0.06	0.04	0.17	0.18	0.43	0.19	0.27	0.4	0.36	0.48	0.95	0.4	0.48	0.22	0.59	0.64	0.34	0.26
evm.model.ctg82.11	0	0.5	0.73	0	0.31	0.25	0	1.04	1.96	0	0	0	0.53	0.92	1.98	0.98	0.52	0.6	1.11	0	0	0.1	0.24	1.25	0.18	0	0.45	1	0	0	0	0.23	2.1	0	0	0.15	0	0	0	0	0	0	0.58	0.16	0	0.1	0.19	0.23	0.72
evm.model.ctg83.17	1.84	0	0	1.28	0	0.58	0.4	1.19	0.83	0	0.5	2.33	0.14	0.61	0.43	1.28	0.26	1.38	0.28	0	0.43	0.55	0.18	0.24	0.27	0	0.17	1.15	0	0.41	0.13	0.18	0.25	0.13	0	0.22	1.19	0.17	0.58	0.28	0.13	0.25	0.36	0	0	0.4	0	0.35	0.41
evm.model.ctg42.85	12.9	16.1	17.5	19.1	16.7	14.3	13.5	15.3	16.6	17.4	21.1	15.6	27.5	18.6	18.2	21	15.1	18.6	22.6	19.1	26.4	18.5	18.2	16.5	23.7	22.8	16.9	18	10.9	16.7	16	17.3	21.4	18.2	20.5	23.6	21.8	17.5	21.9	19.7	21.4	27.2	22	14.7	32.3	20.1	23.2	18.2	21.8
evm.model.ctg173.9	34.6	41.3	36.6	41.1	37.7	34.9	42.7	34.2	43.2	28	29.7	34.7	49.1	40.9	39.7	45.1	31.6	41.7	39	46.6	46.6	42	38.7	52.3	44.5	54.9	36.4	41.7	39.8	46.1	36.4	35	56	47.2	45.8	45.4	45.7	39.7	45.1	50.7	41.7	44	40.2	18	56.3	39.2	42.5	32.2	55.2
evm.model.ctg177.1	28.4	22.7	22.4	5.52	8.86	7.87	17.8	1.66	5.82	6.7	5.12	12.4	7.49	17.9	12.5	2.37	4.85	13.8	2.68	9.12	11.9	9.44	15.5	15	5.85	8.68	14.8	5.74	7.48	10.2	16.2	10.5	10.3	3.19	8.48	6.23	7.12	2.38	8.34	11.2	3.98	4.8	5.27	6.94	10	13.3	4.93	7.69	4.48
evm.model.ctg25.19	21.1	14.1	20.7	16.2	21	15.4	18.9	18.8	15.3	12.5	14.1	11.5	22.8	18	22.1	15.9	14.6	12.2	13.9	14.2	15.5	15.4	12.4	10.4	15.3	10.4	18.5	10.5	17.8	12.9	16.8	10.1	13.7	17.1	7.79	11.3	10.5	13.2	7.84	7.76	14.9	12.1	17	12.6	14.5	12.6	14.9	15.1	17
evm.model.ctg142.1	5.56	10.1	9.4	17.1	20.8	10.3	10.8	24.4	9.39	5.6	23.3	4.34	19.1	13.4	5.74	19.2	14	7.13	11.7	21.9	20.4	19.9	19.5	11.7	26.5	12.7	13	9.71	15.9	11.1	14.8	19.4	10.6	34.4	8.68	14.9	14.5	7.57	28.8	5.64	12.5	13.4	22.6	16.2	16.6	19.4	26.1	13.9	27
evm.model.ctg7.13.2.5d03fa0f	22.2	23.6	23.1	10	16.8	13.4	20.8	10.1	20	18.3	9.85	16.8	10.8	26.8	33.5	14.4	18.6	29.7	14.5	15.7	22.7	12.8	21.4	16.4	11.5	9.92	19.3	13.8	8.41	13.2	17.8	20.1	11.2	11.5	23.4	21.9	14.2	13.8	21.3	33.1	15.1	18.6	8.56	16	14.8	14.1	10.1	10.9	9.34
evm.model.ctg31.20	0.98	0.12	0.48	0	1.23	0	0.26	0.51	0.11	0	0	0	0.09	1.29	3.05	0.1	0.25	0.3	1.08	0	0	0.35	0.23	0	0	0	0.76	0.12	0	0.26	0	0	0	0.17	0	0.14	0	0	0	0.06	0.4	0	0.4	0.08	0.32	0.26	0.09	0.11	0
evm.model.ctg3.324	0	0	0	2.56	0.96	0.19	1.33	1.19	0	1.31	1.44	0	0.41	0.2	0.65	0.3	0.79	0.31	2.26	0	0.43	1.28	0	0	2.28	0	0.17	5.36	1.04	2.05	0.27	1.06	3.09	6.86	0.14	2.17	0.2	5.44	0	0.75	0.63	0.5	0	2.98	1.01	0	0.57	0.35	5.76
evm.model.ctg40.60	84.2	54.6	98	124	196	73.2	110	257	51.8	70.1	161	13.9	116	102	20.4	124	83	18.6	41.3	170	153	260	202	73.4	303	31.8	247	87.8	180	151	184	141	83.7	205	114	104	50.7	53.4	578	21.6	133	30.5	157	317	57.8	190	104	136	319
evm.model.ctg31.71.1.5d03f9a1	1.04	0.85	0.49	0.44	1.97	1.72	0.97	3.61	0.35	0.27	0	0.14	0.21	2.08	1.64	0.59	0.66	0.52	0.81	0.76	0.94	0.49	0.38	0.12	0.07	1.83	0.67	0.25	0.23	1.07	0.49	1.15	0.48	0.21	0.26	0.35	0.36	0.18	0.12	0.07	0.13	0.13	0.93	0.94	0.09	0.52	0.37	0.83	0.71
evm.model.ctg19.86_evm.model.ctg19	8.23	8.02	8.33	9.03	13.8	8.19	12.1	14	10.1	8.92	7.16	7.5	3.97	13.2	13.6	7.03	8.33	10.6	13.1	6.85	7.24	4.95	5.15	5.04	4.2	3.05	10.3	13.3	12.7	7.82	7.4	9.11	4.72	9.3	8.84	9.14	6.68	7.72	8.4	12.9	8.53	8.03	6.55	6.42	2.31	3.63	2.3	4.77	6.21
evm.model.ctg229.4	99.3	99.4	112	99.6	83.4	76.1	116	88.6	76.3	70.2	86.2	49.9	136	111	62.3	99.8	75.6	71.8	129	116	144	123	121	83	139	88.5	82.2	95.8	92.9	85.6	123	79.3	82.9	99.5	76.5	97.5	74.2	86.2	107	93.2	98.4	103	107	143	138	106	124	80.7	116
evm.model.ctg88.70	58.8	40.4	53.1	45	60.1	37.1	53.6	60	29.7	37.1	36.4	34.5	35.3	51.5	51	36.5	38.7	34.2	49.3	41.6	48.5	43.8	44.4	36.8	34.2	31.8	47.8	36.7	43.6	41.8	45.1	27.6	30	35.5	30.7	39	31	34.3	38.3	30.6	37.6	30.9	48.3	47	25.8	41.1	20.6	33.9	34.9
evm.model.ctg94.46	28.3	37.7	35.5	48.6	38.4	62.5	43.4	40	43	46.9	51.8	43.1	43.6	40.7	37.2	54.1	45.6	41.3	49.3	55.3	54.2	51.2	42.7	47.3	65	53.1	36.7	65.2	39	43	39.2	47.8	49.9	43.8	53.2	51.4	41.4	61.4	65.5	67.6	45.5	63.6	46.5	34.5	43.6	40.8	43.1	37.6	55.2
evm.model.ctg36.46	55	40.8	52.7	93.7	79.3	82	54.5	125	59.4	89.3	107	52.9	125	55.3	62.2	136	90.5	59.3	88.3	82	83.1	89.2	84.9	53	105	60	62.2	103	110	80.7	77.1	73.7	73.4	149	68.8	112	82.9	110	94.1	76.3	126	108	78.1	54.5	93.3	77.6	103	73.5	143
evm.model.ctg435.1	0.19	2.65	1.98	0.93	2.1	2.18	1.25	0.33	5.19	3.01	1.26	2.68	2.29	2.9	3.25	2.34	5.13	5.81	2.64	2.48	1.26	0.57	1.25	1.04	1.34	0.69	1.28	1.31	0.32	0.77	1.34	1.99	0.23	0.92	4.24	1.53	4.32	1.8	0.07	1.12	2.44	1.48	1.39	0.78	0.63	0.5	1.16	1.55	0.51
evm.model.ctg34.19.1.5d03f9ac	15.4	24.6	21	13.4	15.1	15.3	20.8	13.4	10.9	12.9	11	14.2	11.5	18	20.9	13.8	17.2	16.6	8.81	10.6	13.3	14.3	16.7	16.4	9.35	10.3	21.3	9.79	10.2	13.6	17.9	17.9	11.6	11.5	13.3	18.8	11.5	9.25	13.2	15.3	11.6	12.4	11.6	13.5	10.9	14	7.14	12.8	11.7
evm.model.ctg29.26	2.4	4.35	2.92	4.63	5.11	1.52	3.24	4.13	3.32	3.04	5.12	2.02	2.59	3.07	2.63	1.3	4.83	3.61	3.43	3.9	7.78	5.17	3.01	1.87	6.52	8.01	6.67	7.31	10.7	4.99	1.74	4.6	7.19	3.97	4.79	6.18	2.06	3.54	5.51	1.71	2.41	4.98	6.43	4.53	3.08	3.34	3.1	4.91	4.64
evm.model.ctg51.14	125	122	128	161	124	132	153	108	157	127	139	125	126	135	124	169	125	152	189	158	142	145	127	130	164	117	138	198	125	150	140	158	137	157	125	175	106	174	166	200	151	171	110	152	127	112	117	116	187
evm.model.ctg52.1	17.8	16.3	16	25.6	18.3	26.8	19.4	20.9	13.2	12.8	14.3	14.6	26.4	19.9	16.9	21.2	14.6	12.6	19.8	27.2	23.4	26.3	18.2	21.8	27.8	27.2	20.5	17	27.3	21.1	23.3	21.5	21	20.1	13.9	15.2	11.5	11.5	18.2	15.7	18.4	21.3	26.5	23.9	30.8	22.8	27.6	18.7	27.5
evm.model.ctg4.110.1.5d03f9d2	36.2	24	26.4	22.6	24.9	21.5	30.2	30.1	29.5	22.2	19.2	15.8	32.7	25.7	32	26.6	20	20.6	32.1	21.1	23.4	28.2	27.7	20.4	19.6	20.3	17.8	18.7	12.4	17.1	23.7	16.2	16.9	14.5	22.1	26	20.6	24.7	29.4	25.4	19.1	19.4	30.4	27.5	23.4	25.8	22.8	13.2	20.1
evm.model.ctg1.204.2.5d03f94a	15.9	12.1	15.8	14.3	23.3	8.74	14.4	22.9	14.6	17.7	27.2	14.4	13.7	13.8	12.2	27.7	17.5	13.5	16.1	16	18.5	16	12.4	10.9	13.9	9.02	15.6	14.7	15.7	11.9	15.1	12.5	9.65	15.5	11.8	16.3	11.6	14.5	15.6	15.3	15.3	11.6	14.5	15.1	11	11.2	9.52	9.09	14.5
evm.model.ctg66.80	48.9	51.6	47.3	23.4	31.2	59.2	49.4	26	26.7	35.1	29	29.5	19.3	48.8	47.3	26.4	50.1	32.5	28.2	32.7	41.9	33	34.5	28.8	19.1	20.5	61.1	33.1	33.1	32.6	69	62.1	23.3	29.2	23.6	30.7	25.2	20.8	43.4	43.6	30.6	32.4	17.3	39.3	12	21.2	12	20.8	19.1
evm.model.ctg11.259.4.5d03f93b	21.3	23.1	27.2	30.7	34.3	29.2	31.7	38.2	24	31.9	38.1	24.2	30.2	27.8	17.4	37.1	31	28.5	36.2	33	33.8	32	29.3	31.5	38.3	19.9	28.7	34.7	32.8	31.4	28	24.4	32.6	36	25.7	42.4	38.3	30.8	39.8	30.4	35.2	38.4	27.2	26.6	28.1	32.6	35.6	28.8	44.1
evm.model.ctg36.1	0	0	0.24	0.27	0	0.25	1.36	2.02	0.21	0.37	0	0	0.86	0.39	0	0.96	0.17	0.2	2.51	0.44	0.92	1.53	0	0.91	1.37	1.68	0.22	0.97	1.1	0.52	0	0	1.42	0.69	0.9	0	0.76	1.52	0.15	0.36	0.16	1.27	0.11	1.9	2.8	0.51	2.73	0.45	1.22
evm.model.ctg98.26	10.5	10.5	14.9	13.5	20.3	13	17.4	15.1	15.9	9.61	8.8	10.8	17.7	8.8	17.4	14.4	4.74	10.5	16.2	26.4	39.1	20.5	19.6	10.4	33.6	33.2	13.9	18.7	10.1	12.4	17.5	17.7	7.22	16.6	13.8	13.1	10.5	9.46	10.8	12.3	13.6	22.4	23.5	23.1	26.5	17.3	34.8	7.99	17.1
evm.model.ctg13.31	11.6	11.1	13	9.2	10.2	9.57	7.7	5.09	13.2	7.2	14.8	7.03	16.5	13.1	12.5	16.2	12	15.8	11.7	13.2	14.1	13.2	11.7	12.1	12.3	8.63	10.5	15.2	13.9	13.3	11.2	15.9	12.4	11.1	18.6	13.7	11.9	11.7	19.3	15.3	16.2	13.2	13.1	7.85	15.2	13.6	15.7	12.3	15.5
evm.model.ctg67.58	37.7	34.3	34.6	29.3	34.1	16.3	22.7	21.8	32	23	15.5	24	33.8	28.2	37.1	28.6	21.5	25.5	37	31.7	29.7	27.4	26.4	32.6	23.5	20.5	27	24.2	19.9	15.7	24.1	28.1	20.6	24.6	25	23.1	17.2	20.5	20.2	28.8	15.8	21.8	31.5	27.8	20.2	25	19.8	22.2	16.2
evm.model.ctg153.8	63.4	30.6	41.2	115	112	35.1	37.7	143	52.7	45.9	78.7	30.7	110	46.9	21.9	85	61.1	17.1	72.4	94.8	105	112	45	53.7	135	40.4	87.6	70.2	159	100	82.4	23.5	80.7	163	29.7	32.6	57.8	46.7	89.6	34.6	68.7	42.8	115	80.7	65.1	124	74.9	116	171
evm.model.ctg40.30	116	148	109	54.9	51.1	110	126	30.1	64	262	36.2	174	69	86.2	73	43.6	107	170	108	65.4	181	59.6	174	68.9	47.8	21.9	85.5	32.7	65.4	87	123	191	50.6	67.5	67.5	70.6	131	19.9	76.6	130	58.8	123	44.9	79.4	39.8	66.8	33.8	41.6	43.4
evm.model.ctg18.31	3.85	4.31	4.86	1.02	4.19	0.81	3.3	1.18	4.37	2.31	1.24	5.83	1.7	5.33	5.5	3.05	3.68	2.8	2.1	2.22	2.11	1.75	2.73	2	1.8	1.18	3.77	1.71	1.78	2.02	4.51	5.49	1	1.85	3.25	1.29	1.18	2.08	1.17	2.44	2.03	1.12	1.89	1.89	1.77	2.2	1.45	2.06	2.17
evm.model.ctg6.29	39	73.4	53.1	57.4	49.5	50.6	65.3	40.6	61.5	54.6	58.1	59.1	62.1	51.4	53.3	65	59	58.5	54.2	62.2	62.9	59.4	46.5	82.7	71.3	65.5	52	73.2	54.8	56.8	55.1	69.7	80.9	56.3	67.8	62	69	68	66.2	100	62.2	68.8	46.5	50.7	70.2	45.3	52.3	47.5	69.4
evm.model.ctg4.41	15.1	15.4	13.9	20.2	19.1	18.3	21.9	15.7	17.7	15.1	17.9	13.5	20.9	17.6	15.2	19.3	14.8	14.5	19.2	22.2	25.4	22.5	17.4	15.6	21.2	15.8	17.9	20.8	16.1	15.6	20.2	17.3	19.9	19.2	18.6	20.5	20.1	20.1	19.3	26.5	21.8	20.7	20.5	20.7	23	18.2	19.2	16.9	21.7
evm.model.ctg10.31	82.4	91	95.4	109	96.3	77.2	101	98.7	117	101	116	107	163	104	106	134	96.7	119	97.6	115	119	124	90.8	102	130	118	83.9	104	85.6	88.7	105	108	131	110	108	96.6	109	158	81.1	128	129	152	118	140	199	98.8	151	108	143
evm.model.ctg17.15	234	152	232	135	143	166	647	295	56	199	199	13.1	153	436	64.3	191	206	26.7	79.8	691	179	434	683	287	716	42.6	273	83.1	286	311	227	636	154	213	929	321	118	56.3	2757	58.4	270	121	502	524	59.4	370	121	347	818
evm.model.ctg25.52.4.5d03f97f	24.2	25.4	28.1	22.4	32.4	23.4	23.3	26	34.8	32.4	24	34.5	25.5	35.8	42.4	30	33.2	39.8	32.3	20.8	23.8	19.2	23.6	21.9	16.7	17.3	24	23.2	19.2	21.1	21.5	28.6	18.5	21.7	37.8	37.9	29.7	27.9	29.2	38.5	25.8	32	27.5	19.3	21.9	19.2	15.5	21.1	19.5
evm.model.ctg93.8	9.18	2.81	17.7	63.5	26.4	2.4	14.4	61.6	58.4	36.7	69	20	36	8.32	6.13	108	15.1	16.3	107	52.4	42.3	43.6	14.3	14.8	67.1	31.1	17.1	75.4	29.7	57.8	12.2	12.3	47.7	87.6	29.4	93.6	31.6	109	33.8	56.8	31	56.6	31.4	26.7	21.4	24.7	39.6	21.7	94.6
evm.model.ctg91.53	19.4	19.1	31.1	4.11	11	303	7.68	3.1	19.3	52.7	7.18	20.5	9.15	55.5	12	33.8	84.5	35.8	7.86	21.9	13.2	22.8	42	33.5	8.01	7.25	130	8.49	2.53	29.4	68.8	90	11.8	7.32	23.9	28.8	44.2	3.95	33.8	51	17.1	23.5	5.78	14.2	6.83	25.9	13.6	9.99	8.85
evm.model.ctg84.11	361	276	323	366	387	347	440	406	248	263	326	252	280	310	242	297	299	240	406	465	466	456	374	314	438	306	413	438	525	392	396	335	302	446	285	340	291	320	475	343	386	338	343	554	262	313	239	246	362
evm.model.ctg89.25	124	61.3	101	67.2	66.6	85.2	103	69.4	62	67.5	53.4	65	70.4	83.4	82.6	67.9	78.2	68	88.8	89.2	89.7	92.7	84.9	71.8	71.2	47.7	88.5	60.3	79.1	61.4	108	60.7	47.9	64.3	46	56.7	51.8	62.4	52.9	64.2	64.7	67	54.7	94.4	52.8	69.2	57.1	49	58.8
evm.model.ctg12.232	36.2	26.6	31.1	17.1	23.7	19.9	24.8	19.1	23.9	21.6	20.7	23.8	29.3	26.9	34.9	22.1	20	25.4	17.7	18.2	21	21.6	28.1	23.9	18.8	17.9	27	17	21.4	20	24.8	20.3	21.7	18.7	23	25.6	26.9	19.2	17.6	19.6	20.7	22.6	18.4	22.3	23.5	23.8	17.4	19.5	20.8
evm.model.ctg43.50	35.2	48.5	46.9	53.2	59.1	43	49.4	46.2	53.2	43.7	57.7	41.4	48.1	52.8	49.6	64.5	54.5	47.7	60	62.6	53.6	55.1	38	43	60.2	35.8	57.5	55.9	55.4	46.2	46.7	58.1	51	61.9	63	77	50.8	64.5	108	81.1	59	66.9	44.6	58.8	48.9	45.1	38	43.2	50.4
evm.model.ctg31.76.3.5d03f9a2	150	123	136	188	168	131	167	186	134	127	163	115	180	134	128	160	132	117	181	171	175	194	141	167	215	159	136	160	168	131	149	116	171	158	136	163	139	189	176	149	160	148	190	198	183	142	153	114	177
evm.model.ctg81.40	13.1	7.3	13.9	7.22	9.53	6.27	11.9	6.88	8.75	11.7	7.87	10.1	5.39	9.48	19.8	10.2	10.4	11.1	8.16	7.82	8.18	8.19	8.49	11.2	6.36	4.46	8.17	7.01	5.81	6.37	8.89	7.13	8.17	7	8.93	10.8	9.8	9.31	11.5	10.5	7.29	9.98	6.07	10.4	5.72	6.61	5.05	5.33	6.7
evm.model.ctg17.115	63.2	44	73.8	81.2	77.4	52.7	57.9	91.3	47.8	59.2	73.3	39.5	112	66.6	44	79.7	54.2	40.8	97.9	98.2	100	82.9	71.3	67.2	104	60.9	64.2	61.6	84.3	66.7	59.8	42.5	80.8	94.7	39.2	71.8	77.1	75.9	68.3	53.7	43.1	69.6	91.5	72.9	93.2	93.9	106	73	94.1
evm.model.ctg166.4	25.4	24.2	22.9	34.7	24.8	24.7	21.4	18.6	18.5	17.2	22.7	22.6	29.7	21.9	18.7	24.5	19.2	20.2	31.2	31.8	39.6	31.1	23.9	27.5	35.9	25.6	24.2	20.4	20.4	19.1	29.5	23	24.4	22.5	18.7	24.7	24.2	28.8	34.4	31.5	27	30.5	30.2	31	27.9	28.4	26.5	22.7	28.3
evm.model.ctg2.121	81.9	55.6	76.1	79.2	86.9	56.5	81.4	124	64	69.8	73.9	52.6	85.9	76.4	53.1	93.1	68.7	59.9	101	98.5	89.5	92.9	79.1	69.7	110	72.4	79.4	83.3	70	64.3	76.2	59.7	65.7	108	65.6	87.3	74.2	96.5	109	81.7	66.8	76.3	82.3	92.7	96	81.1	87.2	63.3	91.6
evm.model.ctg21.68	21.2	12.5	15.8	13.1	17.6	11.3	13.2	16.5	10.3	9.46	13	7.57	12.4	16.2	17.4	9.84	12.6	11.1	9.72	10.8	14.5	12.2	12.4	8.99	9.98	6.99	15.8	10	12.3	11.2	13.6	12.5	9.29	10.5	9.83	12	11.3	10.7	13.8	10.3	14.1	7.98	10.7	11.9	7.81	11.4	6.64	10.9	10.1
evm.model.ctg47.57.3.5d03f9de	31.5	29.4	33.7	18.2	24.5	20.6	17.5	14.8	20.6	20.4	17.3	20.8	36	25.3	36.6	21.5	16.6	23.1	14.1	15.8	17.3	21.5	26.1	22.3	16.8	17.8	26.3	11	12.6	20.1	20	14.8	23.1	14.1	19.5	19.6	26.6	13.5	12.8	13.6	18.7	20.4	19.6	12.5	29.3	27	18.2	23.5	24.2
evm.model.ctg23.190.1.5d03f996	85.4	62.9	85.2	141	127	85.4	111	162	66.4	66.1	207	60.1	122	77.8	67.6	123	85.7	67.7	86.1	136	128	157	108	69.6	236	95	96.3	105	168	88.8	99.9	93.7	83.4	194	108	119	80.9	113	222	80.6	180	92.6	146	182	100	95.5	150	73.6	156
evm.model.ctg37.25	10.9	7.3	7.39	3.04	7.08	5.84	6.01	2.53	7.8	6.08	3.42	6.38	5.76	10.1	17.7	4.59	7.21	10.4	5.54	4.58	7.37	4.22	6.18	5.91	4.42	3.68	6.82	3.76	2.15	4.6	6.03	5.46	4.59	4.09	7.76	7.78	7	5.95	4.92	9.87	5.55	5.43	3.5	3.45	7.57	6.51	5.15	4.08	3.4
evm.model.ctg14.91	6.83	5.71	14.4	6.63	10.3	8.62	12.4	11	7.63	8	7.45	11.9	4.42	7.77	10.9	11.6	13.1	10.3	5.43	7.93	8.13	6.32	7.85	1.41	6.55	1.63	8.84	6.52	9.23	3.64	11.9	6.28	5.12	8.77	16.3	6.42	13.5	7.3	13.5	13.2	6.59	7.57	6.87	4.79	4.5	5.22	3.17	4.45	6.29
evm.model.ctg51.48.4.5d03f9e5	20.8	21.2	24.8	19.9	20.2	31.9	22.2	17.5	15.8	23.3	21.7	21.1	22.9	27.2	21	18.1	24.7	19.5	30.7	29.1	21.9	28.1	22.1	31.3	26.3	23.4	23.5	26.7	23.6	24.2	43.3	21.5	44.7	22.8	21.7	20.8	24.4	20.7	18.8	22.7	20.5	19.3	20.7	29	24	24.9	24.4	23.1	25.5
evm.model.ctg49.5	34.8	38.1	43.6	45.8	50.8	45.8	44.3	46.4	34.3	43	45.3	28.8	49.8	46.2	34.5	56	44.3	41.3	52.1	50.3	50.8	44.2	44.6	66.7	44	39.9	39.7	44.1	37.3	51.1	47.6	36.9	61.7	46.5	38.4	62.9	37.7	36.1	51.2	44.8	41.7	51.8	48.1	35.6	66.6	56.4	59.9	50.9	55.3
evm.model.ctg81.33	43.1	46.1	40.8	63.2	48.1	29.3	47.1	46.1	36.7	37.4	47.5	34	59.4	45.4	37.9	43.5	31.3	32.7	48	55.8	55.3	53.2	53.3	34.9	60.8	40.6	43.2	50.3	45.2	42.4	46.5	39.1	40.3	55.5	40.5	56.2	48.8	41.3	49.6	43.8	44.4	53.1	45.5	44.2	48.6	48.6	59.7	39.6	67.3
evm.model.ctg199.4	134	114	112	45.3	115	130	70.5	50.1	109	92.6	48.4	94.4	79.5	203	118	75.9	125	143	89.4	74.3	94.1	42	103	69.8	36.9	26.8	107	62.4	60.9	98.1	155	242	91.6	96.3	85.2	76.3	70.8	43.1	25.8	81.4	62	127	50.4	40	42.9	71.2	52.5	65.1	77.6
evm.model.ctg58.7	8.02	6.57	7.07	3.63	5.13	4.57	4.95	2.62	6.06	6.18	3.61	5.8	5.68	7.78	12.4	5.28	4.87	7.99	3.67	3.9	4.89	3.45	5.34	5.22	2.48	3.13	6.04	3.75	1.85	4.36	5.7	5.99	4.98	2.93	6.31	5.72	5.36	4.15	3.76	7.33	4.05	4.15	3.38	3.55	6.96	4.74	3.34	4.32	3.24
evm.model.ctg31.41	7.09	5.96	7.91	7.06	10.3	6.29	7.84	11.1	5.33	5.24	4.46	4.16	4.65	9.14	8.98	5.5	5.78	7.66	6.83	5.11	5.53	4.24	5.95	3.83	3.96	3.56	9.41	5.66	6.28	6.61	5.61	6.03	3.86	4.81	3.85	4.25	2.74	4.57	6.34	3.79	4.55	1.98	5.74	6.57	3.28	4.23	3.13	4.58	4.56
evm.model.ctg1.355	5.85	8.03	10.6	5.37	8.83	8.45	7.72	6.3	9.9	11.3	6.6	11.5	6.67	9.78	12.2	8.41	9.04	10.3	9.75	6.83	10.4	5.54	6.88	4.96	3.89	5.44	8.48	6.04	5.54	6.62	7.39	9.38	6.74	6.43	11.1	11	9.37	6.95	3.19	9.24	8.54	9.82	6.38	5.08	4.97	4.08	3.87	5.01	3.7
evm.model.ctg5.188	3.59	3.51	4.28	5.08	3.58	3.26	6.59	5.43	4.42	2.45	4.63	5.1	6.4	4.24	3.24	6.31	1.79	3.02	7.76	9.03	4.25	9.16	5.12	3.94	8.07	4.92	6.05	3.22	7.03	6.6	4.62	3.55	4.21	4.9	4.69	7.21	4.43	7.22	6.13	5.84	6.32	7.92	6.41	10.4	4.89	4.6	7.4	2.39	5.01
evm.model.ctg179.14	57.6	41.4	42.7	54.5	54.6	61.1	54.7	53.3	49.4	47.4	49.1	36.3	49.8	48.5	43.2	67.2	46.8	47.1	64.9	65.9	68.9	62.3	52.3	42.1	67.7	45.3	55.6	58	55.3	53.1	59.5	53.8	38.7	60.6	44.1	67.2	42.6	68.3	75.5	61.8	57.6	60.7	52	70.7	51.4	46	46.7	39	61.8
evm.model.ctg27.65.1.5d03f991	34.1	30.9	30	17.2	24.9	16.9	19.7	15.2	30.7	25.9	19.2	28.1	22.4	27.2	42.1	25.4	25.7	30.6	23.3	21.6	27.8	19.5	25.8	23.5	18.4	15.6	23.3	20.8	14.5	22.8	21.9	26.4	18.6	20.4	28.7	30.2	26.2	19	28.3	34.1	25.4	26.1	17.1	17.4	20	22.4	15	17.8	15.8
evm.model.ctg59.100	4.7	3.57	3.69	0.95	3.02	4.69	3.91	2.12	1.39	2.09	1.38	2.78	0.87	4.57	4.44	1.37	2.03	4.9	2.5	2.51	3.17	1.77	2.16	2.3	1.36	1.95	2.06	1.75	0.26	2.98	2.61	1.83	1.68	1.36	3.26	3.02	2.1	0.75	1.14	3.67	1.31	0.89	1.54	1.96	2.17	1.9	0.7	1.83	0.85
evm.model.ctg6.16	49.4	41.1	47.1	49.1	50.8	42.6	51.1	43	43.2	30.3	44.9	31.4	58	49	37.7	53.1	39	35.4	49.1	61.8	51.3	57.7	49	36.4	60	48.1	49.7	41.9	51.5	38.2	54.2	34.8	39.6	48.4	41.5	56.4	42.3	45.7	62	46.4	52.8	53.2	56.2	45.7	56.5	57.1	61.3	39.2	54.8
evm.model.ctg1.364	17.3	14.6	13.7	9.92	9.55	7.6	3.92	5.83	8.55	13.6	8.8	9.65	9.31	14.6	15.9	10.7	11.7	10.2	6.22	8.46	8.84	8.85	9.84	8.19	8.54	2.15	10.9	7.97	8.48	2.51	9.82	5.2	11.8	10.9	7.97	14.7	9.2	3.75	9.32	8.52	6.79	6.57	4.15	8.53	15.3	7.06	9.44	7.15	11.1
evm.model.ctg1.269.1.5d03f958	38.5	27.7	37.2	14.4	22.6	19.5	20.3	17.6	21.5	29.4	19.3	23.7	19.8	28.9	40.8	28.9	21.8	28.9	19.9	20.9	28.2	20.3	28.6	15	14.9	16.4	25.6	20.4	11.7	15.2	26.2	25.7	15.7	21.5	29.3	38.3	19.2	18.9	21.6	36.2	25.4	26.4	14.1	19.5	19.3	20.2	14	16.1	17.6
evm.model.ctg13.22	25.8	9.34	38.8	31.7	73.6	20.2	23.9	77.2	3.96	7.02	28	4.34	46	21.5	2.14	50.3	12.6	2.46	5.33	59.1	84.3	80.5	83.5	15.6	107	11.6	82.4	9.75	17.3	55.4	127	13.2	33.5	50.2	17.1	52.5	24	6.7	139	0.97	60.5	12.5	67.6	95.1	20.8	78.7	46.4	42	91
evm.model.ctg12.53	32.8	27.3	36.3	51.3	40.3	32.3	44.2	54.5	32.4	30	54.3	30.6	40.6	35.2	21.8	40.2	33.4	29.9	35.9	45.7	51.7	49.6	39.7	43.4	41.2	56.8	37.2	35.2	37.5	41.8	45.6	29.4	48	38.7	27.3	47	35.6	43.1	43.4	39.1	38.8	43.2	41.6	49.8	44.8	42.6	32.5	41.5	44.8
evm.model.ctg12.74.1.5d03f935	37.4	31	34.2	40.8	31.5	38	47.5	34.8	31.1	26.6	37.6	24.6	36.5	34.5	25.9	37.6	31	28.1	35.9	36.3	44.4	41.9	38.2	47.9	40.8	45.3	36.6	34.6	39.9	39.6	42.3	29.7	47.5	38.7	24.5	40.3	34.2	30.8	42.8	37.2	40.5	39.4	38	37.4	39.4	39.7	37.6	31	44.9
evm.model.ctg4.6	8.91	12.2	4.78	4.36	15.8	8.6	10.5	12	3.69	6.47	2.45	3.36	5.33	21.8	17.7	4.61	9.03	9.18	15.4	5.89	9.36	4.48	6.23	6.11	6.17	8.62	9.89	6.85	8.26	6.65	11.2	4.52	0.84	6.19	7.48	7.77	3.37	8.7	3.54	8.98	7.95	2.55	7.61	6.79	1.44	5.87	3.65	4.22	2.34
evm.model.ctg21.105	10.1	9.77	10.6	9.31	8.93	10.5	16.4	10.1	8.96	7.49	5.53	3.45	8.45	8.36	6.81	5.49	6.12	8.59	12.1	23.1	10.3	14.9	16.9	12	16.2	15.1	13	24.6	21.7	13.7	18.4	13.2	13.2	9.41	7.08	5.49	6.73	5.56	4.74	9.72	8.49	9.85	8.24	19.8	7.92	6.63	7.61	6.81	12.2
evm.model.ctg34.59	13.1	7.46	7.36	3.22	3.07	5.99	7.61	2.52	2.73	1.53	1.98	3.29	1.78	6.49	6.12	0.59	2.61	3.53	0.93	3.86	6.64	3.91	5.04	4.23	3.34	1.59	3.81	3.14	5	3.5	5.97	3.48	4.62	2.21	5.29	1.31	1.69	1.45	1.74	4.07	3.47	1.64	1.93	3.75	5.21	3.52	1.87	2.79	1.26
evm.model.ctg13.10.1.5d03f925	55.1	34.9	51.7	42.7	59.4	30.6	33.4	54.7	35.4	30.1	31.6	33	35	46.3	51.6	33.8	32	33.5	32.6	30.6	34.4	34.8	34.3	26.4	32.6	31.5	41.9	33.4	35.6	30.6	41.2	33.4	31.4	33.4	34.2	37.4	30.7	39.6	40.4	37.4	39.7	39	33.3	22.7	27.6	28.6	24.8	30.9	31.7
evm.model.ctg70.26	0.59	1.3	0.78	0.55	1.12	0.81	1.59	1.15	2.94	0.19	0.65	0.63	1.62	2.83	4.12	0.68	2.18	1.98	1.91	1.11	1.81	0.62	1.06	1.08	0.39	0	0.77	0.68	0.17	0.33	2.22	1.37	0.28	0.78	1	0.18	1.34	0.33	0.3	1.33	1.18	3.5	1.41	0.24	1.47	1.08	1.01	0.85	0.49
evm.model.ctg11.16	31.3	14.4	26	51	70.7	26.7	36.1	102	11.3	17.1	75.2	6.22	52.7	22.9	2.91	68.9	31	5.95	10	77.6	75.5	82.5	37.1	29.8	111	28.3	57	40.3	83.5	43.2	61.2	49.1	25.6	90	29.7	37.7	24.8	26.4	160	4.6	92.8	22.1	73	92	28.3	62.9	57.4	43	122
evm.model.ctg6.62	10.6	12	9.09	9.73	10.3	9.43	9.03	8.96	17.6	13.5	6.8	8.09	9.26	14	23.7	15.3	12.9	13	14.9	8.95	9.92	7.49	9.19	6.21	9.09	7.31	8.66	11.7	6.64	6.03	6.96	11.8	4.64	7.86	12.7	12.4	8.09	11.2	15.9	16.4	8.22	12.2	10.9	10.1	5.04	6.63	7.12	6.71	7.83
evm.model.ctg114.24	17.7	16.5	16.9	10.8	13.2	9.99	11.7	15	9.2	11.8	9.38	11	13.9	15.9	18.3	10.5	10	11.2	10.2	9.94	10.7	10.9	12.1	9.45	9.44	8.64	12.7	8.97	9.85	8.99	9.96	10.4	7.42	9.36	11.7	11.2	10.9	8.34	9.99	9.49	9.76	10.7	10.2	10	9.92	11.8	7.86	9.7	9.68
evm.model.ctg33.60	13.5	10.3	9	10.3	10.9	20.6	11.8	13.6	7.97	6.86	9.14	6.78	15.4	14.7	14.8	9.02	14.1	11.1	8.27	8.1	7.37	7.89	5.92	13.9	6.18	10.2	12.3	12	7.33	11.6	13.7	12.2	7.59	7.17	6.45	6.23	8.19	6.27	6.37	8.13	8.74	7.52	12.6	13.5	10.8	8.93	7.66	8.69	9.17
evm.model.ctg232.11	5.56	0.36	6.58	0.76	0.73	0.4	1.58	0.25	4.79	3.58	4.5	4.26	7.37	1.83	5.89	3.99	3.57	4.03	0.32	1.33	3.38	0.62	5.17	1.1	0.4	0	0.77	0.25	0.03	1.38	0.4	0.6	0.59	0.37	3.79	3.74	5	6.11	4.73	3.96	3.85	3.97	0.31	0.47	0.57	0.89	0.78	0.65	0.59
evm.model.ctg1.220.2.5d03f94d	12.8	7.97	9.41	5.52	6.74	5.63	6.51	4.81	8.77	7.34	6.24	9.4	6.9	8.62	13.4	5.71	8.74	10.5	6.81	4.68	8.62	6.78	7.41	7.01	5.19	4.48	9.75	5.58	4.51	4.65	6.41	10.2	6.29	4.82	8.14	9.59	5.72	5.78	6.72	8.39	5.25	8.59	4.85	4.69	6.01	5.2	4.73	4.16	5.18
evm.model.ctg6.240	143	88.4	245	254	135	74.9	175	177	79.2	103	217	89.6	233	69.2	43.6	122	81.5	54.4	322	217	172	302	152	134	328	198	86.1	145	289	124	65.6	50.1	161	210	55.8	116	91.5	194	87.9	61.1	278	126	314	311	170	120	234	74.7	231
evm.model.ctg45.54	25	23.4	25.2	11.6	18.9	16.6	21	11.3	20.6	20.2	12.5	24.5	16.2	31.4	39.9	15.4	18.1	28.9	15.1	15.7	20.1	14.1	20.1	17.2	10.8	11.7	24.8	15.9	11.1	17.4	23.1	26.3	16.7	14.6	25.6	20.4	21.1	14.2	15.2	25.9	15	16.2	13.5	14.5	24.3	18.1	12.1	16.2	13.6
evm.model.ctg28.52	14.9	16.1	10.2	22.4	18.1	12.9	12.6	16.5	20.3	14.1	20.2	14.7	21.3	14.4	17.8	23.6	14.9	15.6	22.8	15.5	14	16.1	13.3	25.7	24.3	17.8	9.49	20.6	16.7	15.9	17.3	12.6	15.5	27.2	17.4	25.5	15.5	36	17.7	21.8	23.5	21.1	18.6	7.82	23.7	16.5	14.7	15	31.4
evm.model.ctg57.17	3.72	4.67	3.14	6.02	4.84	2.61	2.15	3.2	7.6	3.24	3.48	7.47	1.46	3.12	15.3	3.43	2.85	5.8	6.45	3.02	3.01	1.33	2.95	2.25	0.36	0.89	1.84	5.41	2.1	2.48	0.9	3.33	2.49	5.61	7.14	11.2	2.39	2.52	7.14	9.74	2.2	5.87	1.68	2.17	0	0.75	0.96	1.19	1.57
evm.model.ctg26.49.2.5d03f98a	87.7	88.4	74.8	116	61	118	129	51.1	115	71	100	81.7	62.9	77.8	67	101	74.6	86.7	80.8	118	106	116	89.4	84.7	92	99.6	122	140	97.2	127	174	113	129	91.5	76.7	112	76.4	102	74.8	200	118	149	60.2	140	67.1	72.5	49.9	74.7	101
evm.model.ctg89.40	56.2	35.5	49.1	34.5	45.1	38.4	53.8	41.2	34	33.7	33.3	37.4	32.9	39	45.9	38.6	33	41.7	36.2	37.3	39.4	38	38.8	27.2	30.2	25.1	44.5	34.9	25.3	30	46.9	37	32	31.7	36.6	40.6	36.9	33.7	37.7	42.4	32.8	35.3	30.5	43	38.8	34.1	31.2	26.9	27.7
evm.model.ctg32.35	1.55	1.94	1.16	0.82	0.89	9.12	1.26	1.45	1.67	1.08	0.42	1.32	0.68	3.22	3.65	1.24	1.41	0.77	1.83	2.04	1.03	0.99	1.46	0.78	0.59	0.32	1.92	0.28	2.76	1.03	1.52	1.57	0.33	0.72	0.42	1.15	0.47	1.71	0.14	0.92	1.01	1.59	0.98	0.99	0.9	0.41	0.68	0.89	0.41
evm.model.ctg1.113	16	8.78	13.5	9.47	11.4	8.51	11.3	13	5.17	7.72	4.11	4.68	7.01	10.5	15.1	6.56	6.11	6.94	10.2	8.94	10.3	9.21	8.28	6.99	7.04	9.53	11.1	8.27	9.37	7.67	9.39	4.44	6.03	6.06	5.8	6.36	4.56	4.24	5.43	5.51	3.98	4.98	9.74	8.9	6.85	8.85	4.78	7.34	6.93
evm.model.ctg47.9	536	458	578	271	308	740	566	363	342	356	318	454	320	691	381	387	839	415	349	342	348	375	659	404	315	238	753	294	339	334	771	754	371	291	299	410	371	308	482	348	304	401	266	363	263	319	268	306	308
evm.model.ctg78.13	1786	1469	1760	1835	1617	1284	1407	1719	1541	1363	2016	1259	2244	1238	1532	1953	1664	1223	1409	2082	1983	1936	1400	1324	2385	2033	1520	1586	1859	1339	1832	1309	1682	1845	1378	1583	1599	2055	1995	1604	2046	1855	1797	1824	2002	1687	1801	1555	2244
evm.model.ctg1.397.1.5d03f969	43.4	40.9	40.9	13.7	15.8	24.5	28.9	8.06	36.7	28.8	18.6	31.9	24.2	36.1	60.1	21.6	22.3	38.2	17	21.7	32.7	19.7	36.7	21.5	19.2	11.7	32.8	19.3	14.1	18.5	32.6	39.6	19.3	17.8	37.4	34.3	31.2	18.6	20.2	43.4	17.8	25.7	12	21.8	29.1	28.2	19.6	19	13.9
evm.model.ctg31.98	82.9	48.4	71.6	69.4	78.5	100	60.7	69.4	44.9	48.7	62.6	41.2	76.7	72.7	33	66.1	80.7	43.8	104	95.3	92.3	90.7	95.2	69	82.9	51.6	97.4	70.5	66.5	69	99.1	48.9	54.9	79.7	42.6	51.1	60.4	62.3	59.4	56	65.8	76.2	74.7	66.6	62.6	95.3	78.4	81.6	96.3
evm.model.ctg26.198	8.72	3.78	9.9	15.9	11.2	1.86	2.72	13.2	4.51	5.97	16.8	1.42	13.6	7.45	7.05	17.5	11.7	4.49	6.82	14.4	23.1	20.6	16.2	10.6	17.3	3.67	10	7.1	6.86	9.49	9.12	7.08	6.9	10.2	5.43	10.9	9.07	5.46	23.3	1.8	14.5	5.31	22.7	14.1	10.5	18.6	16.4	13.5	13.9
evm.model.ctg3.53	16	14.6	20	19.7	31.2	12.4	14.1	17.3	9.75	10.9	8.19	11.7	11.6	22.7	10	8.39	15.1	11	24.6	16.1	20.5	15.1	14	12.6	11.3	8.91	15.8	14.6	14.4	16.4	14.3	8.34	11.3	10.1	8.73	7.2	12.7	6.39	7.71	9.91	5.76	7.76	16.4	17.6	8.59	14.4	6.65	13.4	9.02
evm.model.ctg9.40	7.17	5.06	6.65	14.1	12	6.25	8.11	16.7	3.49	4.32	16.1	3.23	9.41	6.55	5.72	10.2	7.27	4.96	6.03	12.3	12.8	12.2	8.77	7.08	16.1	7.57	8.65	8.08	12.6	9.11	10	5.03	8.63	15.5	6.82	6.7	8.16	7.27	14.1	6.58	12.8	6.08	15.1	13.5	9.55	12.4	12.1	11.8	13.8
evm.model.ctg142.17	93.4	72.7	86	69.3	81.3	55.2	67	75	72.8	73	74.6	73	76.9	78	99.5	71.5	62.8	75.2	70.3	63.6	70	72.1	77	63.4	61.7	63.9	69.6	60.5	72.5	63	66.8	51.4	61.3	61.6	72.3	79.9	70.4	66	63.2	57.5	62.5	69.8	74.1	55.8	67	70.6	46.1	58.6	66.6
evm.model.ctg7.77.4.5d03fa1b	52.2	43.9	47	22.8	37.4	38.7	39.6	29.2	30.5	30.6	21.5	32.1	25.5	40.5	62.3	28.7	33.8	45.5	28.1	35	38.6	35	36.3	34.3	27.2	29.4	43.7	27.5	31.7	32.6	40.9	42.5	35.4	26	40.6	34.4	27.6	31.7	30.9	40.3	32.5	32.1	21.8	37.5	29.8	28	19.9	22.4	21.5
evm.model.ctg45.55	3.86	3.72	3.46	2.4	3.7	2.15	3.27	2.68	5.17	3.58	2.81	4.4	2.92	4.72	8.01	5.61	4.45	6.74	4.23	2.29	2.69	2.09	3.08	2.46	1.37	2.42	3.25	2.61	1.69	2.64	2.78	3.45	2.42	2.37	5.07	4.56	4.53	3.48	1.98	3.71	2.7	4.08	2.43	1.39	2.88	2	2.39	2.41	1.59
evm.model.ctg40.134.1.5d03f9d7	123	61.7	50	59	41.5	514	164	19.2	71.4	55.1	52.5	57.4	56.8	44.7	61	55.6	52.9	61.6	50.8	69.7	32.4	74.5	77.9	56.2	68.5	37.1	59.4	56.3	158	49.1	72.2	44	27.7	107	53.6	62	53.8	40.8	68	86	143	75.6	26.9	60.1	33.2	28	39.9	22.7	51.9
evm.model.ctg6.157	77.8	65.9	77.2	68.4	79.1	54.7	68.7	87.4	67.8	59.6	66.6	51.7	61.2	71.3	72	78.9	58.6	61.9	60.5	64.4	69.8	59.9	63	55.9	57.4	48.8	63.5	53.9	61	58.9	71.3	51.7	51.1	66.3	54.1	64.1	57.5	58.6	65.6	65.2	63.8	65.8	59.3	51.5	49.4	53.3	41.7	45.8	59
evm.model.ctg116.3	0	0.84	2.44	1.23	0.52	2.53	1.74	1.15	2.89	3.59	2.7	11.1	2.16	0.88	5.65	1.09	3.45	3.12	0.82	2	3.14	1.27	1.32	0.69	1.36	2.86	0.74	2.22	0	0.3	0.39	0.26	1.61	0.58	0	4.34	3.72	2.71	3.17	2.45	2.55	0.9	0.39	1.08	1.71	0.58	0.62	1.54	0.99
evm.model.ctg79.6	28.1	17.8	62	136	59.5	24	47.5	191	7.24	66.7	263	12.8	104	48.3	12.2	62.6	94.9	11.1	24.7	213	97.5	217	205	70.3	312	61.8	46.7	28.2	103	41.3	65.5	36.3	24.4	141	129	210	102	43.9	1230	15.5	175	27.7	177	262	58.9	182	105	70.9	55.3
evm.model.ctg2.61	4.29	5.58	7.83	4.58	13.5	5.41	12.3	9.36	6.42	2.51	1.23	3.46	6.7	13.1	12.6	2.26	3.98	7.76	13	4.45	2.48	4.19	1.76	2.31	3.17	7.54	3.11	12.5	4.46	4.18	6.89	8.54	2.12	3.9	2.43	3.82	2.76	0.36	6.19	2.02	4.19	0.27	4.02	9.87	4.71	5.07	2.91	5.5	1.62
evm.model.ctg18.48	13.7	2.86	3.47	0.4	2.67	1.8	0.49	3.19	3.7	4.33	3.2	0.66	1.76	1.31	4.42	1.11	2.46	2.85	1.05	3.85	0	2.37	2.71	2.22	0.99	0.41	1.9	2.48	0.64	0.76	2.73	0	1.15	2.99	1.05	1.03	0	0.95	5.13	1.05	2.81	1.39	2.15	3.92	1.57	1.78	0.26	2.3	1.52
[truncated: 13,124 more rows]
[truncated: 49 more columns]

## Sheet: Fig1e_heatmap
rownames(tcc_F1$count)	AK1	AK2	AK3	AK4	AK5	AK6	AK7	AK8	AK33	AK34	AK35	AK36	AK49	AK50	AK64	AK65	AK66	AK67	AK9	AK10	AK11	AK12	AK13	AK14	AK15	AK16	AK17	AK18	AK19	AK20	AK21	AK22	AK23	AK24	AK37	AK38	AK39	AK40	AK41	AK42	AK43	AK44	AK51	AK52	AK53	AK54	AK55	AK56	AK57
[truncated: 60 more rows]
[truncated: 49 more columns]

[truncated: 21 more sheets: Fig1f_GO, Fig1g_WGCNA, Fig1h_GO, Fig2_RPKM_behavior, Fig2_qRTPCR_parts, Fig2_qRTPCR_tissues, Fig3a_ROS, Fig3b_CellROX, Fig3b_4HNE, Fig3b_SYTOX, Fig3c_ROS~behavior , Fig4a_surv_iso_Mel, Fig4a_surv_iso_NAD, Fig4a_surv_gr, Fig4c_ROS, Fig.4d_behavior, Fig1a,b_nest_duration, Fig3c_nest_duration_isolated, Fig3c_nest_duration_grouped, Fig4c_nest_duration_isolated …]
